# Supplementary material for: Revealing the crucial roles of suppressive immune microenvironment in cardiac myxoma progression
Source: Signal Transduct Target Ther. 2024 Aug 2;9:193. doi: 10.1038/s41392-024-01912-2 (PMC11294589; doi:10.1038/s41392-024-01912-2)
Supplement: Supplementary file 5 — Data S1 [file 41392_2024_1912_MOESM5_ESM.xlsx]

## Sheet: Sheet1
Data S1. Marker genes of major clusters
Gene	P_val	Avg_log2FC	Pct_cluster	Pct_others	P_val_adj	Cluster
PLA2G2A	0	3.68466	0.994	0.821	0	0
PDE3A	0	3.64133	0.978	0.283	0	0
CLU	0	3.2382	0.977	0.526	0	0
PDE1A	0	3.23693	0.885	0.121	0	0
RBFOX1	0	3.11156	0.452	0.064	0	0
MIA	0	2.75207	0.835	0.212	0	0
TIMP1	0	2.71094	0.996	0.831	0	0
PAPPA	0	2.69863	0.875	0.124	0	0
SERPINA3	0	2.6915	0.858	0.194	0	0
PDE7B	0	2.63146	0.874	0.171	0	0
IGFBP5	0	2.61541	0.76	0.184	0	0
LSAMP	0	2.55238	0.672	0.07	0	0
SLPI	0	2.52455	0.759	0.122	0	0
CFH	0	2.4562	0.945	0.263	0	0
MECOM	0	2.43349	0.893	0.153	0	0
NEGR1	0	2.34645	0.745	0.131	0	0
EFEMP1	0	2.34474	0.939	0.276	0	0
AKR1C1	0	2.2376	0.83	0.124	0	0
NNMT	0	2.22081	0.94	0.266	0	0
KAZN	0	2.21265	0.758	0.102	0	0
BPIFB1	0	2.20564	0.435	0.079	0	0
CDH11	0	2.20171	0.848	0.119	0	0
C1R	0	2.15753	0.859	0.161	0	0
KCNT2	0	2.12506	0.726	0.087	0	0
PLCB1	0	2.12206	0.926	0.346	0	0
NLGN1	0	2.11949	0.463	0.043	0	0
MGP	0	2.11083	0.873	0.418	0	0
NFIB	0	2.09084	0.901	0.178	0	0
MIR99AHG	0	2.08761	0.821	0.163	0	0
FN1	0	2.0854	0.98	0.537	0	0
TMTC2	0	2.08401	0.721	0.207	0	0
RBMS3	0	2.06914	0.855	0.151	0	0
SERPINE2	0	2.06742	0.725	0.127	0	0
C7	0	2.06337	0.777	0.159	0	0
WWTR1	0	2.0587	0.9	0.18	0	0
TSHZ2	0	2.04679	0.738	0.154	0	0
CLMP	0	2.04499	0.825	0.091	0	0
HAPLN1	0	2.02365	0.596	0.067	0	0
CCDC80	0	2.0144	0.749	0.151	0	0
CALB2	0	1.99255	0.726	0.072	0	0
PLOD2	0	1.99045	0.846	0.136	0	0
KRT18	0	1.97406	0.703	0.108	0	0
PON2	0	1.9695	0.845	0.181	0	0
PLCXD3	0	1.93231	0.587	0.055	0	0
FMOD	0	1.9269	0.767	0.118	0	0
HGF	0	1.92399	0.821	0.148	0	0
ADIRF	0	1.92058	0.695	0.193	0	0
ANTXR1	0	1.91666	0.8	0.108	0	0
PDE10A	0	1.90754	0.686	0.082	0	0
CCL2	0	1.89403	0.777	0.308	0	0
CD24	0	1.88064	0.586	0.095	0	0
MTHFD1L	0	1.87062	0.797	0.207	0	0
MSI2	0	1.87022	0.869	0.279	0	0
NTRK2	0	1.86856	0.581	0.064	0	0
S100A13	0	1.84717	0.86	0.197	0	0
PBX1	0	1.83625	0.806	0.136	0	0
PDLIM3	0	1.83445	0.756	0.119	0	0
KIRREL3	0	1.83292	0.443	0.03	0	0
BICC1	0	1.81888	0.743	0.081	0	0
MIR100HG	0	1.81452	0.679	0.078	0	0
ADAMTS19	0	1.8131	0.514	0.028	0	0
BGN	0	1.80483	0.82	0.184	0	0
IL1R1	0	1.79551	0.853	0.187	0	0
RBP1	0	1.78911	0.769	0.116	0	0
COL1A2	0	1.7857	0.912	0.22	0	0
IGFBP7	0	1.78361	0.976	0.455	0	0
PRICKLE1	0	1.77112	0.623	0.076	0	0
RASSF8	0	1.75404	0.767	0.126	0	0
BMPER	0	1.73394	0.639	0.061	0	0
VCAN	0	1.70788	0.987	0.499	0	0
NRG1	0	1.70453	0.523	0.112	0	0
FRMD5	0	1.70282	0.584	0.053	0	0
GALNT1	0	1.70145	0.897	0.387	0	0
PDLIM1	0	1.68698	0.833	0.208	0	0
LAMA2	0	1.67763	0.559	0.059	0	0
TMEM108	0	1.67234	0.514	0.047	0	0
MXRA5	0	1.6683	0.673	0.072	0	0
ENOX1	0	1.66453	0.538	0.044	0	0
TMTC1	0	1.66409	0.735	0.105	0	0
SCG2	0	1.64648	0.275	0.038	0	0
GATA4	0	1.64193	0.624	0.054	0	0
NPR3	0	1.641	0.616	0.061	0	0
GAS1	0	1.63168	0.596	0.064	0	0
TMX4	0	1.62802	0.834	0.262	0	0
MAPK4	0	1.62647	0.511	0.03	0	0
SLCO1C1	0	1.62457	0.483	0.035	0	0
IFI27	0	1.6171	0.872	0.239	0	0
BACE2	0	1.60982	0.802	0.14	0	0
SOX6	0	1.60452	0.598	0.062	0	0
PSD3	0	1.60094	0.839	0.233	0	0
MAGI2	0	1.60048	0.64	0.093	0	0
ZBTB7C	0	1.59957	0.528	0.051	0	0
LHFPL6	0	1.59742	0.753	0.128	0	0
IGFBP6	0	1.58736	0.618	0.093	0	0
AC092691.1	0	1.58216	0.419	0.023	0	0
SOX5	0	1.5802	0.713	0.138	0	0
LIMCH1	0	1.57614	0.723	0.121	0	0
COL5A2	0	1.5729	0.753	0.114	0	0
LINC00511	0	1.56556	0.558	0.042	0	0
EDIL3	0	1.56449	0.52	0.087	0	0
PCDH7	0	1.56364	0.504	0.044	0	0
LGR4	0	1.56266	0.627	0.068	0	0
IFITM3	0	1.55413	0.955	0.517	0	0
MAST4	0	1.54659	0.731	0.144	0	0
LEPR	0	1.54094	0.548	0.108	0	0
MID1	0	1.52232	0.637	0.075	0	0
SELENOM	0	1.51158	0.855	0.242	0	0
C3	0	1.50639	0.695	0.127	0	0
RARRES1	0	1.48893	0.581	0.106	0	0
NFIA	0	1.48626	0.839	0.259	0	0
CP	0	1.47174	0.33	0.043	0	0
CCN1	0	1.46962	0.576	0.136	0	0
LAMB1	0	1.46756	0.716	0.121	0	0
BMX	0	1.46654	0.518	0.054	0	0
NRXN3	0	1.45946	0.389	0.033	0	0
PIEZO2	0	1.45825	0.487	0.041	0	0
PLSCR4	0	1.44893	0.672	0.113	0	0
AL138828.1	0	1.43767	0.529	0.048	0	0
ACTN1	0	1.42814	0.842	0.232	0	0
ITM2B	0	1.42214	0.983	0.82	0	0
PDZRN3	0	1.40939	0.44	0.04	0	0
C1S	0	1.40696	0.688	0.123	0	0
KIAA1217	0	1.40142	0.599	0.09	0	0
LTBP1	0	1.40098	0.677	0.1	0	0
HMCN1	0	1.39886	0.484	0.065	0	0
DPYSL3	0	1.39714	0.686	0.103	0	0
PRICKLE2	0	1.39385	0.564	0.067	0	0
GMDS	0	1.39271	0.818	0.334	0	0
IL1RL1	0	1.39231	0.472	0.068	0	0
COL3A1	0	1.39192	0.859	0.19	0	0
ABCA8	0	1.3824	0.613	0.056	0	0
LMO4	0	1.37531	0.787	0.275	0	0
BNC2	0	1.37304	0.819	0.249	0	0
MGST1	0	1.36681	0.576	0.081	0	0
EPB41L4A	0	1.3535	0.632	0.111	0	0
FBXL7	0	1.35286	0.649	0.104	0	0
REXO2	0	1.34906	0.776	0.211	0	0
TEAD1	0	1.34809	0.669	0.104	0	0
MT2A	0	1.3447	0.739	0.298	0	0
IGF1	0	1.34437	0.474	0.173	0	0
EXT1	0	1.33868	0.822	0.332	0	0
SAMD4A	0	1.33571	0.61	0.175	0	0
VTN	0	1.33048	0.478	0.036	0	0
RARRES2	0	1.32543	0.457	0.074	0	0
IGFBP4	0	1.32218	0.77	0.227	0	0
ENAH	0	1.32178	0.647	0.101	0	0
S100A6	0	1.30948	0.957	0.729	0	0
RNF24	0	1.30462	0.775	0.207	0	0
EMP1	0	1.29563	0.637	0.146	0	0
PARD3	0	1.28375	0.614	0.088	0	0
SOX9	0	1.27895	0.537	0.045	0	0
C1QTNF1	0	1.27604	0.598	0.076	0	0
SERTAD4-AS1	0	1.26723	0.572	0.065	0	0
NUCB2	0	1.25972	0.787	0.284	0	0
ACSM3	0	1.25421	0.304	0.033	0	0
MYH10	0	1.24555	0.578	0.084	0	0
RCN2	0	1.24379	0.735	0.187	0	0
IGFBP3	0	1.24286	0.25	0.063	0	0
HP	0	1.23994	0.292	0.025	0	0
TTC28	0	1.22722	0.672	0.163	0	0
TFPI	0	1.22156	0.7	0.151	0	0
ADAMTS9-AS2	0	1.22141	0.492	0.071	0	0
NAALADL2	0	1.22069	0.63	0.138	0	0
PBX3	0	1.21686	0.722	0.294	0	0
TM4SF1	0	1.21102	0.791	0.158	0	0
TSC22D1	0	1.21014	0.773	0.232	0	0
TCF7L2	0	1.2056	0.725	0.203	0	0
ANXA3	0	1.20325	0.483	0.052	0	0
SERPINE1	0	1.20031	0.392	0.069	0	0
BEX3	0	1.19813	0.711	0.152	0	0
CASC15	0	1.19661	0.527	0.078	0	0
MMP2	0	1.19634	0.633	0.128	0	0
UNC5C	0	1.19559	0.39	0.039	0	0
CFI	0	1.19331	0.634	0.104	0	0
TCEAL9	0	1.19139	0.717	0.163	0	0
ARHGAP29	0	1.18516	0.629	0.114	0	0
PLXNA4	0	1.1821	0.472	0.055	0	0
LDLRAD3	0	1.18024	0.62	0.156	0	0
GOLM1	0	1.17953	0.6	0.102	0	0
CACNA2D1	0	1.17922	0.584	0.081	0	0
FOXC1	0	1.17732	0.601	0.081	0	0
NDUFC2	0	1.17468	0.862	0.417	0	0
EID1	0	1.17166	0.885	0.422	0	0
PPFIBP1	0	1.16803	0.674	0.137	0	0
ANXA2	0	1.16745	0.944	0.518	0	0
GFPT2	0	1.1631	0.515	0.057	0	0
CAMK2N1	0	1.15862	0.532	0.072	0	0
C11orf96	0	1.15846	0.49	0.096	0	0
LGALS1	0	1.15513	0.946	0.647	0	0
FHL2	0	1.15472	0.546	0.073	0	0
DLGAP1	0	1.15466	0.277	0.059	0	0
TAGLN	0	1.15446	0.459	0.138	0	0
CTSK	0	1.15364	0.594	0.095	0	0
CD59	0	1.15276	0.902	0.383	0	0
MRC2	0	1.15119	0.587	0.081	0	0
DNAJC1	0	1.15088	0.916	0.452	0	0
ZNF521	0	1.15064	0.6	0.097	0	0
PRDX2	0	1.14725	0.794	0.245	0	0
INHBA	0	1.14573	0.362	0.062	0	0
TNFRSF12A	0	1.14395	0.468	0.075	0	0
AKR1C3	0	1.1409	0.581	0.086	0	0
AK1	0	1.14054	0.589	0.09	0	0
CAVIN3	0	1.13884	0.624	0.107	0	0
S100A16	0	1.13624	0.626	0.112	0	0
FST	0	1.1319	0.422	0.036	0	0
NSG1	0	1.12287	0.37	0.051	0	0
MAP1B	0	1.11957	0.539	0.098	0	0
VIM	0	1.11947	0.991	0.884	0	0
PRDX4	0	1.11894	0.762	0.236	0	0
EBF1	0	1.11531	0.622	0.123	0	0
NCOA7	0	1.11499	0.777	0.276	0	0
MIR31HG	0	1.11183	0.46	0.037	0	0
SOX4	0	1.10902	0.642	0.144	0	0
GXYLT2	0	1.1061	0.514	0.045	0	0
SPTBN1	0	1.10011	0.767	0.211	0	0
MIF	0	1.09606	0.942	0.692	0	0
SLC44A1	0	1.09517	0.714	0.217	0	0
DSTN	0	1.08884	0.892	0.369	0	0
CALU	0	1.08759	0.785	0.276	0	0
CXCL12	0	1.08463	0.589	0.137	0	0
NECTIN3	0	1.08149	0.553	0.076	0	0
SMOC1	0	1.0776	0.453	0.048	0	0
RAPH1	0	1.07556	0.619	0.197	0	0
ID1	0	1.073	0.64	0.144	0	0
ENG	0	1.06967	0.793	0.301	0	0
CD151	0	1.06889	0.694	0.198	0	0
AOPEP	0	1.06409	0.749	0.229	0	0
CADM3	0	1.06375	0.503	0.061	0	0
PLEKHA5	0	1.06145	0.634	0.162	0	0
PDLIM4	0	1.05975	0.509	0.071	0	0
TCF7L1	0	1.05387	0.477	0.057	0	0
CTNNAL1	0	1.04879	0.593	0.123	0	0
FAM114A1	0	1.04598	0.607	0.124	0	0
SLC7A2	0	1.04035	0.376	0.04	0	0
AHI1	0	1.04012	0.693	0.229	0	0
AFDN	0	1.03905	0.565	0.102	0	0
ID3	0	1.03898	0.702	0.196	0	0
CD200	0	1.03628	0.486	0.061	0	0
C12orf57	0	1.03448	0.825	0.303	0	0
APCDD1	0	1.03107	0.297	0.036	0	0
FRAS1	0	1.02842	0.323	0.02	0	0
TNFSF10	0	1.02648	0.67	0.223	0	0
YAP1	0	1.02637	0.541	0.078	0	0
LDB2	0	1.02228	0.667	0.136	0	0
PARVA	0	1.02168	0.561	0.091	0	0
MAGED2	0	1.01949	0.614	0.143	0	0
CGNL1	0	1.01942	0.401	0.04	0	0
SPTSSA	0	1.018	0.616	0.156	0	0
DAAM1	0	1.0149	0.607	0.177	0	0
CD63	0	1.01471	0.958	0.69	0	0
DANT2	0	1.01416	0.456	0.046	0	0
MT1E	0	1.0127	0.446	0.073	0	0
CCN2	0	1.00817	0.432	0.131	0	0
OSMR	0	1.00778	0.563	0.088	0	0
MAGI1	0	1.00697	0.587	0.101	0	0
CD9	0	1.00325	0.745	0.23	0	0
ARHGEF12	0	0.999097	0.607	0.153	0	0
CDH13	0	0.995986	0.462	0.076	0	0
CADPS2	0	0.994261	0.529	0.093	0	0
FGFR2	0	0.994106	0.391	0.018	0	0
TJP1	0	0.991205	0.588	0.106	0	0
GLIS3	0	0.989457	0.574	0.142	0	0
DNAJC12	0	0.988678	0.43	0.048	0	0
LXN	0	0.98373	0.428	0.082	0	0
DST	0	0.980968	0.725	0.244	0	0
MPZL1	0	0.980344	0.608	0.146	0	0
SH3RF1	0	0.979833	0.512	0.117	0	0
SPOCK1	0	0.977615	0.446	0.063	0	0
LRRC17	0	0.974757	0.406	0.05	0	0
TAGLN2	0	0.973142	0.859	0.422	0	0
MEIS2	0	0.971967	0.492	0.073	0	0
PRDX5	0	0.969613	0.802	0.344	0	0
GJA1	0	0.967981	0.5	0.09	0	0
PTGIS	0	0.96575	0.376	0.047	0	0
CD55	0	0.964858	0.785	0.408	0	0
RAB13	0	0.96435	0.736	0.233	0	0
PRKCI	0	0.958449	0.604	0.135	0	0
ITGA2	0	0.952595	0.473	0.067	0	0
F5	0	0.952501	0.381	0.048	0	0
LMNA	0	0.951659	0.839	0.349	0	0
TMEM59	0	0.95033	0.886	0.477	0	0
GABARAPL2	0	0.944164	0.781	0.327	0	0
PRKD1	0	0.943979	0.428	0.063	0	0
LTC4S	0	0.942707	0.518	0.144	0	0
DLG2	0	0.941648	0.477	0.1	0	0
TUSC3	0	0.939935	0.504	0.063	0	0
GULP1	0	0.938616	0.396	0.048	0	0
CRNDE	0	0.936771	0.512	0.072	0	0
HEG1	0	0.936376	0.609	0.164	0	0
FSTL1	0	0.934223	0.586	0.113	0	0
PALMD	0	0.933252	0.536	0.104	0	0
MSRB2	0	0.930311	0.622	0.193	0	0
MCC	0	0.930018	0.499	0.114	0	0
ITGA6	0	0.929763	0.549	0.151	0	0
LTBP2	0	0.928219	0.443	0.088	0	0
ACO1	0	0.925829	0.497	0.087	0	0
HAND2	0	0.925654	0.428	0.036	0	0
AAMDC	0	0.922229	0.607	0.139	0	0
IL33	0	0.917852	0.442	0.103	0	0
CDC42BPB	0	0.916978	0.546	0.137	0	0
ITGB4	0	0.916547	0.453	0.056	0	0
MAOB	0	0.916062	0.398	0.029	0	0
SKP1	0	0.914734	0.93	0.575	0	0
PTMS	0	0.914723	0.773	0.289	0	0
NHS	0	0.911408	0.419	0.069	0	0
RASSF8-AS1	0	0.909656	0.43	0.043	0	0
DCBLD2	0	0.909025	0.452	0.074	0	0
DYNLL1	0	0.906352	0.911	0.576	0	0
SERPINA5	0	0.904459	0.321	0.026	0	0
BMPR1B	0	0.903946	0.256	0.02	0	0
DDR2	0	0.901527	0.504	0.085	0	0
BSG	0	0.901499	0.706	0.255	0	0
SOD1	0	0.900452	0.855	0.42	0	0
PPIB	0	0.898064	0.876	0.507	0	0
PLAAT3	0	0.897294	0.593	0.144	0	0
PKM	0	0.89625	0.82	0.388	0	0
LTBP3	0	0.892379	0.538	0.098	0	0
NME2	0	0.889665	0.916	0.621	0	0
ACKR3	0	0.888049	0.402	0.076	0	0
CDK2AP1	0	0.88784	0.609	0.176	0	0
TNFRSF19	0	0.88702	0.379	0.027	0	0
ZCCHC24	0	0.886404	0.496	0.084	0	0
FARP1	0	0.886153	0.527	0.105	0	0
CALD1	0	0.886146	0.769	0.152	0	0
FAM107B	0	0.883775	0.9	0.56	0	0
COL8A1	0	0.883033	0.427	0.053	0	0
H2AFJ	0	0.881249	0.701	0.251	0	0
CNPY2	0	0.881158	0.701	0.25	0	0
ASAP2	0	0.880966	0.495	0.099	0	0
COPRS	0	0.88084	0.521	0.11	0	0
PTCHD4	0	0.880049	0.384	0.062	0	0
MDK	0	0.879667	0.439	0.077	0	0
LAMA4	0	0.879467	0.568	0.109	0	0
PRDX1	0	0.878772	0.896	0.508	0	0
RHOU	0	0.87768	0.514	0.125	0	0
CCND1	0	0.876944	0.418	0.083	0	0
PELI2	0	0.876514	0.59	0.195	0	0
GAPDH	0	0.875903	0.951	0.732	0	0
MEG3	0	0.87445	0.299	0.04	0	0
PTPRK	0	0.874391	0.528	0.099	0	0
IFI6	0	0.873622	0.593	0.183	0	0
EIF1AY	0	0.87149	0.413	0.112	0	0
NAV1	0	0.870849	0.556	0.165	0	0
AL109930.1	0	0.870033	0.352	0.041	0	0
MAPK10	0	0.866267	0.373	0.041	0	0
SOBP	0	0.863311	0.402	0.038	0	0
CNN3	0	0.861775	0.525	0.101	0	0
TPM1	0	0.859889	0.536	0.155	0	0
LEPROT	0	0.85958	0.741	0.29	0	0
PALLD	0	0.859305	0.578	0.137	0	0
RBPMS	0	0.85759	0.514	0.1	0	0
PRTFDC1	0	0.856886	0.45	0.054	0	0
PTK2	0	0.853269	0.627	0.171	0	0
ZMAT3	0	0.852539	0.6	0.17	0	0
C1orf122	0	0.852293	0.578	0.16	0	0
ANKH	0	0.852206	0.657	0.265	0	0
OSTC	0	0.850701	0.757	0.337	0	0
KCNQ5	0	0.849012	0.424	0.109	0	0
PPIC	0	0.848045	0.507	0.092	0	0
CYB5A	0	0.847862	0.521	0.137	0	0
NFIX	0	0.84733	0.462	0.058	0	0
GATA6	0	0.846686	0.413	0.045	0	0
AKAP12	0	0.846246	0.436	0.067	0	0
LIMA1	0	0.843448	0.595	0.169	0	0
CRIM1	0	0.842389	0.655	0.188	0	0
AKR1C2	0	0.841861	0.381	0.033	0	0
PERP	0	0.841859	0.497	0.077	0	0
MRAP	0	0.841497	0.276	0.018	0	0
TRPM3	0	0.840269	0.318	0.025	0	0
UCHL1	0	0.840131	0.372	0.038	0	0
TTTY14	0	0.837748	0.48	0.118	0	0
TIMP2	0	0.83646	0.852	0.408	0	0
ETFB	0	0.835117	0.693	0.258	0	0
GPHN	0	0.834963	0.675	0.28	0	0
MTUS1	0	0.83203	0.481	0.105	0	0
FBN1	0	0.830213	0.541	0.103	0	0
ARHGAP32	0	0.829722	0.453	0.09	0	0
CA12	0	0.827525	0.353	0.037	0	0
S100A10	0	0.827404	0.907	0.67	0	0
MAMDC2	0	0.827397	0.339	0.065	0	0
PRRX1	0	0.826247	0.419	0.055	0	0
SORD	0	0.82483	0.374	0.056	0	0
MGST3	0	0.821004	0.791	0.344	0	0
SERTAD4	0	0.820999	0.364	0.031	0	0
PARD3B	0	0.820947	0.423	0.079	0	0
SNCAIP	0	0.820168	0.293	0.034	0	0
SCD5	0	0.81886	0.387	0.064	0	0
PTPRM	0	0.817946	0.689	0.23	0	0
NFIC	0	0.816297	0.664	0.221	0	0
RCN1	0	0.815068	0.54	0.149	0	0
PEBP1	0	0.813874	0.772	0.349	0	0
MYDGF	0	0.813548	0.705	0.279	0	0
SELENOS	0	0.812805	0.698	0.266	0	0
FNBP1L	0	0.812346	0.471	0.086	0	0
ITGB1	0	0.809905	0.906	0.542	0	0
CYBRD1	0	0.806029	0.541	0.145	0	0
ARMC9	0	0.805517	0.426	0.089	0	0
HSP90B1	0	0.805439	0.928	0.591	0	0
MPDZ	0	0.801279	0.441	0.068	0	0
HMGN3	0	0.800795	0.762	0.34	0	0
ADI1	0	0.800302	0.597	0.197	0	0
ITGB8	0	0.800082	0.387	0.046	0	0
CDC42BPA	0	0.799617	0.553	0.135	0	0
CD81	0	0.798005	0.892	0.514	0	0
SH3D19	0	0.797593	0.466	0.102	0	0
PDGFRA	0	0.794979	0.407	0.047	0	0
EPB41L2	0	0.794011	0.663	0.234	0	0
PHGDH	0	0.792804	0.361	0.034	0	0
NRCAM	0	0.791749	0.331	0.033	0	0
SH3PXD2B	0	0.79146	0.45	0.088	0	0
SPARC	0	0.791128	0.773	0.213	0	0
GPX4	0	0.790012	0.861	0.481	0	0
TMEM98	0	0.78686	0.407	0.037	0	0
SCMH1	0	0.785982	0.597	0.188	0	0
ATP1B1	0	0.785814	0.518	0.145	0	0
HEBP2	0	0.784952	0.658	0.221	0	0
PTPRG	0	0.78417	0.547	0.114	0	0
MMP16	0	0.784052	0.261	0.037	0	0
PTGFRN	0	0.783772	0.428	0.067	0	0
ZBTB38	0	0.783334	0.705	0.28	0	0
MAGI3	0	0.782344	0.454	0.115	0	0
DKK3	0	0.782186	0.42	0.075	0	0
FAT4	0	0.781941	0.334	0.056	0	0
MYRIP	0	0.781897	0.298	0.06	0	0
PDE4D	0	0.780037	0.781	0.412	0	0
PHPT1	0	0.780036	0.756	0.343	0	0
TXN	0	0.779872	0.847	0.462	0	0
TMED10	0	0.778924	0.78	0.372	0	0
BMP4	0	0.778767	0.323	0.05	0	0
IL18R1	0	0.777247	0.42	0.066	0	0
SLC22A3	0	0.776761	0.304	0.021	0	0
RABAC1	0	0.774456	0.779	0.348	0	0
GRAMD1B	0	0.77363	0.416	0.106	0	0
EMILIN1	0	0.772988	0.405	0.047	0	0
KLHL29	0	0.772891	0.318	0.035	0	0
CFAP36	0	0.772501	0.547	0.115	0	0
ITGAV	0	0.772265	0.709	0.273	0	0
ZNF462	0	0.771068	0.397	0.053	0	0
HAND2-AS1	0	0.770481	0.355	0.026	0	0
GRB10	0	0.767993	0.452	0.088	0	0
CTSF	0	0.766729	0.434	0.064	0	0
NT5DC1	0	0.765817	0.61	0.188	0	0
CRISPLD1	0	0.765101	0.255	0.028	0	0
NPDC1	0	0.762964	0.514	0.099	0	0
CYSTM1	0	0.761771	0.633	0.242	0	0
FAM160A1	0	0.76001	0.259	0.022	0	0
DAD1	0	0.759919	0.815	0.413	0	0
PCAT19	0	0.758842	0.505	0.092	0	0
LMAN1	0	0.757944	0.7	0.28	0	0
LRP6	0	0.757368	0.388	0.058	0	0
TTTY10	0	0.756087	0.262	0.03	0	0
EXOC6B	0	0.755915	0.693	0.295	0	0
RORA	0	0.755667	0.671	0.305	0	0
TRIM2	0	0.755075	0.382	0.046	0	0
GEM	0	0.754297	0.385	0.071	0	0
CRIP2	0	0.753619	0.502	0.11	0	0
PTPN13	0	0.752315	0.402	0.055	0	0
PARK7	0	0.751841	0.823	0.441	0	0
RPN2	0	0.750951	0.768	0.376	0	0
LAMC1	0	0.750765	0.489	0.121	0	0
P4HB	0	0.750417	0.775	0.374	0	0
DIRAS3	0	0.747551	0.262	0.022	0	0
SAT1	0	0.745442	0.969	0.719	0	0
SLC16A4	0	0.745124	0.384	0.043	0	0
PRDX6	0	0.744562	0.73	0.32	0	0
FAM3C	0	0.744274	0.588	0.187	0	0
PRLR	0	0.743523	0.324	0.044	0	0
BOC	0	0.742304	0.34	0.036	0	0
SEPTIN10	0	0.742228	0.495	0.113	0	0
NCKAP1	0	0.737256	0.484	0.093	0	0
PLAC9	0	0.736816	0.357	0.073	0	0
EFEMP2	0	0.736482	0.405	0.05	0	0
ACSL4	0	0.735205	0.629	0.268	0	0
TANC1	0	0.73216	0.455	0.096	0	0
DOCK1	0	0.727861	0.487	0.118	0	0
PSMB5	0	0.723763	0.568	0.18	0	0
SNHG29	0	0.722821	0.869	0.477	0	0
TCEAL4	0	0.721302	0.589	0.188	0	0
PPDPF	0	0.721291	0.632	0.208	0	0
LTBP4	0	0.72121	0.39	0.057	0	0
RHOB	0	0.720905	0.631	0.25	0	0
RNF144A	0	0.720698	0.386	0.058	0	0
ELN	0	0.720533	0.274	0.045	0	0
NHSL1	0	0.719408	0.51	0.152	0	0
ATRAID	0	0.71881	0.654	0.253	0	0
SLC20A1	0	0.718693	0.572	0.184	0	0
MSX1	0	0.715828	0.339	0.039	0	0
DENND5B	0	0.715524	0.471	0.133	0	0
PPA1	0	0.71446	0.676	0.255	0	0
SQSTM1	0	0.712994	0.9	0.525	0	0
BCAR3	0	0.712199	0.439	0.104	0	0
PLK2	0	0.712146	0.375	0.093	0	0
PTPN14	0	0.709953	0.417	0.078	0	0
MET	0	0.707603	0.352	0.054	0	0
MICAL2	0	0.706237	0.511	0.165	0	0
DNAJC15	0	0.70617	0.712	0.315	0	0
CASK	0	0.705978	0.724	0.292	0	0
PHLDA2	0	0.705703	0.416	0.081	0	0
NFATC2	0	0.704644	0.451	0.236	0	0
GSTP1	0	0.703359	0.886	0.552	0	0
CFB	0	0.701451	0.341	0.046	0	0
MYL6B	0	0.701	0.444	0.09	0	0
CTDSPL	0	0.700548	0.388	0.058	0	0
CEP112	0	0.70049	0.434	0.099	0	0
PIR	0	0.69936	0.359	0.053	0	0
AL137024.1	0	0.699157	0.255	0.015	0	0
ANGPTL4	0	0.698309	0.315	0.049	0	0
PLPP3	0	0.697339	0.495	0.144	0	0
OSBPL6	0	0.697025	0.308	0.027	0	0
MCFD2	0	0.694831	0.558	0.177	0	0
MSC-AS1	0	0.694649	0.423	0.075	0	0
MEDAG	0	0.693456	0.357	0.048	0	0
PPP2R3A	0	0.692524	0.402	0.072	0	0
C4orf48	0	0.692302	0.634	0.264	0	0
POLR2L	0	0.692043	0.762	0.44	0	0
CISD1	0	0.691403	0.508	0.125	0	0
POSTN	0	0.691133	0.477	0.147	0	0
MRPL51	0	0.689041	0.727	0.315	0	0
FGF2	0	0.686774	0.367	0.045	0	0
ROBO1	0	0.686322	0.332	0.071	0	0
DYNC2H1	0	0.68546	0.385	0.07	0	0
HHAT	0	0.684983	0.351	0.053	0	0
GPX8	0	0.683429	0.394	0.058	0	0
GPRC5A	0	0.683178	0.308	0.04	0	0
KLHL4	0	0.682999	0.272	0.027	0	0
PRKCA	0	0.682498	0.708	0.296	0	0
PSMA2	0	0.681233	0.714	0.333	0	0
MAGI2-AS3	0	0.68098	0.401	0.058	0	0
QPCT	0	0.680179	0.378	0.08	0	0
CREB3L2	0	0.680089	0.587	0.219	0	0
COX7A1	0	0.679914	0.403	0.071	0	0
NDUFA4	0	0.678971	0.887	0.611	0	0
ELOVL2	0	0.678338	0.291	0.022	0	0
GLT8D2	0	0.67622	0.368	0.046	0	0
KANK1	0	0.675664	0.403	0.103	0	0
ZFYVE9	0	0.674305	0.385	0.063	0	0
ECSCR	0	0.673792	0.421	0.1	0	0
SERPING1	0	0.673623	0.48	0.14	0	0
ENPP2	0	0.673313	0.366	0.111	0	0
BICD1	0	0.671877	0.534	0.183	0	0
BASP1	0	0.670829	0.824	0.352	0	0
SEC31A	0	0.670676	0.751	0.351	0	0
SFT2D2	0	0.670232	0.555	0.197	0	0
METRN	0	0.670044	0.396	0.076	0	0
SPAG16	0	0.667469	0.365	0.063	0	0
CCPG1	0	0.66735	0.659	0.28	0	0
ABTB2	0	0.663541	0.32	0.052	0	0
LAMA1	0	0.663182	0.269	0.013	0	0
TIMP3	0	0.66103	0.358	0.077	0	0
LY6E	0	0.659475	0.584	0.199	0	0
PCYOX1	0	0.658768	0.461	0.111	0	0
SNX7	0	0.658766	0.394	0.066	0	0
ENDOD1	0	0.658472	0.386	0.065	0	0
SWI5	0	0.658209	0.439	0.091	0	0
OSBPL10	0	0.658191	0.41	0.086	0	0
SMARCA1	0	0.657691	0.375	0.056	0	0
LAMTOR5	0	0.65764	0.721	0.316	0	0
HTRA1	0	0.656728	0.551	0.151	0	0
CDC42EP5	0	0.653637	0.368	0.057	0	0
ANOS1	0	0.65203	0.362	0.056	0	0
GAREM1	0	0.651448	0.329	0.049	0	0
PLCB4	0	0.649015	0.336	0.053	0	0
NT5E	0	0.64839	0.39	0.072	0	0
CAVIN1	0	0.648353	0.516	0.118	0	0
SRI	0	0.648048	0.64	0.242	0	0
CNTNAP3B	0	0.647449	0.302	0.05	0	0
CHPF	0	0.64705	0.36	0.062	0	0
ABI2	0	0.645857	0.493	0.134	0	0
GUK1	0	0.645309	0.837	0.482	0	0
VKORC1	0	0.644709	0.599	0.226	0	0
GNG12	0	0.644668	0.465	0.112	0	0
DDAH1	0	0.644628	0.312	0.056	0	0
SEC61B	0	0.643031	0.856	0.518	0	0
SEC61G	0	0.642908	0.765	0.409	0	0
HAS2	0	0.642582	0.268	0.026	0	0
NPAS2	0	0.642402	0.299	0.038	0	0
ZMIZ1	0	0.64172	0.561	0.203	0	0
DLC1	0	0.64121	0.463	0.103	0	0
SRPX2	0	0.639578	0.3	0.038	0	0
RHOJ	0	0.63924	0.424	0.079	0	0
SNCG	0	0.638172	0.309	0.058	0	0
SRPX	0	0.637413	0.323	0.042	0	0
FGFR1	0	0.63574	0.409	0.08	0	0
RNF43	0	0.634711	0.27	0.017	0	0
PAK3	0	0.633863	0.279	0.026	0	0
LDHA	0	0.633034	0.819	0.476	0	0
KDELR3	0	0.631823	0.355	0.056	0	0
OCIAD2	0	0.631722	0.618	0.179	0	0
NET1	0	0.631359	0.394	0.079	0	0
CDH2	0	0.630686	0.261	0.029	0	0
ADGRA3	0	0.63027	0.307	0.035	0	0
PLD1	0	0.628871	0.472	0.147	0	0
ALPL	0	0.62842	0.27	0.027	0	0
NDUFB4	0	0.626081	0.729	0.374	0	0
FERMT2	0	0.625323	0.406	0.08	0	0
FRMD6	0	0.624198	0.307	0.052	0	0
PDK4	0	0.622522	0.425	0.147	0	0
MLF1	0	0.622192	0.344	0.083	0	0
KCTD1	0	0.620037	0.311	0.031	0	0
COX17	0	0.619937	0.658	0.285	0	0
SMIM14	0	0.619718	0.578	0.202	0	0
NDUFS5	0	0.619103	0.838	0.491	0	0
PRUNE2	0	0.617955	0.35	0.059	0	0
PHLDA3	0	0.617414	0.338	0.05	0	0
FIS1	0	0.6174	0.709	0.322	0	0
VGLL4	0	0.617154	0.554	0.175	0	0
LHFPL2	0	0.616567	0.568	0.219	0	0
NBEA	0	0.614965	0.374	0.095	0	0
CTTN	0	0.614834	0.386	0.071	0	0
SYNPO	0	0.613694	0.368	0.072	0	0
PLCE1	0	0.612864	0.313	0.04	0	0
MSRB3	0	0.61271	0.425	0.086	0	0
NDUFAF3	0	0.612648	0.578	0.208	0	0
TMED9	0	0.611648	0.608	0.243	0	0
CST3	0	0.611462	0.958	0.635	0	0
SLC25A3	0	0.611355	0.82	0.472	0	0
BNIP3	0	0.609444	0.415	0.113	0	0
TANC2	0	0.608138	0.597	0.268	0	0
HDAC8	0	0.606357	0.557	0.214	0	0
ARL3	0	0.606115	0.475	0.13	0	0
RND3	0	0.605957	0.343	0.064	0	0
RAB34	0	0.604889	0.426	0.102	0	0
MRPL40	0	0.603249	0.49	0.15	0	0
SNRPN	0	0.602985	0.523	0.151	0	0
KRT8	0	0.602891	0.33	0.045	0	0
ANXA1	0	0.60087	0.886	0.544	0	0
CKAP4	0	0.60028	0.429	0.121	0	0
SULF2	0	0.59933	0.485	0.163	0	0
KSR1	0	0.599242	0.37	0.101	0	0
NDUFB8	0	0.599086	0.751	0.366	0	0
TMEM263	0	0.598909	0.487	0.14	0	0
CTNNA1	0	0.597453	0.717	0.334	0	0
FAM229B	0	0.597046	0.351	0.047	0	0
HDLBP	0	0.595092	0.684	0.315	0	0
GCSH	0	0.594667	0.396	0.08	0	0
UQCRQ	0	0.592917	0.728	0.388	0	0
BMP6	0	0.592782	0.276	0.089	0	0
GCNT1	0	0.592225	0.425	0.116	0	0
GOLGB1	0	0.591804	0.704	0.354	0	0
AFAP1	0	0.591177	0.377	0.082	0	0
CES1	0	0.590543	0.255	0.027	0	0
CTHRC1	0	0.589888	0.309	0.097	0	0
AGAP1	0	0.589462	0.424	0.101	0	0
KDELR1	0	0.587733	0.619	0.265	0	0
PLA2R1	0	0.58755	0.306	0.04	0	0
PSMB1	0	0.586559	0.757	0.382	0	0
MANF	0	0.585592	0.574	0.221	0	0
NDUFB10	0	0.585019	0.725	0.346	0	0
SLC39A14	0	0.58439	0.306	0.052	0	0
TPST1	0	0.583722	0.394	0.089	0	0
COLEC11	0	0.583099	0.308	0.029	0	0
SSX2IP	0	0.581522	0.337	0.047	0	0
LAPTM4A	0	0.58147	0.78	0.404	0	0
LRPAP1	0	0.581049	0.594	0.234	0	0
CHMP2A	0	0.578123	0.67	0.295	0	0
SPATS2L	0	0.5777	0.558	0.193	0	0
PTTG1IP	0	0.576251	0.666	0.291	0	0
GINM1	0	0.575927	0.535	0.175	0	0
LRP10	0	0.574671	0.512	0.161	0	0
YIF1A	0	0.573738	0.434	0.133	0	0
CLIC4	0	0.573444	0.793	0.409	0	0
NME1	0	0.571968	0.458	0.15	0	0
PPP1R14B	0	0.571922	0.649	0.255	0	0
FBLN2	0	0.571327	0.272	0.046	0	0
SMAD2	0	0.56952	0.621	0.249	0	0
SLC39A6	0	0.568622	0.402	0.093	0	0
GGT5	0	0.568134	0.287	0.035	0	0
PALM2-AKAP2	0	0.567349	0.555	0.2	0	0
ASS1	0	0.566481	0.282	0.027	0	0
APBB2	0	0.566133	0.406	0.09	0	0
PLA2G5	0	0.56537	0.256	0.02	0	0
RRAS	0	0.565109	0.411	0.11	0	0
PAPSS1	0	0.564929	0.528	0.202	0	0
MBNL2	0	0.564592	0.697	0.359	0	0
AL353138.1	0	0.563997	0.29	0.051	0	0
CSRP1	0	0.563407	0.444	0.128	0	0
IL6ST	0	0.561642	0.742	0.356	0	0
FKBP10	0	0.561374	0.343	0.053	0	0
UGGT2	0	0.561272	0.443	0.145	0	0
SRP14	0	0.561187	0.926	0.685	0	0
KDELR2	0	0.560251	0.616	0.272	0	0
TNFRSF21	0	0.55882	0.374	0.082	0	0
FER	0	0.557436	0.62	0.295	0	0
KTN1	0	0.555994	0.847	0.5	0	0
PLEKHA4	0	0.555693	0.288	0.026	0	0
ARHGAP21	0	0.555337	0.574	0.228	0	0
MORC4	0	0.555056	0.273	0.049	0	0
NUPR1	0	0.554898	0.634	0.186	0	0
SGCE	0	0.554734	0.355	0.054	0	0
TMEM14C	0	0.553982	0.644	0.281	0	0
EMC7	0	0.552653	0.544	0.19	0	0
DUSP23	0	0.552149	0.513	0.194	0	0
P4HA3	0	0.551583	0.264	0.038	0	0
SCARA3	0	0.550463	0.292	0.033	0	0
PMEPA1	0	0.550421	0.425	0.125	0	0
TERF2IP	0	0.550029	0.668	0.287	0	0
TST	0	0.550026	0.32	0.053	0	0
CERCAM	0	0.548477	0.325	0.055	0	0
NEDD9	0	0.548041	0.657	0.293	0	0
NUCKS1	0	0.547164	0.83	0.467	0	0
FAT1	0	0.546011	0.315	0.041	0	0
TMEM150C	0	0.545826	0.271	0.031	0	0
MPG	0	0.545255	0.474	0.157	0	0
BMI1	0	0.542639	0.438	0.134	0	0
HECTD2	0	0.542191	0.357	0.085	0	0
FAM126A	0	0.542131	0.464	0.163	0	0
COX7A2	0	0.542034	0.836	0.509	0	0
MCU	0	0.541457	0.515	0.203	0	0
EPS8	0	0.540972	0.581	0.231	0	0
KIRREL1	0	0.540723	0.295	0.042	0	0
ACADVL	0	0.539597	0.547	0.208	0	0
RBFOX2	0	0.539075	0.743	0.339	0	0
NME3	0	0.538753	0.525	0.179	0	0
TCEAL3	0	0.538099	0.427	0.119	0	0
TTC3	0	0.53792	0.765	0.408	0	0
GALNT18	0	0.537485	0.301	0.054	0	0
COMMD3	0	0.536683	0.489	0.166	0	0
CHSY1	0	0.533974	0.615	0.253	0	0
LARP6	0	0.531786	0.286	0.034	0	0
BDH2	0	0.531347	0.369	0.074	0	0
CACNA1C	0	0.530519	0.301	0.059	0	0
ETV1	0	0.53037	0.283	0.036	0	0
ARL1	0	0.530318	0.46	0.15	0	0
NQO1	0	0.530273	0.269	0.04	0	0
JADE1	0	0.529548	0.403	0.107	0	0
PIGT	0	0.528884	0.442	0.137	0	0
IFT57	0	0.527724	0.416	0.105	0	0
SGCB	0	0.527647	0.349	0.061	0	0
RTL8C	0	0.526054	0.397	0.101	0	0
PDLIM5	0	0.525306	0.655	0.29	0	0
SEC11A	0	0.525255	0.781	0.417	0	0
FKBP1A	0	0.524884	0.769	0.368	0	0
NENF	0	0.523498	0.556	0.223	0	0
SLC7A1	0	0.523452	0.397	0.122	0	0
TMEM258	0	0.521516	0.751	0.414	0	0
ID2	0	0.521126	0.723	0.393	0	0
VDAC2	0	0.52069	0.609	0.26	0	0
TNRC6C	0	0.520584	0.563	0.192	0	0
TMCO3	0	0.520435	0.416	0.106	0	0
OCIAD1	0	0.520061	0.697	0.327	0	0
ID4	0	0.519399	0.317	0.047	0	0
CPE	0	0.519296	0.293	0.049	0	0
ATP5MC1	0	0.518411	0.585	0.24	0	0
RFK	0	0.516185	0.393	0.104	0	0
AL139807.1	0	0.515909	0.324	0.077	0	0
CAMSAP2	0	0.51508	0.439	0.141	0	0
MCTP2	0	0.514917	0.529	0.2	0	0
DIXDC1	0	0.514394	0.312	0.066	0	0
SERPINF1	0	0.514261	0.299	0.101	0	0
AK3	0	0.513727	0.474	0.149	0	0
BMPR1A	0	0.513208	0.376	0.082	0	0
TERF1	0	0.512141	0.457	0.137	0	0
NEXN	0	0.511763	0.285	0.048	0	0
SHC1	0	0.511472	0.43	0.124	0	0
INO80C	0	0.511367	0.321	0.067	0	0
HDGFL3	0	0.510836	0.416	0.111	0	0
NDUFA13	0	0.510557	0.836	0.518	0	0
YIPF3	0	0.509846	0.457	0.154	0	0
PTS	0	0.509602	0.51	0.161	0	0
PTGR1	0	0.508786	0.333	0.064	0	0
AXL	0	0.507611	0.323	0.068	0	0
SMAD9	0	0.505982	0.311	0.058	0	0
SPTAN1	0	0.505131	0.602	0.245	0	0
PLS3	0	0.504874	0.375	0.087	0	0
RHOC	0	0.503647	0.502	0.175	0	0
NDUFS4	0	0.50278	0.589	0.23	0	0
CD34	0	0.501463	0.341	0.073	0	0
ZHX3	0	0.50106	0.356	0.086	0	0
NR2F2	0	0.499779	0.445	0.098	0	0
SLC12A2	0	0.499028	0.404	0.138	0	0
SSR4	0	0.498954	0.908	0.578	0	0
SERPINH1	0	0.498906	0.389	0.098	0	0
ABCD3	0	0.498756	0.409	0.115	0	0
MRFAP1	0	0.4986	0.622	0.261	0	0
MRPS6	0	0.498361	0.551	0.207	0	0
APP	0	0.497839	0.687	0.285	0	0
RRBP1	0	0.497769	0.65	0.298	0	0
PSMB6	0	0.497248	0.614	0.273	0	0
PDIA6	0	0.497079	0.711	0.385	0	0
TBX18	0	0.497004	0.25	0.024	0	0
TMED3	0	0.496741	0.421	0.128	0	0
ERH	0	0.496516	0.683	0.322	0	0
ST3GAL6	0	0.495872	0.394	0.127	0	0
HSPB8	0	0.495453	0.257	0.036	0	0
DAG1	0	0.495424	0.328	0.068	0	0
EMP2	0	0.495339	0.328	0.078	0	0
ST3GAL4	0	0.494435	0.283	0.042	0	0
CAMK2D	0	0.494352	0.691	0.339	0	0
TUBB6	0	0.494062	0.481	0.161	0	0
CHID1	0	0.493668	0.428	0.141	0	0
CMTM8	0	0.49343	0.327	0.071	0	0
JCAD	0	0.492177	0.276	0.038	0	0
BAMBI	0	0.491329	0.25	0.024	0	0
PAWR	0	0.491001	0.316	0.07	0	0
TENT5A	0	0.490339	0.369	0.134	0	0
ARL2	0	0.49001	0.463	0.152	0	0
PXDN	0	0.489015	0.295	0.056	0	0
IFT43	0	0.488656	0.378	0.092	0	0
TGM2	0	0.488564	0.311	0.096	0	0
PPP2CB	0	0.48851	0.499	0.187	0	0
RBBP7	0	0.488174	0.496	0.168	0	0
GFPT1	0	0.486869	0.502	0.171	0	0
TOMM20	0	0.48653	0.768	0.412	0	0
MXRA7	0	0.486476	0.394	0.09	0	0
TMEM205	0	0.486113	0.438	0.148	0	0
COMT	0	0.48575	0.582	0.242	0	0
JAM3	0	0.485469	0.318	0.056	0	0
POLR2F	0	0.485238	0.529	0.186	0	0
TPI1	0	0.484455	0.747	0.409	0	0
ARHGEF28	0	0.484204	0.274	0.047	0	0
IQCA1	0	0.483494	0.254	0.028	0	0
TXNDC17	0	0.483092	0.582	0.252	0	0
OST4	0	0.482498	0.85	0.592	0	0
NAA38	0	0.481793	0.647	0.295	0	0
IPO5	0	0.481657	0.42	0.133	0	0
EVA1C	0	0.481437	0.403	0.099	0	0
NDUFA7	0	0.480852	0.523	0.193	0	0
LEF1	0	0.480706	0.326	0.078	0	0
ATP5PF	0	0.480192	0.792	0.461	0	0
ABHD5	0	0.47913	0.494	0.173	0	0
NDUFB7	0	0.476601	0.681	0.332	0	0
ARF4	0	0.476318	0.772	0.436	0	0
COL6A2	0	0.476267	0.377	0.087	0	0
UBE2E3	0	0.475847	0.588	0.246	0	0
IKBIP	0	0.475435	0.448	0.154	0	0
TSPO	0	0.475317	0.805	0.478	0	0
DNAJC10	0	0.475236	0.467	0.171	0	0
TMEM45A	0	0.474969	0.28	0.051	0	0
KCNQ1OT1	0	0.474903	0.318	0.099	0	0
S100A11	0	0.474678	0.95	0.74	0	0
STXBP1	0	0.474328	0.303	0.055	0	0
OSGIN2	0	0.474205	0.33	0.071	0	0
MOK	0	0.473266	0.267	0.037	0	0
CLCN3	0	0.473004	0.544	0.203	0	0
CEBPD	0	0.472463	0.742	0.386	0	0
GSTM3	0	0.471866	0.294	0.05	0	0
SDF4	0	0.47144	0.524	0.208	0	0
PGRMC1	0	0.470954	0.394	0.114	0	0
AIG1	0	0.470941	0.422	0.146	0	0
CUTA	0	0.46976	0.628	0.278	0	0
SNCA	0	0.468328	0.331	0.125	0	0
TRMT112	0	0.467946	0.696	0.348	0	0
ANKRD50	0	0.467186	0.31	0.081	0	0
AF117829.1	0	0.466151	0.394	0.141	0	0
TSTD1	0	0.465864	0.486	0.135	0	0
ERRFI1	0	0.465634	0.294	0.058	0	0
GADD45GIP1	0	0.46396	0.602	0.264	0	0
FOXP1	0	0.463934	0.928	0.661	0	0
AHCYL1	0	0.463442	0.542	0.223	0	0
PGM2L1	0	0.462743	0.299	0.088	0	0
CYB5R3	0	0.462553	0.464	0.162	0	0
C1RL	0	0.461753	0.337	0.075	0	0
HSBP1	0	0.461565	0.647	0.302	0	0
EVI5	0	0.46145	0.672	0.343	0	0
TSPAN6	0	0.461118	0.26	0.029	0	0
KIF13B	0	0.460923	0.571	0.247	0	0
SDC4	0	0.460676	0.289	0.051	0	0
YBX3	0	0.460167	0.789	0.394	0	0
DIP2C	0	0.459962	0.321	0.073	0	0
MORF4L2	0	0.459957	0.712	0.348	0	0
COL6A1	0	0.458824	0.349	0.072	0	0
FAXDC2	0	0.458738	0.258	0.039	0	0
CBR1	0	0.458568	0.392	0.116	0	0
NREP	0	0.458528	0.287	0.068	0	0
EPN2	0	0.456734	0.349	0.092	0	0
GSN	0	0.45595	0.514	0.228	0	0
ARPC1A	0	0.455698	0.499	0.18	0	0
ERLEC1	0	0.455572	0.553	0.215	0	0
HSPB1	0	0.455122	0.621	0.285	0	0
PSMC5	0	0.453849	0.556	0.218	0	0
MYO1E	0	0.453519	0.51	0.219	0	0
GABARAPL1	0	0.453102	0.58	0.226	0	0
ALKBH7	0	0.452642	0.529	0.216	0	0
BEX4	0	0.451403	0.407	0.112	0	0
POLR2H	0	0.451399	0.379	0.109	0	0
SPATS2	0	0.451004	0.469	0.183	0	0
PDLIM7	0	0.45092	0.324	0.075	0	0
PDCD5	0	0.450641	0.571	0.235	0	0
AASS	0	0.449663	0.269	0.046	0	0
FZD6	0	0.44931	0.283	0.065	0	0
MGST2	0	0.449048	0.483	0.178	0	0
GPX3	0	0.448747	0.321	0.077	0	0
HINT2	0	0.446982	0.372	0.107	0	0
CAV2	0	0.446741	0.335	0.083	0	0
PROCR	0	0.446594	0.301	0.057	0	0
HCFC1R1	0	0.446222	0.369	0.11	0	0
AURKAIP1	0	0.446137	0.631	0.297	0	0
EDF1	0	0.445837	0.817	0.495	0	0
TSPAN9	0	0.445659	0.271	0.053	0	0
CASC4	0	0.445473	0.618	0.275	0	0
MRPS24	0	0.444909	0.561	0.236	0	0
POLG2	0	0.444799	0.291	0.088	0	0
C18orf32	0	0.444051	0.616	0.281	0	0
EIF2S2	0	0.443434	0.697	0.364	0	0
P4HA2	0	0.443225	0.276	0.051	0	0
SRGAP1	0	0.442656	0.47	0.172	0	0
PSMD8	0	0.442546	0.631	0.299	0	0
LMAN2	0	0.44187	0.591	0.269	0	0
CARHSP1	0	0.441771	0.44	0.137	0	0
SERF2	0	0.440456	0.954	0.844	0	0
PRSS23	0	0.440062	0.336	0.107	0	0
TNFAIP6	0	0.439174	0.32	0.072	0	0
RFX2	0	0.438421	0.385	0.171	0	0
FNDC3B	0	0.438359	0.92	0.619	0	0
RAPGEF5	0	0.438076	0.299	0.066	0	0
SSR3	0	0.437995	0.704	0.362	0	0
RAI14	0	0.437776	0.365	0.095	0	0
PIGP	0	0.437728	0.386	0.119	0	0
FUNDC2	0	0.437627	0.451	0.162	0	0
ECHDC2	0	0.437295	0.345	0.07	0	0
ERGIC3	0	0.436845	0.487	0.199	0	0
CCDC85B	0	0.436251	0.589	0.238	0	0
HYAL2	0	0.433534	0.314	0.075	0	0
PDLIM2	0	0.432227	0.411	0.11	0	0
CAMLG	0	0.431884	0.553	0.218	0	0
ALDH3A2	0	0.431432	0.325	0.086	0	0
TIMMDC1	0	0.430779	0.421	0.139	0	0
PROS1	0	0.430728	0.384	0.12	0	0
ESR2	0	0.430547	0.261	0.064	0	0
CRY1	0	0.430416	0.542	0.245	0	0
TXNDC15	0	0.429806	0.438	0.156	0	0
TMCO1	0	0.428746	0.599	0.259	0	0
TCEAL8	0	0.428281	0.412	0.134	0	0
SUMO2	0	0.428225	0.853	0.558	0	0
CTIF	0	0.427262	0.293	0.08	0	0
RNH1	0	0.426957	0.596	0.274	0	0
MICU1	0	0.426308	0.582	0.254	0	0
IFI27L2	0	0.425905	0.583	0.256	0	0
LINC01473	0	0.425382	0.395	0.144	0	0
ZKSCAN1	0	0.42447	0.461	0.166	0	0
PKIG	0	0.424421	0.322	0.072	0	0
SPATA7	0	0.423894	0.278	0.062	0	0
ZBTB20	0	0.423731	0.909	0.639	0	0
BAG3	0	0.423448	0.388	0.13	0	0
AMOTL1	0	0.422812	0.262	0.053	0	0
HACD3	0	0.422633	0.434	0.138	0	0
PLXNA2	0	0.422469	0.294	0.078	0	0
SLC39A7	0	0.42227	0.332	0.095	0	0
POLR2I	0	0.422187	0.494	0.182	0	0
DOCK5	0	0.421611	0.547	0.214	0	0
PHC2	0	0.421515	0.465	0.184	0	0
TOMM7	0	0.420949	0.881	0.656	0	0
RFX7	0	0.420647	0.506	0.23	0	0
CNIH1	0	0.419175	0.486	0.185	0	0
SF3B6	0	0.418847	0.675	0.326	0	0
WASHC3	0	0.418459	0.481	0.184	0	0
KRTCAP2	0	0.418425	0.774	0.443	0	0
SVIL	0	0.418178	0.449	0.169	0	0
BMERB1	0	0.418033	0.304	0.069	0	0
SDC3	0	0.417803	0.401	0.129	0	0
ACVR1B	0	0.417796	0.287	0.059	0	0
NDUFC1	0	0.417326	0.581	0.262	0	0
TMEM208	0	0.417076	0.455	0.179	0	0
PLPP5	0	0.416885	0.39	0.129	0	0
EFCAB2	0	0.416818	0.345	0.114	0	0
MT1X	0	0.416742	0.341	0.107	0	0
ADD3	0	0.416267	0.6	0.247	0	0
C19orf53	0	0.415148	0.694	0.359	0	0
MGAT4B	0	0.414816	0.316	0.081	0	0
DYNLT1	0	0.414349	0.635	0.285	0	0
TNS1	0	0.414191	0.352	0.104	0	0
NDUFS8	0	0.413997	0.534	0.225	0	0
GTF2A2	0	0.41314	0.581	0.255	0	0
SCOC	0	0.412763	0.391	0.12	0	0
GOLIM4	0	0.412292	0.481	0.193	0	0
CHN1	0	0.411155	0.285	0.062	0	0
CCNI	0	0.410749	0.881	0.607	0	0
PSMB4	0	0.4105	0.55	0.235	0	0
USP53	0	0.409911	0.404	0.132	0	0
DYNC1LI2	0	0.408714	0.467	0.174	0	0
MRPL17	0	0.408468	0.35	0.107	0	0
CNIH4	0	0.408407	0.445	0.148	0	0
COL5A1	0	0.407863	0.255	0.049	0	0
EEF2	0	0.40777	0.857	0.571	0	0
NDUFB6	0	0.407148	0.501	0.195	0	0
MYADM	0	0.407117	0.458	0.183	0	0
UNC13B	0	0.407056	0.257	0.058	0	0
PGM3	0	0.406665	0.338	0.099	0	0
SIL1	0	0.406369	0.54	0.239	0	0
HIST1H2AC	0	0.405356	0.341	0.101	0	0
RTRAF	0	0.405177	0.646	0.312	0	0
TMED2	0	0.404902	0.559	0.26	0	0
ZNHIT1	0	0.404111	0.598	0.276	0	0
MAGED1	0	0.404102	0.44	0.135	0	0
TM2D1	0	0.403924	0.483	0.168	0	0
TSEN34	0	0.4039	0.344	0.093	0	0
KRT10	0	0.403898	0.678	0.343	0	0
UHRF2	0	0.403513	0.45	0.157	0	0
KALRN	0	0.403411	0.301	0.068	0	0
TMEM147	0	0.402822	0.455	0.194	0	0
FAM162A	0	0.402745	0.48	0.183	0	0
RTN4	0	0.402555	0.839	0.527	0	0
SPART	0	0.401863	0.441	0.156	0	0
TM9SF1	0	0.401732	0.328	0.1	0	0
DAP	0	0.401579	0.49	0.202	0	0
POLR2K	0	0.401139	0.508	0.203	0	0
ATOX1	0	0.40043	0.65	0.336	0	0
C11orf58	0	0.400243	0.735	0.393	0	0
GRHPR	0	0.400209	0.402	0.132	0	0
CEP126	0	0.399538	0.252	0.041	0	0
HSP90AB1	0	0.399414	0.947	0.727	0	0
ELOB	0	0.398489	0.815	0.533	0	0
MAP3K13	0	0.398426	0.437	0.17	0	0
MOCS2	0	0.397183	0.355	0.099	0	0
TNFAIP1	0	0.396577	0.288	0.065	0	0
GTF2I	0	0.395927	0.68	0.344	0	0
AUTS2	0	0.395677	0.632	0.268	0	0
IER5L	0	0.394873	0.391	0.124	0	0
NDUFAB1	0	0.393582	0.591	0.274	0	0
COPB2	0	0.393342	0.514	0.217	0	0
MORN2	0	0.393071	0.256	0.048	0	0
MRPL20	0	0.392585	0.656	0.322	0	0
VEGFB	0	0.392322	0.469	0.18	0	0
PSMA7	0	0.392096	0.861	0.579	0	0
SNHG14	0	0.391162	0.481	0.184	0	0
COX6A1	0	0.391138	0.751	0.433	0	0
C1GALT1	0	0.391071	0.391	0.169	0	0
ARMCX3	0	0.39048	0.433	0.164	0	0
CHMP5	0	0.389983	0.533	0.227	0	0
ECE1	0	0.389637	0.402	0.136	0	0
SGMS2	0	0.38961	0.316	0.09	0	0
FAM210B	0	0.389481	0.348	0.098	0	0
NECTIN2	0	0.389312	0.433	0.165	0	0
MPST	0	0.38929	0.305	0.079	0	0
SPATA6	0	0.389001	0.282	0.071	0	0
ZCRB1	0	0.388352	0.526	0.215	0	0
COPS8	0	0.386377	0.38	0.121	0	0
MYL6	0	0.386065	0.952	0.826	0	0
ATF7IP2	0	0.385536	0.449	0.183	0	0
ATXN2	0	0.385344	0.55	0.248	0	0
UBB	0	0.38461	0.905	0.661	0	0
KIF13A	0	0.384178	0.524	0.228	0	0
ACTG1	0	0.383309	0.935	0.776	0	0
TSPAN3	0	0.383283	0.423	0.16	0	0
SHB	0	0.383071	0.293	0.084	0	0
SSR2	0	0.382917	0.707	0.372	0	0
RNASE4	0	0.382274	0.251	0.051	0	0
ST13	0	0.381569	0.667	0.349	0	0
RCN3	0	0.380245	0.283	0.063	0	0
SLC25A4	0	0.380072	0.264	0.055	0	0
REEP3	0	0.380044	0.51	0.208	0	0
MBD4	0	0.37935	0.452	0.175	0	0
TULP3	0	0.379293	0.263	0.052	0	0
SESN3	0	0.377396	0.494	0.193	0	0
C9orf16	0	0.376855	0.597	0.275	0	0
TBC1D16	0	0.376832	0.269	0.058	0	0
MPC2	0	0.37659	0.509	0.215	0	0
C11orf49	0	0.376512	0.399	0.123	0	0
ABCC4	0	0.376243	0.305	0.107	0	0
DYNLRB1	0	0.375858	0.609	0.284	0	0
RNF121	0	0.375592	0.279	0.069	0	0
KIF21A	0	0.374694	0.362	0.092	0	0
SNF8	0	0.374644	0.461	0.179	0	0
DDOST	0	0.373643	0.452	0.18	0	0
NDUFB3	0	0.373203	0.563	0.267	0	0
IFITM2	0	0.372621	0.862	0.561	0	0
PRAF2	0	0.372524	0.252	0.044	0	0
SSB	0	0.372166	0.64	0.303	0	0
CARMIL1	0	0.372158	0.399	0.157	0	0
HIBCH	0	0.37197	0.461	0.169	0	0
CCDC50	0	0.371581	0.521	0.217	0	0
SLC9A3R2	0	0.370861	0.266	0.054	0	0
EPHX1	0	0.370773	0.278	0.071	0	0
NDRG1	0	0.37028	0.366	0.162	0	0
CAMTA1	0	0.370155	0.639	0.317	0	0
PCMTD1	0	0.369503	0.607	0.297	0	0
MLF2	0	0.367505	0.429	0.158	0	0
CBX5	0	0.367369	0.458	0.162	0	0
TCAF1	0	0.367318	0.335	0.095	0	0
NUDT5	0	0.366657	0.428	0.147	0	0
ATP5F1B	0	0.366427	0.607	0.301	0	0
UROD	0	0.366346	0.332	0.094	0	0
TMEM245	0	0.365721	0.482	0.178	0	0
DPYSL2	0	0.365054	0.563	0.271	0	0
TMEM230	0	0.364707	0.583	0.274	0	0
KIAA0040	0	0.363585	0.33	0.108	0	0
CD320	0	0.362892	0.297	0.072	0	0
PCSK5	0	0.361892	0.317	0.131	0	0
THSD7A	0	0.361632	0.305	0.062	0	0
MRPL41	0	0.3616	0.571	0.258	0	0
CCDC71L	0	0.361221	0.306	0.085	0	0
TPM2	0	0.360915	0.282	0.066	0	0
ASPH	0	0.360815	0.62	0.298	0	0
PLAGL1	0	0.360652	0.363	0.16	0	0
GPI	0	0.360451	0.46	0.175	0	0
PPP1R12B	0	0.360027	0.453	0.186	0	0
BTG3	0	0.359887	0.458	0.166	0	0
ISOC2	0	0.358515	0.301	0.095	0	0
PNKD	0	0.358007	0.479	0.184	0	0
BAD	0	0.357726	0.343	0.107	0	0
MRPL32	0	0.35765	0.348	0.116	0	0
CANX	0	0.357591	0.761	0.471	0	0
FUT8	0	0.357562	0.545	0.239	0	0
F2R	0	0.357085	0.333	0.09	0	0
RNF7	0	0.356159	0.632	0.307	0	0
PDIA3	0	0.355897	0.787	0.489	0	0
HSPG2	0	0.355215	0.461	0.119	0	0
TIMM13	0	0.354905	0.434	0.171	0	0
CHD9	0	0.354851	0.697	0.392	0	0
AP2M1	0	0.354778	0.6	0.295	0	0
CHCHD2	0	0.353965	0.88	0.617	0	0
NGRN	0	0.353313	0.396	0.13	0	0
NBDY	0	0.353312	0.586	0.267	0	0
IMPAD1	0	0.352965	0.378	0.127	0	0
SLC26A2	0	0.352776	0.277	0.076	0	0
CCS	0	0.352501	0.343	0.106	0	0
EMC2	0	0.352407	0.377	0.128	0	0
PGAM1	0	0.352247	0.519	0.23	0	0
ADH5	0	0.352133	0.416	0.144	0	0
ZNF827	0	0.352114	0.331	0.085	0	0
IMPDH2	0	0.351774	0.347	0.119	0	0
TMEM14A	0	0.351369	0.291	0.067	0	0
SEPTIN11	0	0.350816	0.455	0.175	0	0
LAPTM4B	0	0.350163	0.278	0.064	0	0
PSMB2	0	0.349729	0.493	0.21	0	0
DNAJB9	0	0.34845	0.461	0.202	0	0
ARL2BP	0	0.347532	0.397	0.141	0	0
DNMBP	0	0.346648	0.287	0.095	0	0
ROCK2	0	0.346534	0.532	0.23	0	0
MYOF	0	0.34606	0.394	0.167	0	0
TMED8	0	0.345616	0.274	0.066	0	0
SEC61A1	0	0.345578	0.436	0.182	0	0
SELENOW	0	0.345104	0.636	0.304	0	0
SULT1A1	0	0.345021	0.302	0.085	0	0
UGDH	0	0.34488	0.269	0.071	0	0
SLIRP	0	0.34473	0.545	0.25	0	0
NBL1	0	0.344209	0.263	0.062	0	0
EIF3E	0	0.344017	0.823	0.514	0	0
ANAPC11	0	0.343965	0.628	0.318	0	0
DMAC1	0	0.343365	0.374	0.127	0	0
NME4	0	0.343107	0.304	0.096	0	0
TMBIM4	0	0.342823	0.762	0.454	0	0
ATP6V0E1	0	0.342664	0.859	0.575	0	0
COPS6	0	0.342534	0.43	0.162	0	0
ATP5PD	0	0.342405	0.675	0.361	0	0
SMC5	0	0.341682	0.558	0.279	0	0
SYNJ2	0	0.341654	0.292	0.079	0	0
MSANTD3	0	0.340815	0.26	0.063	0	0
ROMO1	0	0.339677	0.557	0.266	0	0
SUPT4H1	0	0.339341	0.433	0.192	0	0
NFATC1	0	0.338755	0.274	0.097	0	0
POMP	0	0.338171	0.781	0.476	0	0
NORAD	0	0.337265	0.575	0.284	0	0
TMEM164	0	0.336985	0.353	0.131	0	0
CUEDC2	0	0.336964	0.339	0.109	0	0
MRPL14	0	0.336107	0.398	0.143	0	0
SLC3A2	0	0.335762	0.477	0.224	0	0
CALM2	0	0.335692	0.9	0.649	0	0
SURF4	0	0.335607	0.527	0.226	0	0
LAGE3	0	0.33547	0.367	0.132	0	0
PURA	0	0.33524	0.459	0.172	0	0
RNF8	0	0.335232	0.269	0.065	0	0
RTL8A	0	0.33482	0.255	0.061	0	0
PLEC	0	0.334459	0.429	0.169	0	0
ATN1	0	0.333578	0.286	0.075	0	0
YIPF5	0	0.333142	0.394	0.146	0	0
HDDC2	0	0.332941	0.358	0.11	0	0
MRPL27	0	0.332254	0.38	0.136	0	0
BRK1	0	0.331973	0.67	0.358	0	0
TUBA1A	0	0.331926	0.686	0.377	0	0
PSMC3	0	0.331462	0.397	0.149	0	0
TMEM179B	0	0.331178	0.426	0.17	0	0
ATP6V1D	0	0.331104	0.518	0.221	0	0
HRAS	0	0.330576	0.269	0.068	0	0
GGCT	0	0.330473	0.358	0.123	0	0
SPAG1	0	0.330076	0.288	0.072	0	0
PRKN	0	0.330055	0.411	0.165	0	0
SMAD5	0	0.329937	0.387	0.142	0	0
NACC2	0	0.329429	0.28	0.069	0	0
SRP9	0	0.32935	0.602	0.296	0	0
IFT20	0	0.32918	0.381	0.149	0	0
TUBB4B	0	0.328735	0.569	0.264	0	0
SLC5A3	0	0.328696	0.328	0.102	0	0
SELENOF	0	0.328667	0.662	0.349	0	0
MRPL33	0	0.328349	0.585	0.277	0	0
MYO6	0	0.32827	0.273	0.069	0	0
GTF2H5	0	0.328258	0.454	0.183	0	0
MLLT1	0	0.327246	0.269	0.07	0	0
SERPINB6	0	0.326908	0.542	0.243	0	0
PGM1	0	0.326451	0.297	0.078	0	0
LINC01184	0	0.326306	0.345	0.113	0	0
NDUFA11	0	0.325908	0.7	0.398	0	0
PKD2	0	0.325898	0.369	0.128	0	0
SEC23A	0	0.32581	0.423	0.159	0	0
TMEM9	0	0.325352	0.263	0.064	0	0
COA4	0	0.325184	0.401	0.146	0	0
AGPS	0	0.325141	0.45	0.196	0	0
DPY19L1	0	0.325078	0.315	0.096	0	0
WDR45	0	0.324866	0.297	0.093	0	0
KDM5B	0	0.324474	0.375	0.121	0	0
KANSL1L	0	0.324229	0.354	0.131	0	0
YWHAQ	0	0.324189	0.674	0.354	0	0
DCTN3	0	0.322764	0.472	0.2	0	0
SAP18	0	0.322559	0.731	0.415	0	0
SPCS1	0	0.322221	0.698	0.382	0	0
RACK1	0	0.322068	0.945	0.799	0	0
RBMS2	0	0.321954	0.314	0.103	0	0
PRDX3	0	0.321302	0.478	0.218	0	0
KIF22	0	0.321038	0.271	0.072	0	0
MRPL52	0	0.320969	0.523	0.242	0	0
ZNF593	0	0.320389	0.299	0.101	0	0
MRPL57	0	0.320216	0.562	0.26	0	0
TJP2	0	0.320016	0.262	0.092	0	0
METTL26	0	0.319857	0.425	0.167	0	0
SNED1	0	0.318735	0.268	0.09	0	0
MESD	0	0.31856	0.497	0.22	0	0
MDH2	0	0.318217	0.462	0.195	0	0
ABCC3	0	0.317932	0.265	0.076	0	0
WWC2	0	0.31736	0.35	0.134	0	0
ODC1	0	0.316158	0.414	0.158	0	0
RRAGA	0	0.315453	0.325	0.105	0	0
COX5B	0	0.314979	0.781	0.491	0	0
NHP2	0	0.314157	0.428	0.169	0	0
ATP5F1D	0	0.313787	0.711	0.411	0	0
BIN3	0	0.313752	0.334	0.11	0	0
UBE2B	0	0.313709	0.73	0.405	0	0
GOLGA2	0	0.313252	0.351	0.123	0	0
HM13	0	0.312803	0.553	0.27	0	0
SSPN	0	0.3124	0.272	0.075	0	0
TFG	0	0.311748	0.501	0.227	0	0
DANCR	0	0.311404	0.362	0.13	0	0
SEC63	0	0.311259	0.561	0.276	0	0
DCAF6	0	0.311067	0.456	0.183	0	0
ECH1	0	0.311058	0.482	0.203	0	0
NFYB	0	0.311046	0.309	0.095	0	0
IAH1	0	0.310969	0.375	0.128	0	0
CCDC25	0	0.310888	0.396	0.139	0	0
UACA	0	0.310795	0.386	0.12	0	0
GET1	0	0.310575	0.255	0.066	0	0
HSD17B10	0	0.3103	0.353	0.125	0	0
NDUFS3	0	0.310252	0.368	0.138	0	0
ATP5MC3	0	0.309206	0.675	0.386	0	0
ARID5B	0	0.309089	0.738	0.412	0	0
TMED7	0	0.308178	0.405	0.163	0	0
SRM	0	0.308131	0.389	0.162	0	0
PSMD7	0	0.308102	0.535	0.252	0	0
STOML2	0	0.307997	0.346	0.126	0	0
MALSU1	0	0.306895	0.325	0.101	0	0
SMIM19	0	0.306421	0.41	0.148	0	0
ATP5F1C	0	0.306195	0.621	0.32	0	0
FHL1	0	0.305943	0.271	0.07	0	0
MICOS13	0	0.305853	0.518	0.232	0	0
MRPS21	0	0.305084	0.571	0.27	0	0
LRRC8A	0	0.30491	0.259	0.068	0	0
FTX	0	0.304749	0.777	0.516	0	0
CCDC47	0	0.303836	0.504	0.238	0	0
SLC38A2	0	0.303577	0.724	0.409	0	0
PPME1	0	0.303347	0.288	0.083	0	0
FBXO32	0	0.303042	0.273	0.081	0	0
SLC19A2	0	0.303014	0.251	0.073	0	0
TIMM8B	0	0.302968	0.49	0.224	0	0
YWHAE	0	0.302836	0.739	0.433	0	0
DPY30	0	0.302664	0.428	0.167	0	0
GLT8D1	0	0.302364	0.272	0.079	0	0
NQO2	0	0.302137	0.42	0.175	0	0
VPS28	0	0.301501	0.593	0.297	0	0
SDF2	0	0.301469	0.365	0.132	0	0
SMIM3	0	0.301103	0.274	0.084	0	0
MRPL36	0	0.300978	0.355	0.131	0	0
PLEKHG1	0	0.300957	0.34	0.104	0	0
CREB3	0	0.300416	0.26	0.079	0	0
LARGE1	0	0.300262	0.278	0.093	0	0
EIF4G2	0	0.29995	0.81	0.531	0	0
POLR2J	0	0.299226	0.527	0.239	0	0
FLYWCH2	0	0.299016	0.258	0.075	0	0
ATP13A3	0	0.299015	0.724	0.38	0	0
FARP2	0	0.298904	0.325	0.121	0	0
SCAND1	0	0.298791	0.52	0.239	0	0
TUFM	0	0.298475	0.453	0.203	0	0
PSMB7	0	0.298342	0.517	0.23	0	0
TXNL1	0	0.297981	0.534	0.25	0	0
ZSWIM7	0	0.297351	0.373	0.131	0	0
EMC4	0	0.29728	0.359	0.13	0	0
KIAA0355	0	0.296923	0.334	0.117	0	0
ENO1	0	0.296789	0.764	0.47	0	0
CIAO2B	0	0.296723	0.567	0.276	0	0
DUT	0	0.296561	0.517	0.214	0	0
ABL1	0	0.295964	0.535	0.249	0	0
JOSD2	0	0.295926	0.321	0.11	0	0
SPCS2	0	0.295842	0.705	0.393	0	0
RERE	0	0.295813	0.685	0.397	0	0
LINC01278	0	0.295642	0.339	0.12	0	0
UBXN4	0	0.295579	0.746	0.437	0	0
PFKP	0	0.295457	0.257	0.074	0	0
MAP4	0	0.295255	0.587	0.288	0	0
ARMC10	0	0.294918	0.321	0.103	0	0
MLEC	0	0.294889	0.509	0.254	0	0
IL4R	0	0.294675	0.43	0.181	0	0
B4GALT4	0	0.293807	0.263	0.073	0	0
SNRPG	0	0.293549	0.65	0.34	0	0
COX20	0	0.29311	0.485	0.205	0	0
NUCB1	0	0.292988	0.492	0.225	0	0
NDUFAF8	0	0.292851	0.484	0.214	0	0
GPAA1	0	0.292549	0.304	0.105	0	0
HAX1	0	0.292521	0.389	0.149	0	0
LGALS3BP	0	0.292248	0.251	0.072	0	0
FIBP	0	0.292173	0.388	0.153	0	0
FKBP14	0	0.292146	0.255	0.076	0	0
CD99	0	0.292003	0.765	0.454	0	0
NDUFA8	0	0.291909	0.333	0.122	0	0
ISCU	0	0.291684	0.575	0.286	0	0
STAM	0	0.291087	0.367	0.134	0	0
MDM2	0	0.290891	0.426	0.185	0	0
ECHS1	0	0.290241	0.407	0.167	0	0
GALNT2	0	0.289769	0.428	0.2	0	0
ECI1	0	0.289721	0.299	0.102	0	0
ARL6IP4	0	0.289708	0.674	0.379	0	0
UFC1	0	0.289394	0.58	0.293	0	0
HSPA5	0	0.28929	0.743	0.442	0	0
GLRX2	0	0.289052	0.271	0.081	0	0
UQCRH	0	0.289036	0.788	0.498	0	0
TRMT11	0	0.288653	0.313	0.104	0	0
AVEN	0	0.288243	0.29	0.097	0	0
SAP30	0	0.28819	0.295	0.093	0	0
HIPK3	0	0.287954	0.612	0.345	0	0
ZNF428	0	0.287458	0.336	0.11	0	0
PLPP1	0	0.28703	0.344	0.105	0	0
TOR1AIP2	0	0.286899	0.411	0.165	0	0
AKR7A2	0	0.286711	0.312	0.105	0	0
TNFRSF10D	0	0.286218	0.305	0.108	0	0
TMEM167A	0	0.286197	0.598	0.307	0	0
KLF9	0	0.285558	0.381	0.149	0	0
GSE1	0	0.28512	0.317	0.12	0	0
CCT7	0	0.285112	0.408	0.165	0	0
TP53I13	0	0.285009	0.251	0.07	0	0
TMEM256	0	0.284755	0.432	0.191	0	0
BZW1	0	0.284395	0.737	0.442	0	0
GNG11	0	0.283843	0.417	0.113	0	0
DHX32	0	0.283347	0.253	0.075	0	0
HLTF	0	0.28297	0.303	0.094	0	0
C5orf24	0	0.282497	0.327	0.114	0	0
PRMT1	0	0.282284	0.356	0.137	0	0
AGPAT1	0	0.282193	0.266	0.078	0	0
PLOD1	0	0.281823	0.253	0.082	0	0
SNX25	0	0.281627	0.324	0.11	0	0
SEM1	0	0.281448	0.663	0.358	0	0
PLP2	0	0.281133	0.485	0.202	0	0
PVT1	0	0.280719	0.495	0.208	0	0
STMP1	0	0.280262	0.516	0.236	0	0
TFDP2	0	0.28019	0.487	0.192	0	0
POP5	0	0.279787	0.324	0.111	0	0
FUT11	0	0.279513	0.281	0.089	0	0
COPE	0	0.279487	0.619	0.337	0	0
UAP1	0	0.279468	0.358	0.138	0	0
TM2D2	0	0.27918	0.307	0.11	0	0
BAX	0	0.278748	0.491	0.227	0	0
WLS	0	0.278735	0.257	0.082	0	0
CCDC90B	0	0.278701	0.387	0.149	0	0
C5orf15	0	0.278665	0.31	0.102	0	0
DPP7	0	0.278538	0.52	0.262	0	0
SNHG16	0	0.278478	0.462	0.192	0	0
NEDD8	0	0.278409	0.728	0.429	0	0
PGRMC2	0	0.277691	0.345	0.129	0	0
COA3	0	0.277481	0.331	0.12	0	0
MRPL55	0	0.276872	0.348	0.136	0	0
ATF7	0	0.276233	0.422	0.17	0	0
SSBP1	0	0.276025	0.656	0.344	0	0
C1QBP	0	0.275802	0.458	0.197	0	0
BUD31	0	0.275282	0.492	0.219	0	0
EMC6	0	0.27504	0.365	0.143	0	0
NME7	0	0.27452	0.305	0.09	0	0
EIF4A1	0	0.274156	0.861	0.584	0	0
PSMA3	0	0.273991	0.528	0.25	0	0
EVA1B	0	0.273764	0.311	0.119	0	0
ATP5PO	0	0.273433	0.64	0.349	0	0
CCT2	0	0.27332	0.465	0.206	0	0
PTOV1	0	0.273266	0.266	0.082	0	0
WDR83OS	0	0.273253	0.653	0.355	0	0
MRPS15	0	0.272913	0.415	0.176	0	0
SRPRB	0	0.272272	0.299	0.113	0	0
CCT3	0	0.272056	0.518	0.234	0	0
STUB1	0	0.271763	0.449	0.196	0	0
TMEM141	0	0.271757	0.328	0.12	0	0
MDH1	0	0.271706	0.439	0.188	0	0
NFE2L1	0	0.271623	0.315	0.119	0	0
UBE2M	0	0.271475	0.363	0.144	0	0
SEC62	0	0.27137	0.766	0.478	0	0
NDUFB1	0	0.270883	0.598	0.327	0	0
SUCLG1	0	0.270504	0.388	0.154	0	0
PSMB3	0	0.269977	0.63	0.343	0	0
DDRGK1	0	0.269964	0.315	0.113	0	0
ERP29	0	0.269409	0.639	0.34	0	0
FKBP3	0	0.269309	0.449	0.189	0	0
RBIS	0	0.269273	0.57	0.288	0	0
EEF1G	0	0.269169	0.913	0.703	0	0
QSOX1	0	0.268833	0.336	0.121	0	0
C12orf10	0	0.268727	0.261	0.081	0	0
ITPR1	0	0.268667	0.545	0.256	0	0
SMIM7	0	0.267998	0.444	0.191	0	0
DNPH1	0	0.267772	0.345	0.129	0	0
SSR1	0	0.267647	0.565	0.303	0	0
ETHE1	0	0.267586	0.322	0.113	0	0
RSPRY1	0	0.267452	0.312	0.101	0	0
CSNK1E	0	0.267222	0.316	0.12	0	0
SAT2	0	0.266976	0.414	0.184	0	0
EBPL	0	0.266973	0.331	0.122	0	0
VCP	0	0.266828	0.559	0.284	0	0
PDIA4	0	0.266676	0.438	0.21	0	0
MFSD10	0	0.265657	0.304	0.099	0	0
MYO10	0	0.26543	0.276	0.087	0	0
PFDN2	0	0.264825	0.49	0.222	0	0
SLC35F5	0	0.263839	0.351	0.131	0	0
USP22	0	0.263573	0.441	0.184	0	0
PLA2G12A	0	0.262011	0.25	0.071	0	0
MIB1	0	0.261471	0.411	0.171	0	0
GANAB	0	0.260663	0.327	0.127	0	0
BCAP29	0	0.259448	0.409	0.168	0	0
ERGIC2	0	0.259402	0.448	0.201	0	0
MCUR1	0	0.259254	0.301	0.113	0	0
JTB	0	0.258609	0.632	0.349	0	0
TNFRSF10B	0	0.258465	0.531	0.271	0	0
BMPR2	0	0.258398	0.657	0.309	0	0
ATP1A1	0	0.258303	0.624	0.32	0	0
TRAPPC2L	0	0.258128	0.391	0.164	0	0
DNAJB4	0	0.25812	0.309	0.119	0	0
ALG5	0	0.257883	0.38	0.164	0	0
PEAK1	0	0.257575	0.58	0.307	0	0
CLN5	0	0.257123	0.303	0.099	0	0
PLEKHA3	0	0.257104	0.385	0.151	0	0
TRAPPC5	0	0.256962	0.632	0.34	0	0
KDSR	0	0.256871	0.39	0.161	0	0
PDAP1	0	0.256305	0.459	0.199	0	0
RB1CC1	0	0.255899	0.632	0.355	0	0
IMP3	0	0.255871	0.373	0.137	0	0
FMC1	0	0.255418	0.266	0.078	0	0
SF3B5	0	0.255331	0.637	0.345	0	0
GAS5	0	0.255185	0.749	0.412	0	0
CPD	0	0.254795	0.448	0.202	0	0
TMEM50A	0	0.254396	0.676	0.381	0	0
CFAP298	0	0.253766	0.33	0.116	0	0
TMEM219	0	0.253232	0.548	0.286	0	0
EEF1E1	0	0.253182	0.317	0.111	0	0
DNAJC3	0	0.252734	0.621	0.353	0	0
PDGFD	0	0.252488	0.26	0.065	0	0
DISP1	0	0.251948	0.252	0.078	0	0
FAM89B	0	0.251311	0.36	0.156	0	0
SLC35A1	0	0.25113	0.263	0.079	0	0
EEF1D	0	0.25107	0.908	0.69	0	0
PTPN11	0	0.250672	0.431	0.188	0	0
UNC50	0	0.250466	0.29	0.104	0	0
DPH6	0	0.250431	0.287	0.113	0	0
STT3A	0	0.25043	0.273	0.091	0	0
LYZ	0	4.25313	0.83	0.112	0	1
IL1B	0	4.22814	0.673	0.11	0	1
EREG	0	4.01354	0.411	0.031	0	1
S100A9	0	3.89296	0.788	0.16	0	1
HLA-DRA	0	3.83473	0.903	0.338	0	1
S100A8	0	3.49622	0.471	0.059	0	1
PLAUR	0	3.4793	0.793	0.207	0	1
IFI30	0	3.46743	0.855	0.126	0	1
AIF1	0	3.44452	0.893	0.11	0	1
CXCL8	0	3.40628	0.75	0.303	0	1
SLC16A10	0	3.38704	0.549	0.037	0	1
CCL3	0	3.33456	0.728	0.175	0	1
CD83	0	3.29157	0.881	0.155	0	1
TYROBP	0	3.27858	0.903	0.13	0	1
KYNU	0	3.27463	0.703	0.033	0	1
SLC8A1	0	3.25098	0.726	0.046	0	1
NAMPT	0	3.21624	0.96	0.645	0	1
CD74	0	3.21139	0.891	0.456	0	1
C1QB	0	3.1698	0.578	0.169	0	1
HLA-DPA1	0	3.11989	0.754	0.215	0	1
C1QA	0	3.0818	0.581	0.157	0	1
F13A1	0	3.0628	0.617	0.073	0	1
HLA-DRB1	0	3.03343	0.791	0.279	0	1
OLR1	0	3.02649	0.502	0.027	0	1
SELENOP	0	3.00527	0.49	0.179	0	1
SPP1	0	3.00196	0.313	0.136	0	1
BCL2A1	0	2.99528	0.623	0.07	0	1
DOCK4	0	2.99147	0.829	0.246	0	1
CCL18	0	2.94667	0.41	0.211	0	1
CTSS	0	2.93722	0.866	0.229	0	1
FCER1G	0	2.92917	0.834	0.087	0	1
HLA-DPB1	0	2.91282	0.744	0.262	0	1
CXCL3	0	2.88393	0.641	0.177	0	1
CCL3L1	0	2.81033	0.534	0.104	0	1
GK	0	2.76748	0.57	0.052	0	1
ACSL1	0	2.74576	0.651	0.192	0	1
CD14	0	2.74466	0.754	0.143	0	1
AQP9	0	2.73514	0.392	0.015	0	1
APOE	0	2.72307	0.508	0.245	0	1
MS4A6A	0	2.68075	0.706	0.062	0	1
MSR1	0	2.67736	0.617	0.04	0	1
CD163	0	2.67723	0.672	0.063	0	1
GPR183	0	2.65099	0.559	0.107	0	1
AZIN1-AS1	0	2.63841	0.464	0.133	0	1
FTL	0	2.6353	0.999	0.962	0	1
EPB41L3	0	2.57121	0.7	0.128	0	1
HMOX1	0	2.54717	0.479	0.107	0	1
PLEK	0	2.5409	0.68	0.077	0	1
LCP2	0	2.53691	0.728	0.111	0	1
G0S2	0	2.53408	0.33	0.205	0	1
MS4A7	0	2.52624	0.642	0.043	0	1
RBM47	0	2.52199	0.819	0.355	0	1
FCGR3A	0	2.5204	0.65	0.056	0	1
FCGR2A	0	2.47439	0.671	0.039	0	1
HLA-DQA1	0	2.46855	0.52	0.065	0	1
HLA-DQB1	0	2.44432	0.606	0.097	0	1
LYN	0	2.44106	0.758	0.157	0	1
FGD4	0	2.40883	0.603	0.119	0	1
MCTP1	0	2.3884	0.644	0.064	0	1
NR4A3	0	2.38663	0.661	0.265	0	1
CPVL	0	2.35423	0.643	0.044	0	1
C5AR1	0	2.3354	0.585	0.05	0	1
CYBB	0	2.32005	0.595	0.032	0	1
LUCAT1	0	2.28889	0.469	0.099	0	1
GPNMB	0	2.28844	0.448	0.068	0	1
GLUL	0	2.28046	0.734	0.346	0	1
ZEB2	0	2.2617	0.886	0.505	0	1
NLRP3	0	2.2616	0.414	0.013	0	1
LAPTM5	0	2.24186	0.806	0.171	0	1
DMXL2	0	2.21965	0.608	0.117	0	1
APOC1	0	2.21192	0.369	0.103	0	1
2023-03-01	0	2.20876	0.602	0.034	0	1
LGMN	0	2.20841	0.574	0.277	0	1
RBPJ	0	2.18437	0.692	0.375	0	1
MNDA	0	2.1815	0.516	0.02	0	1
RNASE1	0	2.17564	0.597	0.404	0	1
CTSZ	0	2.16234	0.777	0.535	0	1
ICAM1	0	2.15416	0.652	0.208	0	1
PLXDC2	0	2.14959	0.88	0.561	0	1
NFKB1	0	2.14552	0.79	0.553	0	1
TET2	0	2.13611	0.619	0.226	0	1
ZNF331	0	2.1264	0.614	0.285	0	1
ATP2B1	0	2.11782	0.758	0.453	0	1
CFD	0	2.11091	0.504	0.073	0	1
RASGEF1B	0	2.10108	0.701	0.217	0	1
MAFB	0	2.0885	0.557	0.069	0	1
C1QC	0	2.05498	0.416	0.045	0	1
DAB2	0	2.01788	0.531	0.214	0	1
CXCL2	0	2.01326	0.665	0.35	0	1
CCL4L2	0	2.00697	0.455	0.108	0	1
SLC9A9	0	1.98028	0.615	0.166	0	1
SYK	0	1.97938	0.59	0.046	0	1
EMILIN2	0	1.97635	0.554	0.068	0	1
C1orf162	0	1.97609	0.603	0.05	0	1
CD86	0	1.97449	0.45	0.014	0	1
SLCO2B1	0	1.97051	0.47	0.036	0	1
ABCA1	0	1.9643	0.64	0.338	0	1
HLA-DRB5	0	1.95809	0.311	0.128	0	1
MRC1	0	1.95209	0.429	0.03	0	1
NFKBIA	0	1.95097	0.868	0.638	0	1
GRB2	0	1.94209	0.777	0.359	0	1
STAB1	0	1.93347	0.523	0.106	0	1
QKI	0	1.93058	0.88	0.594	0	1
SOD2	0	1.92698	0.897	0.633	0	1
FMN1	0	1.92621	0.5	0.03	0	1
CD68	0	1.92101	0.586	0.138	0	1
NPL	0	1.9114	0.499	0.054	0	1
LST1	0	1.9007	0.523	0.035	0	1
CTSL	0	1.88991	0.584	0.375	0	1
MANBA	0	1.88727	0.606	0.183	0	1
HLA-DMA	0	1.879	0.593	0.153	0	1
PLIN2	0	1.8768	0.591	0.36	0	1
DSE	0	1.87591	0.677	0.347	0	1
RAB31	0	1.87464	0.698	0.328	0	1
PHACTR1	0	1.8689	0.614	0.228	0	1
INSIG1	0	1.85666	0.429	0.126	0	1
CTSD	0	1.84139	0.711	0.532	0	1
HCK	0	1.83526	0.475	0.015	0	1
SIPA1L1	0	1.83366	0.738	0.46	0	1
LITAF	0	1.83149	0.733	0.438	0	1
SRGN	0	1.81626	0.977	0.871	0	1
PSAP	0	1.81577	0.896	0.697	0	1
SLC11A1	0	1.79113	0.387	0.019	0	1
FCN1	0	1.78484	0.282	0.009	0	1
ADGRE2	0	1.77938	0.384	0.024	0	1
ARHGAP26	0	1.76713	0.816	0.468	0	1
JARID2	0	1.75492	0.587	0.301	0	1
SAMHD1	0	1.74454	0.634	0.177	0	1
PID1	0	1.74179	0.339	0.129	0	1
TNS3	0	1.73264	0.518	0.203	0	1
TBXAS1	0	1.72762	0.526	0.074	0	1
MS4A4A	0	1.72678	0.428	0.035	0	1
CCL4	0	1.72635	0.62	0.235	0	1
FPR1	0	1.71099	0.459	0.017	0	1
C9orf72	0	1.70632	0.517	0.092	0	1
FAM20A	0	1.70454	0.46	0.194	0	1
FPR3	0	1.70131	0.451	0.018	0	1
AREG	0	1.68941	0.255	0.086	0	1
PTGS2	0	1.68347	0.352	0.149	0	1
MARCKS	0	1.66569	0.712	0.449	0	1
MXD1	0	1.6655	0.481	0.23	0	1
LRMDA	0	1.65747	0.829	0.535	0	1
NR4A2	0	1.65693	0.72	0.465	0	1
KCTD12	0	1.64678	0.623	0.229	0	1
FOLR2	0	1.64175	0.35	0.041	0	1
CD36	0	1.63935	0.372	0.024	0	1
ALCAM	0	1.62687	0.393	0.109	0	1
MGAT1	0	1.62675	0.567	0.212	0	1
TANK	0	1.62609	0.658	0.462	0	1
PLTP	0	1.62197	0.401	0.288	0	1
TYMP	0	1.61663	0.645	0.3	0	1
GPCPD1	0	1.61412	0.573	0.332	0	1
C15orf48	0	1.61244	0.251	0.033	0	1
TMEM176B	0	1.6063	0.478	0.077	0	1
CLEC7A	0	1.60614	0.409	0.016	0	1
PIK3R5	0	1.60429	0.514	0.073	0	1
ITGB2	0	1.59834	0.578	0.084	0	1
DUSP1	0	1.59679	0.862	0.677	0	1
VSIG4	0	1.5954	0.423	0.028	0	1
MAP3K8	0	1.59393	0.633	0.311	0	1
ZFP36L1	0	1.59169	0.85	0.615	0	1
LIPA	0	1.59125	0.482	0.163	0	1
CR1	0	1.59001	0.368	0.021	0	1
GRN	0	1.58464	0.682	0.365	0	1
MITF	0	1.58391	0.404	0.069	0	1
FCGRT	0	1.58301	0.773	0.533	0	1
CSF1R	0	1.57946	0.446	0.024	0	1
TLR2	0	1.57813	0.393	0.026	0	1
ADAP2	0	1.5765	0.44	0.022	0	1
ELL2	0	1.56698	0.707	0.475	0	1
TEX14	0	1.56082	0.476	0.137	0	1
TAOK3	0	1.55409	0.694	0.401	0	1
RGS2	0	1.54208	0.413	0.153	0	1
ZFP36	0	1.53152	0.718	0.477	0	1
FRMD4B	0	1.53049	0.659	0.429	0	1
LYVE1	0	1.52438	0.277	0.027	0	1
ASAH1	0	1.51549	0.637	0.359	0	1
FYB1	0	1.51523	0.722	0.169	0	1
HLA-DMB	0	1.51042	0.449	0.039	0	1
PFKFB3	0	1.50263	0.477	0.156	0	1
LPXN	0	1.48633	0.456	0.155	0	1
RNF149	0	1.47049	0.596	0.254	0	1
MPEG1	0	1.46957	0.408	0.017	0	1
MTSS1	0	1.46917	0.425	0.179	0	1
MEF2C	0	1.46895	0.607	0.279	0	1
SAMSN1	0	1.46799	0.568	0.196	0	1
RABGEF1	0	1.46356	0.655	0.461	0	1
BMP2K	0	1.45277	0.59	0.297	0	1
SERPINA1	0	1.44859	0.376	0.028	0	1
VAMP8	0	1.44629	0.679	0.297	0	1
FGL2	0	1.44399	0.402	0.098	0	1
PIK3AP1	0	1.44251	0.444	0.036	0	1
SDCBP	0	1.44155	0.777	0.53	0	1
OXSR1	0	1.43708	0.447	0.211	0	1
STX11	0	1.43101	0.404	0.051	0	1
ATG7	0	1.42881	0.636	0.37	0	1
ZNF267	0	1.42861	0.479	0.153	0	1
MERTK	0	1.42268	0.332	0.039	0	1
GRK3	0	1.42239	0.42	0.076	0	1
FAM49B	0	1.41943	0.747	0.345	0	1
AP1S2	0	1.41434	0.572	0.253	0	1
SPI1	0	1.40855	0.422	0.02	0	1
RAB20	0	1.40655	0.355	0.027	0	1
CSF3R	0	1.40242	0.316	0.011	0	1
FAM49A	0	1.40166	0.395	0.063	0	1
TMEM123	0	1.3998	0.556	0.36	0	1
ZSWIM6	0	1.3995	0.832	0.587	0	1
ATP1B3	0	1.39381	0.672	0.66	0	1
COTL1	0	1.38884	0.585	0.242	0	1
RAPGEF1	0	1.38225	0.562	0.201	0	1
TGFBI	0	1.37949	0.567	0.217	0	1
DENND5A	0	1.37806	0.497	0.321	0	1
CTSB	0	1.37705	0.907	0.703	0	1
CD84	0	1.37569	0.451	0.043	0	1
ADAMTSL4-AS1	0	1.36787	0.537	0.287	0	1
GNA13	0	1.36587	0.509	0.172	0	1
MAF	0	1.35962	0.492	0.235	0	1
MAML3	0	1.35407	0.521	0.272	0	1
EEPD1	0	1.35161	0.319	0.064	0	1
RILPL2	0	1.35128	0.476	0.233	0	1
ARL8B	0	1.34982	0.546	0.295	0	1
DOCK2	0	1.34495	0.606	0.13	0	1
TNFRSF1B	0	1.33563	0.454	0.089	0	1
WDFY3	0	1.33303	0.572	0.333	0	1
OTUD1	0	1.32985	0.32	0.108	0	1
TNFAIP3	0	1.32949	0.68	0.449	0	1
CSF2RA	0	1.32933	0.319	0.007	0	1
RNF130	0	1.32852	0.675	0.401	0	1
ATP8B4	0	1.32414	0.371	0.028	0	1
NABP1	0	1.3235	0.448	0.148	0	1
LAIR1	0	1.32269	0.396	0.027	0	1
LY96	0	1.32071	0.539	0.257	0	1
ARHGAP18	0	1.31288	0.593	0.309	0	1
MYO5A	0	1.31269	0.539	0.23	0	1
UCP2	0	1.30823	0.437	0.062	0	1
FTH1	0	1.30614	0.995	0.96	0	1
PLXNC1	0	1.3021	0.423	0.074	0	1
DISC1	0	1.3018	0.471	0.189	0	1
IGSF6	0	1.30159	0.327	0.019	0	1
RNASE6	0	1.29568	0.355	0.026	0	1
FCGR2B	0	1.29404	0.329	0.026	0	1
HDAC9	0	1.29126	0.287	0.068	0	1
TPP1	0	1.2902	0.563	0.28	0	1
PLSCR1	0	1.28877	0.6	0.349	0	1
C3AR1	0	1.283	0.353	0.024	0	1
SLC43A2	0	1.28232	0.324	0.062	0	1
TFEC	0	1.2801	0.346	0.018	0	1
ZNF804A	0	1.27786	0.259	0.011	0	1
RTN1	0	1.2772	0.282	0.02	0	1
PRDM1	0	1.27643	0.358	0.088	0	1
HBEGF	0	1.27475	0.296	0.082	0	1
FOXO3	0	1.27216	0.646	0.482	0	1
S100A4	0	1.2709	0.742	0.37	0	1
CD44	0	1.26958	0.762	0.611	0	1
LIMS1	0	1.26727	0.626	0.5	0	1
TOM1	0	1.26422	0.418	0.124	0	1
AC011511.2	0	1.26414	0.304	0.063	0	1
FCGR1A	0	1.26322	0.349	0.014	0	1
NAIP	0	1.25556	0.401	0.074	0	1
RNF144B	0	1.24676	0.285	0.059	0	1
MYO9B	0	1.24245	0.549	0.277	0	1
PTPRE	0	1.23361	0.493	0.219	0	1
ATP2B1-AS1	0	1.23256	0.335	0.078	0	1
NFKBID	0	1.23214	0.376	0.058	0	1
CXCL16	0	1.23131	0.358	0.07	0	1
MIR181A1HG	0	1.23025	0.342	0.09	0	1
ETS2	0	1.223	0.421	0.123	0	1
UBE2E2	0	1.22069	0.535	0.289	0	1
GAS7	0	1.22004	0.492	0.244	0	1
CPM	0	1.21455	0.326	0.025	0	1
PILRA	0	1.20902	0.328	0.038	0	1
ACTR2	0	1.2078	0.74	0.492	0	1
RBKS	0	1.207	0.359	0.112	0	1
SKAP2	0	1.20523	0.563	0.283	0	1
ARL5B	0	1.20215	0.437	0.234	0	1
ITGAX	0	1.19668	0.269	0.01	0	1
CD53	0	1.19627	0.576	0.125	0	1
MFSD1	0	1.19331	0.49	0.234	0	1
GADD45B	0	1.19328	0.608	0.394	0	1
TNFAIP2	0	1.1906	0.335	0.06	0	1
HSPA1A	0	1.18893	0.53	0.452	0	1
GNAQ	0	1.18864	0.748	0.535	0	1
CD4	0	1.18344	0.396	0.049	0	1
TNFSF13B	0	1.18258	0.391	0.084	0	1
ARRB2	0	1.17748	0.407	0.061	0	1
NCOA4	0	1.17618	0.512	0.269	0	1
HNMT	0	1.17489	0.4	0.13	0	1
HLA-DQA2	0	1.1728	0.27	0.028	0	1
IL18	0	1.17096	0.317	0.019	0	1
IER3	0	1.16796	0.849	0.685	0	1
IFNGR2	0	1.16596	0.502	0.299	0	1
RNASET2	0	1.16528	0.518	0.24	0	1
CTSH	0	1.16195	0.394	0.091	0	1
RAB7A	0	1.15384	0.731	0.621	0	1
ATF3	0	1.15302	0.611	0.448	0	1
ACTB	0	1.15144	0.947	0.883	0	1
GAB2	0	1.14969	0.668	0.479	0	1
NCKAP1L	0	1.14928	0.416	0.056	0	1
PPP4R3A	0	1.14566	0.406	0.278	0	1
RAP2B	0	1.14417	0.422	0.152	0	1
FRMD4A	0	1.14369	0.33	0.109	0	1
CEBPB	0	1.14176	0.488	0.338	0	1
NCF2	0	1.13558	0.299	0.013	0	1
KLF6	0	1.1344	0.789	0.653	0	1
RIPK2	0	1.13037	0.364	0.192	0	1
CCDC88A	0	1.12806	0.555	0.342	0	1
ALOX5	0	1.12711	0.319	0.03	0	1
KLF10	0	1.12686	0.463	0.236	0	1
PPARD	0	1.12411	0.462	0.253	0	1
CD93	0	1.12095	0.344	0.045	0	1
FMNL2	0	1.1172	0.441	0.352	0	1
BRI3	0	1.11629	0.742	0.577	0	1
ZNF438	0	1.11432	0.375	0.161	0	1
PDGFC	0	1.11189	0.301	0.168	0	1
CSTA	0	1.10912	0.284	0.016	0	1
NPC2	0	1.09985	0.84	0.679	0	1
SGK1	0	1.09524	0.508	0.41	0	1
RGL1	0	1.09448	0.354	0.189	0	1
FCHSD2	0	1.09329	0.611	0.467	0	1
UBAC2	0	1.09005	0.528	0.346	0	1
HCLS1	0	1.08712	0.488	0.112	0	1
BACH1	0	1.08669	0.585	0.399	0	1
CCR1	0	1.08377	0.278	0.013	0	1
IQGAP2	0	1.0817	0.548	0.158	0	1
TMEM176A	0	1.08061	0.356	0.074	0	1
DAPK1	0	1.07692	0.386	0.182	0	1
NFKBIZ	0	1.07628	0.74	0.605	0	1
ST8SIA4	0	1.07438	0.416	0.095	0	1
BLVRB	0	1.07323	0.562	0.399	0	1
RNF19B	0	1.07311	0.317	0.144	0	1
LY86	0	1.07225	0.314	0.014	0	1
SMAP2	0	1.06859	0.54	0.207	0	1
BAZ1A	0	1.06789	0.557	0.345	0	1
HIF1A	0	1.06564	0.74	0.633	0	1
ABR	0	1.06414	0.385	0.146	0	1
MAN1A1	0	1.06097	0.569	0.395	0	1
PTPRJ	0	1.05936	0.535	0.303	0	1
BCAT1	0	1.05892	0.328	0.097	0	1
GAS2L3	0	1.05876	0.265	0.018	0	1
TFRC	0	1.05818	0.288	0.148	0	1
ME1	0	1.05491	0.274	0.146	0	1
PPP1R15B	0	1.05471	0.424	0.223	0	1
CPQ	0	1.05088	0.502	0.33	0	1
MPP1	0	1.04971	0.336	0.095	0	1
OGFRL1	0	1.04897	0.366	0.136	0	1
EGR1	0	1.04669	0.745	0.609	0	1
LCP1	0	1.04627	0.673	0.184	0	1
EFHD2	0	1.04131	0.46	0.166	0	1
IL6R	0	1.03989	0.303	0.047	0	1
PNRC1	0	1.03838	0.785	0.696	0	1
SPRED1	0	1.03474	0.405	0.309	0	1
CD302	0	1.02575	0.478	0.264	0	1
STK10	0	1.0214	0.455	0.155	0	1
FUCA1	0	1.02062	0.292	0.155	0	1
GPR132	0	1.02009	0.278	0.037	0	1
IVNS1ABP	0	1.01667	0.448	0.283	0	1
REL	0	1.0164	0.633	0.381	0	1
ITGAM	0	1.01506	0.284	0.016	0	1
TRPS1	0	1.01498	0.714	0.559	0	1
PPIF	0	1.01393	0.26	0.067	0	1
NEAT1	0	1.0135	0.965	0.858	0	1
GPR34	0	1.01269	0.273	0.028	0	1
IER2	0	1.01101	0.814	0.691	0	1
EGR2	0	1.01049	0.28	0.111	0	1
IRAK3	0	1.00978	0.393	0.249	0	1
PRMT9	0	1.00819	0.337	0.122	0	1
DNAJB6	0	1.00717	0.624	0.524	0	1
SOCS3	0	1.00441	0.53	0.347	0	1
GPR137B	0	1.00427	0.359	0.166	0	1
CYBA	0	1.0037	0.82	0.646	0	1
FCHO2	0	1.0031	0.411	0.243	0	1
FOS	0	1.00264	0.951	0.845	0	1
RASSF4	0	1.0002	0.346	0.117	0	1
SNX29	0	0.992231	0.448	0.25	0	1
FNIP2	0	0.989827	0.448	0.32	0	1
DPYD	0	0.988392	0.839	0.714	0	1
CREG1	0	0.98832	0.503	0.364	0	1
RIN3	0	0.98697	0.377	0.112	0	1
MBP	0	0.983899	0.501	0.128	0	1
ARHGAP24	0	0.981847	0.479	0.404	0	1
ALOX5AP	0	0.981411	0.29	0.074	0	1
SIRPA	0	0.980114	0.332	0.103	0	1
GCA	0	0.979614	0.327	0.086	0	1
ADA2	0	0.976046	0.341	0.064	0	1
MCL1	0	0.968084	0.736	0.607	0	1
HAVCR2	0	0.967749	0.289	0.035	0	1
RB1	0	0.963752	0.578	0.407	0	1
ATF6	0	0.961525	0.507	0.376	0	1
SERPINB9	0	0.961035	0.358	0.191	0	1
APBB1IP	0	0.957376	0.493	0.132	0	1
SBF2	0	0.957329	0.598	0.448	0	1
TBC1D14	0	0.957232	0.328	0.124	0	1
NRP1	0	0.954828	0.51	0.438	0	1
SH2B3	0	0.954639	0.355	0.117	0	1
DOCK8	0	0.951253	0.598	0.213	0	1
MYO1F	0	0.9472	0.37	0.078	0	1
SNX9	0	0.946448	0.556	0.489	0	1
DUSP2	0	0.945776	0.524	0.32	0	1
SMS	0	0.935713	0.384	0.258	0	1
THBD	0	0.933891	0.281	0.154	0	1
DOCK10	0	0.931233	0.487	0.15	0	1
NUMB	0	0.930616	0.543	0.455	0	1
TLR1	0	0.925365	0.289	0.063	0	1
ZFYVE16	0	0.924368	0.405	0.246	0	1
PPT1	0	0.923684	0.401	0.183	0	1
LDLRAD4	0	0.92152	0.569	0.389	0	1
POU2F2	0	0.921149	0.303	0.055	0	1
AC022217.3	0	0.914901	0.339	0.136	0	1
FOSL2	0	0.914844	0.417	0.261	0	1
ZNF710	0	0.912871	0.285	0.076	0	1
ATP6V0D1	0	0.907596	0.403	0.214	0	1
METRNL	0	0.907047	0.416	0.205	0	1
CTSC	0	0.90641	0.603	0.437	0	1
KLF7	0	0.903899	0.344	0.183	0	1
NFIL3	0	0.899552	0.335	0.223	0	1
AGTPBP1	0	0.898776	0.417	0.224	0	1
MAP3K2	0	0.897629	0.516	0.402	0	1
KDM6B	0	0.894962	0.365	0.175	0	1
NINJ1	0	0.894925	0.391	0.22	0	1
ZFAND3	0	0.891559	0.786	0.681	0	1
VAV3	0	0.888792	0.41	0.168	0	1
ELMO1	0	0.888599	0.649	0.425	0	1
AP1B1	0	0.884075	0.313	0.11	0	1
SHTN1	0	0.87995	0.348	0.161	0	1
RGS1	0	0.878331	0.28	0.125	0	1
DENND4A	0	0.877874	0.641	0.551	0	1
ZFAND5	0	0.87779	0.564	0.463	0	1
WTAP	0	0.873143	0.619	0.565	0	1
PSEN1	0	0.872796	0.419	0.268	0	1
ZC3H12C	0	0.872122	0.257	0.133	0	1
ADAM17	0	0.871555	0.429	0.287	0	1
GNG10	0	0.871231	0.52	0.38	0	1
CEP170	0	0.867146	0.469	0.33	0	1
CYFIP1	0	0.865952	0.416	0.271	0	1
RNF13	0	0.865448	0.544	0.423	0	1
SPAG9	0	0.86344	0.573	0.494	0	1
UBE2R2	0	0.862541	0.467	0.331	0	1
BID	0	0.857899	0.289	0.095	0	1
TNFAIP8	0	0.857636	0.519	0.427	0	1
LAP3	0	0.856355	0.439	0.274	0	1
PPP1R15A	0	0.852728	0.622	0.527	0	1
AOAH	0	0.85022	0.508	0.102	0	1
MAP3K1	0	0.850157	0.36	0.166	0	1
CHST11	0	0.846731	0.593	0.397	0	1
H2AFY	0	0.843574	0.503	0.358	0	1
PPP3R1	0	0.841205	0.495	0.38	0	1
SNX10	0	0.839247	0.293	0.078	0	1
NUP58	0	0.838038	0.388	0.239	0	1
IRF8	0	0.837909	0.25	0.02	0	1
UBE2E1	0	0.833727	0.433	0.311	0	1
ARPC3	0	0.829483	0.774	0.689	0	1
APLP2	0	0.828372	0.76	0.635	0	1
MGAT4A	0	0.827076	0.398	0.149	0	1
PAK1	0	0.825415	0.281	0.103	0	1
RASSF3	0	0.825054	0.348	0.188	0	1
RGS10	0	0.821011	0.395	0.159	0	1
UBE2D3	0	0.819806	0.772	0.684	0	1
GCH1	0	0.819659	0.306	0.175	0	1
ATP6V1B2	0	0.819066	0.309	0.126	0	1
OAZ1	0	0.818212	0.896	0.824	0	1
IL10RA	0	0.80791	0.321	0.062	0	1
MAN2B1	0	0.802199	0.33	0.149	0	1
AGFG1	0	0.800502	0.459	0.361	0	1
USP12	0	0.800013	0.41	0.301	0	1
TAGAP	0	0.79862	0.289	0.076	0	1
LRP1	0	0.798406	0.509	0.378	0	1
CERS6	0	0.798037	0.378	0.234	0	1
AP2A2	0	0.797734	0.314	0.195	0	1
SGK3	0	0.797706	0.39	0.231	0	1
RUNX1	0	0.797359	0.688	0.605	0	1
DLEU2	0	0.794997	0.581	0.447	0	1
CMTM6	0	0.793885	0.52	0.385	0	1
ATP6V0A1	0	0.792713	0.286	0.143	0	1
HNRNPU	0	0.791075	0.657	0.612	0	1
CLTC	0	0.787747	0.556	0.466	0	1
CYTH4	0	0.787707	0.258	0.036	0	1
BIRC3	0	0.786322	0.342	0.165	0	1
ACTR3	0	0.785664	0.633	0.508	0	1
CALHM6	0	0.785469	0.252	0.055	0	1
SLC2A3	0	0.784321	0.451	0.248	0	1
CUX1	0	0.784078	0.578	0.5	0	1
PLXND1	0	0.783454	0.295	0.129	0	1
SH3BGRL	0	0.780898	0.648	0.541	0	1
PLEKHB2	0	0.780105	0.38	0.209	0	1
CALM3	0	0.77995	0.451	0.338	0	1
EVI2B	0	0.777267	0.381	0.138	0	1
MALT1	0	0.776466	0.328	0.178	0	1
TLR4	0	0.773192	0.287	0.132	0	1
GSAP	0	0.773	0.264	0.095	0	1
ATP6V0C	0	0.766297	0.608	0.511	0	1
ACAP2	0	0.765099	0.586	0.452	0	1
SIPA1L2	0	0.76499	0.25	0.081	0	1
PREX1	0	0.763587	0.37	0.094	0	1
RREB1	0	0.763328	0.36	0.218	0	1
USP36	0	0.762357	0.342	0.213	0	1
FOSB	0	0.761852	0.747	0.646	0	1
IPMK	0	0.7614	0.34	0.208	0	1
VASP	0	0.761197	0.317	0.145	0	1
DRAM1	0	0.760847	0.338	0.237	0	1
CYP1B1	0	0.760469	0.382	0.256	0	1
MEF2A	0	0.759984	0.616	0.543	0	1
SORL1	0	0.758831	0.314	0.169	0	1
TET3	0	0.758648	0.302	0.147	0	1
ARPC5	0	0.756094	0.672	0.553	0	1
GMFG	0	0.754565	0.506	0.171	0	1
RAB32	0	0.753707	0.361	0.216	0	1
TXNIP	0	0.753317	0.71	0.518	0	1
SNX6	0	0.753184	0.596	0.523	0	1
ASAP1	0	0.753082	0.61	0.502	0	1
GLA	0	0.752754	0.26	0.121	0	1
CSGALNACT2	0	0.752142	0.425	0.311	0	1
M6PR	0	0.752137	0.4	0.232	0	1
PABPC1	0	0.751277	0.847	0.805	0	1
RHOG	0	0.749986	0.328	0.135	0	1
YTHDF3	0	0.749597	0.407	0.286	0	1
PICALM	0	0.748137	0.701	0.597	0	1
CYTH1	0	0.746305	0.522	0.35	0	1
ETF1	0	0.745757	0.488	0.373	0	1
PRKAG2	0	0.744221	0.309	0.155	0	1
LAMP1	0	0.744023	0.418	0.331	0	1
RCOR1	0	0.74393	0.399	0.279	0	1
VMP1	0	0.743043	0.649	0.576	0	1
LPAR6	0	0.739937	0.31	0.159	0	1
LGALS9	0	0.739507	0.262	0.067	0	1
MKNK1	0	0.737394	0.27	0.123	0	1
PLEKHO1	0	0.737151	0.349	0.155	0	1
ACER3	0	0.734445	0.329	0.18	0	1
CREM	0	0.733754	0.592	0.438	0	1
DENND1A	0	0.730615	0.497	0.376	0	1
CFLAR	0	0.730566	0.544	0.48	0	1
NR4A1	0	0.729834	0.54	0.435	0	1
TIAM1	0	0.727809	0.256	0.102	0	1
RHOQ	0	0.727088	0.388	0.264	0	1
NT5C2	0	0.722829	0.418	0.313	0	1
ARPC1B	0	0.722447	0.732	0.63	0	1
SNX2	0	0.72197	0.453	0.329	0	1
AC007384.1	0	0.721785	0.291	0.137	0	1
MGAT5	0	0.720548	0.429	0.255	0	1
STX7	0	0.720008	0.315	0.17	0	1
LACTB	0	0.718971	0.308	0.158	0	1
HEXB	0	0.718228	0.419	0.315	0	1
CYB5R4	0	0.717444	0.294	0.128	0	1
EVI2A	0	0.715123	0.339	0.132	0	1
VEGFA	0	0.713933	0.269	0.162	0	1
BCL6	0	0.709991	0.333	0.209	0	1
ELF2	0	0.705556	0.543	0.477	0	1
CAP1	0	0.704659	0.543	0.412	0	1
IQGAP1	0	0.70423	0.733	0.639	0	1
EHD1	0	0.704092	0.253	0.147	0	1
ANXA5	0	0.702157	0.73	0.64	0	1
FOXN3	0	0.701922	0.672	0.542	0	1
UBE2W	0	0.701604	0.393	0.288	0	1
HLA-B	0	0.700641	0.891	0.815	0	1
ARSB	0	0.699919	0.293	0.169	0	1
CAB39	0	0.69978	0.433	0.303	0	1
C20orf194	0	0.698761	0.352	0.245	0	1
[truncated: 6,777 more rows]
