# Supplementary material for: Revealing the crucial roles of suppressive immune microenvironment in cardiac myxoma progression
Source: Signal Transduct Target Ther. 2024 Aug 2;9:193. doi: 10.1038/s41392-024-01912-2 (PMC11294589; doi:10.1038/s41392-024-01912-2)
Supplement: Supplementary file 6 — Data S2 [file 41392_2024_1912_MOESM6_ESM.xlsx]

## Sheet: Sheet1
Data S2. Functional enrichment analysis of MC marker genes
ID	Description	GeneRatio	BgRatio	pvalue	p.adjust	qvalue	geneID	Count
GO:0030198	extracellular matrix organization	20/240	301/18722	2.15641e-09	2.44174e-06	1.99645e-06	MIA/CCDC80/FMOD/ANTXR1/ADAMTS19/COL1A2/COL5A2/CCN1/LAMB1/COL3A1/EXT1/SOX9/MMP2/FOXC1/ANXA2/CTSK/PRDX4/SMOC1/ENG/CCN2	20
GO:0043062	extracellular structure organization	20/240	302/18722	2.28332e-09	2.44174e-06	1.99645e-06	MIA/CCDC80/FMOD/ANTXR1/ADAMTS19/COL1A2/COL5A2/CCN1/LAMB1/COL3A1/EXT1/SOX9/MMP2/FOXC1/ANXA2/CTSK/PRDX4/SMOC1/ENG/CCN2	20
GO:0045229	external encapsulating structure organization	20/240	304/18722	2.5582e-09	2.44174e-06	1.99645e-06	MIA/CCDC80/FMOD/ANTXR1/ADAMTS19/COL1A2/COL5A2/CCN1/LAMB1/COL3A1/EXT1/SOX9/MMP2/FOXC1/ANXA2/CTSK/PRDX4/SMOC1/ENG/CCN2	20
GO:0001503	ossification	23/240	408/18722	3.1016e-09	2.44174e-06	1.99645e-06	IGFBP5/CDH11/MGP/WWTR1/HGF/PBX1/COL1A2/VCAN/COL5A2/LGR4/CCN1/IGF1/EXT1/SOX9/MMP2/FOXC1/FHL2/CTSK/MRC2/SMOC1/ID3/YAP1/CCN2	23
GO:0051271	negative regulation of cellular component movement	19/240	367/18722	2.89543e-07	0.000137831	0.000112696	TIMP1/IGFBP5/PLCB1/CCL2/NRG1/FRMD5/MAGI2/LIMCH1/ACTN1/DPYSL3/COL3A1/IGFBP3/SERPINE1/MIF/CXCL12/ENG/AFDN/CD200/CD9	19
GO:0048260	positive regulation of receptor-mediated endocytosis	8/240	52/18722	3.00289e-07	0.000137831	0.000112696	CLU/MAGI2/C3/VTN/SERPINE1/ANXA2/AHI1/CD63	8
GO:0043588	skin development	16/240	263/18722	3.06389e-07	0.000137831	0.000112696	IGFBP5/KAZN/COL1A2/COL5A2/LGR4/COL3A1/EXT1/SOX9/FOXC1/INHBA/AKR1C3/FST/APCDD1/FRAS1/YAP1/LDB2	16
GO:0072001	renal system development	17/240	302/18722	3.89874e-07	0.000153464	0.000125478	WWTR1/CD24/PBX1/KIRREL3/BICC1/BMPER/MAGI2/LGR4/NFIA/EXT1/SOX9/FOXC1/SOX4/AHI1/ID3/FRAS1/YAP1	17
GO:0042060	wound healing	20/240	422/18722	5.67868e-07	0.000197405	0.000161406	TIMP1/FN1/SERPINE2/NRG1/GATA4/CCN1/COL3A1/IGF1/EXT1/VTN/C1QTNF1/TFPI/SERPINE1/ANXA2/CD59/PRDX2/TNFRSF12A/CD151/YAP1/CD9	20
GO:0045807	positive regulation of endocytosis	10/240	100/18722	6.26882e-07	0.000197405	0.000161406	CLU/NLGN1/MAGI2/C3/VTN/SERPINE1/ANXA2/CD151/AHI1/CD63	10
GO:0045445	myoblast differentiation	9/240	84/18722	1.28441e-06	0.000327407	0.000267699	PLCB1/PRICKLE1/NRG1/IGF1/SOX9/IGFBP3/TCF7L2/LGALS1/ID3	9
GO:0001822	kidney development	16/240	293/18722	1.28869e-06	0.000327407	0.000267699	WWTR1/CD24/PBX1/KIRREL3/BICC1/BMPER/MAGI2/LGR4/EXT1/SOX9/FOXC1/SOX4/AHI1/ID3/FRAS1/YAP1	16
GO:0072009	nephron epithelium development	10/240	109/18722	1.39618e-06	0.000327407	0.000267699	WWTR1/CD24/PBX1/MAGI2/LGR4/EXT1/SOX9/FOXC1/AHI1/YAP1	10
GO:0072073	kidney epithelium development	11/240	136/18722	1.4556e-06	0.000327407	0.000267699	WWTR1/CD24/PBX1/BMPER/MAGI2/LGR4/EXT1/SOX9/FOXC1/AHI1/YAP1	11
GO:0042063	gliogenesis	16/240	301/18722	1.83157e-06	0.000363561	0.00029726	CLU/NFIB/SERPINE2/CCL2/NTRK2/NRG1/LAMA2/BACE2/SOX6/LEPR/LAMB1/PARD3/SOX9/VIM/SOX4/CD9	16
GO:0001655	urogenital system development	17/240	338/18722	1.84724e-06	0.000363561	0.00029726	WWTR1/CD24/PBX1/KIRREL3/BICC1/BMPER/MAGI2/LGR4/NFIA/EXT1/SOX9/FOXC1/SOX4/AHI1/ID3/FRAS1/YAP1	17
GO:0030193	regulation of blood coagulation	8/240	66/18722	1.96407e-06	0.000363815	0.000297468	SERPINE2/VTN/C1QTNF1/TFPI/SERPINE1/ANXA2/PRDX2/CD9	8
GO:0072006	nephron development	11/240	142/18722	2.22768e-06	0.000389721	0.00031865	WWTR1/CD24/PBX1/KIRREL3/MAGI2/LGR4/EXT1/SOX9/FOXC1/AHI1/YAP1	11
GO:1900046	regulation of hemostasis	8/240	68/18722	2.47268e-06	0.000409815	0.000335079	SERPINE2/VTN/C1QTNF1/TFPI/SERPINE1/ANXA2/PRDX2/CD9	8
GO:0030195	negative regulation of blood coagulation	7/240	49/18722	2.83073e-06	0.000445698	0.000364419	SERPINE2/VTN/C1QTNF1/TFPI/SERPINE1/ANXA2/CD9	7
GO:1900047	negative regulation of hemostasis	7/240	50/18722	3.25589e-06	0.000460242	0.000376311	SERPINE2/VTN/C1QTNF1/TFPI/SERPINE1/ANXA2/CD9	7
GO:2000738	positive regulation of stem cell differentiation	5/240	19/18722	3.33411e-06	0.000460242	0.000376311	GATA4/SOX6/SOX5/SOX9/FOXC1	5
GO:0050818	regulation of coagulation	8/240	71/18722	3.44321e-06	0.000460242	0.000376311	SERPINE2/VTN/C1QTNF1/TFPI/SERPINE1/ANXA2/PRDX2/CD9	8
GO:0043491	protein kinase B signaling	13/240	211/18722	3.50772e-06	0.000460242	0.000376311	IGFBP5/CCL2/NTRK2/NRG1/GATA4/MAGI2/IGF1/SOX9/C1QTNF1/TCF7L2/AKR1C3/CAVIN3/ENG	13
GO:0021537	telencephalon development	14/240	248/18722	4.09739e-06	0.00050327	0.000411492	PLCB1/NFIB/NTRK2/KIRREL3/NRG1/TMEM108/LAMB1/COL3A1/EXT1/ANXA3/PLXNA4/INHBA/CXCL12/C12orf57	14
GO:2000146	negative regulation of cell motility	17/240	359/18722	4.1553e-06	0.00050327	0.000411492	TIMP1/IGFBP5/PLCB1/CCL2/NRG1/FRMD5/MAGI2/LIMCH1/DPYSL3/COL3A1/IGFBP3/SERPINE1/MIF/CXCL12/ENG/AFDN/CD200	17
GO:0050819	negative regulation of coagulation	7/240	53/18722	4.86308e-06	0.000567179	0.000463746	SERPINE2/VTN/C1QTNF1/TFPI/SERPINE1/ANXA2/CD9	7
GO:0097191	extrinsic apoptotic signaling pathway	13/240	219/18722	5.27245e-06	0.000592962	0.000484827	KRT18/HGF/SCG2/IFI27/IGF1/TCF7L2/SERPINE1/BEX3/PRDX2/INHBA/TNFRSF12A/TNFSF10/YAP1	13
GO:0001502	cartilage condensation	5/240	21/18722	5.71369e-06	0.000620428	0.000507285	MGP/SOX6/SOX5/SOX9/CCN2	5
GO:0007492	endoderm development	8/240	77/18722	6.37475e-06	0.000659824	0.000539496	FN1/GATA4/COL5A2/LAMB1/EXT1/VTN/MMP2/INHBA	8
GO:0051216	cartilage development	12/240	190/18722	6.49557e-06	0.000659824	0.000539496	TIMP1/EFEMP1/MGP/NFIB/BGN/SOX6/SOX5/CCN1/EXT1/SOX9/CTSK/CCN2	12
GO:0048009	insulin-like growth factor receptor signaling pathway	6/240	37/18722	6.94827e-06	0.000674762	0.00055171	IGFBP5/PLCB1/IGFBP6/IGF1/IGFBP4/IGFBP3	6
GO:0010001	glial cell differentiation	13/240	225/18722	7.07118e-06	0.000674762	0.00055171	CLU/NFIB/SERPINE2/NTRK2/NRG1/LAMA2/BACE2/SOX6/PARD3/SOX9/VIM/SOX4/CD9	13
GO:0072497	mesenchymal stem cell differentiation	4/240	11/18722	8.09832e-06	0.000750047	0.000613266	KRT18/SOX6/SOX5/SOX9	4
GO:0001649	osteoblast differentiation	13/240	229/18722	8.55283e-06	0.000769511	0.00062918	IGFBP5/WWTR1/HGF/VCAN/LGR4/CCN1/IGF1/SOX9/FHL2/MRC2/SMOC1/ID3/YAP1	13
GO:2000736	regulation of stem cell differentiation	7/240	58/18722	8.98369e-06	0.000785823	0.000642517	PRICKLE1/GATA4/SOX6/SOX5/SOX9/FOXC1/YAP1	7
GO:0001942	hair follicle development	8/240	81/18722	9.32475e-06	0.000793612	0.000648886	IGFBP5/LGR4/EXT1/SOX9/INHBA/FST/APCDD1/LDB2	8
GO:0030336	negative regulation of cell migration	16/240	344/18722	1.003e-05	0.000831172	0.000679596	TIMP1/IGFBP5/PLCB1/CCL2/NRG1/MAGI2/LIMCH1/DPYSL3/COL3A1/IGFBP3/SERPINE1/MIF/CXCL12/ENG/AFDN/CD200	16
GO:0043567	regulation of insulin-like growth factor receptor signaling pathway	5/240	24/18722	1.15654e-05	0.000910488	0.000744448	IGFBP5/IGFBP6/IGF1/IGFBP4/IGFBP3	5
GO:0098743	cell aggregation	5/240	24/18722	1.15654e-05	0.000910488	0.000744448	MGP/SOX6/SOX5/SOX9/CCN2	5
GO:0022404	molting cycle process	8/240	84/18722	1.22285e-05	0.000911804	0.000745524	IGFBP5/LGR4/EXT1/SOX9/INHBA/FST/APCDD1/LDB2	8
GO:0022405	hair cycle process	8/240	84/18722	1.22285e-05	0.000911804	0.000745524	IGFBP5/LGR4/EXT1/SOX9/INHBA/FST/APCDD1/LDB2	8
GO:0030199	collagen fibril organization	7/240	61/18722	1.26167e-05	0.000911804	0.000745524	FMOD/COL1A2/COL5A2/COL3A1/EXT1/FOXC1/ANXA2	7
GO:0040013	negative regulation of locomotion	17/240	391/18722	1.27404e-05	0.000911804	0.000745524	TIMP1/IGFBP5/PLCB1/CCL2/NRG1/FRMD5/MAGI2/LIMCH1/DPYSL3/COL3A1/IGFBP3/SERPINE1/MIF/CXCL12/ENG/AFDN/CD200	17
GO:0098773	skin epidermis development	8/240	85/18722	1.33514e-05	0.000934304	0.000763921	IGFBP5/LGR4/EXT1/SOX9/INHBA/FST/APCDD1/LDB2	8
GO:0032835	glomerulus development	7/240	62/18722	1.40687e-05	0.000963093	0.00078746	WWTR1/CD24/KIRREL3/MAGI2/LGR4/EXT1/FOXC1	7
GO:0048863	stem cell differentiation	12/240	206/18722	1.47231e-05	0.00097193	0.000794685	FN1/KRT18/MSI2/PRICKLE1/NRG1/GATA4/SOX6/SOX5/EXT1/SOX9/FOXC1/YAP1	12
GO:0007178	transmembrane receptor protein serine/threonine kinase signaling pathway	16/240	355/18722	1.48151e-05	0.00097193	0.000794685	WWTR1/FMOD/COL1A2/BMPER/GATA4/MAGI2/CCN1/LTBP1/COL3A1/EXT1/INHBA/FST/VIM/SPTBN1/ID1/ENG	16
GO:0016055	Wnt signaling pathway	18/240	444/18722	1.81207e-05	0.00116453	0.000952165	RBMS3/WWTR1/CD24/BICC1/PRICKLE1/MAGI2/IGFBP6/LGR4/PRICKLE2/EXT1/IGFBP4/SOX9/TCF7L2/SOX4/TCF7L1/APCDD1/YAP1/DAAM1	18
GO:0198738	cell-cell signaling by wnt	18/240	446/18722	1.9237e-05	0.00120257	0.000983263	RBMS3/WWTR1/CD24/BICC1/PRICKLE1/MAGI2/IGFBP6/LGR4/PRICKLE2/EXT1/IGFBP4/SOX9/TCF7L2/SOX4/TCF7L1/APCDD1/YAP1/DAAM1	18
GO:0031589	cell-substrate adhesion	16/240	363/18722	1.94763e-05	0.00120257	0.000983263	FN1/CCDC80/ANTXR1/LIMCH1/EDIL3/CCN1/LAMB1/ACTN1/COL3A1/VTN/SERPINE1/LGALS1/ID1/PARVA/CD63/CCN2	16
GO:0035987	endodermal cell differentiation	6/240	45/18722	2.23459e-05	0.00135322	0.00110644	FN1/COL5A2/LAMB1/VTN/MMP2/INHBA	6
GO:0061448	connective tissue development	13/240	252/18722	2.36477e-05	0.00140503	0.00114881	TIMP1/EFEMP1/MGP/NFIB/BGN/SOX6/SOX5/SELENOM/CCN1/EXT1/SOX9/CTSK/CCN2	13
GO:2001236	regulation of extrinsic apoptotic signaling pathway	10/240	151/18722	2.56671e-05	0.00149677	0.00122381	HGF/SCG2/IGF1/TCF7L2/SERPINE1/PRDX2/INHBA/TNFRSF12A/TNFSF10/YAP1	10
GO:0061035	regulation of cartilage development	7/240	73/18722	4.13612e-05	0.00236812	0.00193626	EFEMP1/SOX6/SOX5/CCN1/SOX9/CTSK/CCN2	7
GO:0043410	positive regulation of MAPK cascade	18/240	480/18722	5.03118e-05	0.00282914	0.00231321	PLA2G2A/PLCB1/HGF/CCL2/CD24/NTRK2/BMPER/NRG1/GATA4/IGFBP6/MID1/IGF1/IGFBP4/C1QTNF1/PRDX2/CAVIN3/MIF/CCN2	18
GO:0045667	regulation of osteoblast differentiation	9/240	132/18722	5.19868e-05	0.00287204	0.00234828	IGFBP5/WWTR1/HGF/CCN1/IGF1/SOX9/SMOC1/ID3/YAP1	9
GO:0061041	regulation of wound healing	9/240	134/18722	5.84668e-05	0.00317434	0.00259546	SERPINE2/VTN/C1QTNF1/TFPI/SERPINE1/ANXA2/PRDX2/TNFRSF12A/CD9	9
GO:0061045	negative regulation of wound healing	7/240	78/18722	6.35242e-05	0.0033778	0.00276181	SERPINE2/VTN/C1QTNF1/TFPI/SERPINE1/ANXA2/CD9	7
GO:0001706	endoderm formation	6/240	54/18722	6.43595e-05	0.0033778	0.00276181	FN1/COL5A2/LAMB1/VTN/MMP2/INHBA	6
GO:0072234	metanephric nephron tubule development	4/240	18/18722	6.99684e-05	0.00355012	0.00290271	WWTR1/LGR4/SOX9/YAP1	4
GO:0042303	molting cycle	8/240	107/18722	7.10249e-05	0.00355012	0.00290271	IGFBP5/LGR4/EXT1/SOX9/INHBA/FST/APCDD1/LDB2	8
GO:0042633	hair cycle	8/240	107/18722	7.10249e-05	0.00355012	0.00290271	IGFBP5/LGR4/EXT1/SOX9/INHBA/FST/APCDD1/LDB2	8
GO:0008544	epidermis development	14/240	324/18722	8.00712e-05	0.00393975	0.00322129	IGFBP5/KAZN/LGR4/EXT1/EMP1/SOX9/FOXC1/INHBA/AKR1C3/FST/APCDD1/YAP1/LDB2/CCN2	14
GO:0003007	heart morphogenesis	12/240	246/18722	8.33788e-05	0.00403938	0.00330275	NRG1/GATA4/CCN1/EXT1/SOX9/FOXC1/FHL2/SOX4/ENG/AHI1/YAP1/PARVA	12
GO:0048259	regulation of receptor-mediated endocytosis	8/240	110/18722	8.63872e-05	0.00411618	0.00336554	CLU/MAGI2/C3/VTN/SERPINE1/ANXA2/AHI1/CD63	8
GO:0061005	cell differentiation involved in kidney development	6/240	57/18722	8.75783e-05	0.00411618	0.00336554	WWTR1/CD24/MAGI2/LGR4/EXT1/YAP1	6
GO:0052547	regulation of peptidase activity	17/240	461/18722	9.99631e-05	0.00462918	0.00378498	TIMP1/SERPINA3/SLPI/FN1/SERPINE2/HGF/ANTXR1/C3/RARRES1/CCN1/VTN/TFPI/SERPINE1/BEX3/ANXA2/TNFSF10/CCN2	17
GO:0007409	axonogenesis	16/240	418/18722	0.000104381	0.00476369	0.00389497	CDH11/NFIB/FN1/NTRK2/LAMA2/NRXN3/EXT1/ENAH/S100A6/PARD3/UNC5C/PLXNA4/MAP1B/CXCL12/RAPH1/C12orf57	16
GO:0007596	blood coagulation	11/240	217/18722	0.000117365	0.00527974	0.00431691	FN1/SERPINE2/COL3A1/VTN/C1QTNF1/TFPI/SERPINE1/ANXA2/CD59/PRDX2/CD9	11
GO:0021782	glial cell development	8/240	116/18722	0.000125431	0.00556314	0.00454863	CLU/NTRK2/NRG1/BACE2/PARD3/VIM/SOX4/CD9	8
GO:0072170	metanephric tubule development	4/240	21/18722	0.000132774	0.00572748	0.00468299	WWTR1/LGR4/SOX9/YAP1	4
GO:0072243	metanephric nephron epithelium development	4/240	21/18722	0.000132774	0.00572748	0.00468299	WWTR1/LGR4/SOX9/YAP1	4
GO:0051896	regulation of protein kinase B signaling	10/240	185/18722	0.00014181	0.00594321	0.00485939	IGFBP5/NTRK2/NRG1/GATA4/MAGI2/C1QTNF1/TCF7L2/AKR1C3/CAVIN3/ENG	10
GO:0007599	hemostasis	11/240	222/18722	0.000143437	0.00594321	0.00485939	FN1/SERPINE2/COL3A1/VTN/C1QTNF1/TFPI/SERPINE1/ANXA2/CD59/PRDX2/CD9	11
GO:0050817	coagulation	11/240	222/18722	0.000143437	0.00594321	0.00485939	FN1/SERPINE2/COL3A1/VTN/C1QTNF1/TFPI/SERPINE1/ANXA2/CD59/PRDX2/CD9	11
GO:0060070	canonical Wnt signaling pathway	13/240	303/18722	0.000154246	0.00626433	0.00512194	RBMS3/WWTR1/BICC1/PRICKLE1/IGFBP6/LGR4/EXT1/IGFBP4/SOX9/TCF7L2/SOX4/TCF7L1/YAP1	13
GO:2001234	negative regulation of apoptotic signaling pathway	11/240	224/18722	0.000155166	0.00626433	0.00512194	CLU/HGF/SCG2/GATA4/IGF1/TCF7L2/SERPINE1/PRDX2/MIF/CXCL12/YAP1	11
GO:0003206	cardiac chamber morphogenesis	8/240	121/18722	0.00016818	0.00660907	0.00540382	NRG1/GATA4/CCN1/FOXC1/FHL2/SOX4/ENG/PARVA	8
GO:0072080	nephron tubule development	7/240	91/18722	0.000169054	0.00660907	0.00540382	WWTR1/CD24/PBX1/LGR4/SOX9/AHI1/YAP1	7
GO:0030856	regulation of epithelial cell differentiation	9/240	154/18722	0.000170002	0.00660907	0.00540382	PLCB1/WWTR1/CD24/SOX9/SERPINE1/FOXC1/ID1/AHI1/YAP1	9
GO:0050673	epithelial cell proliferation	16/240	437/18722	0.000173635	0.00666801	0.00545201	IGFBP5/NFIB/HGF/CCL2/BMPER/SCG2/LGR4/LAMB1/IGF1/IGFBP4/SOX9/TCF7L2/FST/CXCL12/ID1/YAP1	16
GO:0045861	negative regulation of proteolysis	14/240	351/18722	0.000185136	0.00702402	0.00574309	TIMP1/SERPINA3/SLPI/SERPINE2/HGF/GAS1/C3/RARRES1/VTN/TFPI/SERPINE1/ANXA2/CAMK2N1/DNAJC1	14
GO:0060993	kidney morphogenesis	7/240	93/18722	0.000193634	0.00725896	0.00593519	WWTR1/PBX1/LGR4/SOX9/SOX4/AHI1/FRAS1	7
GO:0061326	renal tubule development	7/240	94/18722	0.000206963	0.0075782	0.00619621	WWTR1/CD24/PBX1/LGR4/SOX9/AHI1/YAP1	7
GO:1903035	negative regulation of response to wounding	7/240	94/18722	0.000206963	0.0075782	0.00619621	SERPINE2/VTN/C1QTNF1/TFPI/SERPINE1/ANXA2/CD9	7
GO:2000027	regulation of animal organ morphogenesis	8/240	125/18722	0.000210433	0.00761672	0.00622771	HGF/PRICKLE1/MAGI2/LGR4/PRICKLE2/SOX9/AHI1/DAAM1	8
GO:2001233	regulation of apoptotic signaling pathway	14/240	356/18722	0.000214106	0.00766159	0.00626439	CLU/HGF/SCG2/GATA4/IGF1/TCF7L2/SERPINE1/PRDX2/INHBA/TNFRSF12A/MIF/CXCL12/TNFSF10/YAP1	14
GO:0072010	glomerular epithelium development	4/240	24/18722	0.00022872	0.00809257	0.00661678	CD24/MAGI2/EXT1/FOXC1	4
GO:0097278	complement-dependent cytotoxicity	3/240	10/18722	0.000233575	0.00817254	0.00668217	CFH/C3/CD59	3
GO:0003205	cardiac chamber development	9/240	161/18722	0.000237264	0.00821038	0.00671311	NRG1/GATA4/CCN1/LMO4/FOXC1/FHL2/SOX4/ENG/PARVA	9
GO:2001237	negative regulation of extrinsic apoptotic signaling pathway	7/240	97/18722	0.000251452	0.00860676	0.0070372	HGF/SCG2/IGF1/TCF7L2/SERPINE1/PRDX2/YAP1	7
GO:0072207	metanephric epithelium development	4/240	25/18722	0.00026956	0.00912738	0.00746287	WWTR1/LGR4/SOX9/YAP1	4
GO:0006956	complement activation	8/240	130/18722	0.000275125	0.00921667	0.00753589	CLU/CFH/C1R/C7/C3/C1S/CFI/CD59	8
GO:1903034	regulation of response to wounding	9/240	167/18722	0.000311263	0.0103175	0.00843599	SERPINE2/VTN/C1QTNF1/TFPI/SERPINE1/ANXA2/PRDX2/TNFRSF12A/CD9	9
GO:0021952	central nervous system projection neuron axonogenesis	4/240	26/18722	0.000315385	0.0103453	0.00845867	CDH11/NFIB/PLXNA4/C12orf57	4
GO:0006898	receptor-mediated endocytosis	11/240	244/18722	0.000324647	0.0105393	0.00861732	CLU/TMEM108/MAGI2/C3/VTN/SERPINE1/LDLRAD3/ANXA2/AHI1/CD63/CD9	11
GO:0035850	epithelial cell differentiation involved in kidney development	5/240	47/18722	0.000328341	0.0105505	0.00862645	WWTR1/CD24/MAGI2/EXT1/YAP1	5
GO:0030111	regulation of Wnt signaling pathway	13/240	328/18722	0.000333033	0.0105931	0.00866133	RBMS3/WWTR1/BICC1/PRICKLE1/IGFBP6/LGR4/IGFBP4/SOX9/TCF7L2/SOX4/TCF7L1/APCDD1/YAP1	13
GO:0070371	ERK1 and ERK2 cascade	13/240	330/18722	0.000352931	0.0109245	0.00893228	PLA2G2A/FN1/CCL2/BMPER/NRG1/GATA4/CCN1/IGF1/SOX9/CAMK2N1/CAVIN3/MIF/CCN2	13
GO:0030178	negative regulation of Wnt signaling pathway	9/240	170/18722	0.000354869	0.0109245	0.00893228	RBMS3/WWTR1/BICC1/PRICKLE1/IGFBP6/IGFBP4/SOX9/TCF7L2/APCDD1	9
GO:0150063	visual system development	14/240	375/18722	0.000362685	0.0109245	0.00893228	EFEMP1/NTRK2/PBX1/COL5A2/C3/SOX9/PBX3/FOXC1/INHBA/VIM/NECTIN3/SMOC1/AHI1/C12orf57	14
GO:0002686	negative regulation of leukocyte migration	5/240	48/18722	0.000362729	0.0109245	0.00893228	PLCB1/CCL2/MIF/CXCL12/CD200	5
GO:0048146	positive regulation of fibroblast proliferation	5/240	48/18722	0.000362729	0.0109245	0.00893228	FN1/IGF1/S100A6/ANXA2/MIF	5
GO:0061564	axon development	16/240	467/18722	0.000364266	0.0109245	0.00893228	CDH11/NFIB/FN1/NTRK2/LAMA2/NRXN3/EXT1/ENAH/S100A6/PARD3/UNC5C/PLXNA4/MAP1B/CXCL12/RAPH1/C12orf57	16
GO:0032963	collagen metabolic process	7/240	104/18722	0.000385528	0.0114531	0.00936446	COL1A2/MMP2/CTSK/MRC2/VIM/ENG/CCN2	7
GO:0090090	negative regulation of canonical Wnt signaling pathway	8/240	137/18722	0.000392187	0.0115013	0.00940384	RBMS3/WWTR1/BICC1/PRICKLE1/IGFBP6/IGFBP4/SOX9/TCF7L2	8
GO:0060485	mesenchyme development	12/240	291/18722	0.000394454	0.0115013	0.00940384	FN1/WWTR1/HGF/NRG1/GATA4/BNC2/EXT1/SOX9/TCF7L2/FOXC1/ENG/YAP1	12
GO:0030900	forebrain development	14/240	379/18722	0.000403282	0.0116508	0.0095261	PLCB1/NFIB/NTRK2/KIRREL3/NRG1/TMEM108/LAMB1/COL3A1/EXT1/ANXA3/PLXNA4/INHBA/CXCL12/C12orf57	14
GO:0030100	regulation of endocytosis	10/240	211/18722	0.000408219	0.0116804	0.00955032	CLU/NLGN1/MAGI2/C3/VTN/SERPINE1/ANXA2/CD151/AHI1/CD63	10
GO:0043568	positive regulation of insulin-like growth factor receptor signaling pathway	3/240	12/18722	0.000420164	0.0116804	0.00955032	IGFBP5/IGF1/IGFBP4	3
GO:0072182	regulation of nephron tubule epithelial cell differentiation	3/240	12/18722	0.000420164	0.0116804	0.00955032	WWTR1/CD24/YAP1	3
GO:0090331	negative regulation of platelet aggregation	3/240	12/18722	0.000420164	0.0116804	0.00955032	SERPINE2/C1QTNF1/CD9	3
GO:0048880	sensory system development	14/240	381/18722	0.000424997	0.0116804	0.00955032	EFEMP1/NTRK2/PBX1/COL5A2/C3/SOX9/PBX3/FOXC1/INHBA/VIM/NECTIN3/SMOC1/AHI1/C12orf57	14
GO:0010951	negative regulation of endopeptidase activity	11/240	252/18722	0.000426563	0.0116804	0.00955032	TIMP1/SERPINA3/SLPI/SERPINE2/HGF/C3/RARRES1/VTN/TFPI/SERPINE1/ANXA2	11
GO:0002062	chondrocyte differentiation	7/240	106/18722	0.000432825	0.0117497	0.00960699	EFEMP1/NFIB/SOX6/SOX5/EXT1/SOX9/CCN2	7
GO:0048771	tissue remodeling	9/240	175/18722	0.000438696	0.0117689	0.00962271	TIMP1/IGFBP5/BGN/LGR4/LEPR/EXT1/MMP2/FOXC1/CTSK	9
GO:0060828	regulation of canonical Wnt signaling pathway	11/240	253/18722	0.000441008	0.0117689	0.00962271	RBMS3/WWTR1/BICC1/PRICKLE1/IGFBP6/LGR4/IGFBP4/SOX9/TCF7L2/SOX4/YAP1	11
GO:0045661	regulation of myoblast differentiation	5/240	51/18722	0.000482344	0.0124636	0.0101907	PLCB1/PRICKLE1/SOX9/IGFBP3/ID3	5
GO:0052548	regulation of endopeptidase activity	15/240	432/18722	0.000482774	0.0124636	0.0101907	TIMP1/SERPINA3/SLPI/SERPINE2/HGF/C3/RARRES1/CCN1/VTN/TFPI/SERPINE1/BEX3/ANXA2/TNFSF10/CCN2	15
GO:0003209	cardiac atrium morphogenesis	4/240	29/18722	0.000486175	0.0124636	0.0101907	GATA4/CCN1/SOX4/ENG	4
GO:0098868	bone growth	4/240	29/18722	0.000486175	0.0124636	0.0101907	LEPR/BNC2/EXT1/SOX9	4
GO:0071559	response to transforming growth factor beta	11/240	256/18722	0.000486828	0.0124636	0.0101907	PDE3A/FMOD/COL1A2/MXRA5/SOX6/SOX5/LTBP1/COL3A1/SOX9/ID1/ENG	11
GO:0097529	myeloid leukocyte migration	10/240	220/18722	0.000566067	0.0143754	0.0117538	PLCB1/CCL2/IL1R1/SCG2/RARRES2/SERPINE1/MIF/CXCL12/CD200/CD9	10
GO:0010466	negative regulation of peptidase activity	11/240	262/18722	0.000590489	0.0148756	0.0121628	TIMP1/SERPINA3/SLPI/SERPINE2/HGF/C3/RARRES1/VTN/TFPI/SERPINE1/ANXA2	11
GO:0032330	regulation of chondrocyte differentiation	5/240	54/18722	0.000629459	0.0157315	0.0128626	EFEMP1/SOX6/SOX5/SOX9/CCN2	5
GO:0070372	regulation of ERK1 and ERK2 cascade	12/240	309/18722	0.000671718	0.0164723	0.0134684	PLA2G2A/FN1/CCL2/BMPER/NRG1/GATA4/CCN1/IGF1/CAMK2N1/CAVIN3/MIF/CCN2	12
GO:0009214	cyclic nucleotide catabolic process	3/240	14/18722	0.000682116	0.0164723	0.0134684	PDE1A/PDE7B/PDE10A	3
GO:0034111	negative regulation of homotypic cell-cell adhesion	3/240	14/18722	0.000682116	0.0164723	0.0134684	SERPINE2/C1QTNF1/CD9	3
GO:0072160	nephron tubule epithelial cell differentiation	3/240	14/18722	0.000682116	0.0164723	0.0134684	WWTR1/CD24/YAP1	3
GO:1905517	macrophage migration	5/240	55/18722	0.000685258	0.0164723	0.0134684	CCL2/RARRES2/MIF/CD200/CD9	5
GO:0061036	positive regulation of cartilage development	4/240	32/18722	0.000714262	0.0170395	0.0139321	SOX6/SOX5/CCN1/SOX9	4
GO:0001656	metanephros development	6/240	85/18722	0.000783627	0.0185537	0.0151702	WWTR1/LGR4/SOX9/ID3/FRAS1/YAP1	6
GO:0034110	regulation of homotypic cell-cell adhesion	4/240	33/18722	0.000804673	0.0189098	0.0154614	SERPINE2/C1QTNF1/LGALS1/CD9	4
GO:0060413	atrial septum morphogenesis	3/240	15/18722	0.000844602	0.0197011	0.0161084	GATA4/CCN1/SOX4	3
GO:0010559	regulation of glycoprotein biosynthetic process	5/240	58/18722	0.000874953	0.020259	0.0165645	PLCB1/BACE2/ITM2B/IGF1/TCF7L2	5
GO:0007548	sex differentiation	11/240	276/18722	0.000905625	0.0206106	0.016852	PBX1/GATA4/LGR4/MGST1/SOX9/FOXC1/INHBA/AKR1C3/FST/PRDX4/TNFSF10	11
GO:0048588	developmental cell growth	10/240	234/18722	0.000909772	0.0206106	0.016852	FN1/TMEM108/GATA4/IGF1/EXT1/SOX9/PLXNA4/MAP1B/CXCL12/RAPH1	10
GO:0060560	developmental growth involved in morphogenesis	10/240	234/18722	0.000909772	0.0206106	0.016852	FN1/TMEM108/MAGI2/EXT1/SOX9/PLXNA4/MAP1B/CXCL12/RAPH1/YAP1	10
GO:0001704	formation of primary germ layer	7/240	121/18722	0.000953972	0.0213054	0.01742	FN1/COL5A2/LAMB1/VTN/MMP2/FOXC1/INHBA	7
GO:1904019	epithelial cell apoptotic process	7/240	121/18722	0.000953972	0.0213054	0.01742	KRT18/CCL2/SCG2/TCF7L2/SERPINE1/AKR1C3/YAP1	7
GO:0021955	central nervous system neuron axonogenesis	4/240	35/18722	0.00100921	0.0223803	0.0182989	CDH11/NFIB/PLXNA4/C12orf57	4
GO:0061951	establishment of protein localization to plasma membrane	5/240	60/18722	0.00102148	0.0224941	0.018392	KRT18/NSG1/SPTBN1/NECTIN3/AFDN	5
GO:0060562	epithelial tube morphogenesis	12/240	325/18722	0.0010406	0.0226524	0.0185215	MTHFD1L/PBX1/PRICKLE1/GATA4/LGR4/LMO4/EXT1/SOX9/SOX4/ENG/AHI1/YAP1	12
GO:0001654	eye development	13/240	371/18722	0.0010486	0.0226524	0.0185215	EFEMP1/NTRK2/PBX1/COL5A2/SOX9/PBX3/FOXC1/INHBA/VIM/NECTIN3/SMOC1/AHI1/C12orf57	13
GO:0003231	cardiac ventricle development	7/240	123/18722	0.00105026	0.0226524	0.0185215	NRG1/GATA4/CCN1/LMO4/FOXC1/SOX4/ENG	7
GO:0031099	regeneration	9/240	198/18722	0.00106081	0.0227243	0.0185802	NNMT/HGF/GATA4/IGF1/ANXA3/MAP1B/CXCL12/YAP1/CD9	9
GO:0032102	negative regulation of response to external stimulus	14/240	420/18722	0.00109685	0.0233377	0.0190818	SERPINE2/HGF/CCL2/IGF1/VTN/C1QTNF1/NUCB2/TFPI/SERPINE1/ANXA2/PRDX2/MIF/CD200/CD9	14
GO:0003230	cardiac atrium development	4/240	36/18722	0.00112405	0.0237559	0.0194237	GATA4/CCN1/SOX4/ENG	4
GO:0021953	central nervous system neuron differentiation	8/240	162/18722	0.00117935	0.0247586	0.0202435	CDH11/NFIB/NTRK2/LMO4/PLXNA4/INHBA/SOX4/C12orf57	8
GO:0030903	notochord development	3/240	17/18722	0.00123858	0.0256599	0.0209804	SOX9/ID3/YAP1	3
GO:2000696	regulation of epithelial cell differentiation involved in kidney development	3/240	17/18722	0.00123858	0.0256599	0.0209804	WWTR1/CD24/YAP1	3
GO:0048565	digestive tract development	7/240	127/18722	0.00126566	0.0258875	0.0211666	CLMP/GATA4/LGR4/EXT1/RARRES2/AHI1/YAP1	7
GO:0050878	regulation of body fluid levels	13/240	379/18722	0.0012708	0.0258875	0.0211666	FN1/SERPINE2/NPR3/COL3A1/EXT1/VTN/C1QTNF1/TFPI/SERPINE1/ANXA2/CD59/PRDX2/CD9	13
GO:0048568	embryonic organ development	14/240	427/18722	0.00128246	0.0258875	0.0211666	EFEMP1/MTHFD1L/PBX1/GATA4/CCN1/TEAD1/RARRES2/SOX9/PBX3/FOXC1/ENG/AHI1/ID3/YAP1	14
GO:0061458	reproductive system development	14/240	427/18722	0.00128246	0.0258875	0.0211666	SERPINE2/GATA4/LGR4/C3/CCN1/MGST1/SOX9/FOXC1/INHBA/AKR1C3/FST/PRDX4/PLEKHA5/TNFSF10	14
GO:0046661	male sex differentiation	8/240	165/18722	0.00132625	0.0266011	0.02175	GATA4/LGR4/MGST1/SOX9/INHBA/AKR1C3/PRDX4/TNFSF10	8
GO:0030858	positive regulation of epithelial cell differentiation	5/240	64/18722	0.00136819	0.0269277	0.022017	CD24/SOX9/SERPINE1/FOXC1/AHI1	5
GO:0070542	response to fatty acid	5/240	64/18722	0.00136819	0.0269277	0.022017	AKR1C1/SOX9/AKR1C3/ID3/CCN2	5
GO:1903018	regulation of glycoprotein metabolic process	5/240	64/18722	0.00136819	0.0269277	0.022017	PLCB1/BACE2/ITM2B/IGF1/TCF7L2	5
GO:0042982	amyloid precursor protein metabolic process	6/240	95/18722	0.00140071	0.0272273	0.0222621	CLU/NTRK2/BACE2/ITM2B/IGF1/NSG1	6
GO:0048709	oligodendrocyte differentiation	6/240	95/18722	0.00140071	0.0272273	0.0222621	CLU/NTRK2/NRG1/SOX6/SOX9/CD9	6
GO:0042476	odontogenesis	7/240	130/18722	0.00144878	0.0279785	0.0228763	COL1A2/LAMB1/SERPINE1/FOXC1/INHBA/FST/ID3	7
GO:0016049	cell growth	15/240	482/18722	0.00145712	0.0279785	0.0228763	IGFBP5/FN1/SERPINE2/IGFBP7/TMEM108/GATA4/IGF1/EXT1/IGFBP4/SOX9/PLXNA4/INHBA/MAP1B/CXCL12/RAPH1	15
GO:0006957	complement activation, alternative pathway	3/240	18/18722	0.00147231	0.0280444	0.0229301	CFH/C7/C3	3
GO:1904035	regulation of epithelial cell apoptotic process	6/240	96/18722	0.00147836	0.0280444	0.0229301	CCL2/SCG2/TCF7L2/SERPINE1/AKR1C3/YAP1	6
GO:0071560	cellular response to transforming growth factor beta stimulus	10/240	250/18722	0.00149561	0.0282017	0.0230587	PDE3A/FMOD/COL1A2/SOX6/SOX5/LTBP1/COL3A1/SOX9/ID1/ENG	10
GO:0014909	smooth muscle cell migration	6/240	97/18722	0.00155926	0.0292268	0.0238969	IGFBP5/IGF1/VTN/IGFBP3/SERPINE1/PARVA	6
GO:0002685	regulation of leukocyte migration	9/240	210/18722	0.00159607	0.0297398	0.0243164	PLCB1/CCL2/IL1R1/RARRES2/SERPINE1/MIF/CXCL12/CD200/CD9	9
GO:0014037	Schwann cell differentiation	4/240	40/18722	0.00167554	0.0309391	0.0252969	NTRK2/NRG1/LAMA2/PARD3	4
GO:1903317	regulation of protein maturation	5/240	67/18722	0.00168008	0.0309391	0.0252969	SERPINE2/GAS1/SERPINE1/LDLRAD3/SOX4	5
GO:0010002	cardioblast differentiation	3/240	19/18722	0.00173191	0.0315248	0.0257758	PRICKLE1/NRG1/GATA4	3
GO:0010544	negative regulation of platelet activation	3/240	19/18722	0.00173191	0.0315248	0.0257758	SERPINE2/C1QTNF1/CD9	3
GO:0060411	cardiac septum morphogenesis	5/240	68/18722	0.00179478	0.0324814	0.026558	GATA4/CCN1/SOX4/ENG/PARVA	5
GO:0071634	regulation of transforming growth factor beta production	4/240	41/18722	0.00183822	0.0328896	0.0268917	FN1/CD24/LTBP1/CD200	4
GO:1905521	regulation of macrophage migration	4/240	41/18722	0.00183822	0.0328896	0.0268917	RARRES2/MIF/CD200/CD9	4
GO:0045165	cell fate commitment	10/240	258/18722	0.0018868	0.033568	0.0274464	NRG1/GATA4/GAS1/SOX6/SOX5/LMO4/EXT1/SOX9/TCF7L2/ZNF521	10
GO:0045669	positive regulation of osteoblast differentiation	5/240	69/18722	0.00191511	0.0338802	0.0277017	WWTR1/HGF/CCN1/IGF1/YAP1	5
GO:0055123	digestive system development	7/240	137/18722	0.00195656	0.0343562	0.0280909	CLMP/GATA4/LGR4/EXT1/RARRES2/AHI1/YAP1	7
GO:0070374	positive regulation of ERK1 and ERK2 cascade	9/240	217/18722	0.00199687	0.0343562	0.0280909	PLA2G2A/CCL2/BMPER/NRG1/GATA4/IGF1/CAVIN3/MIF/CCN2	9
GO:0035019	somatic stem cell population maintenance	4/240	42/18722	0.00201153	0.0343562	0.0280909	SOX9/SOX4/YAP1/LDB2	4
GO:0032332	positive regulation of chondrocyte differentiation	3/240	20/18722	0.00201838	0.0343562	0.0280909	SOX6/SOX5/SOX9	3
GO:0061318	renal filtration cell differentiation	3/240	20/18722	0.00201838	0.0343562	0.0280909	CD24/MAGI2/EXT1	3
GO:0072112	glomerular visceral epithelial cell differentiation	3/240	20/18722	0.00201838	0.0343562	0.0280909	CD24/MAGI2/EXT1	3
GO:0090201	negative regulation of release of cytochrome c from mitochondria	3/240	20/18722	0.00201838	0.0343562	0.0280909	CLU/HGF/IGF1	3
GO:0045123	cellular extravasation	5/240	70/18722	0.00204123	0.0345582	0.0282561	PLCB1/CCL2/IL1R1/EXT1/CXCL12	5
GO:0003279	cardiac septum development	6/240	103/18722	0.00211756	0.0356456	0.0291452	GATA4/CCN1/LMO4/SOX4/ENG/PARVA	6
GO:0035265	organ growth	8/240	178/18722	0.00213942	0.0356456	0.0291452	GATA4/LEPR/BNC2/IGF1/EXT1/SOX9/FOXC1/YAP1	8
GO:0048015	phosphatidylinositol-mediated signaling	8/240	178/18722	0.00213942	0.0356456	0.0291452	PLCB1/FN1/SERPINE2/HGF/NTRK2/NPR3/IGF1/SOX9	8
GO:0003208	cardiac ventricle morphogenesis	5/240	71/18722	0.00217331	0.035827	0.0292935	NRG1/GATA4/FOXC1/SOX4/ENG	5
GO:0048705	skeletal system morphogenesis	9/240	220/18722	0.00219152	0.035827	0.0292935	MGP/MTHFD1L/SOX6/SOX5/EXT1/SOX9/MMP2/FOXC1/CCN2	9
GO:0061383	trabecula morphogenesis	4/240	43/18722	0.00219581	0.035827	0.0292935	NRG1/MMP2/FHL2/ENG	4
GO:0071604	transforming growth factor beta production	4/240	43/18722	0.00219581	0.035827	0.0292935	FN1/CD24/LTBP1/CD200	4
GO:0008406	gonad development	9/240	221/18722	0.00225967	0.0366788	0.02999	GATA4/MGST1/SOX9/FOXC1/INHBA/AKR1C3/FST/PRDX4/TNFSF10	9
GO:0008584	male gonad development	7/240	141/18722	0.00230298	0.0371902	0.0304081	GATA4/MGST1/SOX9/INHBA/AKR1C3/PRDX4/TNFSF10	7
GO:0030449	regulation of complement activation	3/240	21/18722	0.00233265	0.0372869	0.0304872	CFH/C3/CD59	3
GO:0072311	glomerular epithelial cell differentiation	3/240	21/18722	0.00233265	0.0372869	0.0304872	CD24/MAGI2/EXT1	3
GO:0046546	development of primary male sexual characteristics	7/240	142/18722	0.00239656	0.0381149	0.0311641	GATA4/MGST1/SOX9/INHBA/AKR1C3/PRDX4/TNFSF10	7
GO:0048017	inositol lipid-mediated signaling	8/240	182/18722	0.00245581	0.038861	0.0317741	PLCB1/FN1/SERPINE2/HGF/NTRK2/NPR3/IGF1/SOX9	8
GO:0001894	tissue homeostasis	10/240	268/18722	0.00248798	0.0391732	0.0320294	SERPINA3/WWTR1/LAMA2/EXT1/SOX9/FOXC1/CTSK/YAP1/LDB2/CCN2	10
GO:0060249	anatomical structure homeostasis	11/240	314/18722	0.002515	0.0394017	0.0322162	SERPINA3/WWTR1/CALB2/LAMA2/EXT1/SOX9/FOXC1/CTSK/YAP1/LDB2/CCN2	11
GO:0035272	exocrine system development	4/240	45/18722	0.00259867	0.0403113	0.03296	NFIB/HGF/SOX9/FOXC1	4
GO:0085029	extracellular matrix assembly	4/240	45/18722	0.00259867	0.0403113	0.03296	ANTXR1/COL1A2/LAMB1/SOX9	4
GO:0006958	complement activation, classical pathway	6/240	108/18722	0.00268826	0.041123	0.0336237	CLU/C1R/C7/C3/C1S/CFI	6
GO:0045137	development of primary sexual characteristics	9/240	227/18722	0.00270477	0.041123	0.0336237	GATA4/MGST1/SOX9/FOXC1/INHBA/AKR1C3/FST/PRDX4/TNFSF10	9
GO:0006959	humoral immune response	11/240	317/18722	0.00270551	0.041123	0.0336237	CLU/SLPI/CFH/C1R/C7/CCL2/C3/C1S/RARRES2/CFI/CD59	11
GO:0009101	glycoprotein biosynthetic process	11/240	317/18722	0.00270551	0.041123	0.0336237	PLCB1/TMTC2/GALNT1/TMTC1/BACE2/ITM2B/IGF1/EXT1/TCF7L2/GFPT2/GXYLT2	11
GO:0007369	gastrulation	8/240	185/18722	0.00271629	0.041123	0.0336237	FN1/COL5A2/LAMB1/EXT1/VTN/MMP2/FOXC1/INHBA	8
GO:0007157	heterophilic cell-cell adhesion via plasma membrane cell adhesion molecules	4/240	46/18722	0.00281792	0.0424576	0.0347149	NLGN1/HMCN1/NECTIN3/CADM3	4
GO:0014812	muscle cell migration	6/240	110/18722	0.00294619	0.0441788	0.0361222	IGFBP5/IGF1/VTN/IGFBP3/SERPINE1/PARVA	6
GO:0003283	atrial septum development	3/240	23/18722	0.00304806	0.0446435	0.0365021	GATA4/CCN1/SOX4	3
GO:0035929	steroid hormone secretion	3/240	23/18722	0.00304806	0.0446435	0.0365021	SELENOM/C1QTNF1/INHBA	3
GO:0035988	chondrocyte proliferation	3/240	23/18722	0.00304806	0.0446435	0.0365021	EXT1/SOX9/CCN2	3
GO:0045662	negative regulation of myoblast differentiation	3/240	23/18722	0.00304806	0.0446435	0.0365021	PRICKLE1/SOX9/ID3	3
GO:0060487	lung epithelial cell differentiation	3/240	23/18722	0.00304806	0.0446435	0.0365021	NFIB/SOX9/YAP1	3
GO:0014066	regulation of phosphatidylinositol 3-kinase signaling	6/240	111/18722	0.00308188	0.0449299	0.0367363	FN1/SERPINE2/HGF/NTRK2/IGF1/SOX9	6
GO:0019221	cytokine-mediated signaling pathway	14/240	472/18722	0.00321211	0.0465444	0.0380564	PLCB1/KRT18/CCL2/CD24/IL1R1/IFI27/IFITM3/LEPR/IL1RL1/EXT1/FOXC1/CXCL12/YAP1/OSMR	14
GO:0002526	acute inflammatory response	6/240	112/18722	0.00322219	0.0465444	0.0380564	SERPINA3/FN1/C3/EXT1/HP/OSMR	6
GO:0035050	embryonic heart tube development	5/240	78/18722	0.00327849	0.0471414	0.0385445	GATA4/FOXC1/ENG/AHI1/YAP1	5
GO:0090199	regulation of release of cytochrome c from mitochondria	4/240	48/18722	0.00329377	0.0471458	0.0385481	CLU/HGF/IGF1/TNFSF10	4
GO:0048608	reproductive structure development	13/240	424/18722	0.00337642	0.0478951	0.0391607	SERPINE2/GATA4/LGR4/C3/CCN1/MGST1/SOX9/FOXC1/INHBA/AKR1C3/FST/PRDX4/TNFSF10	13
GO:0048592	eye morphogenesis	7/240	151/18722	0.00337653	0.0478951	0.0391607	EFEMP1/NTRK2/COL5A2/SOX9/NECTIN3/AHI1/C12orf57	7
GO:0003181	atrioventricular valve morphogenesis	3/240	24/18722	0.00345082	0.0480555	0.0392919	GATA4/CCN1/SOX4	3
GO:0060479	lung cell differentiation	3/240	24/18722	0.00345082	0.0480555	0.0392919	NFIB/SOX9/YAP1	3
GO:0071676	negative regulation of mononuclear cell migration	3/240	24/18722	0.00345082	0.0480555	0.0392919	PLCB1/CCL2/CD200	3
GO:0014068	positive regulation of phosphatidylinositol 3-kinase signaling	5/240	79/18722	0.00346414	0.0480555	0.0392919	FN1/HGF/NTRK2/IGF1/SOX9	5
GO:0050772	positive regulation of axonogenesis	5/240	79/18722	0.00346414	0.0480555	0.0392919	FN1/NTRK2/PLXNA4/MAP1B/CXCL12	5
GO:0048762	mesenchymal cell differentiation	9/240	236/18722	0.00349973	0.0483362	0.0395215	FN1/WWTR1/HGF/NRG1/EXT1/SOX9/TCF7L2/FOXC1/ENG	9
