# Supplementary material for: Revealing the crucial roles of suppressive immune microenvironment in cardiac myxoma progression
Source: Signal Transduct Target Ther. 2024 Aug 2;9:193. doi: 10.1038/s41392-024-01912-2 (PMC11294589; doi:10.1038/s41392-024-01912-2)
Supplement: Supplementary file 7 — Data S3 [file 41392_2024_1912_MOESM7_ESM.xlsx]

## Sheet: Sheet1
Data S3. Differential genes in cardiac myxoma tissue fibroblasts compared to normal tissue fibroblasts
Gene	P_val	Avg_log2FC	Pct_myxoma	Pct_normal	P_val_adj
S100A4	0	-3.76431	0.296	0.93	0
DPT	0	-3.74394	0.003	0.826	0
FBLN2	0	-3.33495	0.197	0.916	0
PLOD2	0	3.00296	0.908	0.178	0
MECOM	0	2.5854	0.859	0.113	0
APOD	0	-6.74302	0.005	0.824	0
SPARCL1	0	-6.04086	0.049	0.995	0
GPX3	0	-4.11339	0.22	0.906	0
PDE7B	0	3.05499	0.806	0.021	0
2023-09-07	0	-3.11593	0	0.882	0
PTN	0	-4.02233	0.046	0.871	0
BNC2	0	2.97773	0.882	0.111	0
GSN	0	-6.56288	0.355	0.999	0
SERPING1	0	-3.4523	0.377	0.986	0
EEF1G	0	3.09294	0.942	0.076	0
SRGN	0	2.7858	0.923	0.164	0
PLAC9	0	-3.5575	0.207	0.959	0
C1S	0	-2.71696	0.625	0.978	0
C1R	0	-2.5314	0.819	0.992	0
PDE3A	0	4.92264	0.942	0.033	0
SOX5	0	3.28536	0.834	0.048	0
DCN	0	-4.14234	0.471	1	0
FBLN5	0	-3.07936	0.112	0.871	0
SERPINF1	0	-4.69413	0.172	0.992	0
RNASEK	0	2.43281	0.853	0.039	0
NME2	0	3.62396	0.935	0.055	0
PLCB1	0	4.2841	0.932	0.123	0
CST3	0	-1.73302	0.97	0.998	0
CFD	0	-7.22374	0.074	0.92	0
FBLN1	0	-4.28308	0.209	0.973	0
COL6A2	0	-2.47339	0.639	0.973	0
MICOS10	0	2.09621	0.749	0	0
GAS5	0	2.51402	0.807	0	0
SEPTIN7	0	2.12102	0.789	0	0
AOPEP	0	2.06469	0.718	0	0
MIR100HG	0	3.12312	0.807	0	0
SNHG29	0	2.94429	0.893	0	0
C7	6.5816e-308	-3.73171	0.425	0.948	2.35319e-303
PSD3	1.27499e-307	2.55686	0.882	0.165	4.55862e-303
PRELP	3.90886e-303	-3.38328	0.108	0.857	1.39757e-298
MIF	3.77267e-300	2.32023	0.968	0.673	1.34888e-295
FNDC3B	9.91854e-300	2.33993	0.949	0.345	3.54627e-295
DNAJC1	2.97093e-297	2.36819	0.92	0.307	1.06222e-292
GABARAP	1.91831e-294	2.07438	0.871	0.165	6.85871e-290
MTHFD1L	1.95232e-294	2.46246	0.798	0.078	6.98032e-290
FOXP1	2.99655e-293	2.2743	0.94	0.341	1.07139e-288
GPC6	1.08023e-292	4.41936	0.766	0.071	3.86227e-288
GALNT1	7.44143e-292	2.66617	0.862	0.194	2.66061e-287
FAM107B	3.48194e-286	2.27041	0.842	0.127	1.24493e-281
PAPPA	1.68776e-285	3.20941	0.818	0.125	6.0344e-281
CDH19	1.02775e-283	-3.06957	0.008	0.777	3.67462e-279
TOMM6	2.6342e-283	1.71722	0.672	0	9.41833e-279
SNHG6	9.69235e-282	1.84932	0.669	0	3.4654e-277
TNXB	9.81904e-282	-3.00271	0.018	0.779	3.5107e-277
EXT1	1.0064e-277	2.26723	0.785	0.095	3.59827e-273
LUM	1.92022e-276	-3.18015	0.379	0.949	6.86555e-272
GJA1	1.0622e-274	2.00544	0.762	0.066	3.79779e-270
LTBP4	3.08647e-274	-2.78929	0.269	0.867	1.10354e-269
TRAPPC5	9.79938e-274	1.64752	0.685	0.017	3.50367e-269
ADH1B	2.67025e-272	-4.53695	0.001	0.748	9.54723e-268
PCOLCE	7.78574e-272	-2.65752	0.177	0.864	2.78371e-267
LRMDA	3.06482e-271	2.25294	0.685	0.023	1.0958e-266
PDE4D	5.64087e-271	2.70534	0.827	0.164	2.01684e-266
MGST1	3.73141e-270	-2.75611	0.475	0.91	1.33413e-265
BASP1	1.4156e-266	2.11119	0.815	0.144	5.06133e-262
SEPTIN2	2.74851e-266	1.58147	0.641	0	9.82704e-262
SNHG5	2.74852e-266	1.8822	0.641	0	9.82707e-262
GMDS	6.59741e-266	2.12678	0.71	0.045	2.35884e-261
LAPTM4A	3.81452e-265	-1.67991	0.829	0.97	1.36384e-260
CTHRC1	3.67163e-262	2.62314	0.717	0.052	1.31275e-257
SELENOP	4.8417e-262	-2.57671	0.178	0.835	1.7311e-257
PRKCA	2.85926e-261	1.96812	0.717	0.055	1.0223e-256
ATXN1	2.64059e-257	2.00066	0.745	0.083	9.44116e-253
TIMP3	4.15454e-257	-2.5895	0.415	0.916	1.48541e-252
ATP6V0C	5.47521e-257	1.52096	0.638	0.007	1.95761e-252
LINC01578	3.44659e-255	1.56472	0.62	0	1.23229e-250
ZSWIM6	5.03499e-255	2.05268	0.686	0.04	1.80021e-250
PALM2-AKAP2	2.40988e-252	1.77797	0.628	0.007	8.61629e-248
SERPINA3	2.76596e-252	2.95421	0.663	0.032	9.88942e-248
MIA	7.73408e-250	2.95048	0.618	0.004	2.76524e-245
TIMP1	4.40473e-248	2.52156	0.999	0.991	1.57487e-243
EDIL3	5.2145e-247	2.19185	0.806	0.166	1.86439e-242
CASC15	6.61923e-246	1.97084	0.665	0.036	2.36664e-241
DPYD	2.54861e-245	2.14066	0.843	0.211	9.1123e-241
WWTR1	2.47052e-244	2.03756	0.85	0.251	8.83309e-240
MFAP4	2.67854e-242	-3.03436	0.054	0.731	9.57685e-238
HGF	3.45991e-241	2.11331	0.777	0.139	1.23706e-236
CIAO2B	7.4333e-241	1.41684	0.592	0	2.6577e-236
HIF1A	1.44685e-240	2.07432	0.794	0.162	5.17305e-236
ZFAND3	1.44582e-239	1.82879	0.766	0.131	5.16937e-235
EXOC6B	1.66034e-237	1.73047	0.646	0.034	5.93637e-233
RBIS	1.91174e-237	1.45531	0.585	0	6.83525e-233
MIR31HG	5.84855e-237	1.90008	0.584	0	2.09109e-232
MGP	3.67826e-236	-2.17211	0.879	1	1.31512e-231
SAT1	7.69571e-236	2.07464	0.988	0.664	2.75153e-231
SIK3	2.09769e-233	1.83228	0.691	0.069	7.50009e-229
IER3	2.28238e-231	2.2317	0.876	0.266	8.16042e-227
COL5A2	1.79447e-230	2.41116	0.84	0.278	6.41593e-226
SRPX	1.05066e-228	-2.53818	0.242	0.806	3.75653e-224
POSTN	8.31423e-228	2.6822	0.643	0.035	2.97267e-223
SMOC1	2.43966e-227	2.14261	0.594	0.013	8.72275e-223
FN1	5.15958e-227	2.04309	0.986	0.866	1.84476e-222
OCIAD2	8.50096e-227	1.55314	0.596	0.015	3.03943e-222
GAB2	3.00254e-225	1.72279	0.643	0.044	1.07353e-220
CDH11	6.75166e-225	1.87102	0.726	0.113	2.41399e-220
MICOS13	5.4028e-224	1.35253	0.559	0	1.93172e-219
TRPS1	2.57723e-223	1.95904	0.82	0.217	9.21462e-219
EXOC4	3.17429e-222	1.65577	0.706	0.093	1.13494e-217
SNHG16	4.26266e-222	1.3458	0.555	0	1.52407e-217
MAGI2	1.16321e-221	2.0602	0.638	0.048	4.15895e-217
CTSB	7.98078e-221	2.04432	0.905	0.387	2.85345e-216
PCOLCE2	8.34787e-221	-3.09931	0.219	0.782	2.9847e-216
MCTP2	5.12737e-220	1.89108	0.566	0.008	1.83324e-215
COL6A1	7.43588e-220	-1.93042	0.556	0.905	2.65862e-215
RUNX1	7.44829e-220	1.71113	0.738	0.117	2.66306e-215
MRPS24	8.03591e-219	1.362	0.554	0.003	2.87316e-214
PDE4B	3.25671e-218	1.9268	0.672	0.071	1.1644e-213
CASK	3.08406e-217	1.70227	0.684	0.084	1.10267e-212
TMTC2	4.263e-217	2.15941	0.637	0.052	1.52419e-212
KCTD16	2.08655e-216	2.99196	0.555	0.006	7.46025e-212
GPHN	2.18994e-216	1.68344	0.602	0.03	7.82992e-212
CALB2	5.6659e-216	1.94032	0.542	0	2.02579e-211
HTRA3	2.82262e-215	-2.57734	0.12	0.753	1.0092e-210
ABCA6	4.9784e-215	-2.4291	0.084	0.705	1.77998e-210
FMO2	6.63206e-215	-2.66033	0.003	0.636	2.37123e-210
SOD3	1.24634e-213	-2.37633	0.108	0.721	4.45615e-209
PCAT19	1.66519e-212	1.44081	0.589	0.026	5.95374e-208
CDKN2A	2.02247e-211	1.99238	0.542	0.004	7.23113e-207
ABCA8	9.69604e-210	-2.42629	0.475	0.864	3.46672e-205
CAMK1D	2.53591e-209	1.88683	0.623	0.053	9.06688e-205
CEBPD	8.54207e-209	-2.35679	0.622	0.907	3.05413e-204
PMP22	7.10144e-208	-1.93885	0.453	0.861	2.53905e-203
TEAD1	1.19997e-207	1.5341	0.711	0.116	4.29037e-203
ANKH	3.86728e-207	2.26853	0.786	0.217	1.38271e-202
SIPA1L1	4.37762e-207	1.59454	0.579	0.025	1.56518e-202
CDK2AP1	8.26195e-205	1.4881	0.593	0.037	2.95398e-200
ITGA2	8.27401e-205	1.64615	0.541	0.011	2.95829e-200
FRMD5	3.131e-204	1.84074	0.52	0.001	1.11946e-199
PTPRM	4.02958e-204	1.81021	0.643	0.072	1.44073e-199
PON2	6.93831e-204	1.69256	0.754	0.168	2.48072e-199
MFGE8	1.07658e-203	-2.25475	0.285	0.787	3.84919e-199
TSHZ2	5.5649e-203	2.2861	0.821	0.302	1.98968e-198
ANTXR1	1.51228e-202	1.76877	0.793	0.218	5.40699e-198
MRTFA	1.53338e-202	1.35067	0.515	0	5.48246e-198
ETV6	1.91743e-201	1.57018	0.641	0.071	6.85558e-197
TGFBI	6.09521e-201	2.28898	0.691	0.117	2.17928e-196
PDE10A	9.60052e-201	1.66903	0.561	0.024	3.43257e-196
NAALADL2	1.07046e-200	1.69677	0.644	0.075	3.82731e-196
SPIDR	1.24542e-200	1.60695	0.629	0.066	4.45286e-196
COL6A3	5.95217e-200	-2.26604	0.296	0.82	2.12814e-195
FBXL7	8.61689e-200	1.70625	0.631	0.071	3.08088e-195
MSI2	3.78632e-199	1.72287	0.762	0.173	1.35376e-194
EIF4G3	7.34372e-199	1.50521	0.722	0.135	2.62567e-194
RAPGEF2	1.13342e-198	1.53259	0.614	0.055	4.05244e-194
SCN7A	2.95446e-198	-2.63067	0	0.598	1.05634e-193
KRT18	4.41197e-198	2.09189	0.521	0.008	1.57745e-193
BICD1	1.54121e-197	1.44465	0.602	0.047	5.51044e-193
RASSF8	7.47975e-196	1.69392	0.784	0.224	2.67431e-191
KIAA1217	1.87498e-194	1.74591	0.601	0.057	6.7038e-190
MBD5	3.54301e-194	1.58747	0.668	0.1	1.26677e-189
FXYD1	7.30577e-193	-2.00874	0.015	0.603	2.61211e-188
VCAN	2.18801e-192	1.54571	0.974	0.775	7.823e-188
CLMP	2.52584e-192	1.63256	0.87	0.331	9.0309e-188
FHIT	3.73667e-192	1.64465	0.572	0.039	1.33601e-187
NPR3	3.74641e-192	1.87812	0.504	0.006	1.33949e-187
CACNA2D1	7.33138e-192	1.79231	0.68	0.115	2.62126e-187
SCARA5	9.02229e-192	-2.12842	0.014	0.602	3.22583e-187
MACF1	4.34514e-190	1.53685	0.806	0.245	1.55356e-185
CYGB	6.17545e-190	-2.22059	0.097	0.661	2.20797e-185
PAPSS2	1.2524e-189	1.52009	0.609	0.066	4.47783e-185
GNG10	5.70524e-189	1.19224	0.518	0.014	2.03985e-184
HAPLN1	4.32508e-188	1.92829	0.571	0.045	1.54639e-183
CCN1	4.46078e-188	2.05516	0.484	0	1.59491e-183
C3	1.73695e-187	-3.11033	0.32	0.776	6.21029e-183
PVT1	3.03407e-187	1.29342	0.506	0.01	1.0848e-182
KAZN	5.97458e-185	1.97687	0.615	0.08	2.13615e-180
ITPR2	1.1384e-184	1.54022	0.698	0.138	4.07024e-180
RABGEF1	1.73432e-184	1.33823	0.561	0.038	6.20087e-180
FKBP2	1.94308e-181	-1.94522	0.085	0.643	6.94731e-177
CMIP	2.01698e-181	1.37147	0.532	0.03	7.21152e-177
MAP4K4	1.6715e-180	1.5587	0.689	0.14	5.97629e-176
LDB2	3.40346e-180	1.69616	0.625	0.092	1.21687e-175
TCF12	7.49278e-179	1.54472	0.714	0.163	2.67897e-174
LINC00511	1.78681e-178	1.48859	0.474	0.004	6.38854e-174
LRRFIP1	2.55052e-178	1.66247	0.778	0.232	9.11913e-174
TPT1	9.03694e-178	1.04691	0.995	0.947	3.23107e-173
PCDH7	2.9163e-176	1.69926	0.519	0.029	1.04269e-171
RARRES1	2.20348e-175	-3.36183	0.562	0.856	7.87833e-171
CD24	5.07297e-175	1.78222	0.472	0.008	1.81379e-170
PEAK1	1.17835e-174	1.48293	0.629	0.098	4.21308e-170
EPHX1	1.18851e-174	-2.01728	0.17	0.68	4.24938e-170
AUTS2	1.28908e-174	1.6241	0.637	0.105	4.60898e-170
MXRA5	1.8524e-174	1.46141	0.625	0.087	6.62306e-170
PTK2	8.758e-172	1.46724	0.684	0.15	3.13133e-167
HEG1	1.29707e-171	1.5897	0.646	0.12	4.63756e-167
SEPTIN10	2.23745e-171	1.09796	0.448	0	7.99977e-167
2023-09-02	5.24039e-171	-1.67425	0	0.536	1.87365e-166
MICAL2	6.33485e-171	1.40589	0.542	0.045	2.26496e-166
EMP2	7.13871e-171	-1.80321	0.191	0.697	2.55237e-166
NUPR1	5.18543e-170	-1.53084	0.634	0.884	1.854e-165
P4HA3	5.43604e-170	1.31172	0.464	0.008	1.9436e-165
SOX4	1.87935e-169	1.49961	0.779	0.231	6.71945e-165
KIF13B	2.09885e-169	1.38978	0.567	0.062	7.50424e-165
TANC2	2.55795e-169	1.65871	0.6	0.088	9.14569e-165
PBX3	3.67162e-169	1.72286	0.637	0.111	1.31275e-164
DLEU2	4.68954e-169	1.40092	0.465	0.01	1.6767e-164
SPRY1	8.48215e-169	-2.32751	0.15	0.669	3.03271e-164
C18orf32	4.9795e-168	1.24977	0.649	0.117	1.78037e-163
AL138828.1	7.11389e-168	1.35672	0.452	0.005	2.5435e-163
LRRC17	2.73691e-167	2.01535	0.603	0.101	9.78555e-163
LGALS3BP	3.3757e-166	-2.08217	0.234	0.713	1.20695e-161
FUT8	4.45682e-166	1.36961	0.588	0.078	1.59349e-161
UBE2V1	2.31098e-165	1.18407	0.539	0.048	8.26268e-161
NHS	2.8871e-165	1.37644	0.472	0.016	1.03225e-160
HDAC8	7.83549e-165	1.32853	0.56	0.063	2.8015e-160
TMTC1	3.14889e-164	1.40304	0.582	0.076	1.12585e-159
RO60	4.54698e-164	1.02938	0.432	0	1.62573e-159
PDLIM5	8.43243e-164	1.50052	0.704	0.181	3.01493e-159
C6orf48	1.07627e-163	-1.68025	0	0.518	3.84809e-159
TXNDC5	2.29347e-163	1.19397	0.506	0.035	8.20006e-159
MINOS1	2.99913e-162	-1.58751	0	0.515	1.07231e-157
GOLM1	2.41575e-160	1.23468	0.602	0.097	8.63729e-156
SERPINE1	3.86544e-160	2.18892	0.541	0.057	1.38205e-155
AES	5.98611e-160	-1.64154	0	0.509	2.14028e-155
TCF21	8.45315e-160	-1.90161	0.001	0.51	3.02234e-155
PARD3	4.78177e-159	1.31506	0.559	0.067	1.70967e-154
CCN2	5.70984e-159	2.16064	0.42	0	2.0415e-154
ATP13A3	6.01906e-159	1.42735	0.659	0.139	2.15205e-154
LRP1	8.94762e-159	-1.7524	0.55	0.843	3.19913e-154
NFATC2	1.27656e-158	1.89302	0.43	0.005	4.56422e-154
ABCA9	1.84352e-158	-2.04906	0.031	0.543	6.59134e-154
SORBS2	2.22556e-158	1.99393	0.44	0.01	7.95728e-154
PHLDA1	8.07533e-158	1.35352	0.561	0.071	2.88725e-153
RFX7	1.18629e-157	1.41037	0.483	0.029	4.24148e-153
SMYD3	2.10554e-157	1.33329	0.528	0.052	7.52813e-153
GNAS	3.13967e-157	1.24366	0.928	0.597	1.12256e-152
TMX4	3.93224e-157	1.97718	0.799	0.341	1.40593e-152
CA12	4.13728e-157	1.39155	0.439	0.01	1.47924e-152
SGK1	5.24292e-156	1.37419	0.565	0.079	1.87455e-151
KCNT2	1.27592e-155	1.66851	0.599	0.101	4.56192e-151
IMMP2L	2.55061e-155	1.5499	0.6	0.107	9.11943e-151
PTHLH	9.34156e-155	1.7325	0.428	0.007	3.33998e-150
SCMH1	1.80318e-154	1.30515	0.573	0.083	6.44708e-150
ELL2	5.69458e-154	1.46013	0.591	0.099	2.03604e-149
AKT3	5.7005e-154	1.23692	0.639	0.127	2.03816e-149
TASOR2	6.40754e-154	1.02666	0.409	0	2.29095e-149
TTC28	1.02618e-153	1.32927	0.598	0.101	3.669e-149
LDLRAD4	1.28117e-153	1.29408	0.486	0.036	4.58068e-149
PMEPA1	1.48771e-153	1.27655	0.581	0.089	5.31917e-149
PICALM	2.29733e-153	1.35644	0.681	0.175	8.21389e-149
SEPTIN11	4.40205e-153	1.00177	0.407	0	1.57391e-148
ADAMTS9-AS2	5.34928e-153	1.541	0.456	0.021	1.91258e-148
CDK6	9.67182e-153	1.17999	0.47	0.027	3.45806e-148
FAM174C	1.15248e-152	0.890783	0.406	0	4.12058e-148
VPS13B	1.16617e-152	1.28924	0.568	0.083	4.16951e-148
F5	1.24553e-152	1.34514	0.415	0.003	4.45327e-148
CCNY	2.90568e-152	1.22896	0.634	0.127	1.0389e-147
IGKC	6.843e-152	1.39405	0.525	0.06	2.44665e-147
RBFOX2	1.86566e-151	1.2346	0.724	0.216	6.67046e-147
SNHG14	2.05855e-151	1.14861	0.403	0	7.36014e-147
LSAMP	3.13123e-151	1.87581	0.623	0.136	1.11954e-146
BBS9	7.55768e-151	1.21174	0.47	0.03	2.70217e-146
HMCN1	8.59546e-151	1.90391	0.573	0.101	3.07322e-146
OGN	1.09573e-150	-1.93617	0.015	0.508	3.91766e-146
AC004160.1	1.40122e-150	1.54888	0.401	0	5.00994e-146
SNHG32	1.40123e-150	0.964512	0.401	0	5.00995e-146
AP002989.1	9.39222e-150	1.72425	0.401	0.001	3.35809e-145
MAML2	5.88454e-149	1.49282	0.715	0.205	2.10396e-144
NIBAN1	6.4328e-149	1.18306	0.398	0	2.29998e-144
TMSB10	9.73152e-149	1.21241	0.989	0.935	3.47941e-144
PRICKLE2	1.44011e-148	1.36813	0.573	0.093	5.14898e-144
MAGI1	4.53893e-148	1.22828	0.472	0.034	1.62285e-143
MAGI2-AS3	1.12545e-147	0.901273	0.395	0	4.02394e-143
FBXO11	6.64698e-147	1.29921	0.629	0.134	2.37656e-142
CD44	8.14319e-147	1.37926	0.8	0.322	2.91152e-142
BACE2	1.44307e-146	1.32986	0.759	0.269	5.15954e-142
ZFP36L2	4.75837e-146	-1.99456	0.332	0.728	1.70131e-141
RAB27B	8.75409e-146	1.44834	0.392	0.001	3.12994e-141
ARIH1	2.43501e-145	1.32916	0.666	0.168	8.70612e-141
DANCR	3.37467e-145	0.982098	0.389	0	1.20658e-140
CDK14	4.16953e-145	1.3546	0.553	0.085	1.49077e-140
FHL2	6.40119e-144	1.17215	0.626	0.122	2.28868e-139
CEMIP2	1.21985e-143	1.1778	0.463	0.034	4.36146e-139
LHFPL2	1.82765e-143	1.22772	0.577	0.099	6.53457e-139
HIVEP2	9.60845e-143	1.24788	0.551	0.086	3.43541e-138
ITGB1	1.16052e-142	1.13271	0.958	0.785	4.14931e-138
CTGF	1.29825e-142	-3.16409	0	0.466	4.64178e-138
MFAP5	1.59754e-142	-2.75514	0.066	0.548	5.71184e-138
TBL1X	2.20155e-142	1.2507	0.469	0.039	7.87142e-138
PTPRK	2.32047e-142	1.26204	0.603	0.12	8.2966e-138
OOEP	2.52893e-142	0.98663	0.382	0	9.04193e-138
ANKRD17	3.10412e-142	1.16663	0.619	0.129	1.10985e-137
SULF2	1.99939e-141	1.26911	0.541	0.079	7.14863e-137
GLIS3	2.4259e-141	1.52607	0.671	0.189	8.67358e-137
FAM198B	2.98095e-141	-1.67184	0	0.462	1.06581e-136
TSC22D1	6.49312e-141	1.43957	0.789	0.297	2.32155e-136
ECM1	8.18234e-141	-1.7871	0.25	0.686	2.92551e-136
BTBD9	8.7826e-141	1.11725	0.41	0.013	3.14013e-136
OAF	2.34325e-140	-1.70115	0.084	0.554	8.37807e-136
BCAS3	2.45408e-140	1.21821	0.472	0.042	8.7743e-136
CCND1	2.68411e-140	1.44363	0.541	0.088	9.59675e-136
SLC27A4	3.40899e-140	0.935693	0.443	0.026	1.21885e-135
SLCO1C1	3.59404e-139	1.38668	0.378	0.001	1.28501e-134
FTX	3.80689e-139	1.36003	0.794	0.313	1.36112e-134
TMEM176B	7.49618e-139	-1.89886	0.051	0.521	2.68019e-134
FAM96B	2.81486e-138	-1.3881	0	0.455	1.00643e-133
STEAP1B	6.62172e-138	0.944384	0.383	0.004	2.36753e-133
DLG2	7.76113e-138	1.38783	0.434	0.028	2.77492e-133
BACH1	2.76191e-137	1.15333	0.561	0.094	9.87492e-133
KLF12	8.51892e-137	1.24932	0.538	0.086	3.04586e-132
JMJD1C	1.52944e-136	1.33016	0.818	0.371	5.46836e-132
STAG1	1.53567e-136	1.25984	0.665	0.176	5.49064e-132
ARL15	1.60563e-136	1.17559	0.488	0.055	5.74078e-132
ADAMTS6	3.79837e-136	1.71386	0.436	0.031	1.35807e-131
LDLRAD3	5.01787e-136	1.09889	0.454	0.037	1.79409e-131
PDLIM4	6.1235e-136	1.26884	0.567	0.105	2.1894e-131
WDPCP	1.15709e-135	1.0688	0.419	0.021	4.13706e-131
ZNF521	7.27209e-135	1.12809	0.56	0.099	2.60006e-130
PTGDS	9.6765e-135	-3.44387	0.002	0.448	3.45974e-130
CYR61	1.57865e-134	-3.21984	0	0.445	5.64432e-130
C19orf70	1.57865e-134	-1.41118	0	0.445	5.64432e-130
TNFRSF12A	3.44942e-134	1.53681	0.644	0.173	1.23331e-129
VIT	4.52814e-134	-1.72985	0.064	0.52	1.61899e-129
OSBPL10	1.25869e-133	1.08595	0.418	0.024	4.50032e-129
SPON2	1.97506e-133	-1.77951	0.023	0.477	7.06164e-129
CRY1	1.90209e-132	1.27511	0.479	0.057	6.80075e-128
PLXNA4	2.62262e-132	1.39398	0.453	0.043	9.37692e-128
WNK1	6.24693e-132	1.21046	0.674	0.201	2.23353e-127
AL109930.1	8.71645e-132	1.11178	0.357	0	3.11648e-127
PDE3B	1.02552e-131	1.28286	0.512	0.076	3.66663e-127
CDH13	2.21975e-131	1.35296	0.438	0.034	7.93648e-127
RUNX2	4.03845e-131	1.46385	0.387	0.013	1.44391e-126
ARID1B	4.84114e-131	1.21124	0.774	0.301	1.7309e-126
ST3GAL6	7.51175e-131	1.06583	0.454	0.043	2.68575e-126
PACS1	1.15958e-130	1.27093	0.533	0.092	4.14595e-126
SAMD4A	1.8857e-130	1.38401	0.526	0.089	6.74212e-126
ITM2A	3.76356e-130	-2.13154	0.135	0.583	1.34562e-125
HLA-E	5.22528e-130	-1.38553	0.523	0.804	1.86825e-125
FHL1	7.37007e-130	-1.82351	0.205	0.626	2.6351e-125
TLE5	8.74423e-130	0.834873	0.353	0	3.12641e-125
TUBB3	2.29257e-129	1.00943	0.359	0.003	8.19684e-125
NID1	4.2815e-129	-1.72285	0.068	0.513	1.53081e-124
ARL4C	4.53539e-129	1.17198	0.368	0.007	1.62158e-124
MTRNR2L12	5.49976e-129	-1.82633	0.01	0.445	1.96638e-124
FER	6.21676e-129	1.20848	0.574	0.118	2.22274e-124
TNFAIP8	6.22572e-129	1.06892	0.434	0.036	2.22595e-124
GLUL	9.97277e-129	-2.27578	0.333	0.693	3.56567e-124
ENOX1	1.08579e-128	1.13581	0.357	0.003	3.88212e-124
SCPEP1	1.25856e-128	-1.62374	0.223	0.637	4.49987e-124
SLC7A2	1.45188e-128	1.44577	0.393	0.018	5.19105e-124
RAI14	1.7691e-128	1.07358	0.46	0.049	6.32524e-124
PTGIR	1.91581e-128	-1.58807	0.005	0.435	6.8498e-124
GRIP1	2.09864e-128	1.21664	0.353	0.001	7.50348e-124
BMP2	2.76684e-128	1.50615	0.401	0.024	9.89257e-124
PTCHD4	3.25202e-128	1.12302	0.351	0.001	1.16273e-123
MBNL2	5.07689e-128	1.27542	0.684	0.221	1.81519e-123
DANT2	7.97297e-128	0.970047	0.407	0.024	2.85066e-123
TTC3	1.95302e-127	1.16367	0.814	0.381	6.98282e-123
EEF1B2	8.73226e-127	1.02595	0.941	0.701	3.12213e-122
RASAL2	9.05253e-127	1.13312	0.48	0.062	3.23664e-122
PSMA6	1.63736e-126	1.01063	0.526	0.09	5.85422e-122
CDKAL1	2.13307e-126	1.10993	0.484	0.064	7.62657e-122
SEPTIN6	3.34254e-126	0.845717	0.344	0	1.19509e-121
SDC2	6.16894e-126	-1.52484	0.406	0.75	2.20564e-121
PRKD1	1.21871e-125	1.0836	0.433	0.038	4.35739e-121
SRGAP1	1.39944e-125	1.16418	0.547	0.105	5.00355e-121
COL3A1	1.71712e-125	1.96088	0.871	0.629	6.13941e-121
TTTY14	2.60571e-124	1.14331	0.413	0.031	9.31646e-120
MED13L	7.93947e-124	1.16797	0.614	0.151	2.83868e-119
LRBA	1.32633e-123	1.04143	0.447	0.048	4.74216e-119
KSR1	1.54697e-123	1.15751	0.422	0.036	5.53102e-119
IGFBP5	2.40111e-123	2.26203	0.737	0.299	8.58491e-119
TUSC3	2.49268e-123	0.928105	0.547	0.097	8.91233e-119
NSMCE2	3.5669e-123	1.07398	0.51	0.084	1.27531e-118
ZCCHC7	4.28132e-123	1.12594	0.575	0.127	1.53074e-118
TNFRSF10B	5.76202e-123	1.10037	0.443	0.049	2.06015e-118
FSTL4	2.98066e-122	1.98396	0.335	0	1.06571e-117
ARMC9	3.11359e-122	0.995752	0.386	0.02	1.11323e-117
SEZ6L2	3.25178e-122	0.79314	0.337	0.001	1.16264e-117
ASAP1	3.23946e-121	1.08114	0.538	0.101	1.15824e-116
NEDD9	4.12921e-121	1.25753	0.536	0.108	1.47636e-116
NDRG2	4.24693e-121	-1.54147	0.032	0.452	1.51845e-116
CYBRD1	7.58759e-121	-1.48046	0.423	0.735	2.71287e-116
ARHGAP32	8.94246e-121	1.04211	0.477	0.068	3.19729e-116
HIPK2	1.53248e-120	0.956239	0.431	0.044	5.47922e-116
PSAP	2.74652e-120	-1.16679	0.848	0.934	9.81989e-116
ADAMTSL4-AS1	6.75029e-120	1.14357	0.329	0	2.4135e-115
MYO1E	9.51241e-120	1.14165	0.404	0.032	3.40107e-115
MEF2A	1.63787e-119	1.19172	0.6	0.157	5.85604e-115
FOXC1	2.92496e-119	1.01856	0.526	0.098	1.04579e-114
CD34	4.86848e-119	-1.64952	0.124	0.544	1.74068e-114
ACSL4	5.20055e-119	1.21301	0.58	0.136	1.8594e-114
FTO	5.37777e-119	0.984511	0.52	0.092	1.92277e-114
EPHA4	7.32879e-119	0.969734	0.337	0.004	2.62033e-114
PITPNC1	8.571e-119	1.33801	0.411	0.038	3.06448e-114
C8orf59	2.01684e-118	-1.25053	0	0.401	7.21101e-114
OIP5-AS1	2.47206e-118	0.791396	0.325	0	8.83861e-114
CDKN2B	3.3494e-118	1.0618	0.361	0.015	1.19754e-113
PRICKLE1	8.85565e-118	1.41491	0.561	0.134	3.16625e-113
GCNT1	3.40739e-117	0.859634	0.337	0.006	1.21828e-112
ENAH	3.77448e-117	1.26207	0.692	0.262	1.34953e-112
FOSB	4.17892e-117	1.37119	0.717	0.234	1.49413e-112
PLXDC2	4.23604e-117	1.25711	0.79	0.345	1.51455e-112
TMEM176A	6.21226e-117	-1.71721	0.044	0.462	2.22113e-112
ITGAV	1.2785e-116	1.11199	0.684	0.236	4.57114e-112
PI16	2.11503e-116	-1.96208	0	0.396	7.56207e-112
SUPT3H	2.71102e-116	1.06207	0.35	0.012	9.69297e-112
RNF144A	3.00512e-116	1.10247	0.459	0.062	1.07445e-111
FBXL17	1.04046e-115	1.08009	0.466	0.069	3.72006e-111
ANKHD1	1.27397e-115	0.904372	0.438	0.051	4.55496e-111
CERT1	1.31095e-115	0.762482	0.318	0	4.68717e-111
AMBRA1	1.44977e-115	0.827218	0.391	0.028	5.18351e-111
PELI2	2.01309e-115	1.02644	0.429	0.049	7.19759e-111
KTN1	2.2377e-115	1.02871	0.858	0.503	8.00066e-111
FMNL2	4.46419e-115	1.13033	0.489	0.084	1.59613e-110
BMPR2	4.83905e-115	1.11638	0.642	0.193	1.73015e-110
PDE1A	5.15876e-115	1.62627	0.591	0.18	1.84446e-110
NDUFA7	5.89846e-115	0.88649	0.503	0.09	2.10894e-110
MET	7.31402e-115	0.885351	0.324	0.003	2.61506e-110
DGKI	1.10586e-114	1.53495	0.364	0.02	3.95389e-110
COX16	2.20492e-114	0.89702	0.524	0.099	7.88346e-110
DOCK4	2.42019e-114	1.26249	0.437	0.058	8.65315e-110
IL1RAPL1	2.91671e-114	1.43318	0.345	0.013	1.04284e-109
PCDH9	3.66024e-114	-1.44146	0.038	0.452	1.30868e-109
TOMM5	5.86845e-114	1.00291	0.565	0.139	2.0982e-109
SBF2	1.10148e-113	1.09687	0.538	0.116	3.93821e-109
AL353138.1	1.13333e-113	0.900085	0.314	0	4.05212e-109
TES	1.53593e-113	0.863185	0.417	0.043	5.49156e-109
RERE	6.02368e-113	1.07607	0.619	0.174	2.15371e-108
COL15A1	6.14937e-113	-1.67741	0.211	0.624	2.19865e-108
MMP2	7.09957e-113	-1.35542	0.623	0.851	2.53838e-108
FAM155A	1.23968e-112	1.72642	0.321	0.004	4.43235e-108
CRISPLD2	1.81691e-112	-1.61427	0.022	0.419	6.49618e-108
CDK17	2.92353e-112	0.912467	0.429	0.051	1.04528e-107
BMPER	7.79795e-112	1.24664	0.423	0.05	2.78808e-107
KIF13A	2.26089e-111	0.985479	0.493	0.094	8.08359e-107
LINC01278	2.335e-111	0.828928	0.308	0	8.34856e-107
TBC1D5	2.96975e-111	1.07734	0.567	0.144	1.0618e-106
C17orf49	3.09435e-111	0.847193	0.412	0.044	1.10635e-106
KCNQ5	3.31658e-111	1.27226	0.313	0.002	1.18581e-106
VTI1A	9.90093e-111	0.931831	0.437	0.057	3.53998e-106
GLIPR1	1.47709e-110	1.2592	0.662	0.244	5.2812e-106
TSC22D2	1.95514e-110	1.18412	0.486	0.091	6.99041e-106
PIEZO2	2.64014e-110	0.910835	0.307	0.001	9.43954e-106
S100A6	4.93674e-110	-0.826678	0.957	0.995	1.76508e-105
IQCJ-SCHIP1	5.74003e-110	0.905346	0.312	0.003	2.05229e-105
EDNRB	1.05822e-109	-1.67226	0.015	0.401	3.78356e-105
NRP2	2.95512e-109	0.969055	0.364	0.025	1.05657e-104
ZNF609	3.30077e-109	0.927897	0.444	0.063	1.18016e-104
SLC7A1	3.34083e-109	0.869284	0.377	0.029	1.19448e-104
POLD4	3.75259e-109	0.897581	0.499	0.094	1.3417e-104
MYO10	3.86276e-109	0.961391	0.344	0.016	1.38109e-104
TUG1	4.68967e-109	0.672249	0.302	0	1.67675e-104
BMERB1	1.13209e-108	0.762527	0.301	0	4.04766e-104
ARHGEF3	1.15914e-108	0.925306	0.394	0.038	4.14439e-104
SLC20A1	1.85036e-108	1.21923	0.601	0.175	6.61577e-104
PTS	2.56612e-108	0.966242	0.561	0.143	9.17489e-104
LPP	2.69938e-108	1.11982	0.749	0.336	9.65137e-104
SLC16A3	4.61086e-108	0.848928	0.409	0.045	1.64857e-103
GNAQ	6.28667e-108	0.973854	0.62	0.181	2.24774e-103
NIBAN2	6.58318e-108	0.757752	0.299	0	2.35375e-103
CADPS2	1.03109e-107	0.943401	0.442	0.064	3.68656e-103
FOXO1	1.2511e-107	1.5385	0.579	0.162	4.4732e-103
CTSZ	1.77611e-107	1.09584	0.704	0.276	6.35029e-103
RABGAP1L	2.25683e-107	1.01153	0.52	0.113	8.06906e-103
NRIP1	3.51036e-107	1.02467	0.588	0.157	1.2551e-102
TXNIP	5.81626e-107	-1.7848	0.396	0.754	2.07955e-102
ULK4	7.77445e-107	0.856152	0.335	0.015	2.77968e-102
TMEM35B	1.0604e-106	0.664838	0.3	0.001	3.79134e-102
TCF7L2	1.31599e-106	1.16339	0.701	0.271	4.70518e-102
IL1RL1	2.47512e-106	1.22768	0.336	0.015	8.84956e-102
LEF1	5.40119e-106	0.916443	0.304	0.003	1.93114e-101
AGAP1	8.76392e-106	0.956417	0.437	0.064	3.13345e-101
KIF1B	1.03318e-105	1.00688	0.513	0.11	3.69403e-101
LINC01473	1.04744e-105	0.922727	0.366	0.029	3.74503e-101
WWOX	1.39562e-105	1.13525	0.448	0.074	4.98988e-101
EVI5	1.99679e-105	0.994855	0.639	0.198	7.13932e-101
LSP1	2.025e-105	-1.46432	0.031	0.41	7.24017e-101
COP1	2.12531e-105	0.880678	0.463	0.078	7.59883e-101
PPFIBP1	3.44997e-105	1.10214	0.757	0.337	1.2335e-100
COL4A1	5.99791e-105	-1.4569	0.107	0.51	2.14449e-100
PODN	8.0253e-105	-1.30603	0.004	0.369	2.86936e-100
ALDH1A1	8.56947e-105	-1.37692	0.016	0.387	3.06393e-100
NBAS	9.85245e-105	0.912975	0.416	0.055	3.52264e-100
GSK3B	1.27376e-104	0.920441	0.485	0.093	4.5542e-100
ARHGAP24	1.45823e-104	1.14747	0.565	0.154	5.21375e-100
UHRF2	2.01387e-104	0.949879	0.482	0.091	7.20038e-100
STEAP4	2.15338e-104	-1.74538	0.018	0.39	7.69919e-100
MATN2	2.28453e-104	-1.62575	0.068	0.452	8.16812e-100
DCBLD2	5.01625e-104	1.40813	0.61	0.202	1.79351e-99
HDAC4	6.68135e-104	0.951972	0.388	0.042	2.38885e-99
STARD13	9.33469e-104	1.00217	0.421	0.059	3.33753e-99
AFF4	1.12646e-103	1.03774	0.664	0.24	4.02755e-99
SARNP	1.25371e-103	0.799274	0.477	0.085	4.48251e-99
MAPK8	1.54845e-103	0.937482	0.442	0.07	5.53633e-99
AP000331.1	2.4e-103	1.08092	0.288	0	8.58095e-99
TMEM164	3.20049e-103	0.851186	0.346	0.023	1.1443e-98
AEBP1	4.15594e-103	-1.73883	0.267	0.631	1.48591e-98
CKB	4.43658e-103	-1.50488	0.013	0.38	1.58626e-98
PDGFC	6.12998e-103	0.870885	0.341	0.022	2.19171e-98
DPYSL3	6.39859e-103	1.15149	0.704	0.298	2.28775e-98
PCSK1N	1.41247e-102	0.891908	0.288	0.001	5.05013e-98
CD55	1.61534e-102	1.60113	0.739	0.329	5.7755e-98
ATP6V1A	2.41008e-102	0.844434	0.45	0.074	8.61702e-98
ANTKMT	3.26467e-102	0.613509	0.285	0	1.16725e-97
LINC01004	4.36929e-102	0.865854	0.296	0.004	1.56219e-97
ERC1	4.46699e-102	1.00144	0.484	0.099	1.59713e-97
DEPP1	4.9797e-102	-2.58652	0.143	0.523	1.78044e-97
PLPP4	7.78239e-102	0.912417	0.284	0	2.78251e-97
MTLN	7.78239e-102	0.664691	0.284	0	2.78252e-97
DENND4A	7.8581e-102	0.986757	0.466	0.089	2.80958e-97
PIBF1	1.13551e-101	0.935468	0.453	0.08	4.05989e-97
ATG7	1.81831e-101	0.852562	0.399	0.049	6.5012e-97
AF117829.1	3.15776e-101	0.901079	0.353	0.029	1.12903e-96
PAM16	4.05177e-101	0.643155	0.305	0.008	1.44867e-96
FAF1	4.0886e-101	0.945594	0.449	0.08	1.46184e-96
RFX3	5.63533e-101	0.98227	0.361	0.033	2.01485e-96
SLC22A3	6.62164e-101	0.880733	0.288	0.002	2.3675e-96
MKLN1	7.75651e-101	1.08562	0.639	0.217	2.77326e-96
AP003086.1	1.04985e-100	0.864059	0.281	0	3.75364e-96
KDM4C	1.28388e-100	0.841004	0.357	0.031	4.59039e-96
ITM2B	1.68576e-100	-0.67525	0.985	0.994	6.02728e-96
HSPB1	2.15102e-100	-1.66833	0.572	0.776	7.69077e-96
FAIM2	2.17825e-100	-1.46188	0.021	0.381	7.78811e-96
TREM1	2.51868e-100	1.19981	0.306	0.01	9.00528e-96
CUX1	3.33037e-100	0.976871	0.652	0.222	1.19074e-95
VWA8	3.53075e-100	0.761706	0.338	0.022	1.26239e-95
GAS7	3.84027e-100	-1.42002	0.19	0.567	1.37305e-95
ACTN1	4.53103e-100	1.00215	0.746	0.328	1.62002e-95
SOX6	4.86897e-100	1.15421	0.482	0.101	1.74085e-95
PDGFRB	6.37759e-100	-1.40739	0.106	0.489	2.28024e-95
CDH2	9.85785e-100	0.978238	0.351	0.03	3.52457e-95
PLA2G5	1.40137e-99	-1.42388	0.1	0.48	5.01046e-95
AC107021.1	1.40747e-99	0.795793	0.278	0	5.03227e-95
COA8	1.40747e-99	0.642934	0.278	0	5.03227e-95
FAM172A	1.59764e-99	0.924619	0.55	0.138	5.71219e-95
PGM2L1	2.35522e-99	0.885964	0.385	0.045	8.42084e-95
FBXW7	3.03813e-99	0.917168	0.432	0.069	1.08625e-94
PLEKHA7	4.08657e-99	0.68206	0.279	0.001	1.46111e-94
PRKN	5.03959e-99	0.864891	0.304	0.01	1.80185e-94
PDZRN3	5.93902e-99	1.05512	0.342	0.027	2.12344e-94
ZNF827	1.43973e-98	0.785725	0.392	0.049	5.1476e-94
FNBP1L	1.46505e-98	0.787971	0.403	0.054	5.23814e-94
DLG1	1.55552e-98	1.00353	0.522	0.128	5.56159e-94
RAD50	1.79562e-98	0.722805	0.36	0.034	6.42005e-94
SH3PXD2B	2.64852e-98	1.01493	0.48	0.1	9.46952e-94
PKIA	2.7732e-98	0.768512	0.346	0.029	9.9153e-94
PPP3CA	3.05456e-98	1.03283	0.704	0.284	1.09213e-93
CCL18	3.22324e-98	0.908927	0.283	0.003	1.15244e-93
PDE8A	3.58206e-98	0.883332	0.424	0.068	1.28073e-93
PRORP	4.43946e-98	0.665129	0.275	0	1.58728e-93
CRYAB	4.51763e-98	-1.45228	0.113	0.492	1.61523e-93
COG5	5.15545e-98	0.84826	0.417	0.062	1.84328e-93
CSGALNACT1	5.4771e-98	1.28413	0.577	0.176	1.95828e-93
GBF1	9.03669e-98	0.815314	0.412	0.06	3.23098e-93
TNKS	9.62809e-98	0.860745	0.457	0.086	3.44243e-93
CBLB	9.75336e-98	1.10179	0.558	0.158	3.48722e-93
PTPRE	1.09885e-97	0.762678	0.331	0.022	3.92883e-93
DENND5B	1.78392e-97	0.84869	0.354	0.033	6.37823e-93
SMURF2	1.87861e-97	0.928024	0.5	0.113	6.71679e-93
ENTPD7	2.16408e-97	0.673267	0.295	0.008	7.73744e-93
RFX2	2.32445e-97	1.00057	0.331	0.023	8.31084e-93
SND1	3.2445e-97	0.947514	0.618	0.201	1.16004e-92
FGD6	4.26569e-97	0.701894	0.293	0.007	1.52515e-92
RBM47	4.269e-97	0.826392	0.289	0.006	1.52634e-92
YAP1	5.67928e-97	0.9048	0.569	0.156	2.03057e-92
AC245595.1	6.85599e-97	-1.21037	0	0.34	2.45129e-92
GRB10	7.28945e-97	0.979701	0.416	0.066	2.60627e-92
PLAUR	7.95544e-97	1.09795	0.595	0.19	2.84439e-92
FXYD6	1.01982e-96	-1.19304	0.006	0.351	3.64626e-92
BACH2	1.38249e-96	0.924265	0.34	0.028	4.94297e-92
MAML3	1.66277e-96	0.964508	0.333	0.026	5.94506e-92
ITPRIP	2.28302e-96	0.766007	0.355	0.034	8.16272e-92
DYRK1A	2.31332e-96	0.893017	0.484	0.103	8.27105e-92
NDUFC2	2.45831e-96	1.06782	0.853	0.566	8.78944e-92
RAPH1	3.68392e-96	1.10305	0.513	0.132	1.31715e-91
PAWR	4.48313e-96	0.895886	0.39	0.052	1.6029e-91
SESN3	5.86708e-96	0.945259	0.457	0.089	2.09772e-91
ASCC3	7.98826e-96	0.917032	0.507	0.12	2.85612e-91
ANGPTL4	1.25923e-95	1.15561	0.566	0.161	4.50226e-91
ERN1	1.2987e-95	0.809029	0.385	0.05	4.64337e-91
SLPI	1.53033e-95	2.11056	0.43	0.075	5.47155e-91
CZIB	1.81513e-95	0.611158	0.268	0	6.48982e-91
PBX1	2.36621e-95	1.11541	0.751	0.36	8.46015e-91
IL1R1	5.0141e-95	1.13071	0.763	0.397	1.79274e-90
TRIO	6.21946e-95	0.919575	0.49	0.111	2.2237e-90
PELI1	2.07586e-94	0.929811	0.388	0.055	7.42202e-90
RORA	2.15502e-94	1.22575	0.645	0.25	7.70506e-90
RASA2	2.34724e-94	0.888682	0.442	0.083	8.39233e-90
CEP112	2.67064e-94	0.894582	0.359	0.04	9.54861e-90
GXYLT2	3.4605e-94	0.975339	0.53	0.142	1.23727e-89
PHF21A	3.60347e-94	0.91534	0.446	0.087	1.28838e-89
PPP1R14B	3.95663e-94	0.946094	0.757	0.349	1.41465e-89
PSME4	4.48354e-94	0.890723	0.457	0.091	1.60305e-89
TOP1	6.69506e-94	0.91743	0.709	0.298	2.39375e-89
AL139807.1	1.30442e-93	0.745187	0.263	0	4.66382e-89
PPP1R12B	1.9463e-93	0.868258	0.379	0.05	6.9588e-89
MXRA8	2.06209e-93	-1.35102	0.31	0.636	7.37281e-89
PARVA	2.538e-93	0.897048	0.591	0.188	9.07437e-89
DSP	3.06078e-93	0.791758	0.262	0	1.09435e-88
PPP2R3A	3.66767e-93	0.846232	0.41	0.065	1.31134e-88
ABCA10	1.34795e-92	-1.47808	0.018	0.357	4.81946e-88
DYM	1.37642e-92	0.840658	0.459	0.093	4.92125e-88
IGFBP7	1.52431e-92	-0.95549	0.98	0.999	5.45001e-88
UQCRH	1.63614e-92	0.90893	0.852	0.537	5.84987e-88
ZFPM2-AS1	1.6818e-92	0.898124	0.26	0	6.01312e-88
HELLPAR	1.6818e-92	1.00387	0.26	0	6.01312e-88
PTBP2	1.79839e-92	0.863685	0.446	0.087	6.42997e-88
GRIK1	3.58633e-92	1.7614	0.263	0.001	1.28225e-87
PLAAT3	3.93827e-92	0.683421	0.259	0	1.40809e-87
CES1	4.08409e-92	-1.78034	0.147	0.502	1.46022e-87
PERP	4.35452e-92	0.875709	0.508	0.122	1.55691e-87
SELENOM	5.51568e-92	-0.768851	0.896	0.941	1.97208e-87
WISP2	5.67699e-92	-1.82098	0	0.325	2.02975e-87
LAMA4	6.1024e-92	0.97443	0.656	0.238	2.18185e-87
INHBA	8.06804e-92	1.21695	0.405	0.069	2.88465e-87
SPOCK1	8.89218e-92	1.08752	0.76	0.394	3.17931e-87
HSPH1	9.60272e-92	0.996109	0.57	0.173	3.43336e-87
TNFRSF10D	1.02744e-91	0.686497	0.279	0.008	3.67352e-87
DIP2B	1.90296e-91	0.732724	0.345	0.034	6.80386e-87
FRYL	1.97814e-91	0.820677	0.452	0.089	7.07265e-87
MT1M	2.06465e-91	-2.58987	0.053	0.401	7.38195e-87
LHFPL6	2.33198e-91	-1.21386	0.499	0.755	8.33775e-87
PAMR1	4.91806e-91	-1.17235	0.005	0.331	1.7584e-86
RAD51B	4.947e-91	0.803411	0.302	0.017	1.76875e-86
LINC01619	5.03652e-91	0.847698	0.256	0	1.80076e-86
RBMS3	7.68231e-91	1.13302	0.825	0.502	2.74673e-86
GAPDH	1.06001e-90	0.790358	0.972	0.917	3.78996e-86
DLGAP1	1.50038e-90	1.25592	0.259	0.001	5.36444e-86
SH3RF1	1.60786e-90	0.874671	0.39	0.059	5.74873e-86
DNAJC12	1.80638e-90	0.818443	0.378	0.053	6.45854e-86
NFKBIZ	2.83176e-90	0.979892	0.708	0.291	1.01247e-85
ANKRD28	3.06555e-90	0.963268	0.413	0.073	1.09606e-85
SMARCC1	3.99076e-90	0.804873	0.418	0.073	1.42685e-85
TIPARP	4.52257e-90	0.889422	0.429	0.083	1.617e-85
BOLA2	6.20361e-90	0.565424	0.255	0.001	2.21804e-85
NUMB	7.15442e-90	0.927132	0.582	0.187	2.55799e-85
TNS2	8.6147e-90	-1.23311	0.053	0.399	3.0801e-85
AKAP13	8.66559e-90	0.958735	0.817	0.443	3.09829e-85
FILIP1	9.68427e-90	-1.29499	0.023	0.355	3.46252e-85
SNED1	1.00108e-89	1.69072	0.551	0.182	3.57927e-85
APCDD1L	1.04647e-89	0.75522	0.272	0.007	3.74154e-85
PHLDA2	1.19131e-89	0.952988	0.373	0.052	4.25942e-85
LAMA2	1.46311e-89	-1.48239	0.368	0.676	5.2312e-85
EPB41L4A	1.552e-89	0.850019	0.401	0.069	5.54903e-85
NAV1	1.74776e-89	1.0312	0.702	0.324	6.24893e-85
SLC44A1	2.46671e-89	0.921759	0.724	0.329	8.81947e-85
NDUFA13	3.23088e-89	0.884667	0.86	0.503	1.15517e-84
SMIM37	3.36966e-89	-1.01215	0	0.317	1.20479e-84
RB1CC1	4.25838e-89	0.883878	0.629	0.223	1.52254e-84
ATP6V1D	4.62917e-89	0.81275	0.568	0.168	1.65511e-84
ITGBL1	1.03442e-88	-1.24329	0.011	0.336	3.69845e-84
NACA	1.34695e-88	0.689053	0.972	0.88	4.81589e-84
CADM3	1.47216e-88	0.810596	0.494	0.118	5.26358e-84
PRKACB	1.71212e-88	0.782328	0.408	0.072	6.12152e-84
KRT8	1.82522e-88	0.650874	0.305	0.021	6.52589e-84
ZNRD2	1.88132e-88	0.615817	0.25	0	6.72646e-84
CHD2	2.27264e-88	0.88524	0.514	0.134	8.1256e-84
ZHX2	2.92396e-88	0.773398	0.353	0.043	1.04543e-83
ITGB4	2.92882e-88	0.715553	0.261	0.004	1.04717e-83
CXCL8	4.01925e-88	1.32344	0.296	0.017	1.43704e-83
KDM6A	4.10694e-88	0.742503	0.38	0.055	1.46839e-83
SHB	4.321e-88	0.595746	0.272	0.008	1.54493e-83
SNX25	6.69263e-88	0.689129	0.293	0.017	2.39288e-83
RBFOX1	1.53757e-87	2.07957	0.295	0.02	5.49741e-83
CCDC18-AS1	2.35781e-87	0.689609	0.247	0	8.43012e-83
COL4A2	1.02107e-86	-1.26799	0.176	0.541	3.65072e-82
ITGA6	1.60414e-86	0.721746	0.309	0.024	5.73543e-82
NRP1	2.08428e-86	1.00944	0.684	0.276	7.45214e-82
TROVE2	3.1792e-86	-0.958596	0	0.308	1.13669e-81
FARP1	3.36252e-86	0.809927	0.459	0.102	1.20224e-81
CTNNAL1	3.3784e-86	0.876055	0.478	0.117	1.20791e-81
PCCA	3.38403e-86	0.766719	0.378	0.059	1.20993e-81
GAREM1	5.91492e-86	0.770895	0.31	0.027	2.11482e-81
TASOR	6.79986e-86	0.562179	0.243	0	2.43122e-81
AC020916.1	9.22698e-86	0.957908	0.576	0.178	3.29901e-81
NFKB1	9.30562e-86	1.16317	0.481	0.129	3.32713e-81
BAZ2B	1.03947e-85	0.894185	0.58	0.186	3.71652e-81
PCNX2	1.04251e-85	0.713938	0.328	0.034	3.72741e-81
GMDS-DT	1.41294e-85	0.790305	0.332	0.037	5.05181e-81
EIF4A1	1.50479e-85	0.823136	0.879	0.615	5.38024e-81
ZMAT3	2.11904e-85	0.837047	0.578	0.18	7.57641e-81
MGLL	2.26439e-85	-1.07383	0.026	0.35	8.0961e-81
DLEU1	3.63709e-85	0.65137	0.241	0	1.30041e-80
PRR16	4.79756e-85	1.15145	0.353	0.051	1.71532e-80
PRKCI	4.80886e-85	0.750492	0.49	0.122	1.71936e-80
SPATS2	4.98984e-85	0.805942	0.495	0.128	1.78407e-80
PTPN14	5.38431e-85	0.810475	0.393	0.069	1.92511e-80
NCBP2AS2	8.40327e-85	0.526217	0.24	0	3.0045e-80
MAST4	8.56109e-85	1.01158	0.52	0.155	3.06093e-80
FGF7	9.51781e-85	-1.43976	0.188	0.552	3.403e-80
CRIP1	1.03817e-84	1.7407	0.525	0.177	3.71186e-80
TOMM20	1.12681e-84	0.866053	0.792	0.436	4.0288e-80
DTNB	1.24989e-84	0.731427	0.273	0.012	4.46885e-80
HRH1	1.46694e-84	0.676316	0.308	0.027	5.2449e-80
ZFYVE9	1.56009e-84	0.771585	0.359	0.051	5.57795e-80
KALRN	1.85521e-84	0.724044	0.29	0.02	6.63312e-80
AC010894.3	1.94023e-84	0.595291	0.239	0	6.93709e-80
GPX4	2.42448e-84	-0.862497	0.856	0.907	8.66849e-80
HLCS	2.42671e-84	0.677441	0.321	0.032	8.67646e-80
MTPN	2.66483e-84	0.865822	0.689	0.297	9.52783e-80
TBCK	2.88838e-84	0.731919	0.333	0.038	1.03271e-79
POLR2J3-1	3.49724e-84	-1.0013	0	0.301	1.2504e-79
PRUNE2	3.8901e-84	0.668527	0.266	0.01	1.39086e-79
PALMD	4.54436e-84	0.914761	0.509	0.143	1.62479e-79
F10	5.756e-84	-1.17049	0.008	0.314	2.058e-79
NLK	8.60112e-84	0.707296	0.296	0.022	3.07524e-79
CCDC91	1.06411e-83	0.875942	0.52	0.155	3.80461e-79
ANGPTL1	1.30309e-83	-1.19605	0.025	0.342	4.65908e-79
ATXN7	1.91417e-83	0.64379	0.268	0.011	6.84391e-79
MDFIC	1.95343e-83	0.765927	0.43	0.091	6.9843e-79
GASK1B	2.37866e-83	0.537532	0.236	0	8.50467e-79
BRAF	5.50342e-83	0.816754	0.446	0.102	1.96769e-78
METTL7A	6.50402e-83	-1.21014	0.143	0.481	2.32545e-78
FZD6	6.59151e-83	0.652851	0.276	0.015	2.35673e-78
BAIAP2L1	1.278e-82	0.546716	0.238	0.001	4.56935e-78
NOVA1	1.33742e-82	-1.18817	0.055	0.38	4.7818e-78
LGALS1	1.34275e-82	0.907249	0.976	0.9	4.80088e-78
FBXL13	2.42789e-82	0.639457	0.24	0.002	8.68067e-78
C2orf27A	2.89882e-82	0.59453	0.234	0	1.03644e-77
GAP43	3.22488e-82	0.900168	0.464	0.108	1.15302e-77
FCHSD2	3.3039e-82	0.775284	0.346	0.048	1.18127e-77
2023-09-11	3.71975e-82	-0.990359	0	0.295	1.32996e-77
CUL3	3.91848e-82	0.786418	0.52	0.148	1.40101e-77
SH3KBP1	4.19887e-82	0.940611	0.621	0.233	1.50127e-77
RLF	4.60386e-82	0.848778	0.427	0.094	1.64607e-77
PDK3	5.31022e-82	0.638088	0.306	0.029	1.89862e-77
PNP	5.42497e-82	0.727625	0.333	0.041	1.93964e-77
BMP6	6.10977e-82	0.815294	0.253	0.007	2.18449e-77
AC011246.1	6.66207e-82	0.900409	0.233	0	2.38196e-77
ABL2	9.87889e-82	0.816949	0.412	0.083	3.5321e-77
HSP90AA1	1.06093e-81	0.61236	0.977	0.84	3.79326e-77
RANBP9	1.09324e-81	0.714451	0.4	0.075	3.90876e-77
MRTFB	1.53007e-81	0.602823	0.232	0	5.4706e-77
CHSY1	2.09783e-81	0.79025	0.509	0.144	7.50058e-77
TRAPPC9	2.80787e-81	0.64333	0.296	0.024	1.00393e-76
AC113383.1	2.83294e-81	0.654302	0.256	0.009	1.01289e-76
STMN2	3.2016e-81	1.35074	0.233	0.001	1.1447e-76
CSGALNACT2	3.23571e-81	0.765062	0.474	0.118	1.1569e-76
ABI3BP	3.46538e-81	-1.23686	0.128	0.485	1.23901e-76
PDSS2	3.89832e-81	0.713474	0.349	0.05	1.39381e-76
CPQ	7.09746e-81	-1.15079	0.342	0.637	2.53762e-76
AL050309.1	8.05475e-81	0.720279	0.23	0	2.87989e-76
MALAT1	8.66502e-81	-0.626851	0.999	0.997	3.09809e-76
BPIFB1	8.83153e-81	1.63502	0.232	0.001	3.15763e-76
GNB1	9.08816e-81	0.799493	0.7	0.314	3.24938e-76
AP3B1	1.13664e-80	0.794401	0.51	0.145	4.06394e-76
PLXDC1	1.22554e-80	-1.24397	0.032	0.342	4.38181e-76
PSMA2	1.31599e-80	0.908256	0.704	0.338	4.7052e-76
MCU	1.70909e-80	0.675042	0.323	0.038	6.11068e-76
SEPTIN9	1.84626e-80	0.592327	0.229	0	6.60113e-76
DDX5	1.88835e-80	-0.871888	0.904	0.934	6.75159e-76
RNF24	2.00214e-80	0.816835	0.706	0.304	7.15845e-76
SCFD2	2.08491e-80	0.620724	0.288	0.022	7.45438e-76
NGFR	2.29044e-80	-1.09673	0	0.29	8.18925e-76
MYO1D	2.44648e-80	0.795292	0.357	0.055	8.74713e-76
PLK2	2.94058e-80	0.857296	0.37	0.063	1.05138e-75
HSP90B1	2.99411e-80	0.72153	0.947	0.808	1.07052e-75
RAB13	3.80451e-80	0.870393	0.738	0.357	1.36027e-75
2023-09-10	3.82642e-80	-0.883257	0	0.289	1.3681e-75
TUT7	4.21346e-80	0.783388	0.418	0.09	1.50648e-75
ERBIN	5.02026e-80	0.777502	0.466	0.119	1.79495e-75
R3HDM1	6.0657e-80	0.651566	0.341	0.048	2.16873e-75
CD200	9.87473e-80	0.790728	0.413	0.085	3.53061e-75
PLEKHG1	1.18756e-79	0.695906	0.322	0.038	4.246e-75
HSP90AB1	1.38157e-79	0.675168	0.968	0.846	4.93967e-75
APLNR	1.54323e-79	-1.23564	0.002	0.291	5.51767e-75
PARP8	1.69803e-79	0.716497	0.319	0.038	6.07114e-75
SCO2	2.21464e-79	0.533418	0.226	0	7.91822e-75
HIF1A-AS3	2.21464e-79	1.08326	0.226	0	7.91823e-75
LARP6	2.22781e-79	-1.22663	0.304	0.601	7.96531e-75
KIRREL3	2.23976e-79	1.15568	0.247	0.008	8.00803e-75
LAMP1	2.41351e-79	-1.14489	0.412	0.659	8.62926e-75
LINC00513	3.68474e-79	0.700037	0.288	0.024	1.31744e-74
SLC39A11	5.00737e-79	0.722302	0.353	0.053	1.79034e-74
ZFP36	5.77839e-79	-2.17107	0.353	0.626	2.06601e-74
MT1X	6.40379e-79	-2.51636	0.357	0.624	2.28961e-74
USP34	8.71418e-79	0.82871	0.636	0.256	3.11567e-74
CERS6	1.1147e-78	0.618833	0.262	0.013	3.98551e-74
B2M	1.14666e-78	-0.800227	0.991	0.993	4.09975e-74
IGLC2	1.28642e-78	1.64344	0.252	0.01	4.59948e-74
MMP16	1.63548e-78	1.03367	0.357	0.061	5.84751e-74
GET3	2.64087e-78	0.491903	0.223	0	9.44216e-74
CDO1	2.72548e-78	-1.3123	0.148	0.469	9.74467e-74
ADAM12	3.28278e-78	0.793127	0.252	0.01	1.17373e-73
PKP4	3.61319e-78	0.650651	0.306	0.032	1.29186e-73
PTGIS	3.65857e-78	-1.3005	0.264	0.594	1.30808e-73
DUSP23	4.60634e-78	0.874519	0.501	0.152	1.64695e-73
LCORL	5.82594e-78	0.752769	0.317	0.04	2.08301e-73
CPEB4	5.9514e-78	0.761804	0.369	0.065	2.12787e-73
AC092691.1	6.02549e-78	0.867347	0.222	0	2.15435e-73
MAP2K4	9.1506e-78	0.714172	0.353	0.055	3.2717e-73
DENND1A	1.28987e-77	0.720174	0.328	0.045	4.61181e-73
MLF1	1.40601e-77	0.920483	0.375	0.072	5.02705e-73
INVS	1.48756e-77	0.679908	0.295	0.028	5.31862e-73
BSCL2	1.66647e-77	0.525822	0.249	0.01	5.9583e-73
PQLC3	1.75165e-77	-0.892268	0	0.28	6.26285e-73
SIPA1L3	3.05889e-77	0.68758	0.25	0.01	1.09368e-72
DDAH2	4.87298e-77	-1.16477	0.34	0.611	1.74229e-72
SMURF1	6.87011e-77	0.663481	0.327	0.043	2.45634e-72
CAMK2N1	9.3718e-77	1.19656	0.695	0.348	3.35079e-72
IPO9-AS1	1.25811e-76	0.703489	0.264	0.017	4.49825e-72
EBF2	1.39196e-76	-0.988632	0.003	0.283	4.97682e-72
SCX	1.58064e-76	0.688223	0.238	0.007	5.65141e-72
IL32	1.70448e-76	-1.40469	0.123	0.45	6.09421e-72
PAK3	1.86697e-76	0.640703	0.259	0.015	6.67517e-72
SEC31A	2.56436e-76	0.839204	0.778	0.417	9.16861e-72
ITSN1	2.75584e-76	0.75896	0.461	0.12	9.85323e-72
OMD	2.87243e-76	-1.15334	0.04	0.344	1.02701e-71
CYP51A1	3.05545e-76	0.575227	0.26	0.016	1.09245e-71
COL10A1	3.43741e-76	1.497	0.225	0.003	1.22901e-71
MAGI3	3.69043e-76	0.751957	0.354	0.059	1.31948e-71
APBB2	3.73318e-76	0.810546	0.425	0.101	1.33476e-71
DUSP6	5.51674e-76	0.827601	0.419	0.095	1.97246e-71
VEPH1	6.43098e-76	0.633259	0.241	0.009	2.29933e-71
CD248	6.51427e-76	-1.14518	0.01	0.294	2.32911e-71
TM9SF1	6.85015e-76	0.591872	0.35	0.056	2.4492e-71
LRRN4CL	7.55131e-76	-1.03331	0.005	0.285	2.6999e-71
LINC-PINT	8.38509e-76	0.566801	0.216	0	2.99801e-71
DSG2	1.1747e-75	0.58334	0.224	0.003	4.20003e-71
HERC4	1.21739e-75	0.820473	0.515	0.158	4.35265e-71
XKR6	1.27955e-75	0.626937	0.22	0.001	4.57489e-71
SOS2	1.3828e-75	0.703173	0.385	0.077	4.94407e-71
LGALS3	1.45439e-75	-0.91246	0.706	0.831	5.20004e-71
STXBP5	1.5113e-75	0.726728	0.369	0.069	5.4035e-71
SIK2	1.68078e-75	0.878541	0.347	0.059	6.00946e-71
FARS2	1.69925e-75	0.695137	0.343	0.055	6.07551e-71
ACYP2	2.17421e-75	0.726124	0.403	0.088	7.77367e-71
NUTM2A-AS1	2.2727e-75	0.706649	0.412	0.094	8.12581e-71
COL4A4	2.29285e-75	-1.07699	0.024	0.313	8.19786e-71
ECSCR	2.49645e-75	0.822031	0.263	0.019	8.92579e-71
KLHL4	2.67271e-75	0.653993	0.244	0.01	9.556e-71
TNFAIP2	2.72194e-75	-1.14026	0.035	0.335	9.73203e-71
TVP23C	2.98984e-75	0.596981	0.25	0.013	1.06899e-70
KIZ-AS1	3.25444e-75	0.519056	0.251	0.013	1.16359e-70
C2orf40	4.57203e-75	-1.18696	0	0.273	1.63468e-70
AVEN	4.72805e-75	0.700085	0.329	0.05	1.69047e-70
CDC42BPA	5.02818e-75	0.834858	0.565	0.206	1.79778e-70
ODC1	5.6039e-75	0.788849	0.408	0.094	2.00362e-70
PCNX1	5.66561e-75	0.75505	0.431	0.103	2.02568e-70
GPCPD1	7.44197e-75	0.825923	0.368	0.071	2.6608e-70
PRKCE	7.78982e-75	0.638987	0.285	0.027	2.78517e-70
RHOU	1.08629e-74	0.784469	0.425	0.103	3.88393e-70
AK1	1.12342e-74	0.833328	0.532	0.176	4.01666e-70
GGT5	1.56349e-74	-1.41493	0.287	0.571	5.59009e-70
ANG	1.67258e-74	-1.08577	0.133	0.459	5.98015e-70
BABAM2	2.27236e-74	0.768042	0.425	0.103	8.12461e-70
TBC1D22A	2.70735e-74	0.706521	0.392	0.084	9.67985e-70
ASNA1	3.41706e-74	-0.815218	0	0.27	1.22174e-69
ZBTB38	3.49633e-74	0.907169	0.694	0.324	1.25008e-69
PRKY	5.035e-74	0.640407	0.212	0	1.80022e-69
OSBPL6	5.4401e-74	0.694094	0.278	0.025	1.94505e-69
KDELC2	5.64423e-74	-0.86577	0	0.269	2.01804e-69
FYN	6.23637e-74	0.926465	0.614	0.254	2.22975e-69
NGRN	7.20718e-74	0.649804	0.359	0.066	2.57686e-69
FBXL20	8.56367e-74	0.703421	0.36	0.065	3.06185e-69
FRMD4B	9.9934e-74	0.763037	0.421	0.102	3.57304e-69
NFAT5	1.09155e-73	0.810081	0.604	0.236	3.90274e-69
ANKIB1	1.15757e-73	0.694353	0.432	0.105	4.13877e-69
HEBP2	1.23336e-73	0.786364	0.639	0.273	4.40975e-69
ETFB	1.2346e-73	0.947594	0.685	0.338	4.41418e-69
TSPO	1.40569e-73	0.818744	0.821	0.548	5.02591e-69
ANKRD35	1.41634e-73	-0.94447	0.031	0.317	5.06397e-69
HIP1	1.59112e-73	0.718883	0.324	0.048	5.68888e-69
LOXL2	1.84914e-73	0.871117	0.32	0.048	6.61141e-69
GFPT2	2.05735e-73	0.814101	0.666	0.288	7.35585e-69
CAMK2D	2.27399e-73	0.971279	0.601	0.243	8.13043e-69
SGMS1	2.33173e-73	0.751225	0.403	0.092	8.33687e-69
PTPN1	4.02092e-73	0.723793	0.406	0.092	1.43764e-68
NAP1L1	4.52202e-73	0.761905	0.859	0.542	1.6168e-68
LMO7	4.60835e-73	0.711909	0.327	0.05	1.64767e-68
MSC-AS1	4.99033e-73	0.817396	0.394	0.088	1.78424e-68
KDM5B	5.43641e-73	0.700044	0.44	0.11	1.94373e-68
MAPK4	5.83875e-73	0.696524	0.211	0.001	2.08759e-68
BIRC6	6.169e-73	0.785842	0.556	0.197	2.20566e-68
WDFY3	7.85942e-73	0.719271	0.43	0.106	2.81006e-68
GADD45B	1.04724e-72	-2.2385	0.396	0.631	3.74431e-68
ARID4B	1.10708e-72	0.771683	0.68	0.311	3.95826e-68
AC005562.1	1.31744e-72	0.448284	0.208	0	4.71038e-68
DOCK1	1.33957e-72	0.690625	0.45	0.118	4.78952e-68
ASB3	1.42719e-72	0.618616	0.296	0.035	5.10277e-68
CCDC7	1.45561e-72	0.591695	0.254	0.017	5.20438e-68
SPECC1L	1.567e-72	0.679394	0.357	0.065	5.60264e-68
PLA2G16	1.87244e-72	-0.829389	0	0.264	6.69473e-68
MYOF	2.065e-72	0.719019	0.406	0.095	7.38321e-68
MSX1	2.39383e-72	0.581201	0.242	0.013	8.55891e-68
GATA4	2.39782e-72	0.893123	0.439	0.119	8.57317e-68
CRIM1	2.61219e-72	0.967894	0.46	0.131	9.33963e-68
KDM2A	2.69264e-72	0.747333	0.449	0.122	9.62725e-68
COX10-AS1	2.97484e-72	0.537086	0.207	0	1.06362e-67
C1orf123	3.08301e-72	-0.831735	0	0.264	1.1023e-67
LTBP1	3.86719e-72	0.947107	0.913	0.703	1.38267e-67
NDUFS5	5.16041e-72	0.756252	0.885	0.658	1.84505e-67
TSPAN5	5.25245e-72	0.608259	0.271	0.024	1.87796e-67
CAMSAP2	5.5122e-72	0.723779	0.437	0.115	1.97083e-67
HMGN4	6.22513e-72	0.480113	0.251	0.016	2.22573e-67
ATF3	6.82818e-72	0.636978	0.554	0.183	2.44135e-67
THADA	9.71325e-72	0.708644	0.353	0.065	3.47287e-67
AL137024.1	1.00938e-71	0.652206	0.21	0.001	3.60895e-67
DUSP2	1.04887e-71	0.740467	0.24	0.013	3.75011e-67
XRCC4	1.08823e-71	1.23254	0.411	0.107	3.89084e-67
P4HA1	1.09064e-71	0.837325	0.646	0.273	3.89947e-67
CKAP4	1.20096e-71	0.797751	0.583	0.228	4.2939e-67
BTRC	1.38483e-71	0.617827	0.288	0.032	4.95133e-67
STK17A	1.6116e-71	0.689154	0.413	0.1	5.76212e-67
RGMA	1.93388e-71	-0.980954	0.016	0.29	6.91439e-67
TANC1	2.81696e-71	0.694535	0.324	0.052	1.00717e-66
GPNMB	3.07144e-71	-1.14454	0.129	0.449	1.09816e-66
ITPRID2	3.41178e-71	0.460484	0.204	0	1.21985e-66
PLD1	3.7038e-71	0.750752	0.346	0.062	1.32426e-66
NETO2	4.6218e-71	0.800306	0.21	0.002	1.65248e-66
SSR3	4.62887e-71	0.821346	0.754	0.426	1.655e-66
MTRNR2L8	6.09192e-71	-0.936756	0	0.259	2.17811e-66
SMAD2	6.65236e-71	0.751502	0.527	0.177	2.37848e-66
GET1	7.68414e-71	0.474405	0.203	0	2.74739e-66
RNGTT	8.48549e-71	0.585076	0.282	0.031	3.0339e-66
CALU	9.74373e-71	0.833149	0.841	0.585	3.48377e-66
PLSCR4	1.41652e-70	0.969174	0.659	0.317	5.06461e-66
ELK3	1.91298e-70	0.72085	0.41	0.102	6.83968e-66
SMOC2	2.09917e-70	-1.16473	0.031	0.311	7.50536e-66
AFF1	2.5965e-70	0.777822	0.549	0.189	9.28351e-66
TNFAIP3	2.67003e-70	0.893632	0.301	0.042	9.54641e-66
C19orf24	2.69356e-70	-0.795326	0	0.257	9.63054e-66
PPP3R1	2.78282e-70	0.718912	0.409	0.1	9.94971e-66
KLRD1	2.99576e-70	0.647087	0.22	0.006	1.0711e-65
BMPR1B	3.22122e-70	0.745433	0.214	0.004	1.15171e-65
DENND5A	3.83251e-70	0.745209	0.415	0.103	1.37028e-65
CHCHD3	4.40517e-70	0.702961	0.5	0.165	1.57503e-65
GNG5	4.61484e-70	0.749362	0.805	0.511	1.64999e-65
TUBA1C	5.0188e-70	0.7626	0.521	0.179	1.79442e-65
XPR1	5.11905e-70	0.589323	0.279	0.03	1.83027e-65
GALNT5	5.19658e-70	0.523556	0.227	0.009	1.85798e-65
SLC24A3	6.11703e-70	0.889588	0.216	0.006	2.18708e-65
C16orf45	7.24187e-70	-0.787588	0	0.256	2.58926e-65
AHR	8.49705e-70	0.816605	0.43	0.117	3.03804e-65
NFE2L3	1.06416e-69	0.555703	0.204	0.001	3.80481e-65
ZNF148	1.14967e-69	0.694853	0.542	0.183	4.11052e-65
DUSP16	1.23588e-69	0.717098	0.282	0.033	4.41878e-65
ZNF407	1.78865e-69	0.67815	0.324	0.053	6.39513e-65
ZMYND8	1.95832e-69	0.701271	0.358	0.071	7.00179e-65
TNFRSF6B	1.96457e-69	0.559532	0.199	0	7.02413e-65
CNPY2	1.97281e-69	0.838105	0.729	0.404	7.0536e-65
PAPSS1	4.29894e-69	0.695498	0.459	0.131	1.53704e-64
NRG1	4.57752e-69	1.15696	0.231	0.012	1.63665e-64
TRAF3	4.77728e-69	0.613307	0.307	0.045	1.70807e-64
SSH2	4.96112e-69	0.734176	0.418	0.108	1.7738e-64
CD2AP	5.67784e-69	0.630147	0.367	0.076	2.03005e-64
CRNDE	5.69147e-69	0.626213	0.405	0.095	2.03493e-64
DNMBP	7.25638e-69	0.66312	0.328	0.056	2.59444e-64
SMAD7	7.3204e-69	0.588035	0.326	0.053	2.61734e-64
NT5DC2	8.4245e-69	0.615203	0.316	0.051	3.01209e-64
ASPN	9.09133e-69	-1.48688	0.022	0.294	3.25051e-64
ROR2	1.00368e-68	0.712529	0.273	0.029	3.58855e-64
OSBPL3	1.13844e-68	0.561337	0.232	0.012	4.07037e-64
KIF5B	1.52593e-68	0.749804	0.684	0.318	5.4558e-64
MAST2	1.70294e-68	0.596811	0.293	0.038	6.08869e-64
HHAT	1.79946e-68	0.703861	0.293	0.039	6.43378e-64
IL1RAP	2.55045e-68	0.658434	0.313	0.05	9.11889e-64
REXO2	2.6277e-68	0.89145	0.779	0.48	9.39509e-64
CTNNA1	3.58808e-68	0.795462	0.705	0.347	1.28288e-63
YWHAZ	4.36052e-68	0.718547	0.791	0.452	1.55906e-63
AGT	5.00853e-68	-1.69393	0.003	0.255	1.79075e-63
SOS1	8.70734e-68	0.627164	0.375	0.081	3.11322e-63
LINC00963	1.1133e-67	0.488207	0.194	0	3.9805e-63
AL513166.1	1.1133e-67	0.626511	0.194	0	3.98051e-63
CDC42BPB	1.18357e-67	0.666521	0.439	0.119	4.23175e-63
KMT2C	1.4737e-67	0.787358	0.549	0.206	5.26908e-63
PPM1L	1.55226e-67	0.632959	0.263	0.027	5.54995e-63
CFAP36	1.64627e-67	0.707432	0.524	0.183	5.88608e-63
CLASP1	1.74371e-67	0.709947	0.351	0.072	6.23447e-63
PTPRJ	1.98831e-67	0.559729	0.21	0.006	7.10902e-63
RBPMS	2.05904e-67	0.774759	0.481	0.152	7.36191e-63
VEGFD	2.12715e-67	-1.57024	0.013	0.273	7.6054e-63
PWWP3A	2.49145e-67	0.450183	0.194	0	8.90795e-63
CYTH1	3.12143e-67	0.577402	0.288	0.037	1.11604e-62
KIF26B	3.13058e-67	0.918004	0.195	0.001	1.11931e-62
AHCYL2	4.22937e-67	0.553017	0.245	0.02	1.51217e-62
VSIR	4.32626e-67	-0.989169	0.037	0.31	1.54681e-62
ALDH2	5.93338e-67	-1.19964	0.258	0.533	2.12142e-62
TSC22D3	6.25721e-67	-1.47834	0.379	0.627	2.2372e-62
IQGAP1	6.54687e-67	0.801453	0.733	0.383	2.34077e-62
PPP1R14C	8.24011e-67	0.580258	0.198	0.002	2.94617e-62
ARID2	1.06351e-66	0.723123	0.42	0.112	3.80249e-62
FGGY	1.11007e-66	0.579744	0.255	0.024	3.96894e-62
SYNJ2	1.35699e-66	0.661347	0.343	0.067	4.85179e-62
NEGR1	1.41477e-66	1.13967	0.749	0.463	5.05837e-62
MXD1	1.48253e-66	0.627038	0.3	0.045	5.30065e-62
KLHL29	1.56897e-66	0.561158	0.227	0.013	5.60969e-62
ADAM10	1.58782e-66	0.652971	0.458	0.133	5.67711e-62
ITGB8	3.02259e-66	0.580612	0.234	0.015	1.0807e-61
VGLL4	3.43896e-66	0.719972	0.583	0.227	1.22957e-61
TXNDC17	4.40094e-66	0.767756	0.625	0.281	1.57351e-61
PABPC1	5.73382e-66	0.772897	0.825	0.535	2.05007e-61
CIRBP	6.03828e-66	-0.851655	0.685	0.806	2.15893e-61
NHSL1	6.22209e-66	0.696668	0.375	0.084	2.22465e-61
HMGA2	6.37061e-66	0.942154	0.192	0.001	2.27775e-61
SLC6A8	7.14967e-66	0.753461	0.251	0.024	2.55629e-61
MUC20-OT1	8.06152e-66	-0.865193	0	0.243	2.88232e-61
JARID2	9.31976e-66	0.65239	0.278	0.036	3.33219e-61
TMOD3	1.12577e-65	0.701369	0.592	0.241	4.02507e-61
RAB31	1.17382e-65	0.90062	0.52	0.189	4.19687e-61
RAB3IL1	1.28909e-65	-0.823833	0.005	0.251	4.60903e-61
ACTB	1.33359e-65	-0.814455	0.936	0.968	4.76812e-61
GARS-DT	1.38521e-65	0.496946	0.189	0	4.95268e-61
DYRK3	1.50232e-65	0.581301	0.225	0.013	5.37138e-61
COL4A5	1.53732e-65	0.544515	0.231	0.015	5.49654e-61
DIP2C	1.65957e-65	0.626198	0.314	0.052	5.93362e-61
EGR1	1.72031e-65	0.667636	0.773	0.359	6.15081e-61
FABP5	2.16889e-65	0.633773	0.499	0.165	7.75464e-61
ELMO1	2.17127e-65	0.858661	0.336	0.068	7.76316e-61
UBE2H	3.3765e-65	0.669557	0.531	0.187	1.20723e-60
MAGED1	3.4809e-65	0.651805	0.527	0.184	1.24456e-60
DNAJC15	3.62653e-65	0.755755	0.701	0.356	1.29663e-60
FNDC3A	4.22663e-65	0.720659	0.563	0.214	1.51119e-60
VCAN-AS1	4.23475e-65	0.623827	0.197	0.003	1.51409e-60
INMT	4.5397e-65	-1.55862	0.027	0.287	1.62312e-60
OSBPL8	6.62572e-65	0.745332	0.625	0.264	2.36896e-60
LINC02798	6.88044e-65	0.518564	0.187	0	2.46003e-60
ZNF433-AS1	6.88044e-65	0.465729	0.187	0	2.46003e-60
CLCN3	7.23693e-65	0.686169	0.48	0.157	2.58749e-60
SLMAP	8.74834e-65	0.61468	0.388	0.094	3.12788e-60
NEBL	9.20112e-65	0.688695	0.225	0.014	3.28977e-60
AHI1	9.8264e-65	0.771474	0.711	0.364	3.51333e-60
AC104123.1	1.11891e-64	0.535786	0.191	0.001	4.00056e-60
CEP170	1.47096e-64	0.758574	0.448	0.136	5.25926e-60
NIPBL	1.50654e-64	0.713783	0.564	0.22	5.38648e-60
AC112770.1	1.53199e-64	1.27415	0.186	0	5.47747e-60
DENND10	1.53199e-64	0.395888	0.186	0	5.47747e-60
POGLUT3	1.53199e-64	0.408202	0.186	0	5.47747e-60
SYNE1	1.58018e-64	0.763066	0.494	0.165	5.64976e-60
CSNK1G1	2.01488e-64	0.58748	0.282	0.038	7.20399e-60
MYOC	2.4094e-64	-1.28241	0	0.238	8.61458e-60
TTLL5	2.95261e-64	0.630762	0.275	0.036	1.05568e-59
PTPN11	3.00732e-64	0.643052	0.425	0.119	1.07524e-59
GPC3	3.258e-64	-0.988233	0.001	0.239	1.16487e-59
METTL15	4.27712e-64	0.644555	0.349	0.076	1.52924e-59
MTCH1	4.70353e-64	-1.07362	0.406	0.61	1.6817e-59
MSANTD3	5.5176e-64	0.547621	0.309	0.052	1.97276e-59
YES1	5.76785e-64	0.592676	0.396	0.1	2.06224e-59
FAM49B	6.11866e-64	0.602184	0.292	0.045	2.18767e-59
IFI27	6.36657e-64	0.40958	0.86	0.487	2.2763e-59
FAM168A	6.79529e-64	0.617828	0.308	0.053	2.42959e-59
C11orf49	7.90364e-64	0.655056	0.385	0.097	2.82587e-59
TMCC1	9.60802e-64	0.613741	0.313	0.056	3.43525e-59
CD63	1.00448e-63	-0.543764	0.978	0.989	3.59143e-59
SCG2	1.04145e-63	1.24432	0.203	0.007	3.72359e-59
CLIC4	1.14517e-63	0.836206	0.744	0.423	4.09446e-59
ESD	1.50465e-63	-1.03055	0.439	0.643	5.37971e-59
GSE1	1.53816e-63	0.526708	0.259	0.03	5.49954e-59
MYL6	2.08647e-63	0.743139	0.969	0.894	7.45996e-59
DENND4C	2.18094e-63	0.674294	0.357	0.082	7.79774e-59
IL11	2.21356e-63	0.866253	0.185	0.001	7.91437e-59
TNFRSF1A	2.59914e-63	-0.959384	0.412	0.648	9.29297e-59
C19orf66	2.69661e-63	-0.740549	0	0.234	9.64144e-59
NECTIN3	3.10905e-63	0.552728	0.37	0.085	1.11161e-58
LARGE1	3.63806e-63	0.603896	0.271	0.036	1.30075e-58
PGK1	4.23428e-63	0.927851	0.794	0.495	1.51392e-58
PBRM1	5.03163e-63	0.689702	0.477	0.158	1.79901e-58
FRZB	5.47731e-63	-1.2975	0.008	0.248	1.95836e-58
RAB27A	6.02554e-63	0.594592	0.323	0.062	2.15437e-58
TMEM263	6.2983e-63	0.669626	0.539	0.195	2.25189e-58
RFX3-AS1	6.47371e-63	0.531158	0.194	0.004	2.31461e-58
IGF1R	6.76828e-63	0.747856	0.385	0.098	2.41993e-58
PHACTR4	1.16175e-62	0.680384	0.417	0.115	4.15372e-58
WDR37	1.20536e-62	0.583202	0.266	0.034	4.30963e-58
ST6GAL1	1.29025e-62	0.541316	0.224	0.016	4.61316e-58
ITCH	1.31861e-62	0.66557	0.426	0.122	4.71454e-58
CAMKMT	1.43978e-62	0.626811	0.268	0.035	5.14777e-58
ELF1	1.74571e-62	0.739256	0.625	0.276	6.2416e-58
THSD7A	1.76851e-62	0.58196	0.227	0.017	6.32313e-58
KPNA4	2.38984e-62	0.725856	0.504	0.18	8.54465e-58
ADGRA3	2.47329e-62	0.550064	0.258	0.031	8.843e-58
MRPL51	2.98019e-62	0.714192	0.755	0.436	1.06554e-57
ZNRF1	3.2413e-62	0.535873	0.282	0.042	1.15889e-57
FAM222B	3.36288e-62	0.505678	0.252	0.028	1.20236e-57
TJP1	3.97175e-62	0.671783	0.559	0.215	1.42006e-57
SCLT1	4.12329e-62	0.606056	0.316	0.059	1.47424e-57
TAF10	4.52194e-62	0.662394	0.562	0.223	1.61678e-57
RBM4	4.56387e-62	0.535669	0.375	0.089	1.63176e-57
PFKP	5.39356e-62	0.661554	0.337	0.071	1.92841e-57
WDR7	6.45666e-62	0.501229	0.265	0.034	2.30851e-57
RCN2	6.99965e-62	0.777253	0.713	0.399	2.50265e-57
AGPAT4	7.01092e-62	0.619045	0.257	0.031	2.50668e-57
GATAD2A	7.28487e-62	0.604195	0.36	0.084	2.60463e-57
PNISR	7.64228e-62	-0.979371	0.541	0.704	2.73242e-57
CCDC68	1.09637e-61	0.663535	0.261	0.034	3.91997e-57
ARFGEF1	1.14143e-61	0.633392	0.375	0.092	4.08108e-57
HUWE1	1.23151e-61	0.632654	0.469	0.152	4.40314e-57
BCAT1	1.56943e-61	0.753992	0.305	0.055	5.61134e-57
ZNF292	1.9823e-61	0.735698	0.5	0.173	7.08753e-57
MED13	2.03981e-61	0.668845	0.499	0.176	7.29315e-57
TMEM135	2.07183e-61	0.626185	0.355	0.08	7.40763e-57
CDC42EP3	2.08855e-61	0.490254	0.238	0.022	7.46742e-57
PTPRN	2.31945e-61	0.648742	0.179	0.001	8.29295e-57
BBOX1-AS1	3.40263e-61	0.63711	0.222	0.017	1.21658e-56
AFDN	3.67184e-61	0.638546	0.49	0.166	1.31283e-56
AL049828.1	4.4324e-61	0.506316	0.176	0	1.58476e-56
COL14A1	4.44141e-61	-1.29619	0.112	0.393	1.58798e-56
RBM27	4.56215e-61	0.554342	0.305	0.055	1.63115e-56
RABGAP1	4.69414e-61	0.601555	0.329	0.069	1.67834e-56
CHST11	5.37121e-61	0.544112	0.262	0.034	1.92042e-56
TXN	6.11407e-61	0.67942	0.886	0.691	2.18603e-56
ID1	6.66329e-61	0.593381	0.701	0.331	2.38239e-56
GRAMD1B	7.88598e-61	0.531807	0.186	0.003	2.81955e-56
BPTF	9.34401e-61	0.642734	0.622	0.268	3.34086e-56
ADGRL4	1.0976e-60	0.468635	0.237	0.023	3.92436e-56
MCC	1.31889e-60	0.729454	0.426	0.13	4.71554e-56
TRIP10	1.41167e-60	-0.925182	0.093	0.368	5.04729e-56
TNIK	1.52663e-60	0.641411	0.244	0.027	5.45832e-56
HCG17	1.91448e-60	0.442714	0.185	0.003	6.84502e-56
ADAM9	1.93616e-60	0.69102	0.513	0.193	6.92255e-56
ANGPT2	2.39646e-60	0.74626	0.266	0.038	8.56829e-56
ADSS	2.43702e-60	0.560883	0.427	0.124	8.71332e-56
NRXN3	3.01959e-60	0.722717	0.184	0.003	1.07962e-55
FNIP1	3.36516e-60	0.699667	0.538	0.208	1.20318e-55
SUGCT	3.51715e-60	0.559622	0.203	0.01	1.25752e-55
HSD17B11	3.55061e-60	-1.02377	0.235	0.5	1.26949e-55
MAPK6	3.76542e-60	0.618151	0.389	0.106	1.34629e-55
EDNRA	3.8186e-60	0.552544	0.205	0.011	1.3653e-55
GALNT18	4.67378e-60	0.546581	0.208	0.013	1.67106e-55
ARPC1B	4.93002e-60	0.74596	0.745	0.427	1.76268e-55
SPIRE1	5.34282e-60	0.539128	0.282	0.045	1.91027e-55
ZNF410	6.08467e-60	0.438158	0.201	0.01	2.17551e-55
SHC1	6.93521e-60	0.561782	0.427	0.125	2.47962e-55
ACACA	7.10659e-60	0.536679	0.267	0.038	2.54089e-55
STIM2	8.3049e-60	0.563755	0.352	0.081	2.96933e-55
FLNB	9.05194e-60	0.543965	0.247	0.029	3.23643e-55
LPGAT1	1.04458e-59	0.573543	0.368	0.091	3.73479e-55
AC008771.1	1.09259e-59	0.449369	0.185	0.004	3.90646e-55
TRIM24	1.10871e-59	0.604195	0.293	0.051	3.96407e-55
RCAN1	1.17244e-59	0.79581	0.325	0.07	4.19192e-55
MUM1	1.48795e-59	-0.73499	0	0.222	5.32001e-55
SRPK2	1.67297e-59	0.70451	0.521	0.2	5.98155e-55
EVI2A	1.67499e-59	0.523607	0.18	0.003	5.98876e-55
NEK7	1.9352e-59	0.720683	0.447	0.148	6.91912e-55
SH3BGRL3	2.23343e-59	0.759791	0.919	0.75	7.98539e-55
ILRUN	2.32892e-59	0.438066	0.172	0	8.32682e-55
RESF1	2.32892e-59	0.415212	0.172	0	8.32682e-55
RAB11FIP1	2.41037e-59	0.540732	0.241	0.027	8.61805e-55
ABL1	2.86516e-59	0.644436	0.494	0.172	1.02441e-54
NBEA	2.9617e-59	0.534856	0.252	0.031	1.05893e-54
FBXL2	4.44198e-59	0.520441	0.234	0.024	1.58818e-54
SEC11C	5.0256e-59	0.610086	0.439	0.138	1.79685e-54
ANKUB1	5.13391e-59	0.530151	0.171	0	1.83558e-54
LYPLA1	5.86652e-59	0.535547	0.426	0.128	2.09751e-54
UBASH3B	5.87178e-59	0.421696	0.181	0.003	2.0994e-54
BDNF	5.8831e-59	0.526988	0.183	0.004	2.10345e-54
VWA1	6.31763e-59	-0.860961	0.03	0.276	2.2588e-54
ATP2A2	6.81988e-59	0.674113	0.475	0.164	2.43838e-54
GOLGA4	8.59253e-59	0.700952	0.665	0.329	3.07217e-54
HECTD2	9.09466e-59	0.596336	0.313	0.062	3.25171e-54
LMBR1	9.18956e-59	0.581762	0.301	0.056	3.28564e-54
COPA	9.44684e-59	0.670231	0.603	0.266	3.37762e-54
LARP4B	1.33054e-58	0.55266	0.319	0.065	4.75721e-54
ARL5A	1.33078e-58	0.613538	0.434	0.137	4.75806e-54
OSTC	1.43609e-58	0.796762	0.796	0.576	5.13459e-54
USP32	1.43678e-58	0.550803	0.284	0.048	5.13706e-54
ADK	1.77147e-58	0.738676	0.408	0.126	6.33371e-54
DNAH14	1.78863e-58	0.452263	0.186	0.006	6.39508e-54
ADAMTSL1	1.88593e-58	0.60258	0.179	0.003	6.74297e-54
OSGIN2	2.11599e-58	0.492428	0.285	0.048	7.5655e-54
BMI1	2.17215e-58	0.550384	0.414	0.12	7.7663e-54
NPM1	2.23781e-58	0.636274	0.917	0.729	8.00106e-54
ZBTB20	2.43488e-58	0.743229	0.917	0.717	8.70566e-54
ZNF462	3.05435e-58	0.537481	0.319	0.066	1.09205e-53
TMEM158	3.63021e-58	0.574113	0.181	0.004	1.29795e-53
RPTOR	4.02312e-58	0.518795	0.217	0.018	1.43843e-53
ENPP1	4.5136e-58	1.11958	0.228	0.024	1.61379e-53
KLF6	4.85015e-58	0.884093	0.716	0.41	1.73412e-53
CIAO2A	5.47918e-58	0.381527	0.168	0	1.95903e-53
PTPN4	6.0415e-58	0.567596	0.3	0.057	2.16008e-53
MLLT10	6.61801e-58	0.563809	0.396	0.11	2.3662e-53
ZBTB7C	6.70838e-58	0.70157	0.24	0.029	2.39852e-53
SMG6	7.61295e-58	0.674161	0.437	0.143	2.72193e-53
C4orf47	8.37036e-58	0.474754	0.172	0.001	2.99274e-53
BEND6	9.2977e-58	0.422295	0.194	0.009	3.3243e-53
PRTFDC1	9.54657e-58	0.628314	0.41	0.121	3.41328e-53
JAZF1	1.05116e-57	0.612049	0.286	0.052	3.75833e-53
PPP6R3	1.18844e-57	0.637507	0.475	0.163	4.24914e-53
STK38L	1.1902e-57	0.70436	0.386	0.11	4.25544e-53
HNRNPA0	1.31497e-57	-0.99391	0.389	0.601	4.70156e-53
C20orf194	1.42527e-57	0.556351	0.309	0.062	5.0959e-53
ITFG1	1.44548e-57	0.69051	0.606	0.277	5.16817e-53
MSRB2	1.7694e-57	0.758008	0.614	0.294	6.3263e-53
ZMYM4	1.81375e-57	0.572856	0.386	0.105	6.48488e-53
ATP9B	2.41239e-57	0.521828	0.32	0.067	8.62526e-53
LRRFIP2	2.44805e-57	0.653677	0.445	0.148	8.75274e-53
IVNS1ABP	2.45413e-57	0.673294	0.363	0.094	8.77448e-53
AC079781.5	2.6478e-57	0.397269	0.166	0	9.46694e-53
SUSD6	2.65855e-57	0.559126	0.295	0.055	9.50538e-53
EGR3	2.65878e-57	0.594039	0.265	0.041	9.50621e-53
PSMD1	2.98022e-57	0.631622	0.554	0.224	1.06555e-52
PGRMC1	4.34108e-57	-1.01524	0.37	0.587	1.55211e-52
JPT1	5.00267e-57	0.687698	0.418	0.132	1.78865e-52
SNHG3	5.81525e-57	0.391555	0.165	0	2.07919e-52
A2M	5.89478e-57	-1.00579	0.059	0.316	2.10762e-52
JAK2	6.49974e-57	0.636661	0.292	0.055	2.32392e-52
MAPKAP1	6.83495e-57	0.588573	0.405	0.118	2.44377e-52
RNH1	6.93325e-57	-0.87542	0.588	0.715	2.47891e-52
PLXNA2	7.58267e-57	0.603565	0.292	0.055	2.71111e-52
SNCA	7.88395e-57	0.573555	0.191	0.009	2.81883e-52
DOCK5	8.53918e-57	0.651091	0.336	0.079	3.0531e-52
COMMD10	9.8662e-57	0.669597	0.415	0.129	3.52756e-52
RYBP	1.38241e-56	0.594566	0.395	0.111	4.94268e-52
ELN	1.50688e-56	-0.95979	0.208	0.506	5.3877e-52
ADAMTS19	1.60356e-56	0.597516	0.192	0.01	5.73335e-52
MIR181A1HG	1.769e-56	0.564152	0.187	0.008	6.32489e-52
SEMA3A	1.79772e-56	0.620172	0.24	0.03	6.42757e-52
SRGAP2	2.07575e-56	0.530062	0.3	0.059	7.42165e-52
C1QB	2.6191e-56	0.592251	0.208	0.017	9.36432e-52
FKBP8	3.47697e-56	-0.947777	0.347	0.571	1.24315e-51
KRT7	3.47853e-56	0.799739	0.167	0.001	1.24371e-51
POT1-AS1	3.65201e-56	0.507766	0.185	0.008	1.30574e-51
CREB3L2	4.15132e-56	0.700841	0.59	0.268	1.48426e-51
SMC5	5.88232e-56	0.727848	0.579	0.248	2.10317e-51
AL078604.4	6.13785e-56	0.698836	0.162	0	2.19453e-51
VAMP8	7.23005e-56	0.556193	0.262	0.041	2.58503e-51
RASSF8-AS1	7.5346e-56	0.611449	0.445	0.147	2.69392e-51
SYNPO2	7.63196e-56	-0.973785	0.049	0.292	2.72873e-51
ARL4D	7.99202e-56	-1.07794	0.078	0.332	2.85747e-51
FRS2	8.03503e-56	0.620105	0.344	0.087	2.87284e-51
RC3H1	8.10826e-56	0.587457	0.345	0.086	2.89903e-51
RB1	9.06717e-56	0.579355	0.403	0.118	3.24187e-51
PIK3R3	9.41526e-56	0.533527	0.206	0.016	3.36633e-51
IFNAR2	1.03478e-55	0.558585	0.398	0.114	3.69976e-51
AAED1	1.16068e-55	-0.666477	0	0.208	4.1499e-51
DOCK7	1.21166e-55	0.57078	0.369	0.099	4.33219e-51
HIBCH	1.25431e-55	0.579138	0.401	0.12	4.48467e-51
IQCA1	1.29111e-55	0.395132	0.181	0.007	4.61625e-51
NSG1	1.45515e-55	0.432292	0.172	0.003	5.20276e-51
ATXN7L1	1.54417e-55	0.482543	0.221	0.023	5.52103e-51
FBXO32	1.62686e-55	0.654139	0.275	0.049	5.81666e-51
PIK3CB	2.22835e-55	0.481214	0.251	0.036	7.96723e-51
ABCA1	2.30647e-55	0.729659	0.5	0.191	8.24655e-51
USP12	2.32406e-55	0.572136	0.304	0.064	8.30945e-51
PRR5L	2.32792e-55	0.427521	0.194	0.012	8.32325e-51
PUM1	2.47244e-55	0.614332	0.555	0.224	8.83996e-51
PTGS2	2.61045e-55	0.789751	0.293	0.059	9.3334e-51
PDS5A	2.71682e-55	0.62617	0.423	0.136	9.71373e-51
SLC66A3	2.9443e-55	0.358682	0.16	0	1.0527e-50
NUP42	2.9443e-55	0.357544	0.16	0	1.0527e-50
RAB6A	3.10918e-55	0.650378	0.523	0.208	1.11166e-50
ATXN2	3.23019e-55	0.633582	0.485	0.179	1.15492e-50
TMEM56	4.71979e-55	-0.724715	0	0.206	1.68751e-50
S100A16	6.15148e-55	0.737438	0.711	0.405	2.1994e-50
SDCCAG8	6.36277e-55	0.681488	0.495	0.19	2.27495e-50
SNHG31	6.44267e-55	0.37225	0.159	0	2.30351e-50
PALLD	6.66877e-55	0.79588	0.652	0.341	2.38435e-50
VOPP1	6.87263e-55	0.544054	0.355	0.092	2.45724e-50
NRF1	7.09636e-55	0.508572	0.237	0.031	2.53723e-50
TMEM245	7.73331e-55	0.594476	0.427	0.136	2.76497e-50
HSPA8	8.23357e-55	0.592886	0.861	0.594	2.94383e-50
TMEM109	8.5892e-55	-0.931614	0.149	0.409	3.07098e-50
FOS	1.0008e-54	0.337762	0.922	0.522	3.57825e-50
MYO9B	1.12207e-54	0.533898	0.329	0.077	4.01184e-50
ITIH5	1.20022e-54	-0.792978	0	0.205	4.29126e-50
TPT1-AS1	1.40891e-54	0.472524	0.158	0	5.03743e-50
LIF	1.48499e-54	0.58336	0.194	0.013	5.30945e-50
CNBP	1.5803e-54	-0.80826	0.61	0.73	5.65022e-50
ARNTL2	1.97784e-54	0.416065	0.162	0.001	7.07156e-50
SPRY4-AS1	1.99385e-54	0.464642	0.16	0.001	7.12881e-50
GALNT2	2.01528e-54	0.613653	0.486	0.18	7.20542e-50
PPFIA1	2.85203e-54	0.519762	0.418	0.127	1.01971e-49
NDN	2.99462e-54	-0.917195	0.154	0.414	1.0707e-49
SLC1A1	3.35394e-54	0.427628	0.179	0.008	1.19917e-49
OVCH1-AS1	3.91368e-54	0.480259	0.177	0.007	1.3993e-49
SRGAP2C	4.15222e-54	0.504723	0.338	0.084	1.48458e-49
CALHM2	5.02524e-54	-0.857946	0.077	0.327	1.79672e-49
HNRNPC	5.75655e-54	0.696535	0.821	0.543	2.0582e-49
PIK3IP1	9.3553e-54	-0.888927	0.036	0.266	3.34489e-49
MAP2K5	9.76e-54	0.543189	0.246	0.037	3.48959e-49
ADAMTSL2	1.10408e-53	-1.05444	0.061	0.303	3.94752e-49
PLSCR3	1.18033e-53	0.325787	0.169	0.004	4.22016e-49
CPEB2	1.27629e-53	0.507686	0.225	0.027	4.56323e-49
PUM2	1.31702e-53	0.574643	0.425	0.137	4.70887e-49
BTBD11	1.46808e-53	0.52292	0.155	0	5.24897e-49
MTRES1	1.46808e-53	0.329999	0.155	0	5.24897e-49
PKM	1.63404e-53	0.669823	0.853	0.622	5.84235e-49
WIPF1	1.93658e-53	0.631553	0.448	0.162	6.92405e-49
SPATA5	2.20971e-53	0.477436	0.229	0.029	7.90059e-49
EIF4G2	2.28397e-53	0.654074	0.808	0.543	8.16611e-49
AGO3	2.37785e-53	0.550412	0.449	0.152	8.50178e-49
SKAP2	2.39547e-53	0.533344	0.308	0.068	8.56477e-49
FBXO34	2.65706e-53	0.553511	0.268	0.048	9.50006e-49
XYLT1	2.67263e-53	0.765089	0.243	0.036	9.5557e-49
DOP1A	3.20265e-53	0.377417	0.154	0	1.14508e-48
MAPKAPK2	3.33459e-53	0.562285	0.362	0.1	1.19225e-48
NREP	3.68394e-53	0.493456	0.214	0.023	1.31716e-48
TMEM131	4.43933e-53	0.537552	0.357	0.095	1.58724e-48
MAP4K5	4.87064e-53	0.582389	0.469	0.171	1.74145e-48
MTAP	5.18266e-53	0.557727	0.371	0.106	1.85301e-48
ABCC1	5.20437e-53	0.48967	0.26	0.043	1.86077e-48
ATP2B1	5.49285e-53	0.75447	0.463	0.172	1.96391e-48
ZDHHC20	6.22222e-53	0.541097	0.329	0.08	2.22469e-48
FEZ1	6.78625e-53	-0.983309	0.173	0.424	2.42636e-48
AC097376.3	6.98241e-53	0.418671	0.153	0	2.49649e-48
PLCG2	7.43997e-53	-1.2425	0.039	0.266	2.66009e-48
CNTNAP3B	8.2441e-53	0.462998	0.172	0.006	2.94759e-48
RPP21	8.31158e-53	0.454342	0.308	0.068	2.97172e-48
PCDH18	9.29926e-53	-0.766536	0.008	0.214	3.32486e-48
UQCRB	1.04794e-52	0.654766	0.885	0.683	3.7468e-48
CLEC16A	1.18027e-52	0.395208	0.209	0.02	4.21994e-48
OLFML3	1.60363e-52	-1.18785	0.214	0.463	5.7336e-48
SPECC1	1.61943e-52	0.480295	0.309	0.068	5.79011e-48
NSA2	1.66376e-52	0.606437	0.655	0.321	5.94861e-48
VAMP2	1.72754e-52	-0.990905	0.324	0.541	6.17663e-48
ZFPM2	1.89049e-52	0.909891	0.311	0.078	6.75927e-48
AP2S1	2.03792e-52	0.748974	0.713	0.413	7.28638e-48
MYO5A	2.04417e-52	0.466878	0.217	0.024	7.30872e-48
RALGAPA2	2.17828e-52	0.460729	0.216	0.024	7.78821e-48
NET1	2.4281e-52	0.529493	0.317	0.076	8.68144e-48
CDK13	2.54172e-52	0.640514	0.445	0.157	9.08767e-48
COG6	2.69745e-52	0.52919	0.296	0.065	9.64445e-48
TMEM204	2.79829e-52	-0.791857	0.031	0.253	1.0005e-47
FOSL1	3.14346e-52	0.47662	0.186	0.013	1.12391e-47
CYP4B1	3.14682e-52	-0.850586	0	0.197	1.12511e-47
MMP28	3.20605e-52	0.486411	0.211	0.022	1.14629e-47
PCBP1-AS1	3.31288e-52	0.370998	0.152	0	1.18449e-47
LINC01138	3.31288e-52	0.389233	0.152	0	1.18449e-47
RELCH	3.31288e-52	0.372292	0.152	0	1.18449e-47
ENG	3.38774e-52	-0.991718	0.665	0.807	1.21125e-47
WDFY2	3.55996e-52	0.604248	0.35	0.094	1.27283e-47
FBN1	4.03805e-52	-1.07706	0.698	0.789	1.44376e-47
NCOA2	4.23169e-52	0.543558	0.358	0.097	1.513e-47
PQLC2L	4.99332e-52	-0.717496	0	0.196	1.78531e-47
EHBP1	5.05195e-52	0.658043	0.42	0.143	1.80627e-47
COL5A1	5.2762e-52	0.768378	0.541	0.241	1.88645e-47
TGFBR1	5.81706e-52	0.650502	0.458	0.165	2.07983e-47
UBR3	6.84826e-52	0.518769	0.364	0.103	2.44853e-47
UBE4B	6.8727e-52	0.47443	0.279	0.055	2.45727e-47
CA9	7.20961e-52	0.689735	0.151	0	2.57772e-47
SLC43A3	8.08949e-52	-0.912081	0.091	0.34	2.89232e-47
FANCC	1.03385e-51	0.477792	0.191	0.015	3.69644e-47
HLA-A	1.06606e-51	-0.652464	0.827	0.899	3.81161e-47
MLLT11	1.09427e-51	0.474852	0.27	0.051	3.91244e-47
C4orf48	1.12525e-51	0.696236	0.584	0.279	4.02322e-47
MCL1	1.16081e-51	0.641482	0.659	0.333	4.15035e-47
PCED1B	1.17072e-51	0.531127	0.179	0.01	4.18578e-47
HIVEP1	1.17169e-51	0.5689	0.318	0.078	4.18928e-47
HERC1	1.23084e-51	0.526484	0.361	0.099	4.40074e-47
TPM3	1.25936e-51	0.660186	0.697	0.398	4.5027e-47
KDM7A	1.29587e-51	0.570644	0.28	0.057	4.63324e-47
DYNLL1	1.51863e-51	0.581069	0.919	0.772	5.42971e-47
WAC	1.52168e-51	0.640418	0.621	0.297	5.44061e-47
LPIN2	1.6686e-51	0.535746	0.334	0.086	5.96593e-47
HIST1H2AC	1.83234e-51	0.575748	0.34	0.09	6.55135e-47
EFNA5	1.99718e-51	0.773482	0.226	0.031	7.1407e-47
GUCY1A1	2.03537e-51	-0.836555	0.011	0.217	7.27727e-47
ITPR1	2.10707e-51	0.589225	0.356	0.099	7.53362e-47
TFDP2	2.14084e-51	0.572306	0.476	0.179	7.65437e-47
ATR	2.31743e-51	0.431315	0.285	0.056	8.28575e-47
LOXL1	2.50508e-51	-1.24018	0.2	0.438	8.95665e-47
ST3GAL3	2.56974e-51	0.543778	0.265	0.049	9.18785e-47
SCAPER	3.09364e-51	0.575347	0.328	0.085	1.1061e-46
PRXL2A	3.40829e-51	0.319073	0.149	0	1.2186e-46
IPO7	3.53673e-51	0.558511	0.435	0.152	1.26452e-46
DISP1	3.55215e-51	0.430891	0.206	0.021	1.27003e-46
KANK2	3.58713e-51	-0.912646	0.118	0.365	1.28254e-46
GLS	4.0894e-51	0.609836	0.522	0.215	1.46212e-46
RAMP1	4.1441e-51	0.520921	0.176	0.01	1.48168e-46
SNX24	4.31545e-51	0.483701	0.262	0.049	1.54295e-46
SUCO	4.55029e-51	0.489986	0.34	0.089	1.62691e-46
WDR70	4.73603e-51	0.537113	0.368	0.108	1.69332e-46
APOO	5.09252e-51	0.371809	0.222	0.028	1.82078e-46
IL4R	5.38694e-51	0.549865	0.36	0.103	1.92605e-46
RAB4B	5.5186e-51	0.366881	0.167	0.006	1.97312e-46
TAF13	5.56018e-51	0.451225	0.284	0.059	1.98799e-46
CCL3	5.62405e-51	0.55398	0.191	0.015	2.01082e-46
DNAJA1	5.75256e-51	0.637095	0.801	0.499	2.05677e-46
ABHD5	6.19595e-51	0.625074	0.477	0.18	2.2153e-46
USP47	6.67182e-51	0.640671	0.524	0.22	2.38544e-46
DAPK1	6.74263e-51	0.402132	0.17	0.008	2.41076e-46
PHACTR2	6.81302e-51	0.720131	0.583	0.276	2.43593e-46
UHRF1BP1L	7.53492e-51	0.561709	0.358	0.102	2.69404e-46
MAP3K5	7.77113e-51	0.585121	0.257	0.046	2.77849e-46
AC087286.2	7.9183e-51	0.454796	0.15	0.001	2.83111e-46
APCDD1	9.46881e-51	-1.03219	0.094	0.341	3.38548e-46
FGFR1	9.51468e-51	-0.944378	0.348	0.564	3.40188e-46
PARP4	1.05135e-50	0.519742	0.335	0.087	3.75901e-46
CACNA1C	1.08155e-50	0.504645	0.19	0.015	3.86697e-46
RIC1	1.08664e-50	0.53051	0.297	0.068	3.88516e-46
CALD1	1.27065e-50	-0.587341	0.858	0.925	4.54308e-46
LGR4	1.59591e-50	0.825463	0.589	0.285	5.70601e-46
MAP4K3-DT	1.60736e-50	0.351548	0.147	0	5.74694e-46
SLC66A2	1.60736e-50	0.360832	0.147	0	5.74695e-46
TMEM154	1.75668e-50	0.518276	0.27	0.053	6.28082e-46
NCOA3	1.80926e-50	0.555562	0.364	0.106	6.46883e-46
ADGRD1	1.8727e-50	-0.70153	0.001	0.192	6.69566e-46
NF1	2.0197e-50	0.655322	0.543	0.234	7.22125e-46
S100A11	2.19295e-50	0.529692	0.967	0.92	7.84067e-46
SPON1	2.21722e-50	-0.952969	0.071	0.31	7.92744e-46
CDKN1A	2.24171e-50	0.635699	0.512	0.203	8.01503e-46
UBA6-AS1	2.75248e-50	0.508403	0.197	0.019	9.8412e-46
SGCE	3.02546e-50	-0.936991	0.267	0.504	1.08172e-45
CPEB3	3.45343e-50	0.437717	0.19	0.016	1.23474e-45
IGHG4	3.75072e-50	0.670369	0.16	0.005	1.34103e-45
GATA2-AS1	3.78789e-50	0.360716	0.18	0.012	1.35432e-45
ARPC1A	4.03249e-50	0.588708	0.514	0.214	1.44178e-45
PTPRG	4.82422e-50	0.782979	0.521	0.228	1.72485e-45
ARG2	5.45061e-50	0.468293	0.173	0.01	1.94881e-45
UMAD1	6.0583e-50	0.543511	0.305	0.073	2.16609e-45
FHOD3	6.14111e-50	0.612321	0.157	0.004	2.19569e-45
ISLR	7.36243e-50	-0.867498	0.122	0.38	2.63236e-45
FNIP2	7.49918e-50	0.652705	0.392	0.128	2.68126e-45
2023-09-06	7.82839e-50	-0.624411	0	0.188	2.79896e-45
KANSL1L	9.45547e-50	0.635342	0.303	0.075	3.38071e-45
NPTN	1.05156e-49	0.528978	0.568	0.245	3.75975e-45
ZMIZ1	1.07052e-49	0.586152	0.466	0.177	3.82755e-45
ATOX1	1.31817e-49	0.680812	0.708	0.422	4.71298e-45
MPP5	1.34796e-49	0.459104	0.261	0.049	4.81949e-45
SLC4A7	1.46444e-49	0.597018	0.45	0.165	5.23595e-45
AC005237.1	1.63877e-49	0.496596	0.144	0	5.85926e-45
KCNMB2-AS1	1.63877e-49	0.452196	0.144	0	5.85926e-45
AC010198.2	1.63877e-49	0.360597	0.144	0	5.85926e-45
PLAAT4	1.63877e-49	0.457272	0.144	0	5.85926e-45
SGMS2	1.78634e-49	0.498616	0.305	0.072	6.38687e-45
TIMP4	1.79546e-49	-0.847032	0.031	0.243	6.41949e-45
WRB	1.95332e-49	-0.615991	0	0.187	6.98389e-45
ADH1C	1.95332e-49	-1.13035	0	0.187	6.9839e-45
LINC01515	1.98844e-49	0.397494	0.146	0.001	7.10946e-45
IFITM2	2.19967e-49	-0.636573	0.876	0.922	7.86471e-45
DPY19L1	2.21411e-49	0.465269	0.329	0.085	7.91632e-45
TET3	2.28622e-49	0.413889	0.158	0.005	8.17415e-45
ACO1	2.30823e-49	0.56092	0.414	0.14	8.25286e-45
MTG1	2.35505e-49	0.398692	0.218	0.028	8.42023e-45
CDR2	2.57362e-49	0.502265	0.329	0.087	9.20173e-45
ST6GALNAC6	2.81942e-49	0.313604	0.15	0.002	1.00805e-44
KIF21A	3.19289e-49	0.541926	0.305	0.074	1.14159e-44
WARS2-AS1	3.54921e-49	0.406253	0.143	0	1.26899e-44
RAPGEF4	3.78075e-49	0.487943	0.194	0.02	1.35177e-44
SON	6.22351e-49	-0.791376	0.702	0.782	2.22515e-44
USP3	6.58683e-49	0.499411	0.351	0.098	2.35505e-44
AVL9	6.742e-49	0.49178	0.266	0.053	2.41053e-44
TRPM7	6.86902e-49	0.516432	0.369	0.113	2.45595e-44
NEK1	9.04225e-49	0.513321	0.34	0.095	3.23297e-44
NLGN1	9.56055e-49	0.610383	0.191	0.018	3.41828e-44
STK33	9.9166e-49	0.400572	0.144	0.001	3.54558e-44
SETD5	9.97671e-49	0.55531	0.529	0.226	3.56707e-44
PRKCH	1.04596e-48	0.437636	0.169	0.01	3.73972e-44
MDM2	1.24041e-48	0.691404	0.387	0.129	4.43495e-44
RAP1GDS1	1.29379e-48	0.496134	0.251	0.046	4.62583e-44
NRCAM	1.35352e-48	0.403083	0.154	0.004	4.83939e-44
APC	1.54879e-48	0.570161	0.365	0.111	5.53755e-44
PAN3	1.61243e-48	0.595057	0.384	0.127	5.76508e-44
PHTF1	1.7007e-48	0.434359	0.255	0.048	6.08069e-44
PPP1R13B	1.75526e-48	0.411627	0.171	0.01	6.27575e-44
ENPP2	1.80267e-48	0.608744	0.21	0.027	6.44528e-44
UBE2E3	2.27898e-48	0.636757	0.66	0.347	8.14826e-44
UBAP1	2.50045e-48	0.615139	0.384	0.126	8.9401e-44
OS9	2.68386e-48	-0.89757	0.389	0.587	9.59588e-44
MYL6B	3.2644e-48	0.5741	0.479	0.19	1.16715e-43
MAP4	3.37596e-48	0.67926	0.652	0.349	1.20704e-43
AC004448.2	3.59266e-48	0.309062	0.14	0	1.28452e-43
ZRANB2-AS2	3.59266e-48	0.440933	0.14	0	1.28452e-43
PLEKHA2	3.65874e-48	0.508053	0.346	0.098	1.30815e-43
CATSPERE	4.46046e-48	0.388523	0.151	0.003	1.59479e-43
SVEP1	5.01087e-48	-0.851344	0.018	0.218	1.79159e-43
ARHGDIB	6.7229e-48	-0.899506	0.142	0.383	2.40371e-43
NEDD4	7.28289e-48	0.502196	0.281	0.063	2.60393e-43
AC020687.1	7.76233e-48	0.45488	0.139	0	2.77534e-43
HYMAI	7.76233e-48	0.375719	0.139	0	2.77534e-43
ARFGEF2	7.86114e-48	0.430761	0.255	0.048	2.81067e-43
WWC2	8.3349e-48	0.511087	0.334	0.094	2.98006e-43
PHLPP1	8.35324e-48	0.459771	0.215	0.03	2.98662e-43
NT5DC1	8.80717e-48	0.55288	0.411	0.144	3.14891e-43
AAK1	9.26205e-48	0.565409	0.465	0.18	3.31155e-43
SAMHD1	9.28204e-48	-0.906223	0.092	0.327	3.3187e-43
DDX39B	1.01015e-47	0.475002	0.367	0.11	3.6117e-43
DYNC2H1	1.06705e-47	0.659465	0.38	0.124	3.81512e-43
IL18R1	1.25202e-47	0.431738	0.196	0.022	4.47649e-43
NOCT	1.29178e-47	0.350891	0.147	0.003	4.61863e-43
ELF2	1.51495e-47	0.658811	0.541	0.241	5.41657e-43
DPYD-AS1	1.67614e-47	0.434266	0.138	0	5.99287e-43
FNDC1	1.69716e-47	0.767923	0.228	0.038	6.06802e-43
PHACTR1	1.83464e-47	0.426859	0.194	0.02	6.55957e-43
TJP2	1.93357e-47	0.378625	0.16	0.008	6.91329e-43
HDGFL3	2.05836e-47	0.526699	0.452	0.17	7.35946e-43
HMBOX1	2.20621e-47	0.484683	0.304	0.076	7.88808e-43
TRIP12	2.30454e-47	0.531554	0.452	0.171	8.23964e-43
HOMER1	2.40406e-47	0.556046	0.2	0.024	8.59549e-43
C1QA	2.46209e-47	0.592905	0.187	0.019	8.80297e-43
OLA1	2.60603e-47	0.519836	0.418	0.148	9.31759e-43
SCAF8	2.95031e-47	0.478179	0.292	0.069	1.05485e-42
KCMF1	2.99609e-47	0.547865	0.414	0.144	1.07122e-42
MARK3	3.05331e-47	0.519438	0.45	0.167	1.09168e-42
B4GALT1	3.10779e-47	0.593496	0.672	0.348	1.11116e-42
FAM177A1	3.14018e-47	0.597357	0.64	0.334	1.12274e-42
IGFL2	3.61717e-47	0.726051	0.137	0	1.29328e-42
ARHGEF28	4.03043e-47	0.38427	0.15	0.004	1.44104e-42
SYNPO	5.22108e-47	0.548023	0.388	0.127	1.86674e-42
PAFAH1B1	5.44382e-47	0.57578	0.582	0.268	1.94639e-42
ECPAS	8.97369e-47	0.518685	0.317	0.085	3.20845e-42
AGGF1	9.86276e-47	0.412722	0.248	0.047	3.52633e-42
PATJ	1.01058e-46	0.456983	0.214	0.031	3.61324e-42
FARP2	1.03244e-46	0.429615	0.258	0.052	3.69138e-42
SORD	1.05819e-46	0.488278	0.21	0.029	3.78345e-42
PLCB4	1.07615e-46	0.397975	0.186	0.018	3.84767e-42
NCBP2-AS2	1.12989e-46	-0.56546	0	0.177	4.03982e-42
CD99	1.13359e-46	-0.715921	0.773	0.815	4.05303e-42
TBC1D32	1.43699e-46	0.41962	0.194	0.022	5.1378e-42
UTY	1.47331e-46	0.556057	0.252	0.05	5.26769e-42
LINC02615	1.68157e-46	0.39635	0.135	0	6.01229e-42
PPP1R14A	1.92452e-46	-0.796576	0.006	0.188	6.88094e-42
MID1IP1	2.04014e-46	-0.935214	0.099	0.324	7.29432e-42
PPP2R2A	2.04203e-46	0.535595	0.511	0.217	7.30106e-42
KIFC3	2.52507e-46	0.426355	0.261	0.055	9.02813e-42
FAM120B	2.53887e-46	0.43825	0.257	0.052	9.07749e-42
INO80	2.61676e-46	0.433653	0.284	0.066	9.35598e-42
ACAP2	2.64572e-46	0.568785	0.481	0.197	9.45952e-42
EHMT1	2.91604e-46	0.49661	0.337	0.099	1.0426e-41
ZNF10	3.23031e-46	0.456132	0.214	0.031	1.15496e-41
UBE2S	3.54796e-46	0.534424	0.413	0.148	1.26854e-41
MRGPRF	3.59729e-46	-0.785879	0.049	0.259	1.28618e-41
AC006001.2	3.62245e-46	0.327129	0.134	0	1.29517e-41
LY6E	3.82169e-46	-1.24881	0.561	0.682	1.36641e-41
HIC1	3.91861e-46	-0.835216	0.055	0.269	1.40106e-41
PMM2	4.15739e-46	0.460741	0.307	0.078	1.48643e-41
GPRC5D-AS1	4.18763e-46	0.342572	0.145	0.003	1.49725e-41
GFPT1	4.85587e-46	0.588714	0.477	0.193	1.73617e-41
UTRN	4.93797e-46	0.590684	0.462	0.185	1.76552e-41
PRELID2	4.98372e-46	0.582627	0.195	0.024	1.78188e-41
COL18A1	5.01093e-46	-0.999387	0.145	0.373	1.79161e-41
ANGPTL5	5.24004e-46	-0.737167	0.009	0.192	1.87353e-41
OXCT1	5.33813e-46	0.455775	0.272	0.06	1.90859e-41
APP	5.36896e-46	-0.744058	0.738	0.808	1.91962e-41
PFDN5	5.46882e-46	0.511038	0.948	0.8	1.95532e-41
ATF7IP2	5.64229e-46	0.454074	0.203	0.027	2.01734e-41
MDP1	5.97907e-46	0.414452	0.232	0.041	2.13776e-41
ZSWIM5	6.62941e-46	0.453008	0.152	0.006	2.37028e-41
IFITM1	6.67609e-46	-1.03712	0.153	0.391	2.38697e-41
RUNX1T1	7.01742e-46	-0.667283	0.002	0.178	2.50901e-41
EPC1	7.07624e-46	0.565286	0.515	0.224	2.53004e-41
PGF	7.60425e-46	-0.878338	0.027	0.226	2.71882e-41
AC022217.3	7.79888e-46	0.357624	0.133	0	2.78841e-41
AC009120.2	7.79888e-46	0.344066	0.133	0	2.78841e-41
YWHAG	9.38873e-46	0.554304	0.562	0.262	3.35685e-41
MAP4K3	9.59403e-46	0.513783	0.335	0.098	3.43025e-41
SEC61B	9.8208e-46	0.558553	0.866	0.694	3.51133e-41
FAM162A	1.25117e-45	0.642377	0.593	0.292	4.47342e-41
PLPP3	1.36679e-45	-1.07123	0.322	0.527	4.88682e-41
RASA1	1.44799e-45	0.486758	0.308	0.083	5.17714e-41
RAPGEF6	1.56624e-45	0.40091	0.199	0.025	5.59993e-41
SLC12A2	1.5918e-45	0.546444	0.256	0.054	5.69133e-41
TYW1	1.60559e-45	0.465103	0.255	0.053	5.74063e-41
DCAF6	1.6629e-45	0.53946	0.423	0.155	5.94554e-41
AC005670.3	1.67806e-45	0.302919	0.133	0	5.99972e-41
AL731577.2	1.67806e-45	0.353211	0.133	0	5.99972e-41
C9orf3	1.68884e-45	-0.617099	0	0.173	6.03828e-41
TAF15	1.71508e-45	0.538196	0.453	0.177	6.1321e-41
BTAF1	1.7746e-45	0.473996	0.296	0.074	6.34491e-41
TSHZ3	1.99754e-45	0.508755	0.327	0.092	7.14201e-41
GPR176	3.1832e-45	0.46093	0.176	0.017	1.13812e-40
BICRAL	3.21362e-45	0.443962	0.247	0.049	1.149e-40
SKIL	3.39543e-45	0.635977	0.627	0.323	1.214e-40
SLC49A4	3.60848e-45	0.333712	0.132	0	1.29018e-40
SLC35F1	3.60848e-45	0.293213	0.132	0	1.29018e-40
SERP1	3.84464e-45	0.629516	0.752	0.485	1.37461e-40
HDLBP	4.40957e-45	0.612888	0.698	0.41	1.5766e-40
KCTD1	4.73908e-45	0.416586	0.204	0.029	1.69441e-40
TIAM2	4.79917e-45	0.401569	0.185	0.02	1.7159e-40
TRAK1	4.98453e-45	0.433357	0.237	0.044	1.78217e-40
WBP1	5.12354e-45	0.303146	0.144	0.004	1.83187e-40
DGKH	5.25816e-45	0.493522	0.235	0.043	1.88e-40
CDKN2B-AS1	5.47278e-45	0.367797	0.135	0.001	1.95674e-40
RCOR1	6.01064e-45	0.472553	0.277	0.066	2.14904e-40
COL4A3	6.07352e-45	-0.700569	0.01	0.192	2.17153e-40
ABTB2	6.20551e-45	0.614122	0.256	0.056	2.21872e-40
NPLOC4	6.28272e-45	0.421399	0.31	0.083	2.24632e-40
HS2ST1	6.34554e-45	0.509035	0.3	0.08	2.26879e-40
TTTY10	7.38208e-45	0.423887	0.139	0.003	2.63939e-40
GABPB1-IT1	7.75508e-45	0.28711	0.131	0	2.77275e-40
ARGLU1	9.32945e-45	-0.86466	0.462	0.631	3.33565e-40
MED27	9.69797e-45	0.440793	0.319	0.09	3.46741e-40
LINC01876	9.69965e-45	0.544043	0.133	0.001	3.46801e-40
MGST2	1.06134e-44	0.479533	0.424	0.155	3.79471e-40
ADA	1.1097e-44	-0.803777	0.038	0.239	3.96762e-40
FIBIN	1.13258e-44	-1.08434	0.172	0.403	4.04942e-40
SNCAIP	1.23393e-44	0.478455	0.169	0.015	4.4118e-40
SEC24D	1.34867e-44	0.567232	0.548	0.255	4.82202e-40
ESYT2	1.42359e-44	0.590546	0.509	0.226	5.0899e-40
CMC4	1.43893e-44	0.314579	0.164	0.012	5.14474e-40
COL1A2	1.49611e-44	0.810694	0.921	0.885	5.3492e-40
RAMMET	1.59281e-44	-0.534543	0	0.169	5.69494e-40
RAB30-DT	1.66569e-44	0.319798	0.13	0	5.95549e-40
POLR2J3	1.89471e-44	0.415207	0.211	0.033	6.77435e-40
NAMPT	2.05721e-44	0.888625	0.685	0.393	7.35535e-40
UVRAG	2.06474e-44	0.461375	0.337	0.101	7.38226e-40
ABCC9	2.25977e-44	-0.626582	0.004	0.177	8.0796e-40
SRGAP2B	2.4368e-44	0.41844	0.315	0.086	8.71252e-40
TMEM167A	2.63018e-44	0.598657	0.678	0.391	9.40396e-40
UBE3C	2.79251e-44	0.461392	0.35	0.109	9.98434e-40
GPRIN3	2.94718e-44	0.366582	0.135	0.002	1.05374e-39
TPM1	3.00733e-44	1.21929	0.673	0.441	1.07524e-39
FAM126A	3.23851e-44	0.573042	0.446	0.177	1.1579e-39
ZNF644	3.50688e-44	0.575399	0.48	0.2	1.25385e-39
CHD7	4.23116e-44	0.3683	0.179	0.019	1.51281e-39
KRT19	4.25999e-44	0.378713	0.131	0.001	1.52312e-39
DPYSL2	4.38069e-44	-0.908868	0.533	0.666	1.56627e-39
YEATS2	5.12955e-44	0.443699	0.209	0.032	1.83402e-39
LINC00571	5.29414e-44	0.353854	0.133	0.001	1.89287e-39
KLHL2	5.59761e-44	0.421056	0.215	0.036	2.00137e-39
MFSD4B	5.78202e-44	0.430053	0.185	0.022	2.0673e-39
COMMD1	5.78539e-44	0.540555	0.512	0.227	2.06851e-39
MIR222HG	6.0319e-44	0.479492	0.186	0.022	2.15665e-39
NT5E	6.03919e-44	0.58189	0.5	0.219	2.15925e-39
ARL6IP5	6.67923e-44	-0.673022	0.761	0.824	2.38809e-39
ARHGAP22	6.71711e-44	0.510214	0.278	0.07	2.40164e-39
MBOAT2	7.23803e-44	0.440384	0.228	0.042	2.58789e-39
CCL4	7.33252e-44	0.565808	0.177	0.018	2.62167e-39
AIG1	7.52285e-44	0.507466	0.418	0.152	2.68972e-39
ZNF385D	7.81369e-44	0.729218	0.304	0.087	2.79371e-39
UBE2K	7.94588e-44	0.536401	0.547	0.252	2.84097e-39
EIF3A	8.02412e-44	0.518819	0.654	0.34	2.86895e-39
AP000787.1	8.44119e-44	0.369653	0.138	0.003	3.01806e-39
IFITM3	8.68117e-44	-0.537388	0.968	0.985	3.10386e-39
NAA50	8.73517e-44	0.518649	0.449	0.178	3.12317e-39
COTL1	9.09555e-44	0.504481	0.322	0.096	3.25202e-39
SPRED1	9.91831e-44	0.574709	0.39	0.14	3.54619e-39
ARHGAP26	1.03937e-43	0.553582	0.252	0.056	3.71615e-39
CLEC2B	1.04992e-43	-0.764532	0.098	0.33	3.75389e-39
CYP27A1	1.09066e-43	-0.883687	0.153	0.378	3.89954e-39
RHOD	1.12458e-43	0.3504	0.214	0.035	4.02082e-39
PITPNA	1.15883e-43	0.423544	0.328	0.096	4.14328e-39
SARAF	1.31081e-43	0.545965	0.837	0.6	4.68667e-39
PDZD2	1.37125e-43	0.500952	0.202	0.029	4.90276e-39
AGPS	1.44434e-43	0.442732	0.324	0.094	5.16411e-39
P3H2	1.53848e-43	0.419212	0.145	0.006	5.50068e-39
PRIM2	1.69006e-43	0.482738	0.23	0.044	6.04263e-39
RBMS3-AS2	1.95296e-43	0.376539	0.141	0.005	6.98262e-39
CLASP2	1.95675e-43	0.494161	0.292	0.076	6.99617e-39
KIAA0825	1.97048e-43	0.405891	0.171	0.016	7.04524e-39
CNN3	2.04888e-43	-0.82543	0.552	0.679	7.32557e-39
QPCT	2.45152e-43	0.363303	0.223	0.039	8.76518e-39
CUL1	2.6558e-43	0.520523	0.409	0.152	9.49556e-39
PPP4R1	3.09246e-43	0.397179	0.273	0.065	1.10568e-38
ATAD2B	3.10564e-43	0.430043	0.255	0.056	1.11039e-38
SPTLC2	3.25883e-43	0.405806	0.297	0.078	1.16516e-38
IGHA1	3.33874e-43	0.348283	0.143	0.006	1.19373e-38
ADH5	3.40748e-43	-0.911315	0.404	0.582	1.21831e-38
SEMA6A	3.53901e-43	0.501612	0.201	0.031	1.26534e-38
HES1	3.65199e-43	-1.93561	0.17	0.385	1.30573e-38
ZBTB1	3.78069e-43	0.521738	0.381	0.132	1.35175e-38
CDK8	3.80385e-43	0.428929	0.222	0.04	1.36003e-38
MEDAG	3.85478e-43	0.581424	0.537	0.246	1.37824e-38
SFXN5	3.95943e-43	0.384399	0.201	0.03	1.41565e-38
CACNB2	4.03112e-43	0.614878	0.128	0.001	1.44129e-38
LAMC1	4.26082e-43	-0.971702	0.493	0.636	1.52341e-38
CILP	5.66976e-43	-0.940325	0	0.164	2.02717e-38
TTC39C	6.01709e-43	0.455785	0.316	0.09	2.15135e-38
ZCCHC17	6.10295e-43	0.487228	0.428	0.161	2.18205e-38
NME1	6.25729e-43	0.53103	0.527	0.238	2.23723e-38
PPME1	6.41179e-43	0.518905	0.285	0.074	2.29247e-38
TMED8	7.32884e-43	0.366034	0.201	0.029	2.62036e-38
SUN2	7.4851e-43	-0.907057	0.179	0.404	2.67622e-38
AP002336.2	7.54764e-43	0.356382	0.125	0	2.69858e-38
AL360178.1	7.54764e-43	0.374239	0.125	0	2.69858e-38
YIPF5	7.55583e-43	0.594022	0.548	0.266	2.70151e-38
POU2F1	8.04868e-43	0.450273	0.316	0.092	2.87773e-38
LAMA1	9.13233e-43	0.314649	0.133	0.003	3.26517e-38
PRSS23	1.01695e-42	0.520376	0.418	0.157	3.63599e-38
LINC00894	1.03101e-42	0.373829	0.135	0.003	3.68626e-38
VPS8	1.11427e-42	0.376752	0.267	0.062	3.98398e-38
GARS	1.2146e-42	0.538535	0.41	0.153	4.34269e-38
MFHAS1	1.33732e-42	0.402221	0.204	0.032	4.78145e-38
SSH1	1.50387e-42	0.451037	0.275	0.069	5.37695e-38
SPP1	1.52757e-42	0.61271	0.162	0.014	5.46166e-38
CYTL1	1.5412e-42	0.341281	0.131	0.002	5.51041e-38
PRKCA-AS1	1.61545e-42	0.319018	0.124	0	5.77589e-38
CTTNBP2NL	1.68918e-42	0.437678	0.294	0.077	6.0395e-38
HMGA1	1.70177e-42	0.488097	0.197	0.029	6.08452e-38
SUMF1	1.72261e-42	0.492411	0.354	0.116	6.15902e-38
RALA	1.90616e-42	0.546813	0.383	0.138	6.81529e-38
EPHA3	1.91783e-42	-0.621654	0.006	0.175	6.85702e-38
EIF3H	2.07695e-42	0.573999	0.742	0.434	7.42593e-38
UBR1	2.2495e-42	0.506638	0.33	0.101	8.04285e-38
AEBP2	2.28582e-42	0.57117	0.366	0.127	8.17271e-38
MTCL1	2.53809e-42	0.308628	0.128	0.001	9.0747e-38
PROS1	2.55105e-42	-0.86839	0.315	0.522	9.12101e-38
MAP1LC3A	2.58872e-42	-0.924529	0.212	0.425	9.2557e-38
SSSCA1	3.35451e-42	-0.488469	0	0.161	1.19937e-37
AC004797.1	3.45561e-42	0.300895	0.123	0	1.23552e-37
CRPPA	3.45561e-42	0.349934	0.123	0	1.23552e-37
FANK1	3.75515e-42	0.362675	0.145	0.008	1.34262e-37
ZFHX3	3.75858e-42	0.576022	0.608	0.308	1.34384e-37
GPATCH2	3.81906e-42	0.426141	0.346	0.111	1.36547e-37
AGTPBP1	3.93203e-42	0.360067	0.181	0.022	1.40586e-37
SRP19	3.97585e-42	0.492777	0.539	0.25	1.42153e-37
ASPHD1	4.10212e-42	0.271647	0.125	0.001	1.46667e-37
EPC2	4.61729e-42	0.474096	0.288	0.077	1.65086e-37
TGFBR3	4.89918e-42	-1.31152	0.335	0.524	1.75165e-37
KAT6B	4.9103e-42	0.543863	0.349	0.115	1.75563e-37
AMMECR1	5.16362e-42	0.43943	0.214	0.038	1.8462e-37
APOPT1	5.22719e-42	-0.498469	0	0.16	1.86893e-37
ASAP2	6.34028e-42	0.540155	0.451	0.184	2.2669e-37
ERCC5	6.38548e-42	0.309034	0.164	0.015	2.28306e-37
DUSP5	6.49553e-42	0.342297	0.171	0.018	2.32241e-37
SNX3	6.8489e-42	-0.769251	0.612	0.695	2.44876e-37
YAE1	7.3876e-42	0.278588	0.122	0	2.64136e-37
ATP11B	7.48567e-42	0.448348	0.32	0.095	2.67642e-37
AC007319.1	8.08099e-42	0.427315	0.138	0.006	2.88928e-37
CXCL3	8.107e-42	0.46598	0.164	0.015	2.89858e-37
CCNYL1	9.25472e-42	0.416079	0.184	0.024	3.30893e-37
ACBD3	9.803e-42	0.517989	0.5	0.221	3.50496e-37
ATP5F1E	1.07903e-41	0.682649	0.908	0.844	3.85796e-37
MBP	1.10618e-41	-0.650584	0.028	0.214	3.95504e-37
UBR5	1.12248e-41	0.527423	0.445	0.181	4.01331e-37
SRPK1	1.1406e-41	0.369822	0.306	0.086	4.07811e-37
NPC1	1.23603e-41	0.456485	0.252	0.058	4.41929e-37
CSPP1	1.36927e-41	0.394175	0.256	0.059	4.8957e-37
GRIA3	1.38362e-41	0.36294	0.128	0.002	4.947e-37
SHFL	1.57845e-41	0.27889	0.121	0	5.64358e-37
PLEC	1.6677e-41	0.511869	0.416	0.162	5.9627e-37
ETV5	1.7441e-41	0.384938	0.212	0.037	6.23584e-37
AC068724.3	1.86154e-41	0.274791	0.123	0.001	6.65577e-37
DRAM1	2.03641e-41	0.527725	0.422	0.166	7.28098e-37
TET2	2.07611e-41	0.446634	0.243	0.053	7.42294e-37
PRKAR1A	2.31143e-41	-0.804182	0.317	0.522	8.26428e-37
ZNRF2	2.75173e-41	0.40295	0.217	0.041	9.83855e-37
FXR1	2.76971e-41	0.472671	0.51	0.227	9.90281e-37
IL15RA	2.86004e-41	-0.856881	0.102	0.31	1.02258e-36
ARMH4	3.41425e-41	0.410061	0.203	0.034	1.22073e-36
SLC29A1	3.42057e-41	-0.851208	0.072	0.276	1.22299e-36
AC079447.1	3.55115e-41	0.307691	0.127	0.002	1.26968e-36
ANO10	3.57163e-41	0.488859	0.29	0.081	1.277e-36
VPS13D	3.64443e-41	0.392299	0.299	0.083	1.30303e-36
UGCG	3.98086e-41	0.514823	0.419	0.164	1.42332e-36
IFITM10	4.37846e-41	0.302634	0.133	0.004	1.56547e-36
ZNF544	4.39514e-41	0.311929	0.176	0.021	1.57144e-36
LUCAT1	4.93411e-41	0.783167	0.126	0.002	1.76414e-36
ABHD16A	5.30222e-41	0.2928	0.152	0.011	1.89576e-36
SINHCAF	5.33483e-41	0.376146	0.273	0.069	1.90741e-36
RIOK3	5.58784e-41	0.47473	0.439	0.176	1.99788e-36
GPRC5A	5.60412e-41	0.506603	0.302	0.089	2.0037e-36
PIK3C2A	5.97904e-41	0.455715	0.387	0.138	2.13775e-36
SEC24A	6.74971e-41	0.437937	0.301	0.087	2.41329e-36
SUCLG2-AS1	6.83267e-41	0.35506	0.142	0.008	2.44295e-36
PRXL2C	7.19333e-41	0.279116	0.119	0	2.5719e-36
ZRANB3	7.37941e-41	0.381663	0.173	0.02	2.63843e-36
2023-09-08	7.42933e-41	-0.512413	0	0.156	2.65628e-36
RBBP8	7.56948e-41	0.437371	0.212	0.038	2.70639e-36
EML4	7.65365e-41	0.481352	0.33	0.104	2.73648e-36
HLA-DRA	8.44769e-41	0.666304	0.303	0.09	3.02039e-36
TAOK3	9.07525e-41	0.490691	0.42	0.163	3.24477e-36
SGPL1	9.51869e-41	0.364619	0.261	0.063	3.40331e-36
MTMR2	1.00753e-40	0.433582	0.238	0.052	3.60233e-36
GAS6	1.08867e-40	-1.08003	0.241	0.45	3.89242e-36
CSMD2	1.1309e-40	0.414953	0.135	0.006	4.04343e-36
CDC42EP2	1.18512e-40	-0.812271	0.06	0.257	4.23729e-36
ATP2C1	1.35663e-40	0.429559	0.346	0.114	4.8505e-36
DIAPH2	1.3733e-40	0.619408	0.411	0.163	4.91011e-36
AC016831.7	1.43838e-40	0.429732	0.214	0.04	5.14277e-36
DIXDC1	1.4965e-40	0.564505	0.464	0.201	5.35059e-36
AC015923.1	1.53428e-40	0.336566	0.118	0	5.48566e-36
TRPM3	1.56092e-40	0.45068	0.148	0.01	5.5809e-36
DIS3L2	1.76932e-40	0.398633	0.249	0.057	6.32604e-36
C21orf2	1.79465e-40	-0.520752	0	0.155	6.41658e-36
SETD2	1.85589e-40	0.467522	0.371	0.129	6.63554e-36
UCHL3	1.86914e-40	0.456504	0.352	0.12	6.68291e-36
TMSB4X	2.03113e-40	0.542762	0.997	0.985	7.26209e-36
MGAT4B	2.03766e-40	0.413382	0.338	0.108	7.28546e-36
TNFSF11	2.0413e-40	0.462568	0.122	0.001	7.29848e-36
MRPL38	2.12201e-40	0.320211	0.174	0.022	7.58705e-36
EFCAB2	2.13644e-40	0.475437	0.255	0.062	7.63864e-36
PAK2	2.18382e-40	0.520918	0.547	0.26	7.80803e-36
ADNP	2.27668e-40	0.470642	0.406	0.155	8.14005e-36
DDAH1	2.40773e-40	0.438866	0.206	0.036	8.60858e-36
PSMD9	2.42333e-40	0.451856	0.414	0.16	8.66439e-36
ICA1	2.77391e-40	0.284457	0.124	0.002	9.91783e-36
FAM208B	2.78785e-40	-0.532001	0	0.154	9.96769e-36
FAM45A	2.78785e-40	-0.490649	0	0.154	9.96769e-36
CDK5RAP2	3.05153e-40	0.683976	0.306	0.094	1.09104e-35
CDRT4	3.10476e-40	0.303367	0.124	0.002	1.11008e-35
BCAR3	3.22219e-40	0.474029	0.284	0.078	1.15206e-35
AL096870.8	3.27061e-40	0.277677	0.117	0	1.16937e-35
MIB1	3.28179e-40	0.461857	0.401	0.148	1.17337e-35
EFHD1	3.33876e-40	-0.631014	0.006	0.166	1.19374e-35
PTPN13	3.40652e-40	0.484467	0.355	0.12	1.21797e-35
PALM	3.51375e-40	-0.577478	0.025	0.203	1.25631e-35
TCAF1	3.68269e-40	0.408283	0.355	0.12	1.31671e-35
SH3BP4	3.77112e-40	0.37164	0.171	0.02	1.34833e-35
EIF1AY	3.8248e-40	0.633599	0.324	0.108	1.36752e-35
TNFRSF21	4.22921e-40	0.459399	0.329	0.103	1.51211e-35
ARHGEF12	5.55117e-40	0.535074	0.473	0.209	1.98476e-35
SHROOM4	6.23366e-40	0.354052	0.152	0.013	2.22878e-35
ASXL2	6.74246e-40	0.386957	0.285	0.078	2.4107e-35
CD109	6.79179e-40	0.422815	0.197	0.033	2.42834e-35
SCGB2B2	6.96791e-40	0.295016	0.116	0	2.49131e-35
PAX8-AS1	6.96791e-40	0.245903	0.116	0	2.49131e-35
GIHCG	6.96791e-40	0.291543	0.116	0	2.49131e-35
IPMK	7.89943e-40	0.405443	0.205	0.036	2.82436e-35
TPM4	8.20732e-40	0.687051	0.793	0.576	2.93444e-35
GPR173	8.27817e-40	0.34612	0.156	0.015	2.95978e-35
SLC9A7	8.2931e-40	0.298573	0.127	0.003	2.96511e-35
ABCC4	9.05598e-40	0.387874	0.205	0.036	3.23788e-35
TBL1XR1	9.28983e-40	0.530484	0.551	0.266	3.32149e-35
FBXW11	9.7493e-40	0.448092	0.375	0.134	3.48576e-35
MSH3	9.81879e-40	0.370504	0.264	0.066	3.51061e-35
MON2	9.86666e-40	0.475229	0.405	0.154	3.52773e-35
BCHE	1.04291e-39	-0.5142	0	0.152	3.72884e-35
RARRES3	1.04292e-39	-0.53524	0	0.152	3.72884e-35
BPGM	1.09631e-39	0.382045	0.251	0.06	3.91975e-35
ANKRD50	1.11255e-39	0.334797	0.181	0.025	3.97783e-35
CNN2	1.30843e-39	0.381024	0.24	0.054	4.67816e-35
CEMIP	1.39076e-39	0.542322	0.133	0.006	4.97253e-35
CHROMR	1.48364e-39	0.278373	0.115	0	5.3046e-35
STK39	1.56165e-39	0.342383	0.177	0.024	5.58354e-35
DLK1	1.61787e-39	-1.64304	0	0.151	5.78455e-35
FBXW8	1.80633e-39	0.380472	0.181	0.026	6.45834e-35
TMEM241	2.0584e-39	0.342891	0.176	0.023	7.3596e-35
GNPTAB	2.09272e-39	0.420292	0.31	0.094	7.48233e-35
RASGEF1B	2.39513e-39	0.470896	0.199	0.035	8.56356e-35
MCPH1	2.44292e-39	0.469992	0.264	0.069	8.73442e-35
LNCSRLR	2.61267e-39	0.287747	0.119	0.001	9.34135e-35
HAND2	2.7686e-39	0.460422	0.366	0.131	9.89885e-35
MELTF	2.77081e-39	0.425394	0.235	0.054	9.90675e-35
CKLF	2.83012e-39	0.541916	0.503	0.231	1.01188e-34
AMOTL1	3.0852e-39	0.404203	0.325	0.103	1.10308e-34
EMC1-AS1	3.15722e-39	0.281072	0.114	0	1.12883e-34
AC023424.3	3.15722e-39	0.319782	0.114	0	1.12883e-34
CEP85L	3.20236e-39	0.410823	0.227	0.049	1.14497e-34
MIR99AHG	3.33992e-39	0.704576	0.621	0.356	1.19416e-34
USP25	3.4057e-39	0.472795	0.275	0.075	1.21767e-34
UBR2	3.49771e-39	0.443144	0.356	0.121	1.25057e-34
PTGER2	3.67919e-39	0.326537	0.125	0.003	1.31546e-34
ATP2B4	3.74762e-39	0.487115	0.437	0.179	1.33992e-34
FAM208A	3.88948e-39	-0.515526	0	0.15	1.39064e-34
REL	3.91983e-39	0.485279	0.289	0.085	1.4015e-34
EPB41	3.94081e-39	0.356912	0.165	0.019	1.409e-34
AL158152.1	3.97922e-39	0.329978	0.136	0.008	1.42273e-34
WWP2	4.20436e-39	0.374761	0.206	0.038	1.50323e-34
MAP3K8	4.34192e-39	0.512382	0.285	0.081	1.55241e-34
MYRIP	4.46785e-39	0.403524	0.118	0.001	1.59743e-34
FLI1	4.79917e-39	0.367224	0.201	0.036	1.71589e-34
GOLGB1	4.87471e-39	0.564866	0.659	0.363	1.7429e-34
RALGAPA1	4.89418e-39	0.484707	0.398	0.151	1.74987e-34
TLK2	4.92931e-39	0.405815	0.266	0.071	1.76243e-34
LMAN1	4.93727e-39	0.539928	0.785	0.532	1.76527e-34
GSTM5	5.26962e-39	-0.529087	0.003	0.156	1.8841e-34
ABCC3	5.93243e-39	0.344168	0.146	0.011	2.12108e-34
BMP2K	6.08575e-39	0.431679	0.248	0.061	2.1759e-34
CHPT1	6.33669e-39	-0.756292	0.175	0.389	2.26562e-34
ATP1B1	6.57941e-39	0.418106	0.378	0.135	2.3524e-34
NPTX2	6.60538e-39	0.360174	0.134	0.007	2.36169e-34
SLC25A37	6.9505e-39	0.568339	0.507	0.239	2.48508e-34
USP9X	6.95891e-39	0.479828	0.429	0.175	2.48809e-34
FGFR2	7.18772e-39	0.293136	0.14	0.009	2.5699e-34
FOCAD	7.20075e-39	0.384353	0.206	0.038	2.57456e-34
PARD3B	7.68773e-39	0.447986	0.235	0.053	2.74867e-34
AKR1C3	8.34339e-39	-0.834954	0.507	0.639	2.9831e-34
DOCK9	8.74823e-39	0.495126	0.287	0.084	3.12784e-34
SEMA3C	8.75959e-39	0.585438	0.403	0.162	3.1319e-34
RNLS	9.51275e-39	0.400239	0.19	0.031	3.40119e-34
SLC22A23	9.97152e-39	0.308637	0.117	0.001	3.56522e-34
CYB561	1.04186e-38	0.365036	0.224	0.048	3.72508e-34
MSRB3	1.1521e-38	0.562075	0.462	0.208	4.11921e-34
MPP6	1.18914e-38	0.443419	0.244	0.059	4.25166e-34
FAM114A1	1.21798e-38	0.529496	0.693	0.419	4.35477e-34
TMEM181	1.22106e-38	0.381935	0.296	0.087	4.36577e-34
CREB1	1.22491e-38	0.443295	0.374	0.136	4.37953e-34
KIAA0319L	1.27448e-38	0.370513	0.254	0.063	4.55677e-34
VPS54	1.36401e-38	0.438126	0.277	0.076	4.87689e-34
LINC02614	1.42729e-38	0.292571	0.112	0	5.10314e-34
COL11A1	1.42729e-38	0.478563	0.112	0	5.10315e-34
DIPK2A	1.42729e-38	0.306393	0.112	0	5.10315e-34
C3orf52	1.50811e-38	0.316611	0.125	0.004	5.39211e-34
TPST2	1.55459e-38	0.351683	0.203	0.038	5.55827e-34
MYO9A	1.62051e-38	0.494206	0.378	0.143	5.79399e-34
CFI	1.71064e-38	0.422274	0.58	0.28	6.11621e-34
ZNF326	1.84129e-38	0.470408	0.363	0.133	6.58336e-34
TSPAN9	1.90431e-38	0.398975	0.255	0.065	6.80867e-34
PPP2R5C	2.02172e-38	0.444303	0.431	0.176	7.22847e-34
MLPH	2.35182e-38	0.334224	0.118	0.002	8.40871e-34
OSR2	2.37874e-38	-0.705939	0.002	0.151	8.50495e-34
MEF2C	2.48708e-38	0.434405	0.307	0.094	8.8923e-34
HIPK1	2.50813e-38	0.411479	0.323	0.103	8.96758e-34
TNRC6A	2.81746e-38	0.482001	0.49	0.219	1.00736e-33
KIF3B	2.93381e-38	0.366192	0.229	0.05	1.04895e-33
AC083855.2	3.03212e-38	0.23969	0.112	0	1.0841e-33
BCL2L14	3.03212e-38	0.321572	0.112	0	1.0841e-33
MYL9	3.1982e-38	-0.682986	0.294	0.532	1.14348e-33
COL4A3BP	3.46473e-38	-0.529113	0	0.146	1.23878e-33
FAP	3.63889e-38	0.501729	0.264	0.07	1.30105e-33
OLFML1	3.64299e-38	-0.705747	0.045	0.224	1.30251e-33
DNM3OS	3.75685e-38	-0.556215	0.006	0.159	1.34323e-33
DIRC3	3.99637e-38	0.360005	0.115	0.001	1.42886e-33
PTPN2	5.10583e-38	0.445117	0.352	0.123	1.82554e-33
SHLD2	5.40921e-38	0.49523	0.357	0.129	1.93401e-33
AGFG1	5.85598e-38	0.457399	0.415	0.167	2.09375e-33
AC093849.2	6.43773e-38	0.267793	0.111	0	2.30174e-33
CD27-AS1	6.43773e-38	0.233421	0.111	0	2.30175e-33
TRIM47	6.60081e-38	-0.767164	0.111	0.309	2.36005e-33
RELL1	6.8911e-38	0.350736	0.201	0.037	2.46385e-33
WTAP	6.99834e-38	0.72367	0.621	0.358	2.50219e-33
SCP2	7.22507e-38	-0.790903	0.464	0.597	2.58325e-33
NENF	7.34106e-38	-0.78867	0.519	0.634	2.62472e-33
TMEM65	7.6458e-38	0.410867	0.257	0.068	2.73368e-33
PYCARD	7.71358e-38	0.459738	0.394	0.153	2.75791e-33
A4GALT	8.2693e-38	-0.840766	0.223	0.428	2.9566e-33
AC138123.1	8.60942e-38	0.311953	0.112	0.001	3.07821e-33
CREBBP	8.89974e-38	0.428924	0.388	0.148	3.18201e-33
BNIP3L	9.26446e-38	-0.711485	0.644	0.715	3.31242e-33
RSPO2	9.62891e-38	0.387136	0.114	0.001	3.44272e-33
ATG9A	1.03926e-37	0.263167	0.114	0.001	3.71576e-33
BRI3	1.0717e-37	0.504272	0.798	0.51	3.83176e-33
RSPRY1	1.13789e-37	0.409105	0.294	0.09	4.06842e-33
HMGN1	1.30353e-37	0.494359	0.691	0.41	4.66063e-33
ATF7IP	1.3217e-37	0.447843	0.361	0.129	4.7256e-33
IFI30	1.3614e-37	0.367356	0.118	0.003	4.86756e-33
EIF1B-AS1	1.36607e-37	0.261187	0.11	0	4.88424e-33
MMUT	1.36607e-37	0.250157	0.11	0	4.88424e-33
DMAC2L	1.36607e-37	0.223483	0.11	0	4.88424e-33
AL139317.5	1.36607e-37	0.315988	0.11	0	4.88424e-33
GLIPR2	1.60684e-37	-0.746857	0.1	0.299	5.7451e-33
CTIF	1.80631e-37	0.359503	0.206	0.041	6.45827e-33
RBM3	1.84181e-37	-0.782303	0.561	0.657	6.58521e-33
TRIB1	1.93698e-37	0.386944	0.187	0.031	6.92547e-33
ELP4	1.95624e-37	0.411167	0.224	0.05	6.99433e-33
ERO1A	1.98655e-37	0.57874	0.331	0.117	7.1027e-33
TTC17	2.01225e-37	0.461484	0.434	0.178	7.1946e-33
IFNGR1	2.05116e-37	-0.829839	0.254	0.451	7.33372e-33
TLK1	2.10876e-37	0.439151	0.349	0.123	7.53966e-33
GPX8	2.12359e-37	0.499815	0.541	0.267	7.5927e-33
PPP2R5E	2.2592e-37	0.450715	0.456	0.197	8.07754e-33
MTSS1	2.26275e-37	0.439786	0.188	0.032	8.09023e-33
2023-03-07	2.52818e-37	0.453677	0.438	0.188	9.03927e-33
UNC5B	2.56826e-37	0.372983	0.276	0.077	9.18256e-33
SNHG1	2.89712e-37	0.28414	0.109	0	1.03584e-32
FOXN2	3.59738e-37	0.378272	0.198	0.037	1.28621e-32
PHGDH	3.66163e-37	-0.855703	0.19	0.391	1.30918e-32
GALNT7	3.68168e-37	0.379533	0.308	0.097	1.31635e-32
TMEM117	3.84574e-37	0.475519	0.15	0.015	1.37501e-32
SYNE2	4.64572e-37	0.472977	0.242	0.061	1.66103e-32
STXBP4	4.91228e-37	0.342617	0.207	0.041	1.75634e-32
TPD52	4.98104e-37	0.314315	0.129	0.007	1.78092e-32
HLTF	5.90782e-37	0.41057	0.325	0.11	2.11228e-32
SLC22A4	5.9595e-37	0.298248	0.139	0.011	2.13076e-32
AC090578.1	6.14066e-37	0.358616	0.108	0	2.19553e-32
ZNF875	6.14066e-37	0.226793	0.108	0	2.19553e-32
XPO4	7.24055e-37	0.355659	0.22	0.049	2.58879e-32
MAN2B1	7.65452e-37	0.292314	0.156	0.018	2.7368e-32
DCLK1	8.31368e-37	-0.677459	0.067	0.258	2.97247e-32
SYAP1	8.40333e-37	0.521724	0.462	0.206	3.00453e-32
NDUFA4	9.11689e-37	0.516834	0.899	0.783	3.25965e-32
ADCY3	9.32319e-37	-0.674043	0.053	0.236	3.33341e-32
REST	1.03759e-36	0.454524	0.413	0.171	3.70981e-32
AFAP1	1.11743e-36	0.455009	0.348	0.125	3.99525e-32
MUT	1.12634e-36	-0.498039	0	0.141	4.02713e-32
BEX2	1.21086e-36	0.300261	0.124	0.006	4.32932e-32
TNS3	1.23042e-36	0.449382	0.211	0.045	4.39926e-32
ARMCX5-GPRASP2	1.30082e-36	0.251976	0.107	0	4.65097e-32
TFPI2	1.38141e-36	0.87485	0.194	0.038	4.9391e-32
NPAS2	1.42917e-36	0.428218	0.179	0.029	5.10987e-32
GATA2	1.44098e-36	0.338553	0.153	0.017	5.15209e-32
CTSF	1.46076e-36	-0.925841	0.355	0.52	5.2228e-32
LRRC8A	1.50385e-36	0.403764	0.286	0.087	5.37685e-32
NAA35	1.51129e-36	0.372695	0.253	0.067	5.40348e-32
ATRX	1.68283e-36	0.466208	0.718	0.416	6.0168e-32
CNTLN	1.78598e-36	0.445021	0.319	0.108	6.3856e-32
PEBP1	1.85139e-36	-0.590172	0.753	0.794	6.61946e-32
COA1	1.94362e-36	0.450219	0.386	0.152	6.94923e-32
TLL1	2.30604e-36	0.624134	0.112	0.002	8.245e-32
VASN	2.32675e-36	-0.877477	0.151	0.347	8.31907e-32
PHPT1	2.63255e-36	0.507322	0.776	0.523	9.41243e-32
AAMP	2.63577e-36	-0.763925	0.171	0.373	9.42394e-32
PPARD	2.71235e-36	0.414919	0.205	0.043	9.69773e-32
ZBTB20-AS5	2.75409e-36	0.307995	0.106	0	9.84696e-32
PPARGC1A	2.7553e-36	0.326459	0.12	0.005	9.85129e-32
PXDN	2.90503e-36	0.557653	0.477	0.227	1.03867e-31
FKBP11	3.21335e-36	0.403039	0.57	0.284	1.1489e-31
PPP2CB	3.65475e-36	0.477978	0.476	0.221	1.30672e-31
DISC1	3.99916e-36	0.382665	0.175	0.028	1.42986e-31
ADGRL2	4.17259e-36	0.361206	0.221	0.05	1.49187e-31
FSCN1	4.31406e-36	0.405585	0.243	0.064	1.54245e-31
GALK2	4.74664e-36	0.380251	0.274	0.079	1.69711e-31
CTSL	5.03319e-36	-0.676597	0.555	0.671	1.79957e-31
CDC42SE2	5.2043e-36	0.417768	0.271	0.078	1.86074e-31
MT1A	5.43528e-36	-1.83055	0.062	0.241	1.94333e-31
AC083870.1	5.82764e-36	0.299939	0.105	0	2.08361e-31
AP002495.1	5.82764e-36	0.256371	0.105	0	2.08361e-31
AC118549.1	6.85276e-36	0.421899	0.29	0.09	2.45014e-31
ARMH3	6.98017e-36	0.341096	0.205	0.042	2.49569e-31
DHRSX	7.01511e-36	0.448479	0.396	0.157	2.50818e-31
SENP5	7.13108e-36	0.419502	0.33	0.113	2.54965e-31
TRA2A	7.28985e-36	0.497934	0.498	0.24	2.60641e-31
CHRDL2	7.35323e-36	-1.17416	0.032	0.199	2.62907e-31
NEDD4L	7.48993e-36	0.357528	0.127	0.008	2.67795e-31
KIAA0355	7.61525e-36	0.40166	0.256	0.071	2.72276e-31
PAGR1	7.62776e-36	0.323238	0.171	0.026	2.72723e-31
INPP4B	8.09914e-36	0.341507	0.146	0.015	2.89577e-31
AC027097.2	8.31903e-36	0.273813	0.121	0.006	2.97439e-31
FIBP	8.797e-36	0.446222	0.466	0.21	3.14528e-31
TASP1	8.88215e-36	0.357822	0.239	0.06	3.17572e-31
NCEH1	9.15695e-36	0.35457	0.156	0.02	3.27398e-31
GATAD2B	9.18172e-36	0.346525	0.306	0.098	3.28283e-31
ZFP91	9.34589e-36	0.41003	0.364	0.136	3.34153e-31
REV3L	9.63166e-36	0.523788	0.541	0.272	3.4437e-31
TMEM134	9.75215e-36	0.357302	0.343	0.122	3.48678e-31
CHSY3	9.81537e-36	0.359524	0.139	0.013	3.50939e-31
[truncated: 6,128 more rows]
