# Supplementary material for: Revealing the crucial roles of suppressive immune microenvironment in cardiac myxoma progression
Source: Signal Transduct Target Ther. 2024 Aug 2;9:193. doi: 10.1038/s41392-024-01912-2 (PMC11294589; doi:10.1038/s41392-024-01912-2)
Supplement: Supplementary file 8 — Data S4 [file 41392_2024_1912_MOESM8_ESM.xlsx]

## Sheet: Sheet1
Data S4. Cells information of mIHC samples
Masked_id	Cell_id	X	Y	DAPI	Ki67	Ki67_pos	CD8	CD8_pos	CD3	CD3_pos	PDE3A	PDE3A_pos	CD206	CD206_pos	CD68	CD68_pos	Cell_type
M49	a3e2de5f-d7f8-4295-94b2-b87b2c9a67f6	14330.7	875.95	70.2966	26.2797	TRUE	7.2621	FALSE	10.3107	FALSE	4.7184	FALSE	9.2524	FALSE	1.165	TRUE	CD206- Mac
M49	9f492579-24de-4ea9-afdb-0fdff0b72bb7	14325.5	1049.1	94.1111	5.3081	TRUE	11.5085	FALSE	15.2458	FALSE	9.1356	FALSE	16.1695	FALSE	2.8136	TRUE	CD206- Mac
M49	92274395-77f9-4af0-ac5d-35bb56c876fb	4964	2901.3	165.348	3.6377	TRUE	19.0435	FALSE	13.5507	FALSE	13.3913	FALSE	43.1449	FALSE	0.9855	TRUE	CD206- Mac
M49	23abcc05-9d1b-42d9-bb96-445c5e1dc28a	5365.1	2816.4	107.192	1.2128	FALSE	5.339	FALSE	4.6441	FALSE	3.2542	FALSE	12.6441	FALSE	1.1525	TRUE	CD206- Mac
M49	50d4dd09-ee6e-40fb-bd37-3a1c04391270	4475.2	2974.6	233.647	3.1412	FALSE	25.7727	FALSE	10.6364	FALSE	19.9091	FALSE	57.5152	FALSE	1.6364	TRUE	CD206- Mac
M49	c600d552-aaff-42ab-ba9d-35c5e8be30d4	5071.5	3471.1	175.015	3.9695	TRUE	9.6863	FALSE	6.5098	FALSE	5.5686	FALSE	29.8627	FALSE	1.0294	TRUE	CD206- Mac
M49	bdea55fc-cfea-483c-a54d-a73a356a1306	5087.4	3200.2	214.592	3.4379	FALSE	22.6306	FALSE	14.7838	FALSE	19.8559	FALSE	52.4505	FALSE	0.964	TRUE	CD206- Mac
M49	cac07f51-3f4e-4667-bb81-911b9c244cc6	5608.9	3363.8	120.296	2.4659	FALSE	9.3879	FALSE	8.0862	FALSE	4.5172	FALSE	23.0259	FALSE	1.319	TRUE	CD206- Mac
M49	c03d6ebf-7863-4110-a5b6-61f0b68073d3	6462.5	3058.9	102.439	1.8254	FALSE	4.3857	FALSE	5.5214	FALSE	3.6571	FALSE	13.0214	FALSE	2.3643	TRUE	CD206- Mac
M49	a3be0122-47af-416a-b4fa-2db48aaa1fda	6959.3	3741.1	245.401	2.3091	FALSE	22.1713	FALSE	7.1436	FALSE	7.6188	FALSE	61.4144	FALSE	1	TRUE	CD206- Mac
M49	d902efba-8bb4-40b3-97d9-697b5ec03159	7287.6	3954	243.644	4.6062	TRUE	23.3964	FALSE	13.6847	FALSE	15.1532	FALSE	59.1712	FALSE	1.1441	TRUE	CD206- Mac
M49	dc66d34a-91f4-4edc-825a-9280fee2688d	5901.9	4899.7	173.2	1.43	FALSE	20.8276	FALSE	8.3908	FALSE	17.8161	FALSE	37.9425	FALSE	1.0805	TRUE	CD206- Mac
M49	bbce45fd-ea1d-4f9a-b2e7-4a8e2a485c5b	6850.8	4089.5	212.28	4.5152	TRUE	13.2421	FALSE	7.7263	FALSE	5.6105	FALSE	34.5789	FALSE	1.1684	TRUE	CD206- Mac
M49	16a9c8a3-97a3-4d0b-86f3-73880e2e4732	6351.9	4861.6	188.637	1.425	FALSE	17.1867	FALSE	6.5067	FALSE	13.0267	FALSE	33.8267	FALSE	1.56	TRUE	CD206- Mac
M49	a6c22840-a713-4694-8f92-9d5f3abaf4ad	11440.8	4776	172.062	1.8927	FALSE	13.4196	FALSE	14.4643	FALSE	15.0625	FALSE	32.0357	FALSE	1.0536	TRUE	CD206- Mac
M49	2d0f9813-3d32-48ac-8b23-7a6aa5d9b720	12519.4	4338.3	225.57	10.4434	TRUE	12.4528	FALSE	13.1195	FALSE	7.3774	FALSE	27.6918	FALSE	1.0314	TRUE	CD206- Mac
M49	1d0a6cbd-1574-4d4c-a69d-efbdffab9e7e	4092.5	5300.4	161.456	12.3197	TRUE	17.9597	FALSE	8.8871	FALSE	13.7661	FALSE	30.871	FALSE	1.0484	TRUE	CD206- Mac
M49	2071f2e9-ab52-4c39-93ee-b38c86ae0e57	4316.5	5627.7	220.846	5.3675	TRUE	17.5773	FALSE	11.4948	FALSE	9.4948	FALSE	36.5464	FALSE	0.9794	TRUE	CD206- Mac
M49	6e46708d-528d-4661-95ed-b192a8b75418	6020.8	5811.1	161.492	1.661	FALSE	19.2959	FALSE	9.602	FALSE	13.4184	FALSE	36.2449	FALSE	1.7449	TRUE	CD206- Mac
M49	7826ffbe-47b6-45a9-a0d9-82c655db8b58	7096.8	5671.5	171.571	2.2571	FALSE	26.619	FALSE	6.619	FALSE	14.0595	FALSE	56.4881	FALSE	1.7024	TRUE	CD206- Mac
M49	c9c7f1db-685b-4fa2-bf8e-87ec80ecfddf	6181.4	5845.8	165.893	1.52	FALSE	19.5789	FALSE	7.9079	FALSE	16	FALSE	35.5395	FALSE	1.1842	TRUE	CD206- Mac
M49	33838db3-3e83-4697-878e-7dfba8d2c3ab	7561.8	5809.2	202.343	1.0571	FALSE	15.369	FALSE	4.5595	FALSE	6.369	FALSE	42.4524	FALSE	1.2143	TRUE	CD206- Mac
M49	67c43730-640e-4435-8921-ebfa3568875e	14294.7	5780.6	102.28	56.1419	TRUE	14.2767	FALSE	13.522	FALSE	16.4403	FALSE	24.5283	FALSE	3.3836	TRUE	CD206- Mac
M49	942b9d40-21bc-4999-a7d7-abb0fe79fc4d	5307.7	6062.2	106.454	4.8553	TRUE	22.3404	FALSE	12.7128	FALSE	16.7872	FALSE	33.1809	FALSE	1.3511	TRUE	CD206- Mac
M49	47e98029-5542-4d30-8017-c17728d7ad3f	5862.8	6694.2	218.63	1.9444	FALSE	19.2551	FALSE	6.3265	FALSE	10.4184	FALSE	44.9592	FALSE	1.2449	TRUE	CD206- Mac
M49	bda55fa9-0ec4-49cd-a05e-eb60935d1acd	13828.6	6305.3	104.356	2.8462	FALSE	8.8835	FALSE	8.7961	FALSE	8.068	FALSE	19.8155	FALSE	0.9612	TRUE	CD206- Mac
M49	1127bfad-7c8d-46d3-8e96-df94e8b8463b	5270.7	7361.4	225.115	4.2083	TRUE	19.7579	FALSE	11.3895	FALSE	13.2105	FALSE	48.2632	FALSE	0.9684	TRUE	CD206- Mac
M49	615645fa-5529-4128-bb69-8ecd503a8e1b	5157.6	7770.4	242.984	2.5596	FALSE	20.7033	FALSE	7.6209	FALSE	9.2967	FALSE	56.0714	FALSE	1.0769	TRUE	CD206- Mac
M49	03809570-e369-4338-9e3a-573aa4bb4ab0	6555.7	7127	153.687	1.2609	FALSE	16.2692	FALSE	6.1827	FALSE	11.6635	FALSE	32.6923	FALSE	0.9712	TRUE	CD206- Mac
M49	2fc83d8c-6c5a-45f2-86c6-33ce6d8697ab	7649	7871.4	151.386	1.807	FALSE	23.8594	FALSE	10.5938	FALSE	10.5938	FALSE	58.9062	FALSE	1.1406	TRUE	CD206- Mac
M49	364e1b65-3dae-479a-8daa-5f52de3558c8	8017.5	7884.2	170.487	1.8739	FALSE	14.5591	FALSE	9.8817	FALSE	9.129	FALSE	34.4516	FALSE	1.0215	TRUE	CD206- Mac
M49	c6f91066-8cae-4658-9193-8b74dbbfe5e9	8946	7118.4	180.75	1.3646	FALSE	18.2756	FALSE	10.3307	FALSE	10.6693	FALSE	40.0472	FALSE	1.0945	TRUE	CD206- Mac
M49	c00c9c56-bf22-41c2-a0be-21ff4469bb9c	8768.3	7259.3	241.095	2.8418	FALSE	22.6122	FALSE	10.0306	FALSE	19.4184	FALSE	52.5714	FALSE	1.0816	TRUE	CD206- Mac
M49	580f4011-02d8-4465-a68e-01848142660f	11570.4	7747.5	112.26	1.9593	FALSE	10.6907	FALSE	7.3711	FALSE	9.3918	FALSE	21.1237	FALSE	1.0722	TRUE	CD206- Mac
M49	f3de2818-f40c-438c-9ecb-eca137c3a4c2	13662.5	7306.7	226.313	6.0783	TRUE	13.7381	FALSE	12.7024	FALSE	28.8929	FALSE	50.0119	FALSE	1.0119	TRUE	CD206- Mac
M49	40b2977a-4ac7-469b-b44e-aedcfbd73f1c	13677.8	7309.8	152.5	3.8659	TRUE	12.1625	FALSE	14.3875	FALSE	22.0125	FALSE	40.1125	FALSE	1.25	TRUE	CD206- Mac
M49	e72adfeb-dbb9-4d4f-94b3-df0676886aac	14493.2	7226.5	90.3324	4.828	TRUE	6.5976	FALSE	9.7396	FALSE	8.1834	FALSE	13.142	FALSE	0.9704	TRUE	CD206- Mac
M49	6b229d50-2159-4f18-aae0-53c1d91a2445	4521.1	8514.7	214.577	3.374	FALSE	22.9286	FALSE	9.9405	FALSE	13.7143	FALSE	51.6667	FALSE	1.2738	TRUE	CD206- Mac
M49	db578bf8-28ee-4c18-84dd-1ce0475eac35	4973.8	8738.9	216.965	2.8609	FALSE	22.5763	FALSE	8.2288	FALSE	10	FALSE	56.8983	FALSE	1.0254	TRUE	CD206- Mac
M49	e5a8b2f6-de3c-42a6-96da-610fc3dc545f	5110	8763.3	213.75	3.6667	TRUE	16.0089	FALSE	11.2035	FALSE	26.0531	FALSE	38.2655	FALSE	0.9735	TRUE	CD206- Mac
M49	875eb04b-efd6-4a6e-8535-793d127342be	6457.2	8869.6	188.662	2.3117	FALSE	17.2297	FALSE	9.1486	FALSE	22	FALSE	35.4189	FALSE	1.0811	TRUE	CD206- Mac
M49	79161afd-df5c-49cc-87bb-0e13b1727059	8055.8	8154.1	127.269	2.7164	FALSE	18.5294	FALSE	7.5588	FALSE	8.3824	FALSE	43.9853	FALSE	2.3676	TRUE	CD206- Mac
M49	2e888bfa-b9e5-42ce-be44-adc44b0d4922	7921.2	8175.5	147.678	1.5304	FALSE	14.7143	FALSE	9.4857	FALSE	10.4667	FALSE	32.8476	FALSE	0.9619	TRUE	CD206- Mac
M49	f65d6a86-ca0c-4f21-8fc2-45e7a8ffe8e3	7143.8	8373.2	232.126	1.6782	FALSE	19.2656	FALSE	9.5312	FALSE	31.0469	FALSE	41.2656	FALSE	2.2031	TRUE	CD206- Mac
M49	fb348690-2fc2-4252-bbfd-a6403669f53b	7961.6	8471.1	165.879	2.6364	FALSE	18.15	FALSE	9.3583	FALSE	11.0333	FALSE	42.0583	FALSE	1.3917	TRUE	CD206- Mac
M49	c55be531-ee92-47b2-99ba-aeed8a7638c1	8153.3	8064.9	130.589	1.4521	FALSE	17.1013	FALSE	6.7848	FALSE	7.4937	FALSE	41.2278	FALSE	1.7722	TRUE	CD206- Mac
M49	865970ac-ca14-45bc-9042-c042ee150270	10594.5	8167.7	113.439	3.9018	TRUE	9.5267	FALSE	11.1867	FALSE	9.36	FALSE	21.4467	FALSE	1.02	TRUE	CD206- Mac
M49	1615ba80-c31b-4aed-910f-d275506e0e1a	12933.9	8077.2	116.982	1.7182	FALSE	16.4706	FALSE	10.5294	FALSE	15.7843	FALSE	35.2843	FALSE	1.0882	TRUE	CD206- Mac
M49	e8683ac8-f002-4106-a1b7-1004f970a0b3	12815.2	8342.8	150.444	2.2522	FALSE	15.3407	FALSE	14.1429	FALSE	18.044	FALSE	31.6264	FALSE	1.1978	TRUE	CD206- Mac
M49	5a74126e-8b4f-43b9-add2-4156d2944c4c	12638.5	8393.3	144.667	2.2051	FALSE	15.3981	FALSE	13.1667	FALSE	14.6389	FALSE	29.537	FALSE	1.287	TRUE	CD206- Mac
M49	d5774252-acde-40e9-9b26-d967973f74d2	13282.2	7993.3	155.195	2.2462	FALSE	12.1304	FALSE	11.3152	FALSE	11.4457	FALSE	25.7935	FALSE	1.2989	TRUE	CD206- Mac
M49	69476f56-c2e1-412a-90e2-2ba0474bbefb	13382.7	8394.6	120.975	1.839	FALSE	18.7025	FALSE	14.157	FALSE	14.5289	FALSE	35.1157	FALSE	1.2727	TRUE	CD206- Mac
M49	059ef0fb-ec1b-41a9-8feb-f32540c27e3c	3902.3	9640.1	147.627	11.7727	TRUE	11.9843	FALSE	14.4094	FALSE	8.1732	FALSE	21.0079	FALSE	0.9685	TRUE	CD206- Mac
M49	1706fe1b-81db-44f0-9b16-382f1dbc7a00	3904.3	9655.3	129.218	11.4636	TRUE	13.8452	FALSE	14.8333	FALSE	10.6905	FALSE	25.1667	FALSE	1.0714	TRUE	CD206- Mac
M49	b0c53cbe-2b9b-4f74-a21b-84910730b582	3764	9834.1	197.303	7.5273	TRUE	17.3947	FALSE	11.0351	FALSE	9.9649	FALSE	36.9298	FALSE	0.9825	TRUE	CD206- Mac
M49	353a4bbc-7695-4f55-b7e3-d79f9ecba927	3782.8	9862.1	202.221	13.0779	TRUE	19.3913	FALSE	14.6522	FALSE	12.5797	FALSE	36.7971	FALSE	1.058	TRUE	CD206- Mac
M49	b8e9bf02-fa90-4334-bc83-fdd1f661f7e0	3687.1	9900.4	210.587	8.3303	TRUE	22.092	FALSE	13.4483	FALSE	10.7471	FALSE	45.5862	FALSE	1.2184	TRUE	CD206- Mac
M49	44b10b0d-d404-4a22-bb84-2204605f2171	4535.3	9034.7	198.329	3.6709	TRUE	16.7529	FALSE	8.1882	FALSE	7.8824	FALSE	40.7765	FALSE	1.4118	TRUE	CD206- Mac
M49	097cf451-7c0d-45cf-be0f-34f2c5e173f3	4495.4	9132.8	195.58	4.43	TRUE	13.5278	FALSE	12.3056	FALSE	12.5278	FALSE	32.3148	FALSE	1.1759	TRUE	CD206- Mac
M49	5dce4408-8f2b-4123-82c5-0ec3e5895c4a	4935.8	9596.6	213.189	15.1532	TRUE	23.2692	FALSE	11.1923	FALSE	15.6827	FALSE	44.8846	FALSE	1.2019	TRUE	CD206- Mac
M49	96b8f6e5-ddcb-417c-b543-8d6cc83d9def	4906.7	9702.9	155.239	3.0896	FALSE	17.1939	FALSE	9.6224	FALSE	10.5204	FALSE	34.2347	FALSE	2.1224	TRUE	CD206- Mac
M49	2d699a4a-09b8-4a42-9a7a-0f47ccd5242c	5032.1	9808.3	149.312	4.1667	TRUE	24.3889	FALSE	8.4306	FALSE	14.2083	FALSE	52.1111	FALSE	1.2917	TRUE	CD206- Mac
M49	c4bbc7d9-d7ba-48fd-8bd5-64edd6bfec23	4255.3	9903.2	210.766	10.4043	TRUE	24.1579	FALSE	15.4035	FALSE	20.1754	FALSE	43.2632	FALSE	1.0175	TRUE	CD206- Mac
M49	2532f44b-d54d-486a-be4b-719bfa4025f7	4324.8	9969.2	245.294	7.5882	TRUE	20.5631	FALSE	11.1262	FALSE	10.3495	FALSE	50.2621	FALSE	0.9709	TRUE	CD206- Mac
M49	fdd86691-a10b-4fad-b3f1-f27561a36383	5985.9	9851.6	166.086	1.7387	FALSE	17.0855	FALSE	7.6581	FALSE	11.1538	FALSE	35.3504	FALSE	1.2393	TRUE	CD206- Mac
M49	b6662758-1e06-410a-8f51-96075af38706	5352.2	9863.4	127.583	4.45	TRUE	20.5714	FALSE	9.0714	FALSE	12.4857	FALSE	40.0857	FALSE	0.9857	TRUE	CD206- Mac
M49	80f3c627-be64-4287-88c5-d25a3cafa0c3	5359.9	9921	196.27	3.97	TRUE	22.19	FALSE	9.97	FALSE	13.7	FALSE	43.52	FALSE	2.21	TRUE	CD206- Mac
M49	761e181b-3a2a-4cbb-ae1d-6308e9673cc4	6085.3	9737	127.209	2.2637	FALSE	12.9149	FALSE	6.9787	FALSE	12.0851	FALSE	27.9149	FALSE	1.0532	TRUE	CD206- Mac
M49	0925b4c8-1cfe-4e08-9c13-b726594314b4	14539.3	9454	155.309	1.9879	FALSE	10.787	FALSE	10.7407	FALSE	16.6759	FALSE	23.8704	FALSE	1.1667	TRUE	CD206- Mac
M49	b84f0364-4fc9-457e-83fa-4f6b75f7ba1f	16086.5	9764.5	76.7177	8.879	TRUE	16.6429	FALSE	16.0714	FALSE	15.3878	FALSE	28.5918	FALSE	2.4694	TRUE	CD206- Mac
M49	e913a098-c479-4e3b-a222-4a40627d717f	4580	10123.5	177.941	7.3529	TRUE	14.0882	FALSE	10.3971	FALSE	9.5882	FALSE	31.25	FALSE	0.9706	TRUE	CD206- Mac
M49	74ce2283-cb46-487a-8214-c6707a002234	4263.9	10231.6	248.41	7.3264	TRUE	20.4528	FALSE	10.9245	FALSE	15.1792	FALSE	46.6698	FALSE	0.9811	TRUE	CD206- Mac
M49	0f0ae37a-c665-4c87-bf7f-130c6dca63f6	4379.5	10408.6	124.725	6.7875	TRUE	13.1096	FALSE	11.0137	FALSE	8.0822	FALSE	28.9863	FALSE	0.9589	TRUE	CD206- Mac
M49	a2af5a2c-d705-4d96-8045-30e4c6a499e7	4703.5	10494.4	241.56	3.6887	TRUE	23.5479	FALSE	13.3836	FALSE	18.3288	FALSE	53.1712	FALSE	0.9863	TRUE	CD206- Mac
M49	244cbf61-b4bf-4fab-bc8c-a67f4782f530	4636.9	10541.4	245.063	3.9709	TRUE	27.5514	FALSE	13.9533	FALSE	15.0093	FALSE	61.6449	FALSE	1.0093	TRUE	CD206- Mac
M49	a2de31cc-f7f0-4cf3-a812-1d94709d0fcc	5453.6	10102.5	168.026	2.8205	FALSE	21.1939	FALSE	9.2347	FALSE	13.6327	FALSE	43.0816	FALSE	1.1224	TRUE	CD206- Mac
M49	5ca2cba6-9e31-4487-8044-844c28cc3d73	5101.8	10208.7	159.027	2.3274	FALSE	16.2929	FALSE	8.1717	FALSE	10.5354	FALSE	31.9293	FALSE	1.0101	TRUE	CD206- Mac
M49	e8b4488a-3bde-4c92-bb4b-e3ae101598c5	5464.5	10217	114.552	2.6418	FALSE	25.284	FALSE	9.7901	FALSE	12.8395	FALSE	50.1852	FALSE	1.0247	TRUE	CD206- Mac
M49	56998d52-75c1-4b71-8aae-263166df821f	5226.5	10489.1	205.958	2.8341	FALSE	27.4143	FALSE	10.8714	FALSE	20.0643	FALSE	51.8429	FALSE	0.9857	TRUE	CD206- Mac
M49	783baa87-0dd7-4b02-b1e4-4751eeea8168	7804	10033.7	246.208	4.4717	TRUE	24.2	FALSE	10.2242	FALSE	13.7333	FALSE	61.5152	FALSE	1.0909	TRUE	CD206- Mac
M49	f581ec7b-7255-47ed-98ce-f4e301b6f46c	7574.7	10310.4	208.813	6.1209	TRUE	23.7368	FALSE	12.7895	FALSE	16.1789	FALSE	52.3263	FALSE	0.9684	TRUE	CD206- Mac
M49	65473ed9-83b9-4399-89c6-f31358f015c3	10259.8	10925.6	176.168	2.7079	FALSE	13.4235	FALSE	14.1647	FALSE	27.1647	FALSE	31.6	FALSE	1	TRUE	CD206- Mac
M49	77b8f21e-5cdf-4bdd-b392-b18ca830015e	14616.5	9998.8	159.838	1.8088	FALSE	13.8667	FALSE	11.95	FALSE	11.65	FALSE	31.2333	FALSE	1.2167	TRUE	CD206- Mac
M49	a2679ff6-046b-4512-9224-c9adbb65fe8d	2809	11185.3	164.694	9.8571	TRUE	27.325	FALSE	15.925	FALSE	30.65	FALSE	50.3125	FALSE	1.0125	TRUE	CD206- Mac
M49	8dc225db-3eb3-483b-b823-4ae43c7f3cb7	2806.1	11226	135.968	7.127	TRUE	17.9115	FALSE	13.292	FALSE	15.3363	FALSE	36.885	FALSE	1.0973	TRUE	CD206- Mac
M49	d954d8b0-2a75-4e41-a6f4-a6a1953e6252	2683.7	11255.7	225.839	4.354	TRUE	17.7874	FALSE	11.7087	FALSE	10.1181	FALSE	49.9764	FALSE	1.0551	TRUE	CD206- Mac
M49	317604f1-b5dd-4485-8e12-53c460f8a020	2468.2	11287.5	224.905	7.4405	TRUE	23.55	FALSE	12.8833	FALSE	16.4667	FALSE	44.25	FALSE	1.0333	TRUE	CD206- Mac
M49	1e53349b-adc1-4e71-b6b0-cf0a075ccb30	2518.6	11292.6	76.3516	7.5275	TRUE	12.6067	FALSE	9.191	FALSE	10.9438	FALSE	21.0899	FALSE	1.0337	TRUE	CD206- Mac
M49	75fad1dc-2fa1-48b1-8999-f753793f6ea3	2487.7	11307.8	86.6226	10.6887	TRUE	11.2048	FALSE	11.0964	FALSE	8.1325	FALSE	16.253	FALSE	1.0602	TRUE	CD206- Mac
M49	abae3e33-2d17-455f-a64f-4bf551dcbc6c	2586.7	11341.1	130.377	4.4592	TRUE	9.0132	FALSE	15.5789	FALSE	8.9474	FALSE	22.9211	FALSE	0.9737	TRUE	CD206- Mac
M49	110b6e7e-4097-4c11-a113-735ea6ea02f3	2717.5	11430.1	223.347	3.2109	FALSE	16.2262	FALSE	9.25	FALSE	11.3929	FALSE	46.0119	FALSE	1.1071	TRUE	CD206- Mac
M49	2b779067-7f2e-48a5-a8df-13263b212f90	2722.4	11443.5	233.529	3.8333	TRUE	15.2022	FALSE	9.6854	FALSE	9.6517	FALSE	43.2809	FALSE	1.0112	TRUE	CD206- Mac
M49	7eb1c307-59e5-4b46-918d-1cf0d07e03b2	2709.4	11460	191.023	2.2955	FALSE	12.661	FALSE	12.9322	FALSE	7.7966	FALSE	33.678	FALSE	1.6102	TRUE	CD206- Mac
M49	63bf6eff-ae3b-4a83-a99b-53812d5227ad	2872.4	11565.5	196.301	3.0108	FALSE	11.9176	FALSE	6.8941	FALSE	6.7412	FALSE	35.5412	FALSE	1.2	TRUE	CD206- Mac
M49	c8a24fa9-4740-4bc2-973f-55e69bb39e92	2867.3	11570.2	239.308	3.7009	TRUE	15	FALSE	9.4937	FALSE	9.962	FALSE	42.8608	FALSE	2.2025	TRUE	CD206- Mac
M49	17b416c7-9da6-4b54-9663-82e699befd31	3011.2	11611.6	168.902	2.3529	FALSE	13.9107	FALSE	8.9643	FALSE	8.5357	FALSE	37.6429	FALSE	1.3393	TRUE	CD206- Mac
M49	71c8f93d-f247-4e96-9070-2ab5a80dfc0e	2981.8	11619.8	211.5	2.8176	FALSE	12.3577	FALSE	8.5203	FALSE	9.878	FALSE	34.7561	FALSE	1.252	TRUE	CD206- Mac
M49	dba623eb-1260-4e9b-bc65-7beb67b2a659	3009.8	11626.3	235.359	2.5489	FALSE	13.7241	FALSE	10.3793	FALSE	11.9828	FALSE	40.5948	FALSE	2.319	TRUE	CD206- Mac
M49	fe720893-4faf-456c-b87b-2ececbc6a4e0	2932.4	11661.4	227.393	2.1282	FALSE	15.2727	FALSE	8.4242	FALSE	8.2626	FALSE	39.8182	FALSE	1.2222	TRUE	CD206- Mac
M49	ca5e5a02-9623-4d43-a847-815464302f5d	3127.9	11455.4	164.207	6.8966	TRUE	22.0111	FALSE	15.2333	FALSE	22.6333	FALSE	44.6889	FALSE	0.9778	TRUE	CD206- Mac
M49	9015733a-c1ba-4c9c-b29b-43e900e1afa4	3078	11650.5	224.331	2.5215	FALSE	13.8354	FALSE	6.939	FALSE	9.1707	FALSE	38.2561	FALSE	1.2805	TRUE	CD206- Mac
M49	bf26c280-2e65-44c8-86b9-7421f358bfe7	3278.1	11771.5	204.95	12.6547	TRUE	13.7661	FALSE	7.3468	FALSE	10.7016	FALSE	38.25	FALSE	1.1694	TRUE	CD206- Mac
M49	1de7e61e-71ee-46ad-aa69-b4d11cef3e96	3337.7	11793.5	210.431	1.4128	FALSE	13.9659	FALSE	5.7386	FALSE	9.1364	FALSE	36.2955	FALSE	1.0114	TRUE	CD206- Mac
M49	c2f07f0b-8622-4074-bdcb-2ef4c647011c	3390.4	11802.5	245.525	2.5246	FALSE	20.0806	FALSE	7.1694	FALSE	14.4677	FALSE	51.0323	FALSE	1	TRUE	CD206- Mac
M49	3bdd71e7-98d5-4448-87bc-31943a525722	5303.4	10961.3	122.969	3.8855	TRUE	21.0144	FALSE	13.5837	FALSE	20.1818	FALSE	39.1579	FALSE	0.9713	TRUE	CD206- Mac
M49	9e94ed1c-de27-4240-8c83-f4225d28d9cf	5877.2	11089.2	137.479	3.4017	FALSE	27.3922	FALSE	10.3235	FALSE	15.6471	FALSE	46.9706	FALSE	1.5686	TRUE	CD206- Mac
M49	c892d734-7af1-4a2d-893d-599ffbd9cc1c	5964.3	11649.5	165.518	1.7692	FALSE	18.6275	FALSE	8.5784	FALSE	13.8529	FALSE	35.8333	FALSE	2.0686	TRUE	CD206- Mac
M49	7e87463b-5c35-4198-87e7-239be1bb2011	6506.4	11136.7	221.191	6.1461	TRUE	28.2895	FALSE	12.8289	FALSE	17.6711	FALSE	60.7237	FALSE	1.8289	TRUE	CD206- Mac
M49	55265d6b-adce-4421-b4a1-503addf1f3ad	6191.3	11540.2	151.49	5.6154	TRUE	23.4255	FALSE	11.1383	FALSE	26.0106	FALSE	42.1064	FALSE	1.3723	TRUE	CD206- Mac
M49	2d7b1da6-5041-4f80-a8e8-4a49921c3461	6570.1	11886.9	204.475	1.5082	FALSE	22.8481	FALSE	12.6456	FALSE	13.5696	FALSE	45.8987	FALSE	1.3671	TRUE	CD206- Mac
M49	b66c4bf0-3b61-48e8-bcfa-ae05d0509899	8678.6	11386.5	212.265	4.8431	TRUE	19.9333	FALSE	13.7889	FALSE	12.3111	FALSE	45	FALSE	1.0444	TRUE	CD206- Mac
M49	0b7bf360-d8f3-495c-972f-d0fb8d11b768	10193.1	10969.3	176.119	3.7063	TRUE	10.2475	FALSE	11.1287	FALSE	12.8713	FALSE	25.0099	FALSE	1.3267	TRUE	CD206- Mac
M49	11933fc4-4718-4115-8d23-0a51f27842fc	11080.4	11508.1	131.49	2.2252	FALSE	13.2897	FALSE	13.4486	FALSE	20.9252	FALSE	26.1776	FALSE	1.0561	TRUE	CD206- Mac
M49	7b475b32-4059-43e6-aa3f-929d9513e63f	2578.8	11927.6	219.044	3.7222	TRUE	20.1522	FALSE	10.75	FALSE	15.7065	FALSE	58.663	FALSE	1.3261	TRUE	CD206- Mac
M49	ca8b2a5b-e429-4874-9569-641676a6f4bd	2600.9	12103	198.76	3.6456	TRUE	11.2267	FALSE	9.2267	FALSE	14.6	FALSE	32.6	FALSE	0.96	TRUE	CD206- Mac
M49	52279f1f-0ad9-4790-85b4-970b94585e11	2592.2	12107.4	239.918	4.7888	TRUE	16.6364	FALSE	12.2479	FALSE	16.6281	FALSE	41.0331	FALSE	4.3223	TRUE	CD206- Mac
M49	d68d7447-ee14-478e-95a6-b75055d9f45d	2428.9	12216.3	103.5	3.1441	FALSE	7.9505	FALSE	7.802	FALSE	7.5149	FALSE	19.297	FALSE	1.7624	TRUE	CD206- Mac
M49	5ff7b3cb-cda8-4742-aad5-c4bf7fe082d0	2780.6	12507.7	142.837	1.4239	FALSE	16.8765	FALSE	6.358	FALSE	12.5679	FALSE	40.1235	FALSE	1.3704	TRUE	CD206- Mac
M49	f7ef3b5c-e0ea-4b1e-ab4a-c70d3093b9e0	2498.7	12545.2	158.667	4.4386	TRUE	22.5821	FALSE	8.5821	FALSE	16.4478	FALSE	46.3731	FALSE	1	TRUE	CD206- Mac
M49	574fb652-3d3a-41d4-aeff-1517a6ce14cc	2415.3	12739.1	222.459	2.9835	FALSE	18.1923	FALSE	7.5064	FALSE	15.4038	FALSE	40.1603	FALSE	1.0962	TRUE	CD206- Mac
M49	e5efd157-0d8e-453c-8653-37e0db1dba34	3095.8	12440.2	155.619	1.7778	FALSE	18.4487	FALSE	5.9487	FALSE	10.641	FALSE	42.0513	FALSE	1.0641	TRUE	CD206- Mac
M49	a09e3dd1-3986-4950-b004-304aad10961f	3627.9	12818.8	193.658	1.4444	FALSE	19.8609	FALSE	5.7739	FALSE	10.8261	FALSE	45.0261	FALSE	0.9913	TRUE	CD206- Mac
M49	f76e51ec-5351-452d-9eac-589e27e0c59f	4523.8	12657.9	203.66	3.8085	TRUE	14.6825	FALSE	7.3968	FALSE	9.7778	FALSE	36.7143	FALSE	1.1905	TRUE	CD206- Mac
M49	b5de6742-f7de-4d19-b013-63a053171592	4576.1	12665.8	181.462	1.4946	FALSE	15.7191	FALSE	4.9775	FALSE	10.0787	FALSE	38.3933	FALSE	1.5506	TRUE	CD206- Mac
M49	c2b93a0b-77ac-4035-885f-274ae3c1185b	4603.6	12675.6	200.474	1.4211	FALSE	16.7727	FALSE	5.4205	FALSE	9.5795	FALSE	43.5795	FALSE	1.1591	TRUE	CD206- Mac
M49	c75bb81d-2ce4-40fc-a8e0-f3ed0e65d895	4128.7	12696.2	153.679	2.2179	FALSE	11.8537	FALSE	6.0366	FALSE	11.3537	FALSE	29.8659	FALSE	0.9634	TRUE	CD206- Mac
M49	ca1ab633-41f1-4755-a503-ffad59744f60	4597	12717.6	196.153	1.2917	FALSE	13.7	FALSE	5.9222	FALSE	8.0778	FALSE	34.9667	FALSE	1.1	TRUE	CD206- Mac
M49	bc45b24a-a5ff-461c-9feb-f1d43a74fcb0	4739.2	12917.8	235.079	2.5926	FALSE	23.5918	FALSE	8.4796	FALSE	14.3265	FALSE	52.6224	FALSE	1.2959	TRUE	CD206- Mac
M49	d4eca360-45ea-4d70-8866-fb5ad3f92036	8398.9	12047.3	130.493	1.9437	FALSE	7.2237	FALSE	6.1711	FALSE	4.4605	FALSE	19.4079	FALSE	1.0132	TRUE	CD206- Mac
M49	1e4bb05c-a007-4637-a2b9-6a3d2f0053e9	8858.6	12621	130.917	4.7917	TRUE	7.9412	FALSE	11.9706	FALSE	11.1765	FALSE	19.4853	FALSE	1.0588	TRUE	CD206- Mac
M49	cb029f60-0b62-444d-a4e0-b9ea476deba7	8362.3	12638.5	164.252	2.9542	FALSE	13.2252	FALSE	11	FALSE	23.8559	FALSE	32.009	FALSE	0.991	TRUE	CD206- Mac
M49	f72de642-bdfd-46d0-b58d-7755f8eb6312	12860	12482.7	141.91	3.4487	FALSE	14.4261	FALSE	12.9217	FALSE	11.2348	FALSE	29.4522	FALSE	3.0174	TRUE	CD206- Mac
M49	5f123b00-2d57-4053-a642-e0603d222141	2420.5	13451.8	137.096	2.8456	FALSE	27.5175	FALSE	10.0526	FALSE	17.7105	FALSE	41.6667	FALSE	1	TRUE	CD206- Mac
M49	66686a50-087e-44e8-a45a-45012d48a77e	2668.8	13531.6	132.506	2.1758	FALSE	21.7723	FALSE	7.7426	FALSE	14.5446	FALSE	38.4554	FALSE	0.9802	TRUE	CD206- Mac
M49	26622a11-314a-4419-ba8b-4a8304ce5dcb	3719.3	13584.5	159.132	1.8491	FALSE	20.9149	FALSE	8.617	FALSE	13.9043	FALSE	38.4681	FALSE	1	TRUE	CD206- Mac
M49	f5867ab9-995e-4b5e-bfc9-8fbc86a995fa	4808.6	13061.2	213.226	3.1071	FALSE	14.3699	FALSE	7.1096	FALSE	11.2877	FALSE	32.863	FALSE	1.0137	TRUE	CD206- Mac
M49	ed58d7d8-6e77-4921-84c5-79538201ed68	4525.4	13184.8	203.204	4.2593	TRUE	29.0577	FALSE	14.0962	FALSE	29.6538	FALSE	57.3269	FALSE	1.25	TRUE	CD206- Mac
M49	d1b9b051-7746-4703-8565-58417faca8e1	5236	13241.2	152.807	2.1193	FALSE	17.0928	FALSE	8.4021	FALSE	15.5361	FALSE	35.2371	FALSE	1.2577	TRUE	CD206- Mac
M49	940a13d8-468b-4558-9512-fb11f27fb62e	6092.3	13514.6	69.087	8.6304	TRUE	20.0606	FALSE	15.2121	FALSE	17.0303	FALSE	28.4091	FALSE	1.0152	TRUE	CD206- Mac
M49	277d5dd3-cef3-483c-b311-72a28099e211	9816.6	13767.5	161.085	2.2791	FALSE	16.8021	FALSE	13.0938	FALSE	13.875	FALSE	31.3125	FALSE	2.3125	TRUE	CD206- Mac
M49	837b0222-510a-4d90-b7a1-402a64608fd4	11913.5	13675.1	128.575	3.5388	FALSE	13.9141	FALSE	16.0703	FALSE	13.0156	FALSE	26.8281	FALSE	1.1953	TRUE	CD206- Mac
M49	f443c411-65da-4668-99fc-c22fe1cddef4	1966.5	14488.8	183.587	3.254	FALSE	15.781	FALSE	8.2409	FALSE	12.5985	FALSE	34.9124	FALSE	1.1679	TRUE	CD206- Mac
M49	4c46a1e2-88a2-442b-a530-082cf91b01d5	2799.7	14093.7	127.361	2.2177	FALSE	27.4959	FALSE	9.7686	FALSE	16.2397	FALSE	46.4628	FALSE	1.0331	TRUE	CD206- Mac
M49	a7b8b06f-d86f-49e2-9c04-2533ce1b9f46	2432.1	14390.6	205.018	2.3964	FALSE	27.3936	FALSE	11.3617	FALSE	20.4787	FALSE	46.8617	FALSE	1.2553	TRUE	CD206- Mac
M49	32b9a483-ca6f-4c7a-a918-0b54c3f7caf7	3458.7	14299.9	186.155	2.8592	FALSE	29.3558	FALSE	10.6687	FALSE	15.4294	FALSE	57.2577	FALSE	1.3558	TRUE	CD206- Mac
M49	6740af75-ff20-43d6-b431-00757c43bff1	5033.1	14511.2	213.327	3.7143	TRUE	21.7009	FALSE	11.7009	FALSE	17.4188	FALSE	40.6838	FALSE	1.094	TRUE	CD206- Mac
M49	3049c6be-58c2-48d4-b12b-2f930d7b9a3d	4445.4	14890.1	113.454	3.6645	TRUE	22.0915	FALSE	12.1707	FALSE	21.6463	FALSE	38.2805	FALSE	1.0793	TRUE	CD206- Mac
M49	c66b7c56-3b88-4b99-a2df-ac28bcb73a8a	5652.7	14852.1	187.744	3.5785	TRUE	20.41	FALSE	9.46	FALSE	12.8	FALSE	41.15	FALSE	0.97	TRUE	CD206- Mac
M49	caf3eb39-dae3-45e4-a46a-786beb0e962c	6048.9	14883.9	167.442	2.1346	FALSE	17.2034	FALSE	6.3051	FALSE	8.2203	FALSE	40.4407	FALSE	1.3898	TRUE	CD206- Mac
M49	6eda9f92-34bc-436a-aba5-843c0b513817	5191	14914.1	176.68	4.0445	TRUE	22.125	FALSE	12.5909	FALSE	8.9489	FALSE	43.9773	FALSE	1.2443	TRUE	CD206- Mac
M49	82a4d7c8-8d64-4f27-bb4c-a9a643916e69	5975.2	14945.2	206.6	2.5778	FALSE	19.8409	FALSE	8.5	FALSE	12.0682	FALSE	49.1591	FALSE	1.8182	TRUE	CD206- Mac
M49	86d5913e-82f3-45a5-a70c-82b0c3c206ec	6310.5	14258.1	136.945	13.0455	TRUE	19.1327	FALSE	15.8053	FALSE	16.646	FALSE	32.0619	FALSE	1.1593	TRUE	CD206- Mac
M49	185dfb1b-8d08-471b-9593-16b30dd9e788	6300.2	14270.3	181.855	9.6316	TRUE	22.5591	FALSE	14.086	FALSE	15.5161	FALSE	42.7527	FALSE	1.1505	TRUE	CD206- Mac
M49	2e6515dd-754e-40f9-ac13-ef72a13b7b75	6137.6	14436.4	174.63	5.44	TRUE	28.7473	FALSE	10.9231	FALSE	17.3626	FALSE	60.2198	FALSE	2.5934	TRUE	CD206- Mac
M49	94de83db-c919-4ad6-8dc9-879b01bae129	6265.7	14439.3	119.286	6.5714	TRUE	16.5139	FALSE	9.6528	FALSE	13.9306	FALSE	29.9583	FALSE	1.0556	TRUE	CD206- Mac
M49	c14b882a-c841-4411-9004-1fce6bfae1d0	6454.9	14449.4	146.576	6.822	TRUE	11.5043	FALSE	7.4609	FALSE	7.913	FALSE	23.5565	FALSE	1.087	TRUE	CD206- Mac
M49	782d3f4d-5f82-48e7-af2c-90f596a44383	6587.9	14620.4	157.5	7.0526	TRUE	17.65	FALSE	9.725	FALSE	13.575	FALSE	35.225	FALSE	0.9875	TRUE	CD206- Mac
M49	39166a2f-cdd6-44b4-8819-3d24106a758f	6601.1	14628.6	212.075	12.6444	TRUE	22.4545	FALSE	12.3896	FALSE	15.8636	FALSE	39.5974	FALSE	1.0909	TRUE	CD206- Mac
M49	cd1bea30-64ce-4dd3-813e-45660cdc5ed7	6338.4	14643.5	234.207	3.4138	FALSE	21.9322	FALSE	9.2542	FALSE	13.7966	FALSE	50.678	FALSE	0.9661	TRUE	CD206- Mac
M49	64a3a05a-8860-4611-a0ad-768ea29052c9	6527.2	14666.3	230.99	9.6476	TRUE	22.1901	FALSE	11.0826	FALSE	17.0579	FALSE	49.7025	FALSE	1.0165	TRUE	CD206- Mac
M49	2a0bba70-7595-4c73-bec0-a9d7fa0b8d63	6111.7	14779.5	188.707	2.163	FALSE	20.3523	FALSE	6.7045	FALSE	15.1477	FALSE	47.1136	FALSE	1.2841	TRUE	CD206- Mac
M49	593a0f84-1b2f-4ea3-80de-f615327f77c9	6580	14781.9	193.309	4.8519	TRUE	22.2892	FALSE	10.7229	FALSE	16.6386	FALSE	44.7349	FALSE	0.988	TRUE	CD206- Mac
M49	0d41294b-0d26-4212-917e-009acb4a9da3	6596	14829.8	198.175	6.4948	TRUE	21.8151	FALSE	9.9748	FALSE	15.7059	FALSE	44.8067	FALSE	0.9832	TRUE	CD206- Mac
M49	f028e766-3c46-47f9-a063-971c2b83feac	6155.3	14850.7	186.356	2.3259	FALSE	20.1579	FALSE	6.307	FALSE	9.8947	FALSE	48.5	FALSE	0.9737	TRUE	CD206- Mac
M49	582d5c0b-f405-4221-a0e0-8f4908c65b7a	7769.3	14225.7	126.338	7.2143	TRUE	11.8971	FALSE	13.2574	FALSE	11.0515	FALSE	21.5294	FALSE	2.3971	TRUE	CD206- Mac
M49	02eda964-0c54-44cb-b3c1-d34a26f2eec7	7445.9	14568.7	87.8077	11.0342	TRUE	17.5921	FALSE	9.9408	FALSE	16.4474	FALSE	28.7303	FALSE	1.1776	TRUE	CD206- Mac
M49	71332554-cfd5-4d43-9d6e-14070e539259	7421.1	14639.1	102.213	6.3867	TRUE	13.2967	FALSE	7.4725	FALSE	11.4725	FALSE	25.8132	FALSE	0.978	TRUE	CD206- Mac
M49	4f4fdf28-82b9-4ba6-b9f3-aa55ca6a892b	7381.5	14665.4	109.781	11.4658	TRUE	12.7123	FALSE	9.9726	FALSE	10.3699	FALSE	21.3425	FALSE	1.0548	TRUE	CD206- Mac
M49	989c53df-4be4-4648-bb6a-1cacf6a0ea6e	8038.3	14673.1	138.714	2.5612	FALSE	9.598	FALSE	6.1078	FALSE	5.1275	FALSE	22.4314	FALSE	1.3235	TRUE	CD206- Mac
M49	ffa96cb8-9000-4e96-8356-d37780a70913	7372.7	14866.6	229.968	5.1962	TRUE	16.9091	FALSE	9.405	FALSE	12.2231	FALSE	45.562	FALSE	1	TRUE	CD206- Mac
M49	baec2f6d-2b8a-40ef-8052-abf5046f96dc	9089.1	13944.3	239.945	6.7031	TRUE	23.2897	FALSE	10.5047	FALSE	18.0748	FALSE	52.5421	FALSE	2.0841	TRUE	CD206- Mac
M49	c3f82be0-8064-47f9-8fb3-1d801a248c2a	8999.3	14207.1	186.843	3.2671	FALSE	12.219	FALSE	7.6571	FALSE	6.9714	FALSE	26.7905	FALSE	1.219	TRUE	CD206- Mac
M49	6d9d0166-c187-4f22-98bd-376958ca4bd9	8428.8	14647.5	129.79	4.06	TRUE	13.7333	FALSE	11.1778	FALSE	10.9444	FALSE	28.3111	FALSE	2.9556	TRUE	CD206- Mac
M49	57176700-3cb4-4318-b3f2-af5d1dd8cf1a	9371	14513.8	182.818	2.303	FALSE	19.5887	FALSE	7.7823	FALSE	8.2419	FALSE	50.2258	FALSE	1.4435	TRUE	CD206- Mac
M49	12b1d2d5-d83a-4d6c-a32e-fdd27c34b359	9901.7	14557	181.579	5.3882	TRUE	19.9333	FALSE	12.5048	FALSE	10.6762	FALSE	47.4952	FALSE	18.3238	TRUE	CD206- Mac
M49	dc153a33-5d2d-4b72-9e9e-962f3df6dc38	10098.1	14563.1	139.89	4.9633	TRUE	8.9457	FALSE	8.913	FALSE	7.3261	FALSE	20.5109	FALSE	7.3261	TRUE	CD206- Mac
M49	30016c4a-e920-40f6-ac89-3bab4476534c	9707.2	14819.8	119.057	5.0567	TRUE	13.3564	FALSE	12.6535	FALSE	9.4356	FALSE	27.4851	FALSE	1.2574	TRUE	CD206- Mac
M49	18bde348-c3ec-485e-9170-742ac40995bc	10933.3	14354.1	151.584	6.2327	TRUE	25.3285	FALSE	13.9635	FALSE	15.5036	FALSE	42.5255	FALSE	1.4526	TRUE	CD206- Mac
M49	483bba0e-789a-4ffa-ad20-e3a3ef8494d0	10666.2	14362.1	155.124	5.2966	TRUE	13.6609	FALSE	10.0522	FALSE	9.0174	FALSE	27.3739	FALSE	1.3217	TRUE	CD206- Mac
M49	766e9609-d77c-479e-803b-2c733ac5e1db	10521.4	14513.1	123.356	6.178	TRUE	9.8707	FALSE	12.2585	FALSE	28.2245	FALSE	21.6327	FALSE	1.4218	TRUE	CD206- Mac
M49	de1f58bf-cee9-4812-9e5e-5f6c717fd61b	10857.4	14617	145.207	4.3777	TRUE	13.9843	FALSE	11.0787	FALSE	8.6772	FALSE	26.0236	FALSE	1.5354	TRUE	CD206- Mac
M49	0cbd7847-3faa-4de5-b14c-cf358ea49a33	10450.1	14644	91.7253	4.6813	TRUE	30.8272	FALSE	13.963	FALSE	12.3457	FALSE	42.9753	FALSE	9.3827	TRUE	CD206- Mac
M49	ebf847ff-9729-404b-8359-a8a637ae8d3c	11538.4	14256.9	161.424	5.9394	TRUE	13.6066	FALSE	11.9344	FALSE	12.5574	FALSE	31.4262	FALSE	0.9836	TRUE	CD206- Mac
M49	5b345706-a499-4805-a8f2-895bce7a41ba	12111.3	14423	154.651	3.2629	FALSE	16.2212	FALSE	12.8938	FALSE	11.7965	FALSE	31.5841	FALSE	4.3894	TRUE	CD206- Mac
M49	7a439af8-a69b-4b7c-b73b-8673ebb5b657	13217.8	14035.2	228.767	10.093	TRUE	18.4559	FALSE	8.8382	FALSE	15.8235	FALSE	51	FALSE	1.4265	TRUE	CD206- Mac
M49	b566843a-4696-431d-b6d5-4016fd21065f	13217.9	14051.4	232.637	20.8356	TRUE	19.6406	FALSE	8.8594	FALSE	14.7031	FALSE	52.875	FALSE	1.8281	TRUE	CD206- Mac
M49	77221f88-9197-4b28-97b8-a1b2747dddbe	13059.1	14104.3	132.484	4.125	TRUE	11.165	FALSE	13.6699	FALSE	15.8155	FALSE	22.0194	FALSE	3	TRUE	CD206- Mac
M49	058207c2-ddeb-4083-b515-c3ce94374637	13184.9	13990.8	157.839	5.8462	TRUE	11.6296	FALSE	8.8148	FALSE	8.8241	FALSE	25.463	FALSE	1.1389	TRUE	CD206- Mac
M49	148ac3d0-41ae-4b68-97f0-4fe5dbf01427	2638.6	15083.1	126.989	2.1111	FALSE	21.5111	FALSE	13.9333	FALSE	11.1	FALSE	42.6222	FALSE	1.1111	TRUE	CD206- Mac
M49	0b8ba77e-552a-4061-9168-2827b0eaecbf	4050.8	14920.8	144.333	4.5833	TRUE	25.0882	FALSE	11.8725	FALSE	18.6176	FALSE	44.1078	FALSE	1.0196	TRUE	CD206- Mac
M49	b72c9342-07c6-4fff-a1d2-646e7d97b5ac	3693	14929.1	202.8	2.6789	FALSE	23.375	FALSE	10.4167	FALSE	13.4444	FALSE	43.3125	FALSE	1.0903	TRUE	CD206- Mac
M49	251800cf-8843-431e-8d93-1c4602154bf9	3758.7	15015.2	142.533	2.7246	FALSE	27.7636	FALSE	12.2636	FALSE	17.4182	FALSE	47.5909	FALSE	1.3091	TRUE	CD206- Mac
M49	3cc87442-43ac-47f1-9297-85524049e7f5	3646.5	15033.6	133.086	2.8395	FALSE	26.3571	FALSE	11.6587	FALSE	20.254	FALSE	45.119	FALSE	0.9762	TRUE	CD206- Mac
M49	3e06306f-28c8-4897-8315-f0ea9f35ec45	3782.7	15038.8	137.364	2.8636	FALSE	22.9367	FALSE	11.6329	FALSE	17.4304	FALSE	42.1266	FALSE	3.3038	TRUE	CD206- Mac
M49	57cb9c2c-e82b-4075-9acd-8d28a0e19017	3512.8	15116.5	184.926	3.358	FALSE	24.4344	FALSE	11.3115	FALSE	23.041	FALSE	45.6475	FALSE	1.2049	TRUE	CD206- Mac
M49	7c781179-0139-470b-9c38-de1a9e1d67cb	3449.9	15119.1	153.382	3.0727	FALSE	24.1846	FALSE	9.8308	FALSE	13.4769	FALSE	46.0462	FALSE	1.0615	TRUE	CD206- Mac
M49	403e466e-9e59-4a0f-a932-85fa5ed06ccd	3936.6	15148.9	139.014	3.7042	TRUE	23.6267	FALSE	11.8267	FALSE	23.4533	FALSE	44.24	FALSE	1.0133	TRUE	CD206- Mac
M49	70984435-43cb-4852-9461-d29133ee153e	3085.6	15221.2	216.748	2.7338	FALSE	24.6456	FALSE	11.1139	FALSE	12.557	FALSE	48.6709	FALSE	2.6203	TRUE	CD206- Mac
M49	a540aec5-6136-4ad1-be12-7c8fffb5ccfa	3287.8	15229.3	135.171	2.0427	FALSE	16.7232	FALSE	8.0357	FALSE	8.6161	FALSE	33.5714	FALSE	5.0268	TRUE	CD206- Mac
M49	34d16727-5d6f-44f1-8ff9-2fdb0700737e	3630.7	15350.7	189.008	3.1923	FALSE	24.0385	FALSE	10.2115	FALSE	14.4423	FALSE	44.5962	FALSE	1.6154	TRUE	CD206- Mac
M49	1d110a9d-2bd2-47a1-aa63-976e6e295469	3956.5	15443.3	191.651	2.8421	FALSE	23.1318	FALSE	9.5504	FALSE	13.0078	FALSE	43.4341	FALSE	1.1395	TRUE	CD206- Mac
M49	8567b429-8a68-4529-981a-761b7cf0963c	3068.4	15462	176.692	3.1231	FALSE	21.7541	FALSE	8.7213	FALSE	12.4426	FALSE	41.6393	FALSE	1.2623	TRUE	CD206- Mac
M49	5c26201f-2d77-4237-a8b7-3bbbc185a0e7	3054.2	15472.1	206.259	3.6468	TRUE	25.4211	FALSE	10.4868	FALSE	17.4342	FALSE	45.4145	FALSE	1.5329	TRUE	CD206- Mac
M49	455d9585-7505-422a-8448-6397bd11467d	3308.2	15482.9	134.458	3.3729	FALSE	25.0145	FALSE	14.3333	FALSE	26.942	FALSE	45.6232	FALSE	0.971	TRUE	CD206- Mac
M49	a66e19c3-66d4-413f-ad2b-4bbabf81b33d	4058.3	14919.2	117.03	3.6119	TRUE	26.9067	FALSE	12.5733	FALSE	19.32	FALSE	45.6133	FALSE	1.0933	TRUE	CD206- Mac
M49	d66379bb-e6ea-4da6-8ca2-a9093fa97df8	4623.3	14951.4	165.939	2.8667	FALSE	18.093	FALSE	15.9457	FALSE	12.4961	FALSE	31.969	FALSE	4.2713	TRUE	CD206- Mac
M49	2ec927bc-9c4a-44ec-b49a-19305c65b5b8	4447.4	15009.1	144.393	3.3926	FALSE	24	FALSE	13.202	FALSE	23.0606	FALSE	41.5556	FALSE	1.0202	TRUE	CD206- Mac
M49	13f7c1ab-e2d6-45a6-b34a-608e1a367530	5035.5	15025.2	219.068	2.6689	FALSE	23.2553	FALSE	10.6383	FALSE	10.0532	FALSE	48.6915	FALSE	1.5745	TRUE	CD206- Mac
M49	ec5ff49f-7d54-4d70-8d6e-4e82ee87e597	4742.9	15039.5	131.673	3.9558	TRUE	21.6333	FALSE	12.7778	FALSE	20.5222	FALSE	38.6222	FALSE	0.9889	TRUE	CD206- Mac
M49	41b279ad-ace7-4bf5-b24e-1fa1f9f7841c	4622.6	15075.6	134.027	3.6443	TRUE	20.6903	FALSE	12.3186	FALSE	21.2212	FALSE	37.2655	FALSE	1.115	TRUE	CD206- Mac
M49	a28d1da4-1279-48a4-b769-34f0f7f5a3d7	4797.4	15080.7	138.541	2.0148	FALSE	12.5	FALSE	7.4182	FALSE	7.5636	FALSE	24.9273	FALSE	1.6818	TRUE	CD206- Mac
M49	a7f9f16b-945d-4556-a154-ecb35e7d729b	4365.2	15156.1	148.828	3.0069	FALSE	20.2468	FALSE	9.8418	FALSE	10.1392	FALSE	37.8165	FALSE	1.3291	TRUE	CD206- Mac
M49	2c75eedf-988d-4031-b7a5-e6a491349f81	4500.8	15247.3	143.799	5.526	TRUE	24.4628	FALSE	11.0992	FALSE	11.8512	FALSE	44	FALSE	0.9587	TRUE	CD206- Mac
M49	6fc98f04-f128-413b-a480-1ba5c47b09f5	4394.5	15249.9	116.393	2.8689	FALSE	21.2361	FALSE	11.4444	FALSE	18.0139	FALSE	37.125	FALSE	1.0278	TRUE	CD206- Mac
M49	b5c63d53-3de6-47e3-865a-6e92091ff680	4043.6	15279.4	132.828	3.6989	TRUE	25.5679	FALSE	12.9877	FALSE	19.9877	FALSE	44.284	FALSE	1.0123	TRUE	CD206- Mac
M49	df9a3479-b9f6-49ff-8aa3-28e8e4af88a9	4671.6	15313.7	148.794	2.6131	FALSE	17.1091	FALSE	10.9909	FALSE	17.4182	FALSE	32.5455	FALSE	0.9636	TRUE	CD206- Mac
M49	d80f23f1-1981-4487-b601-bb3841f78513	4323.5	15318.7	193.345	2.5371	FALSE	18.2857	FALSE	9.15	FALSE	10.0357	FALSE	35.7571	FALSE	1.4071	TRUE	CD206- Mac
M49	514c51f4-f696-400e-82e4-0852c0178436	4326.1	15365.7	136.593	3.6389	TRUE	25.4186	FALSE	14.6512	FALSE	19.6628	FALSE	43.5116	FALSE	1	TRUE	CD206- Mac
M49	03dc11f2-5cab-4d69-bc68-0df72d04446c	4637.9	15420.7	225.648	2.899	FALSE	19.6067	FALSE	10.236	FALSE	10.4944	FALSE	38.927	FALSE	1.0618	TRUE	CD206- Mac
M49	b0f72550-a0cf-4bbd-95e1-f2332122b20d	5199.6	14985	212.415	3.266	FALSE	25.0465	FALSE	13.593	FALSE	10.7674	FALSE	51.1512	FALSE	0.9651	TRUE	CD206- Mac
M49	a1a87853-4c80-4d6f-8008-3613b93016c7	5861.2	15045.4	213.944	2.1972	FALSE	17.434	FALSE	9.0566	FALSE	9.7358	FALSE	45.6509	FALSE	7.8962	TRUE	CD206- Mac
M49	296753ec-b72d-49bc-9936-6bf0875f92c7	5589.9	15152.1	236.95	3.1915	FALSE	24.5938	FALSE	10.7812	FALSE	10.1979	FALSE	58.4688	FALSE	5.7812	TRUE	CD206- Mac
M49	790af814-de47-4e46-a079-e1f2d0fff488	5521.7	15212.7	164.553	3.0426	FALSE	21.6094	FALSE	11.3594	FALSE	14.1562	FALSE	47.875	FALSE	1.0625	TRUE	CD206- Mac
M49	0a82c98c-04ac-4772-8b65-72fe7b115708	5565.9	15246.9	135.054	2.7857	FALSE	20.3913	FALSE	9.1304	FALSE	13.6377	FALSE	42.971	FALSE	1.029	TRUE	CD206- Mac
M49	e94e7ef0-e1e5-4a91-9457-5196efbeac5e	5511.2	15304.3	192.456	4.7333	TRUE	17.5309	FALSE	8.1975	FALSE	10.4198	FALSE	39.8519	FALSE	1.0494	TRUE	CD206- Mac
M49	b007f9b1-07dc-4ace-b94f-67846b27eac8	5509.4	15576.4	161.187	1.7009	FALSE	12.1489	FALSE	7.5106	FALSE	6.5	FALSE	26.6915	FALSE	1.9149	TRUE	CD206- Mac
M49	7623fba6-731f-4589-9ad4-6c78dbed005f	6029.9	15576.2	121.038	6	TRUE	12.775	FALSE	9.2375	FALSE	7.9875	FALSE	28.825	FALSE	0.975	TRUE	CD206- Mac
M49	b3780877-63ff-4c60-aca7-d992fae35528	5361.6	15592.3	114.231	1.6154	FALSE	18	FALSE	9.6267	FALSE	6.4	FALSE	36.92	FALSE	1.0533	TRUE	CD206- Mac
M49	5dd6c907-0b96-49b1-af0b-ae0e9cc25b4f	6402.8	15453	158.606	8.9697	TRUE	17.881	FALSE	15.0635	FALSE	20.7381	FALSE	34.873	FALSE	1.2063	TRUE	CD206- Mac
M49	2ff5809b-6927-41da-b410-442b67b135e8	6447.3	15461.8	132.533	5.7556	TRUE	14.6429	FALSE	8.3929	FALSE	10.8393	FALSE	30.9821	FALSE	0.9821	TRUE	CD206- Mac
M49	f9afc1e4-d2ec-47d1-90a6-fb5a1a635ec0	6527.2	15621.4	152.195	7	TRUE	20.1	FALSE	16.3	FALSE	22.8	FALSE	42.9	FALSE	1.1	TRUE	CD206- Mac
M49	1da4f576-92b9-4102-b718-397d46987390	6439.3	15662	169.173	4.6	TRUE	18.56	FALSE	9.8267	FALSE	9.8533	FALSE	41.92	FALSE	1.0267	TRUE	CD206- Mac
M49	7461ab05-9343-411f-a82b-1fd3c671b45e	7924	14951.1	166.594	4.2937	TRUE	13.0787	FALSE	7.8346	FALSE	8.5984	FALSE	29.3228	FALSE	0.9606	TRUE	CD206- Mac
M49	0cbf3e8f-6864-4859-8b2c-b6c9b2b6fd38	7840.8	14971.7	185.902	3.5294	FALSE	10.9767	FALSE	8.093	FALSE	11.5581	FALSE	29.2093	FALSE	1.0465	TRUE	CD206- Mac
M49	b2f897bb-11e0-44c0-aaf1-b1fd3da78ce0	7861.1	15067.9	161.533	3.4836	FALSE	11.4356	FALSE	8.6634	FALSE	14.8218	FALSE	28.3267	FALSE	1.1881	TRUE	CD206- Mac
M49	5a4eac19-0b5d-44fe-9b06-9250da2fb239	7157.9	15075.9	149.602	11.1845	TRUE	20.022	FALSE	11.6484	FALSE	18.2088	FALSE	32.2198	FALSE	1.033	TRUE	CD206- Mac
M49	c378ad02-210f-407e-83c7-3b05e52c6720	7167	15207	162.179	5.0173	TRUE	21.7835	FALSE	9.2268	FALSE	14.933	FALSE	45.8711	FALSE	1.0103	TRUE	CD206- Mac
M49	b3411a54-03be-41ed-b782-348d7929efeb	7176.4	15214.9	141.846	4.5077	TRUE	20.0132	FALSE	8.9737	FALSE	13.4737	FALSE	41.9868	FALSE	0.9737	TRUE	CD206- Mac
M49	8ef6b62a-dd4d-42dc-a70b-cb42af115fc7	7185.6	15244	177.286	9.7619	TRUE	20.0484	FALSE	12.2903	FALSE	17.6935	FALSE	42.5	FALSE	1.2097	TRUE	CD206- Mac
M49	61ba42c9-d2f4-4ab8-9977-d716d9b94970	7264.2	15369	169.635	2.4423	FALSE	16.5067	FALSE	5.92	FALSE	7.5867	FALSE	42.3467	FALSE	1.2267	TRUE	CD206- Mac
M49	3cf7febd-6c4f-4f68-92e9-86fb3b79239a	7955.4	15514.1	184.431	3.0575	FALSE	12.1062	FALSE	6.4602	FALSE	6.5487	FALSE	30.1681	FALSE	1.177	TRUE	CD206- Mac
M49	1087991d-ee20-4ca5-a7b3-07b496b40c0f	7353	15533.3	162.238	3.1429	FALSE	15.8875	FALSE	7.7625	FALSE	9.2375	FALSE	37.3	FALSE	0.975	TRUE	CD206- Mac
M49	e228bb5f-d435-4d53-92a8-1e0749062309	8094.1	15597.4	132.345	3.6724	TRUE	28.1719	FALSE	12.4844	FALSE	14.7031	FALSE	44.4688	FALSE	0.9688	TRUE	CD206- Mac
M49	fb53b110-bb98-4738-82b0-67a6621ac93f	8036.1	15600	232.084	4.4211	TRUE	22.6667	FALSE	11.141	FALSE	14.4359	FALSE	51.2564	FALSE	1.141	TRUE	CD206- Mac
M49	03d64d10-6805-4041-ae0e-4822bbc45f25	8031.4	15606.1	235.467	4.9497	TRUE	22.7027	FALSE	11.3694	FALSE	15.8919	FALSE	52.6126	FALSE	1.018	TRUE	CD206- Mac
M49	5b14e6c6-4895-4ee7-a5bb-fdff1f205e03	8066.5	15605.9	148.636	4.2034	TRUE	23.5979	FALSE	10.9794	FALSE	11.4742	FALSE	38.433	FALSE	1.0515	TRUE	CD206- Mac
M49	a7f42d71-032f-4a46-915a-22a1e40a19bd	7457.1	15814.9	224	2.2371	FALSE	19.2667	FALSE	7.3667	FALSE	10.8333	FALSE	45.3833	FALSE	1.2667	TRUE	CD206- Mac
M49	db1b8548-fec0-4ae9-baa7-b0fd23428249	8753.3	15048.9	137.006	3.3659	FALSE	8.9762	FALSE	9.2778	FALSE	8.746	FALSE	19.3413	FALSE	0.9603	TRUE	CD206- Mac
M49	b40a84e7-d441-470f-9f3f-145ca1ec0777	8333.9	15127.7	138.509	2.3966	FALSE	18.9032	FALSE	8.3548	FALSE	12.5806	FALSE	36.4194	FALSE	1.4624	TRUE	CD206- Mac
M49	dd1b67fd-b994-41fd-b3f1-30046ff7749b	8236.3	15641	134.716	3.1486	FALSE	12.1625	FALSE	8.1125	FALSE	9.1	FALSE	27.1875	FALSE	1.0125	TRUE	CD206- Mac
M49	3f3e87bc-76fc-48b3-86f1-e71241bdd727	8262.6	15716.6	139.317	4.15	TRUE	28.4571	FALSE	13	FALSE	14.6429	FALSE	45.6571	FALSE	1.0429	TRUE	CD206- Mac
M49	c1de1ac4-d0ef-44c8-b25f-405886b7833a	8264.1	15721.9	136.133	3.4	FALSE	21.1875	FALSE	11.8281	FALSE	11.8281	FALSE	36.9688	FALSE	1	TRUE	CD206- Mac
M49	4432eb6a-c2a2-4b79-9bba-15915aec0983	8826.8	15873	122.748	2.0291	FALSE	11.6207	FALSE	8.4483	FALSE	8.3448	FALSE	27.4713	FALSE	1.977	TRUE	CD206- Mac
M49	18090edc-4d8f-4cb4-9b62-0f0c798d8cb1	10059.4	14957.6	124.448	5.5622	TRUE	12.4206	FALSE	14.119	FALSE	26.1825	FALSE	27.0635	FALSE	5.0317	TRUE	CD206- Mac
M49	655c4ecd-2717-4b05-9a2f-1904659c947c	9301.4	15112.8	123.583	2.5263	FALSE	13.6615	FALSE	9.7231	FALSE	7.3462	FALSE	32.1	FALSE	5.4077	TRUE	CD206- Mac
M49	f8430993-fd3a-4df2-95f0-54fe4f970e5d	9649.2	15188.2	130.806	3.9273	TRUE	14.425	FALSE	10.3417	FALSE	6.8833	FALSE	27.8333	FALSE	1.1	TRUE	CD206- Mac
M49	adcda635-28b0-4b13-9e39-3d3f052dbae5	9738.6	15556.8	123.76	5.2455	TRUE	18.3125	FALSE	13.1016	FALSE	9.3516	FALSE	31.7734	FALSE	1	TRUE	CD206- Mac
M49	09e7d538-a878-4148-b656-50cca335c7d4	9699	15593.8	111.781	4.1905	TRUE	29.6203	FALSE	16.3544	FALSE	15.9873	FALSE	45.3924	FALSE	1.038	TRUE	CD206- Mac
M49	cff7a6b5-b46b-4ace-b69f-843ce3acb5e1	10229	14983.9	82.3171	6.6341	TRUE	9.4706	FALSE	11.5098	FALSE	21.2745	FALSE	20.9608	FALSE	2.0784	TRUE	CD206- Mac
M49	61aed4c4-4ae2-4768-bd7f-3ad26112bb1c	10279.6	15399.2	103.495	4.7742	TRUE	8.3373	FALSE	7.8072	FALSE	8.5783	FALSE	19.241	FALSE	1.3614	TRUE	CD206- Mac
M49	0169c0b3-9904-4256-bf8a-7d29f58c804c	10170.5	15404.4	86.1683	7.099	TRUE	11.0556	FALSE	11.9111	FALSE	20.4111	FALSE	22.9222	FALSE	2.0556	TRUE	CD206- Mac
M49	6c3bcb56-96e8-4115-9e5c-a37d25d210fe	10506.3	15598.4	113.361	5.5082	TRUE	26.1013	FALSE	15.8354	FALSE	17.1139	FALSE	36.4557	FALSE	0.9747	TRUE	CD206- Mac
M49	bcd6de58-c5f9-4737-a7c0-07b74b49872f	10486	15647.7	94.7857	4.5952	TRUE	9.5765	FALSE	10.2118	FALSE	26.0824	FALSE	20.9529	FALSE	1.8118	TRUE	CD206- Mac
M49	a3fee9e4-f5c4-443c-b578-4f9c6012784b	11309.2	15508.2	149.24	3.5161	FALSE	19.6234	FALSE	13.0779	FALSE	26.3961	FALSE	35.5	FALSE	4.9221	TRUE	CD206- Mac
M49	642ae526-810f-4bfc-9e11-6494167fe5a5	11579.6	15534.9	95.3228	3.5276	FALSE	19.1485	FALSE	13	FALSE	11.0198	FALSE	29.9703	FALSE	0.9901	TRUE	CD206- Mac
M49	fd6bc521-6937-4135-a999-05d28bdd4288	11620.1	15582.6	159.994	3.3354	FALSE	19.8246	FALSE	12.4561	FALSE	8.9211	FALSE	32.9035	FALSE	8.2018	TRUE	CD206- Mac
M49	3b36a7dd-9f60-48c6-ab87-2d8a49ce3ea3	11323.6	15778.1	143.059	4.1017	TRUE	12.7865	FALSE	12.1573	FALSE	15.7191	FALSE	25.3708	FALSE	15.4494	TRUE	CD206- Mac
M49	ce17e5f7-2ee2-4c41-8c39-649170175bb2	8073.5	16390.4	220.921	2.0396	FALSE	14.3731	FALSE	8.0299	FALSE	8.8507	FALSE	32.4328	FALSE	3.4627	TRUE	CD206- Mac
M49	c4a5165f-ea5d-40b1-88bd-502a872c5353	8004.7	16454.4	196.74	1.8182	FALSE	12.4474	FALSE	12.9737	FALSE	25.25	FALSE	31.0658	FALSE	1.2368	TRUE	CD206- Mac
M49	67ba171a-1df9-4c99-9b63-1f2a85c653fe	8785.2	15974.3	235.756	5.3841	TRUE	27.2381	FALSE	15.4286	FALSE	12.881	FALSE	61.8492	FALSE	1.0397	TRUE	CD206- Mac
M49	58c504a9-e1bd-4818-ab2c-26dff0ccabd0	8295.3	16276.4	137.202	1.766	FALSE	16.1782	FALSE	8.0099	FALSE	9.1287	FALSE	37.9703	FALSE	1.3366	TRUE	CD206- Mac
M49	c050b90e-bfbf-4f2e-8103-3ee049476a76	8771.8	16340.5	144.991	1.531	FALSE	10.3837	FALSE	5.8488	FALSE	5.1279	FALSE	27.8837	FALSE	1.2093	TRUE	CD206- Mac
M49	33a0daa6-f026-4667-b34d-ef29ecf42261	8521.9	16396.1	181.151	1.1644	FALSE	15.6364	FALSE	5.2987	FALSE	6.3377	FALSE	39.4805	FALSE	1.961	TRUE	CD206- Mac
M49	50128ce8-e1e9-49e2-bdbe-9e744a738535	9049.2	16515.2	116.95	1.9875	FALSE	14.977	FALSE	6.2184	FALSE	6.6207	FALSE	35.5172	FALSE	1.7011	TRUE	CD206- Mac
M49	054dbf83-9bb0-4acf-bf14-ccb5a0994901	8378.5	16548	112.259	1.5524	FALSE	9.1415	FALSE	5.6981	FALSE	7.0566	FALSE	21.0943	FALSE	1.0377	TRUE	CD206- Mac
M49	e3375d1c-da2e-486d-aabf-0990aebd858e	8710.9	16696.7	169.303	2.1118	FALSE	16.7727	FALSE	6.6136	FALSE	9.2614	FALSE	39.4432	FALSE	1.1023	TRUE	CD206- Mac
M49	efc18ce5-4fc4-4a69-be0d-1d4eb4d51af6	8950.7	16707.7	110.578	1.9778	FALSE	18.339	FALSE	7.4576	FALSE	8.4746	FALSE	40.678	FALSE	3.2881	TRUE	CD206- Mac
M49	a2beae60-4398-468d-a397-9e052c56f6cc	9078.6	16776.4	210.99	3.0612	FALSE	14.1899	FALSE	7.9367	FALSE	12.1519	FALSE	32.3797	FALSE	1.038	TRUE	CD206- Mac
M49	0aa7e56b-8c8c-4fcf-ae28-053440100350	8240.4	16863.3	211.694	2.1694	FALSE	14.9524	FALSE	7.3333	FALSE	8.5238	FALSE	39.4921	FALSE	1.1905	TRUE	CD206- Mac
M49	c55606d3-4693-473a-ba1f-e699c3af2e13	9153.9	16869.7	150.395	2.7632	FALSE	26.2348	FALSE	12.3864	FALSE	22.9545	FALSE	48.9167	FALSE	1.0076	TRUE	CD206- Mac
M49	9835092a-17ec-4de8-9da2-00a82bce247c	9118.6	16921.8	151.123	2.5102	FALSE	17.8927	FALSE	10.8537	FALSE	26.239	FALSE	36.5463	FALSE	0.9854	TRUE	CD206- Mac
M49	8d47c712-f7ce-48c6-9a44-a78d948eb2d2	9813.1	16009.9	175.211	3.5156	FALSE	11.0909	FALSE	11.7172	FALSE	8.7778	FALSE	25.6061	FALSE	12.9091	TRUE	CD206- Mac
M49	76d61559-0bdd-467d-8049-804fc69def0e	9704.9	16073.9	157.272	2.337	FALSE	9.2644	FALSE	9.2414	FALSE	9.2874	FALSE	23.7471	FALSE	1.1724	TRUE	CD206- Mac
M49	2cee186f-6688-4af9-8948-ba88fc5f2f4d	9967.3	16441.1	153.663	5.2743	TRUE	11.0059	FALSE	10.2071	FALSE	23.1183	FALSE	24.9053	FALSE	1.0355	TRUE	CD206- Mac
M49	3e1ec2f9-9b6c-4fcc-8ffa-bf9ba55c9248	9706.4	16514.3	226.928	4.3213	TRUE	23.8376	FALSE	9.7265	FALSE	10.1795	FALSE	61.0342	FALSE	3.2735	TRUE	CD206- Mac
M49	83c8ccea-2b03-44d9-a8a9-eb9e82abb82e	9842	16630.8	189.243	4.514	TRUE	23	FALSE	10.9359	FALSE	12.7436	FALSE	53.5128	FALSE	1.0769	TRUE	CD206- Mac
M49	39f9ca3a-9857-4c42-b5a2-1d93c85297a0	9489.4	16643	131.383	1.9787	FALSE	15.5079	FALSE	6.5397	FALSE	9.3016	FALSE	35.3492	FALSE	1.254	TRUE	CD206- Mac
M49	4eb2da6d-d431-4d7b-bd35-a8cab28e8594	9474	16688	146.878	1.8537	FALSE	16.0312	FALSE	5.5781	FALSE	9.1719	FALSE	38.2344	FALSE	1.1562	TRUE	CD206- Mac
M49	ceb7ee53-8052-4899-a9a4-bb509f1af8d8	9798.5	16775.9	182.34	2.5472	FALSE	22.5246	FALSE	8.2295	FALSE	10.5738	FALSE	55.1148	FALSE	1.2459	TRUE	CD206- Mac
M49	e4af8ec2-de5b-4ea7-8db8-74b4fc2a5509	9388.7	16822	126.899	2.9019	FALSE	20.4295	FALSE	10.8121	FALSE	15.0805	FALSE	38.4966	FALSE	0.9597	TRUE	CD206- Mac
M49	b9e016b3-dcc6-4940-8915-c7f522818267	9521.5	16826.7	167.769	3.8846	TRUE	15.3898	FALSE	7.7119	FALSE	8.9661	FALSE	36.5932	FALSE	1	TRUE	CD206- Mac
M49	737b3e5b-a88e-4424-95f6-4899b5751192	9335.5	16902.2	206.173	1.985	FALSE	16.0792	FALSE	7.3564	FALSE	10.7129	FALSE	35.7228	FALSE	0.9901	TRUE	CD206- Mac
M49	50e68b1e-9821-40b3-bd6d-8b5c6fef4d48	11099.6	15952.6	96.1447	4.0526	TRUE	14.2308	FALSE	12.0385	FALSE	8.641	FALSE	28.359	FALSE	5.3718	TRUE	CD206- Mac
M49	cb7458f0-be18-4b67-bbbf-4ab8f27cbdb4	10924.7	16252.6	94.9286	7.0071	TRUE	17.8991	FALSE	11.6972	FALSE	8.7431	FALSE	27.3303	FALSE	1.0917	TRUE	CD206- Mac
M49	d35ab0a2-5d76-4aef-9be5-2d02aaa06828	10955.3	16359	101.536	6.4911	TRUE	22.8354	FALSE	12.6835	FALSE	10.3544	FALSE	34.1646	FALSE	1.0253	TRUE	CD206- Mac
M49	e62e43dd-1261-4c25-b862-e5f5383db9fc	10995.4	16471.6	110.618	7.6324	TRUE	27.4595	FALSE	15.3919	FALSE	12.7838	FALSE	40.3243	FALSE	1	TRUE	CD206- Mac
M49	39fbdb96-59e8-40dd-9d9b-86bebfcc122a	10880.4	16490.3	84.6095	7.5089	TRUE	21.9478	FALSE	14.5043	FALSE	11.5913	FALSE	33.487	FALSE	1.0261	TRUE	CD206- Mac
M49	8ff451e3-0de7-4861-aea4-f89e1c57ed8f	11122.5	16526.6	88.65	9.55	TRUE	16.4444	FALSE	12.679	FALSE	28.4074	FALSE	31.7284	FALSE	1.8765	TRUE	CD206- Mac
M49	52e42532-3575-4e9a-9e70-b498e37cc298	10332.2	16567.9	94.4478	9.8284	TRUE	23.4309	FALSE	15.3171	FALSE	13.6667	FALSE	33.6423	FALSE	4.5122	TRUE	CD206- Mac
M49	aeb6694b-d30c-4871-9019-dcb5ca811d15	10255.2	16591.9	78.0118	8.9176	TRUE	26.1023	FALSE	12.3977	FALSE	12.8295	FALSE	36.7159	FALSE	1.0909	TRUE	CD206- Mac
M49	abbb21b4-379f-467c-a9ff-2e9d7ff4247f	10369.5	16714.3	121.263	11.7895	TRUE	14.7732	FALSE	14.268	FALSE	14.0309	FALSE	25.8763	FALSE	1.299	TRUE	CD206- Mac
M49	ecc8584e-8019-4400-b76a-5f43925cc62d	11028.8	16758.6	109.529	13.6552	TRUE	15.8172	FALSE	15.2151	FALSE	13.2043	FALSE	28.3441	FALSE	7.5806	TRUE	CD206- Mac
M49	ffe2f3de-32e1-4627-800f-40b51d495a3b	12070.3	15957.9	91.3729	5.1186	TRUE	16.3472	FALSE	8.4722	FALSE	9.1528	FALSE	30.4722	FALSE	1.0139	TRUE	CD206- Mac
M49	43eba3b3-1e27-4c89-be81-2a2af23e3544	11416.3	16089.9	131.9	6.95	TRUE	18.3814	FALSE	14.1856	FALSE	14.6392	FALSE	33.268	FALSE	1.7423	TRUE	CD206- Mac
M49	66c26025-7fa2-456f-b59a-bfbbb5d96375	11192.1	16339.6	90.7159	7.4886	TRUE	30.2323	FALSE	15.798	FALSE	13.0909	FALSE	42.1212	FALSE	1.3434	TRUE	CD206- Mac
M49	23338943-f12b-442a-8056-051e474ffa8b	11797.4	16554.1	137.427	11.8465	TRUE	13.2256	FALSE	10.5639	FALSE	20.8571	FALSE	25.0226	FALSE	1.7594	TRUE	CD206- Mac
M49	f01f405c-7b03-408f-8c93-2abbb9bffaf5	11281.1	16571.1	177.986	7.3521	TRUE	20.863	FALSE	11.9041	FALSE	13.6712	FALSE	38.7534	FALSE	1.137	TRUE	CD206- Mac
M49	18dbcc41-2794-4d4e-bfcb-462ef2d163b8	11597.5	16744.7	70.9692	13.6615	TRUE	12.2838	FALSE	10.4054	FALSE	9.9054	FALSE	17.2973	FALSE	1.2568	TRUE	CD206- Mac
M49	e4230966-1eb0-4d80-b975-13b8ec107caf	12407.3	15924.8	96.7738	5.4286	TRUE	14.8313	FALSE	9.1928	FALSE	8.3253	FALSE	28.1205	FALSE	3.7229	TRUE	CD206- Mac
M49	65612019-8ad2-4dd1-857e-5c22e6332eff	9048.7	17026.5	139.884	2.3023	FALSE	15.1395	FALSE	9.6744	FALSE	16.9535	FALSE	32.3721	FALSE	1.1163	TRUE	CD206- Mac
M49	d9b60ad8-c0ae-49f5-b689-e53aba7bea5e	8997.1	17064.8	163.907	2.9457	FALSE	17.7423	FALSE	11.0722	FALSE	30.0412	FALSE	38.4948	FALSE	0.9794	TRUE	CD206- Mac
M49	37329438-1223-41e2-882c-ca06b3f554de	9270.4	16940.7	235.475	2.3069	FALSE	19.6203	FALSE	8.6076	FALSE	13.6076	FALSE	43.481	FALSE	3.6456	TRUE	CD206- Mac
M49	cbb26cbe-705d-4e0d-b160-ad6e1a58260f	9353.5	16990.6	189.969	4.125	TRUE	20.7449	FALSE	11.7347	FALSE	14.4796	FALSE	42.6939	FALSE	1.0714	TRUE	CD206- Mac
M48	dd9630ee-fc92-4f22-a121-9f98ac24e998	15159.7	856.12	70.7671	4.1233	FALSE	10.1781	FALSE	4.5205	FALSE	3.9452	FALSE	11.4521	FALSE	22.0548	TRUE	CD206- Mac
M48	768a6a96-d276-41e0-961a-cf5109179981	14627.6	1919.9	72.6579	1.9211	FALSE	23.6667	FALSE	5.4253	FALSE	8.0575	FALSE	26.4828	FALSE	34.6437	TRUE	CD206- Mac
M48	f8acb150-960e-40d3-9b36-be84fe82a20d	11959.9	2784.2	74.5859	1.4646	FALSE	14.6413	FALSE	4.1957	FALSE	3.6304	FALSE	19.4022	FALSE	22.75	TRUE	CD206- Mac
M48	1e495293-1491-41c7-82a6-d75247d93f84	4650.5	3443.7	78.268	4.1031	FALSE	13.5514	FALSE	8.3364	FALSE	5.6729	FALSE	15.514	FALSE	97.6822	TRUE	CD206- Mac
M48	7b2519da-24f4-403d-a1ca-18011697321c	4797.9	3767.9	93.2588	3.1059	FALSE	13.9	FALSE	4	FALSE	3.35	FALSE	19.2625	FALSE	31.8375	TRUE	CD206- Mac
M48	189bd1a5-6047-4e8c-8440-dd4a6d8d8798	6067.6	3015.7	84.4688	4.4688	FALSE	18.6383	FALSE	5.1631	FALSE	8.1277	FALSE	17.5745	FALSE	33.7021	TRUE	CD206- Mac
M48	c958176e-28a5-4a72-a5d6-d3fc2d0c661d	5633.4	3508.6	77.371	4.8656	FALSE	16.8833	FALSE	7.6167	FALSE	5.05	FALSE	24.6333	FALSE	74.5167	TRUE	CD206- Mac
M48	f8b5c603-a947-48a4-9092-1772d816d693	5420.8	3787.2	105.11	7.07	TRUE	14.5747	FALSE	7.1954	FALSE	5.0345	FALSE	20.2759	FALSE	77.4023	TRUE	CD206- Mac
M48	57ba5a52-4c1b-49aa-af28-5c5d4c3f494f	6844.6	2972.5	148.649	2.6892	FALSE	19.8793	FALSE	4.0862	FALSE	3.3621	FALSE	30.2069	FALSE	24.5517	TRUE	CD206- Mac
M48	cc51dd28-018a-4b2d-b10f-3170a34dcc89	6782.2	3298	118.226	13.121	TRUE	18.0877	FALSE	9.2193	FALSE	7.8947	FALSE	19.2807	FALSE	35.4825	TRUE	CD206- Mac
M48	b8c995c9-4c97-4e9e-8b0c-74ce79488ab9	7125.8	3569.9	63.2143	1.6143	FALSE	12.8472	FALSE	3.7917	FALSE	3.1389	FALSE	14.3194	FALSE	26.0417	TRUE	CD206- Mac
M48	f4bd3636-48bc-4fce-9e79-bb441cef1765	6789.9	3769.5	137.79	1.4386	FALSE	15.4907	FALSE	3.5926	FALSE	3.6574	FALSE	22	FALSE	16.9074	TRUE	CD206- Mac
M48	a013d867-2a02-46e4-8cae-9d9633f28799	6960.5	3850	88	5.6988	FALSE	18.2697	FALSE	5.2135	FALSE	3.8315	FALSE	17.3483	FALSE	19.4157	TRUE	CD206- Mac
M48	582dc538-2f86-4157-9b5d-0b0472ed03d2	7270.4	3256.2	97.9531	30.5078	TRUE	11.8721	FALSE	5.8605	FALSE	4.5349	FALSE	13.186	FALSE	35.7674	TRUE	CD206- Mac
M48	a758e010-7cf4-4e05-a35e-529d65cf9f10	7552.4	3677.6	127.764	3.8333	FALSE	19.974	FALSE	5.7532	FALSE	4.8831	FALSE	29.3896	FALSE	57.4156	TRUE	CD206- Mac
M48	714cf0b5-0108-42bb-af9c-90d9b27adf37	7668.5	3741.8	115.597	5.1228	FALSE	17.5342	FALSE	9.1233	FALSE	5.6712	FALSE	24.2329	FALSE	90.1233	TRUE	CD206- Mac
M48	5b0dde2a-50bf-4007-9bf9-bddeb6150575	11791.6	3711.9	69.7581	2.9194	FALSE	13.25	FALSE	5.1711	FALSE	5.1184	FALSE	16.5132	FALSE	62.3158	TRUE	CD206- Mac
M48	332b80c9-a80c-4a04-9997-dd5b41e80fcf	12459.7	3594.8	79.3662	5.838	FALSE	14.5143	FALSE	5.6857	FALSE	5.5905	FALSE	15.2	FALSE	29.6857	TRUE	CD206- Mac
M48	f920b723-debb-4b70-860b-88310dfd0b3d	3489.8	4612.4	114.408	3.9231	FALSE	26.3704	FALSE	9.2963	FALSE	6.3333	FALSE	32.713	FALSE	107.972	TRUE	CD206- Mac
M48	e601f589-220f-4dab-b6f4-bd0f52527fd5	5463.8	3938.6	129.684	7	TRUE	18.9274	FALSE	8.3871	FALSE	6.129	FALSE	24.6048	FALSE	86.0564	TRUE	CD206- Mac
M48	db23e167-920d-46ed-b9d8-63c85b3dbe30	5864.6	4047.6	105.547	8.2479	TRUE	19.0784	FALSE	7.6569	FALSE	5.7157	FALSE	24.3824	FALSE	72.8039	TRUE	CD206- Mac
M48	db099d52-229e-408e-84c7-53a432527b48	5757.2	4053.6	81.5405	5.1171	FALSE	12.2323	FALSE	3.7071	FALSE	3.2222	FALSE	13.101	FALSE	14.5657	TRUE	CD206- Mac
M48	bf7c973a-ce7f-4802-94f0-072cebd99310	6060.8	4122.9	90.3383	12.0448	TRUE	13.2541	FALSE	6.9672	FALSE	4.459	FALSE	18.5246	FALSE	14.9508	TRUE	CD206- Mac
M48	c61e86ab-acec-4f25-900a-faae3d928a5a	5884.9	4705.4	117.708	4.5283	FALSE	18.3871	FALSE	6.2473	FALSE	6.5484	FALSE	20.3979	FALSE	49.9032	TRUE	CD206- Mac
M48	c6864939-df3b-4ffc-abb7-ccc34948352f	6526.9	4231.5	121.248	9.6514	TRUE	18.6742	FALSE	8.5955	FALSE	12	FALSE	23.4719	FALSE	98.1461	TRUE	CD206- Mac
M48	83fc8dc5-7c09-459a-99f8-c6cae476d069	7144	4149.6	130.653	9.8947	TRUE	19.4789	FALSE	5.6479	FALSE	5.8873	FALSE	22.4648	FALSE	22	TRUE	CD206- Mac
M48	20de1b74-5e6c-431e-8364-3b1b89f5e729	8138.7	4615.7	114.148	11.1759	TRUE	22.8725	FALSE	7.8627	FALSE	8.1373	FALSE	18.1373	FALSE	18.5196	TRUE	CD206- Mac
M48	293cc4cb-8b2c-4d0b-8b6b-ca7c44817317	8093.1	4651.4	91.3095	11.7593	TRUE	15.2786	FALSE	6	FALSE	5.0299	FALSE	13.9005	FALSE	25.5373	TRUE	CD206- Mac
M48	ba5a4aef-5fcb-4d61-a7cc-0a5874637ea9	7296.9	4692.1	99.2442	3.6628	FALSE	11.1772	FALSE	3.3544	FALSE	4.3924	FALSE	13.519	FALSE	22.4051	TRUE	CD206- Mac
M48	0953d7fd-9ed8-406a-8e53-e10ec06964b6	7678.6	4729	87.9307	29.0495	TRUE	12.5	FALSE	8.1667	FALSE	4.2111	FALSE	14.9778	FALSE	81.6222	TRUE	CD206- Mac
M48	e443aeef-3b59-45cf-b67a-d8266e12697e	7808	4759.4	100.631	5.4583	FALSE	18.2635	FALSE	5.6149	FALSE	3.9459	FALSE	31.0473	FALSE	52.473	TRUE	CD206- Mac
M48	9f26470b-39a5-4fdf-85cb-18129a401ce9	8117.4	4648	71.5	19.5714	TRUE	17.656	FALSE	9.008	FALSE	5.064	FALSE	18.784	FALSE	82.24	TRUE	CD206- Mac
M48	af91e4b7-a312-47d2-bd19-15acb755899d	8215.7	4668.7	95.1042	4.7292	FALSE	12.8939	FALSE	3.6061	FALSE	2.803	FALSE	17.6667	FALSE	18.9545	TRUE	CD206- Mac
M48	5d3bc879-1d9d-4956-a5f7-6cf6d73eb185	9215.9	4180	124.981	1.2621	FALSE	12.05	FALSE	2.8857	FALSE	3.4929	FALSE	16.8571	FALSE	18.3	TRUE	CD206- Mac
M48	70d798f7-0c7a-43c1-9a57-2dfac04ff08d	9934.2	4335.7	85.073	4.1314	FALSE	13.2617	FALSE	5.1402	FALSE	3.972	FALSE	18.7103	FALSE	35.1495	TRUE	CD206- Mac
M48	5d88f2bd-7290-41a5-b3fe-16b2284da87c	9993.6	4363.4	72.0803	4.5036	FALSE	15.5612	FALSE	7.2959	FALSE	10.7143	FALSE	27.051	FALSE	87.8061	TRUE	CD206- Mac
M48	83c83216-5c78-4ead-906d-3f621a186ae4	9520.4	4463.4	108.787	6.9375	TRUE	15.9	FALSE	6.1	FALSE	6.1625	FALSE	17.025	FALSE	18.65	TRUE	CD206- Mac
M48	5267f157-b349-43c7-9c70-e968c9b56797	10877.8	4418.2	77.7913	8.1217	TRUE	13.2075	FALSE	7.2075	FALSE	4.1132	FALSE	16.8585	FALSE	84.7453	TRUE	CD206- Mac
M48	47d7e99a-947b-4270-9557-f61f72e8d910	11051.8	4690.7	92.1795	6.906	TRUE	16.0354	FALSE	7.3982	FALSE	7.9292	FALSE	23.0619	FALSE	88.4071	TRUE	CD206- Mac
M48	7dd6ea68-9666-4650-8bdc-080f22383fca	10953.5	4794.8	86.7742	2.7581	FALSE	11.5844	FALSE	6.8831	FALSE	4.0649	FALSE	15.2857	FALSE	42.4675	TRUE	CD206- Mac
M48	a1227342-132d-4e14-afe3-0b6434b000d7	11529.6	4103.8	66.2708	7.2222	TRUE	14.0536	FALSE	5.5	FALSE	5.5714	FALSE	13.4375	FALSE	66.6964	TRUE	CD206- Mac
M48	2c615655-c6d2-44a1-bb03-94b97a64281a	12230.7	4147	117.667	1.4074	FALSE	18.76	FALSE	3.66	FALSE	5.2	FALSE	26.26	FALSE	27.2	TRUE	CD206- Mac
M48	cf257a33-764f-4ef4-bffd-652b9fdebd58	1719.4	5334.6	132.388	2.3879	FALSE	21.7727	FALSE	4.3295	FALSE	6.1818	FALSE	30.5909	FALSE	28.2159	TRUE	CD206- Mac
M48	a3e6dbab-8fc5-4a28-bf02-e46711b22323	4604.8	4897.9	136.072	11.3855	TRUE	20.4304	FALSE	8.5949	FALSE	7.7215	FALSE	20.3797	FALSE	35.6456	TRUE	CD206- Mac
M48	15833c66-9fb6-4fd7-b64a-553c567f74d0	4174.6	5655.7	86.3804	2.4457	FALSE	23.2584	FALSE	8.2809	FALSE	6.6404	FALSE	30.3258	FALSE	114.416	TRUE	CD206- Mac
M48	a5e15d0c-c187-49b2-8117-307a0723c714	5604.8	4921.2	97.6235	4.0824	FALSE	15.6	FALSE	6.04	FALSE	3.7333	FALSE	20.64	FALSE	60.3467	TRUE	CD206- Mac
M48	ce015216-de01-425d-a443-3213985ddcf2	5601.2	4929.7	100.576	3.4783	FALSE	19.0882	FALSE	6.9118	FALSE	4.5588	FALSE	25.9265	FALSE	77.3235	TRUE	CD206- Mac
M48	40c611c0-7120-4bcf-976d-07e1d1c12b5f	5685.7	5251	101.479	6.1408	FALSE	27	FALSE	8.8376	FALSE	8.3419	FALSE	26.4444	FALSE	85.4188	TRUE	CD206- Mac
M48	95533523-9ba1-4ebc-b7ac-e99cb6ef4c9d	5383.3	5432	108.677	3.2419	FALSE	19.1406	FALSE	4.9531	FALSE	5.2188	FALSE	25.4219	FALSE	45.4062	TRUE	CD206- Mac
M48	e3818646-0251-4f33-b118-0ffe2a3c6f8a	5509.3	5507	128.426	6.3478	FALSE	21.2885	FALSE	5.2019	FALSE	5.4519	FALSE	31.4904	FALSE	32.2212	TRUE	CD206- Mac
M48	12b110a1-d7cb-40e2-af59-35c541dcf5b2	5453.1	5524.1	95.8326	4.2941	FALSE	12.3306	FALSE	7.4113	FALSE	4.2903	FALSE	15.4274	FALSE	113.048	TRUE	CD206- Mac
M48	804d91c6-d7f1-4e68-9ab5-84bf909d329d	5228.8	5556.9	125.803	3.0164	FALSE	22.5556	FALSE	4.596	FALSE	5.9091	FALSE	30.5152	FALSE	25.6162	TRUE	CD206- Mac
M48	f58bf72e-0ece-45a7-a80d-e3cf3a5de559	5235.6	5557	110.769	3.7692	FALSE	24.614	FALSE	7.807	FALSE	6.8421	FALSE	33.8947	FALSE	89.1053	TRUE	CD206- Mac
M48	1d4d1b8b-7ad9-4660-8879-1ce19b7769f7	5340	5667.4	71.5785	11.9339	TRUE	14.5164	FALSE	5.7295	FALSE	4.0656	FALSE	18.7705	FALSE	42.8934	TRUE	CD206- Mac
M48	2cbf51ca-3c05-4c5e-ae88-ab09c85e66d6	5300.2	5686.6	123.284	4.1651	FALSE	18.0222	FALSE	6.6444	FALSE	4.1	FALSE	27.3556	FALSE	83.9667	TRUE	CD206- Mac
M48	5460816e-a5e8-4228-a4e8-9390be0f315b	5751.6	5749.4	105.928	2.9278	FALSE	17.2105	FALSE	4.0132	FALSE	2.75	FALSE	21.6447	FALSE	19.5526	TRUE	CD206- Mac
M48	55e8c070-e869-4b95-9d7a-7092fd0e17b3	5293.4	5752.5	110.63	11.413	TRUE	21.5294	FALSE	5.7451	FALSE	12.4902	FALSE	27.0392	FALSE	31.3529	TRUE	CD206- Mac
M48	b6d0a438-194b-4100-9eeb-c5eef1e9c44e	6886.8	4849.3	80.863	1.6096	FALSE	14.8992	FALSE	3.2941	FALSE	4.7311	FALSE	16.3193	FALSE	21.3529	TRUE	CD206- Mac
M48	101a107f-338f-4cdf-94d1-1e7762cf3d16	6773.1	4948.7	88.0088	3.6404	FALSE	15.5699	FALSE	7.2151	FALSE	5.3978	FALSE	18.2043	FALSE	96.7634	TRUE	CD206- Mac
M48	91818aae-15db-4795-986b-290983433423	7020.1	5354.7	99.9676	7.5622	TRUE	16.3973	FALSE	5.2466	FALSE	6.9247	FALSE	17.589	FALSE	28.6575	TRUE	CD206- Mac
M48	113587c1-1c58-48f8-8036-1f7e0d66ec6e	6973.9	5393.1	122.692	8.2692	TRUE	22.3617	FALSE	6.5426	FALSE	6.0638	FALSE	25.3936	FALSE	14.8723	TRUE	CD206- Mac
M48	853ce45d-e6a5-4c07-a6d2-f2f419bcbce5	6924.8	5434.8	122.49	6.4052	FALSE	19.5102	FALSE	5.3265	FALSE	4.6837	FALSE	23.1122	FALSE	29.7857	TRUE	CD206- Mac
M48	29a15d3c-d8b4-4d86-a2f1-3693c63def64	6226.9	5439.6	141.684	3.7006	FALSE	19.7273	FALSE	6.843	FALSE	6.0331	FALSE	21.3471	FALSE	71.7934	TRUE	CD206- Mac
M48	b090ff24-030c-44e0-8e50-e84ded1dd913	6768.9	5444.7	128.97	7.0118	TRUE	17.5429	FALSE	5.5714	FALSE	9.2	FALSE	21.7429	FALSE	39.981	TRUE	CD206- Mac
M48	606bf9bd-9682-4661-bed8-20c6f5e0232a	6211.2	5491	167.624	7.7513	TRUE	15.9055	FALSE	5.4882	FALSE	4.5354	FALSE	19.1968	FALSE	50.1575	TRUE	CD206- Mac
M48	67ebe8ed-2c3c-4741-b2ba-44c1bd370221	6797.5	5541.9	95.2297	8.4054	TRUE	19.6923	FALSE	5.0769	FALSE	8.141	FALSE	24.7949	FALSE	17.8205	TRUE	CD206- Mac
M48	ec6685c6-6a0f-475c-81ce-90e10551d5de	6932.3	5604.7	96.0349	4.7674	FALSE	21.0366	FALSE	5.9878	FALSE	4.7195	FALSE	23.6829	FALSE	32.0854	TRUE	CD206- Mac
M48	3bffe363-de94-4cd8-b215-21c2111645dd	6222.3	5673.4	131.885	5.6543	FALSE	18.7664	FALSE	8.3577	FALSE	5.3139	FALSE	29.9562	FALSE	117.628	TRUE	CD206- Mac
M48	5167bcbc-881a-4b3e-8841-0d9e2edd254c	6847.8	5724.4	115.151	3.9434	FALSE	14.2609	FALSE	4.9239	FALSE	3.7391	FALSE	17.8152	FALSE	44.5543	TRUE	CD206- Mac
M48	8494f138-6502-419d-ad2a-c4572a7afe46	7979.8	4931.2	84.1053	5.1579	FALSE	12.3889	FALSE	6.1825	FALSE	4.373	FALSE	17.3492	FALSE	64.4206	TRUE	CD206- Mac
M48	13559156-3d1f-4283-bdd0-7d77ee3d69ab	7138.3	5319.6	92.2118	4.1176	FALSE	16.6867	FALSE	5.8675	FALSE	4.1807	FALSE	20.3133	FALSE	58.7229	TRUE	CD206- Mac
M48	cfb792b9-202d-4ce9-a06c-b65344483424	7691.7	5324.2	101.192	1.584	FALSE	17.9277	FALSE	4.1928	FALSE	5	FALSE	21.8193	FALSE	31.6627	TRUE	CD206- Mac
M48	c10d4b51-9e0e-493a-b61a-f6c914b73c98	7640.5	5399	77.9832	37.7563	TRUE	18.6429	FALSE	5.949	FALSE	13.0204	FALSE	28.3367	FALSE	16.6327	TRUE	CD206- Mac
M48	25e1eb76-95ac-4c42-9aab-3addd63f0536	8170.5	4884.6	99.0593	5.4407	FALSE	15.1236	FALSE	6.8764	FALSE	3.8764	FALSE	20.618	FALSE	81.9101	TRUE	CD206- Mac
M48	34c37739-bb13-4e31-aa96-bd7abaf51a32	8256.6	4911.3	108.519	2.2857	FALSE	11.679	FALSE	3.2346	FALSE	3.1481	FALSE	14.2346	FALSE	22.5802	TRUE	CD206- Mac
M48	d041d138-4580-420a-87bb-c59cbfd97b2f	8152.3	5076.3	114.124	6.2952	FALSE	14.0886	FALSE	6.0633	FALSE	6.3797	FALSE	14.4304	FALSE	20.3797	TRUE	CD206- Mac
M48	26ec843e-cc5a-4d56-81ac-ca817372e106	9001.5	5179.5	123.149	3.8358	FALSE	18.2281	FALSE	5.1053	FALSE	3.7368	FALSE	26.2456	FALSE	23.193	TRUE	CD206- Mac
M48	77ea6abf-4dd8-4291-a323-5c3abbed6ee8	8205	5304.9	66.254	4.0159	FALSE	13.0811	FALSE	4.6622	FALSE	4.2838	FALSE	13.973	FALSE	15.527	TRUE	CD206- Mac
M48	80aa1c4e-1839-4307-ad48-b87e72d602af	8764.9	5708.5	180.965	2.8982	FALSE	18.1385	FALSE	5.4154	FALSE	4.7487	FALSE	24.6718	FALSE	28.9231	TRUE	CD206- Mac
M48	9607ba34-b8df-4eb7-a5f2-e3a88334460d	9397.1	4950.2	83.8355	3.875	FALSE	11.9244	FALSE	9.1681	FALSE	5.6387	FALSE	15.7815	FALSE	124.874	TRUE	CD206- Mac
M48	4a79e999-1616-4cbe-b70a-4d6e2d9ab225	9596.8	4977.1	77.2143	5.6607	FALSE	11.5714	FALSE	6.2967	FALSE	5.0659	FALSE	13.7033	FALSE	44.2198	TRUE	CD206- Mac
M48	449c4042-47be-4fd7-94cd-400c8e3e795a	9575.6	5053.4	90.9133	3.28	FALSE	15.8738	FALSE	8.4175	FALSE	5.233	FALSE	23.1845	FALSE	113.214	TRUE	CD206- Mac
M48	9363250e-f838-4b7d-8b1c-b4c428ab8d28	9824.4	5056.4	124.235	1.6176	FALSE	16.4828	FALSE	3.8161	FALSE	3.4598	FALSE	25.0115	FALSE	14.9195	TRUE	CD206- Mac
M48	6360a63b-a9a3-4ea7-8669-ea15e12d7007	9223.8	5132.4	85.7931	12.5103	TRUE	11.8515	FALSE	6.7723	FALSE	4.6139	FALSE	12.4752	FALSE	19.9505	TRUE	CD206- Mac
M48	4ca89224-67ae-4436-be81-57d85c9035c2	9341.4	5302	152.697	5.1579	FALSE	17.1028	FALSE	5.5981	FALSE	4.5701	FALSE	24.0841	FALSE	40.2991	TRUE	CD206- Mac
M48	220c4977-c5c3-4679-a330-0451636fafc6	9242.1	5476.6	124.624	3.393	FALSE	14.7174	FALSE	5.1014	FALSE	4.5362	FALSE	21.913	FALSE	36.471	TRUE	CD206- Mac
M48	c79303f4-c94d-4de1-a9a7-2bea46b5fee9	10706.4	4855.2	85.2035	6.5221	TRUE	11.6667	FALSE	4.7745	FALSE	3.6078	FALSE	14.098	FALSE	26.0196	TRUE	CD206- Mac
M48	c840549c-865a-4312-97d0-fe08d28ac9b5	10264.6	4961.2	98.125	2.1667	FALSE	14.1957	FALSE	3.4348	FALSE	4.5	FALSE	18.7826	FALSE	20.1087	TRUE	CD206- Mac
M48	12e4212e-2dd6-427c-97cc-fa8ffbc5b328	10305.3	5020.3	128.632	1.7143	FALSE	12.699	FALSE	3.1262	FALSE	2.534	FALSE	19.7573	FALSE	31.8932	TRUE	CD206- Mac
M48	3d963706-9cc6-4356-a174-1b7b3462106a	10199.9	5602.5	94.9937	4.2532	FALSE	14.578	FALSE	5.4954	FALSE	7.5872	FALSE	15.1651	FALSE	17.1651	TRUE	CD206- Mac
M48	8e12a04c-d486-4f48-8d63-d702cfd7b14b	10582.8	5748.7	91.8662	4.169	FALSE	12.913	FALSE	7.687	FALSE	4.4087	FALSE	17.1652	FALSE	110.774	TRUE	CD206- Mac
M48	025ed358-f956-4fac-b577-12f1f6391682	11421.6	4830	126.678	2.8852	FALSE	18.3048	FALSE	6.6095	FALSE	7.3524	FALSE	23.7714	FALSE	89.2286	TRUE	CD206- Mac
M48	3e46bb93-2981-446b-b220-c48333b8a372	1296.7	6005.5	195.706	6.211	FALSE	14.2333	FALSE	5.5222	FALSE	5.1111	FALSE	21.2556	FALSE	15.3111	TRUE	CD206- Mac
M48	c91a67f9-5b34-4ce9-955b-1a5d2a1213e1	3960.7	6046.5	111.049	2.9806	FALSE	29.6933	FALSE	7.2533	FALSE	7.0933	FALSE	30.16	FALSE	70.12	TRUE	CD206- Mac
M48	0bd34b52-58f1-43fd-8459-67bbc95c57bd	3960.8	6118	77.3733	2.4133	FALSE	26.8769	FALSE	5.2308	FALSE	6.2	FALSE	29.1077	FALSE	32.4615	TRUE	CD206- Mac
M48	7c9e1bc9-981a-452e-b4d7-f4d640ddf8db	4064.5	6220.7	93.3282	2.1603	FALSE	20.3696	FALSE	3.8696	FALSE	4.413	FALSE	23.5942	FALSE	18.1014	TRUE	CD206- Mac
M48	772cabd9-abdb-48d1-86f8-54c02633520e	5813.6	5846.6	110.025	5.798	FALSE	14.9462	FALSE	7.0231	FALSE	3.3923	FALSE	23.5462	FALSE	110.515	TRUE	CD206- Mac
M48	d3942f69-769b-4ce2-b01f-56412859d059	5938	5866.9	98.8571	4.9048	FALSE	16.2308	FALSE	4.5385	FALSE	3.3654	FALSE	19.5	FALSE	27.7692	TRUE	CD206- Mac
M48	fd9ae14b-ad78-44f6-8366-aecb763134e3	5376	5994.9	87.1167	6.0167	FALSE	15.6849	FALSE	4.863	FALSE	3.726	FALSE	17.1644	FALSE	21.0548	TRUE	CD206- Mac
M48	fb8c34c5-2e5d-4a4a-885f-81826bde6f2b	5963.6	6105.1	147.652	7.1366	TRUE	15.9154	FALSE	7.6308	FALSE	4.9615	FALSE	20.0538	FALSE	107.223	TRUE	CD206- Mac
M48	475c1753-3a82-42de-bdd7-90655f68a86b	5706.3	6214.5	111.289	2.5	FALSE	17.8571	FALSE	5.0833	FALSE	3.5595	FALSE	25.9643	FALSE	56.0119	TRUE	CD206- Mac
M48	40d70ed9-1aa2-4b3f-b5ef-0872e7ad7512	5756.9	6398.9	121.586	5.331	FALSE	15.3556	FALSE	5.5556	FALSE	5.3778	FALSE	22.1111	FALSE	56.4778	TRUE	CD206- Mac
M48	8d0df1f0-82ff-40eb-9d3d-3178d17119e3	5995.8	6525.8	111.582	4.2705	FALSE	14.5	FALSE	9.0686	FALSE	6.0294	FALSE	21.3922	FALSE	80.6569	TRUE	CD206- Mac
M48	5fcdc0fb-85fa-4dfe-854f-161225e4e484	5932.7	6544.5	95.7222	4.7963	FALSE	12.918	FALSE	3.7869	FALSE	3.2459	FALSE	16	FALSE	26.377	TRUE	CD206- Mac
M48	5bb16e6e-1b79-4945-af08-00c6130e0750	5342.5	6560.6	91.7075	3.0204	FALSE	21.2087	FALSE	5.5391	FALSE	3.9391	FALSE	27.0348	FALSE	56.6696	TRUE	CD206- Mac
M48	b6d1d518-d6f4-4a89-86a9-d0a6fe8e73f8	6224.9	5905.2	86.9821	1.6964	FALSE	14.7679	FALSE	3.5893	FALSE	3.0179	FALSE	19.6607	FALSE	21.5	TRUE	CD206- Mac
M48	7988a520-ce25-45d8-bf6c-fdae73466ae2	6797.5	6054	104.533	2.32	FALSE	16.8025	FALSE	5.0123	FALSE	3.4074	FALSE	25	FALSE	46.7901	TRUE	CD206- Mac
M48	2cdb505c-c871-4837-a4ec-f49d010cf3e0	6180.5	6120.8	112.774	6.6496	TRUE	22.3093	FALSE	7.3093	FALSE	4.4536	FALSE	31.2577	FALSE	77.7423	TRUE	CD206- Mac
M48	3a71301d-3cc7-4441-8cd0-107a7dd9940b	6587	6177.7	99.6	3.7778	FALSE	15.3448	FALSE	6.6437	FALSE	3.9195	FALSE	22.069	FALSE	44.3448	TRUE	CD206- Mac
M48	01493303-d7b1-469d-9d84-acaadeb57235	6099.8	6287	114.458	2.4011	FALSE	13.9504	FALSE	3.719	FALSE	3.6942	FALSE	21.4628	FALSE	23.7603	TRUE	CD206- Mac
M48	10b97151-e287-455f-b4c1-91d770d82062	7277.6	5820.9	101.441	3.0565	FALSE	17.0531	FALSE	4.7788	FALSE	3.6637	FALSE	24.2301	FALSE	41.7965	TRUE	CD206- Mac
M48	680e43e4-0805-43ee-9cf0-c3d61e90ee48	7452	6148.1	115.202	2.3434	FALSE	12.6742	FALSE	4.0787	FALSE	3.2921	FALSE	18.0674	FALSE	28.4944	TRUE	CD206- Mac
M48	32423320-0d9c-4dd9-9eea-f21178e81dec	7418.9	6244.7	131.585	2.6795	FALSE	13.9268	FALSE	3.5122	FALSE	3.6341	FALSE	19.5528	FALSE	17.8211	TRUE	CD206- Mac
M48	9473650c-0242-45cd-b7ea-45ec6b5f405d	7287	6284.9	106.935	4.0648	FALSE	17.8866	FALSE	6.3402	FALSE	5.2784	FALSE	25.8041	FALSE	45.0619	TRUE	CD206- Mac
M48	184630dd-acf8-4919-92dd-0e2d8864f42f	7211.5	6412.1	130.586	3.2675	FALSE	12.2949	FALSE	4.7756	FALSE	3.2949	FALSE	18.8462	FALSE	43	TRUE	CD206- Mac
M48	578561c2-0da3-4521-a995-099507698f53	7612	6461	101.555	3	FALSE	11.4405	FALSE	6.1548	FALSE	3.6548	FALSE	14.7738	FALSE	71.631	TRUE	CD206- Mac
M48	328f09a9-93a8-4b2f-a447-ff63f1f9e034	7798.9	6702.4	129.006	3.8113	FALSE	18.5333	FALSE	3.7083	FALSE	9.8667	FALSE	26.525	FALSE	16.0583	TRUE	CD206- Mac
M48	3df6d9cc-7f40-4664-8fec-24ac0bf2a4d4	7809.9	6704.4	123.057	1.9925	FALSE	18.0054	FALSE	3.7043	FALSE	7.2634	FALSE	29.4194	FALSE	24.0968	TRUE	CD206- Mac
M48	c8431fc7-5c1f-4d70-9480-1b571d353b76	8182.1	6056.7	81.8608	3.6582	FALSE	10.0278	FALSE	6.1667	FALSE	4.9306	FALSE	12.7083	FALSE	47.0833	TRUE	CD206- Mac
M48	f1018261-f71c-44d3-bcfd-dfda550a7a14	8704.5	6096.9	112.27	2.5474	FALSE	13.3171	FALSE	5.6667	FALSE	3.2764	FALSE	16.7236	FALSE	66.0081	TRUE	CD206- Mac
M48	0460e67e-8487-4bb3-8fc2-324632a83ecd	8230.3	6562.9	82.4295	4.8792	FALSE	16.6	FALSE	8.4952	FALSE	3.6857	FALSE	27.0762	FALSE	84.3905	TRUE	CD206- Mac
M48	db52e86c-ec13-40ce-89f4-a3b243c64d80	8518	6620.8	124.593	2.6571	FALSE	12.6768	FALSE	4.9394	FALSE	4.6162	FALSE	16.5051	FALSE	41.5859	TRUE	CD206- Mac
M48	8c150bff-1205-4b4b-9c07-a92d211a2680	8634.1	6759	134.954	1.6023	FALSE	15.5422	FALSE	5.5783	FALSE	5.2169	FALSE	21.7349	FALSE	63.747	TRUE	CD206- Mac
M48	45e1a7ad-3566-41ce-92b5-388da979d689	10002	5910.2	71.6364	3.0813	FALSE	10.6809	FALSE	6.9574	FALSE	3.617	FALSE	14.5248	FALSE	102.106	TRUE	CD206- Mac
M48	496e9f10-d9c5-4888-9952-8846e1f51185	9229.8	6647.9	77.5208	2.9271	FALSE	12.0814	FALSE	4.8023	FALSE	4.3488	FALSE	15.4535	FALSE	39.186	TRUE	CD206- Mac
M48	6f28752e-306c-4051-abc4-c55c8ae6c461	9889.7	6742.7	78.4954	4.7064	FALSE	12	FALSE	5.8913	FALSE	4.9457	FALSE	14.0326	FALSE	66.5	TRUE	CD206- Mac
M48	cf10fc26-90a8-4109-bf9c-6707564a2cd4	10793.1	5851.1	67.0337	9.5393	TRUE	12.8454	FALSE	6.134	FALSE	7.6186	FALSE	13.299	FALSE	16.1134	TRUE	CD206- Mac
M48	d1b161a5-51a8-40d0-ad77-c6aecd9c7545	10924.4	5877.8	145.769	2.5105	FALSE	16.1098	FALSE	4.2683	FALSE	3.378	FALSE	24.2195	FALSE	31.1829	TRUE	CD206- Mac
M48	d5e0e5ec-ba10-4fb9-8618-098411d83eb4	10801.9	6020.3	130.307	5.3068	FALSE	16.3592	FALSE	6.3107	FALSE	7.0485	FALSE	20.1359	FALSE	19.0971	TRUE	CD206- Mac
M48	708a615d-da30-4fdf-bbcd-eed9ea5886d6	10751.5	6079.1	113.04	9.527	TRUE	15.5833	FALSE	7.8333	FALSE	6.5417	FALSE	18.7667	FALSE	24.25	TRUE	CD206- Mac
M48	afddf576-0479-46f6-8172-61f7a7d65fb0	11092.9	6283.2	122.401	1.8405	FALSE	17.3536	FALSE	3.3867	FALSE	3.2486	FALSE	27.4696	FALSE	15.5028	TRUE	CD206- Mac
M48	814e18f7-1ff7-4641-9454-38c3950d51d0	10922.7	6444.2	98.7843	1.2941	FALSE	12.7206	FALSE	2.9706	FALSE	2.7059	FALSE	17.6324	FALSE	15.2647	TRUE	CD206- Mac
M48	83b2cfc3-9a89-47cb-b8bf-813b55f04be9	10584.1	6494.2	100.158	3.4211	FALSE	12.2899	FALSE	5.7101	FALSE	8.7536	FALSE	19.1014	FALSE	60.6957	TRUE	CD206- Mac
M48	b41c6247-f7a9-44d4-9ed4-b897e581dcd6	10971.6	6672.8	83.2466	4.9384	FALSE	12.3455	FALSE	7.3545	FALSE	4.3455	FALSE	16.2091	FALSE	101.309	TRUE	CD206- Mac
M48	3b12353d-4fe1-4109-9c16-de12e2492bc7	11128.5	6748.3	92.4404	2.7339	FALSE	13.9126	FALSE	3.7767	FALSE	3.534	FALSE	19.301	FALSE	17.4175	TRUE	CD206- Mac
M48	c174e40b-2fd5-4a89-9084-58993557dc98	11194.9	6309.6	78.2778	2.2778	FALSE	16.0526	FALSE	4.8947	FALSE	3.614	FALSE	27.614	FALSE	40.6316	TRUE	CD206- Mac
M48	e7638fe2-2079-4625-aa78-6bd7d30168dc	6111.5	7275.2	68.5946	3.1216	FALSE	14.8148	FALSE	3.5062	FALSE	5.1235	FALSE	14.284	FALSE	17.9012	TRUE	CD206- Mac
M48	a8625dad-d02b-4c4a-a095-2b8421a040ec	7451.3	6910.9	88.7705	5.7541	FALSE	12.973	FALSE	4.1351	FALSE	9.7838	FALSE	15.027	FALSE	19.8919	TRUE	CD206- Mac
M48	3e4c09f3-e1c3-491e-a775-d8fff5f002b7	7570.2	6932.6	99.6292	107.27	TRUE	23.3544	FALSE	6.7722	FALSE	7.7975	FALSE	22.5316	FALSE	29.3671	TRUE	CD206- Mac
M48	d8a1a149-1c4e-467b-b104-bcb959413435	8188.6	6946.9	122.576	3.1939	FALSE	16.4615	FALSE	4.641	FALSE	5.8205	FALSE	18.3162	FALSE	40.7607	TRUE	CD206- Mac
M48	eed77658-0c14-4f4d-bc50-071ab63f4cae	9033.4	7071.2	80.931	5.9828	FALSE	15.6716	FALSE	6.7463	FALSE	5.791	FALSE	16.1493	FALSE	57.3134	TRUE	CD206- Mac
M48	489ac981-1040-4025-bb3f-5b8ea506e385	8990.8	7305.7	148.178	1.2039	FALSE	20.0235	FALSE	3.4118	FALSE	5.4588	FALSE	26.6941	FALSE	17.3647	TRUE	CD206- Mac
M48	95261249-82bc-45bf-adf3-5faf98cb91dc	9529.1	6777	95.0737	1.9579	FALSE	15.4891	FALSE	8.5	FALSE	6.087	FALSE	22.6522	FALSE	108.022	TRUE	CD206- Mac
M48	8a18ffba-05cc-40cf-9ea3-e193c5acee5e	9526.4	6837.8	105.964	1.25	FALSE	14.7213	FALSE	3.918	FALSE	4.0492	FALSE	21.3033	FALSE	29.377	TRUE	CD206- Mac
M48	b4cb4d52-c05e-484c-a90e-8059f2d9a9bc	9368.7	6952	85.6863	3.1471	FALSE	12.4302	FALSE	4.1744	FALSE	5.0814	FALSE	14.8372	FALSE	18.5	TRUE	CD206- Mac
M48	3cefbbdd-30f0-4114-8640-3bc82153a494	9440.3	7057.3	90.2253	2.1268	FALSE	17.0862	FALSE	4.6207	FALSE	8.5345	FALSE	23.3103	FALSE	30.4138	TRUE	CD206- Mac
M48	064bef2b-c796-443d-a051-1afc96889226	9280.1	7072.8	93.4811	1.7358	FALSE	15.9065	FALSE	3.4766	FALSE	4.5701	FALSE	19.8598	FALSE	15.785	TRUE	CD206- Mac
M48	24c571d2-0e80-4be9-9084-14052c53fb1f	9146	7560.8	125.986	1.8986	FALSE	18.3802	FALSE	4.0992	FALSE	5.0826	FALSE	24.1488	FALSE	19.4876	TRUE	CD206- Mac
M48	beec318e-d21f-4a41-8c2b-6b1269c23cc5	10896.9	7461.6	136.623	2.7013	FALSE	13.7	FALSE	4.0571	FALSE	8.6286	FALSE	20.9429	FALSE	18.3857	TRUE	CD206- Mac
M48	21dc6b1d-cd96-485d-9302-4bfef3f81939	10220.8	7594.6	79.5875	1.675	FALSE	19.8289	FALSE	4.4211	FALSE	9.0132	FALSE	17.4474	FALSE	29.8421	TRUE	CD206- Mac
M48	1c5259d7-c872-4a6d-9eb5-c5550f0ec259	10447.9	7692	111.917	2.0556	FALSE	15.3553	FALSE	4.4474	FALSE	4.8158	FALSE	20.0921	FALSE	16.75	TRUE	CD206- Mac
M48	5fff32f4-58f3-4ea7-8f8b-9217b733d57f	10873.9	7764.3	103.625	1.8409	FALSE	13.7386	FALSE	3.7386	FALSE	3.2045	FALSE	23.8409	FALSE	28.4205	TRUE	CD206- Mac
M48	b0a2ea07-1be9-423e-8ed9-603ad4015288	12008.2	6858	85.5368	3.2	FALSE	15.0778	FALSE	6.0111	FALSE	4.4111	FALSE	20.0778	FALSE	52.5889	TRUE	CD206- Mac
M48	9daecc51-1a0e-46a3-a78f-a09bff9e5218	12019.2	6868.3	86.2938	7.2712	TRUE	14.3696	FALSE	5.1739	FALSE	12.7681	FALSE	16.9058	FALSE	22.058	TRUE	CD206- Mac
M48	f7668194-0ed8-4fc7-b60b-de99b0029407	11219.3	6974.7	91.11	6.63	TRUE	18.7347	FALSE	8.1735	FALSE	9.6837	FALSE	28.9184	FALSE	76.4082	TRUE	CD206- Mac
M48	1722b987-5f30-4d09-b7be-65102ba34b49	11440	7055.2	99.7323	3.3717	FALSE	9.3086	FALSE	3.6173	FALSE	2.358	FALSE	13.3951	FALSE	17.821	TRUE	CD206- Mac
M48	9e00d226-1eda-4c1b-a4bf-e9bc88323d80	12105.2	7130.7	119.584	2.8652	FALSE	18.7629	FALSE	4.9691	FALSE	7.3918	FALSE	29.2165	FALSE	44.5567	TRUE	CD206- Mac
M48	cca56991-c016-4a68-a7f1-564109725096	11759.3	7327.2	98.2808	4.1918	FALSE	14.9845	FALSE	7.7984	FALSE	6.1938	FALSE	22.3178	FALSE	85.2868	TRUE	CD206- Mac
M48	c2920e37-6d4a-46ef-a127-04ec96ba9ba1	11701.1	7356.1	128.881	3.8899	FALSE	15.8767	FALSE	4.4384	FALSE	4.0137	FALSE	26.2192	FALSE	24.0411	TRUE	CD206- Mac
M48	d745ba9e-5442-4662-ab72-2d7b0e2b2134	11417	7492.9	105.146	2.2805	FALSE	18.3733	FALSE	3.92	FALSE	3.1333	FALSE	29.6133	FALSE	23.0933	TRUE	CD206- Mac
M48	439c7879-c101-4a1c-a0d5-8d768239fb9a	11963.1	7537.3	77.7051	3.9103	FALSE	14.4878	FALSE	8.8537	FALSE	4.9268	FALSE	19.5732	FALSE	118.951	TRUE	CD206- Mac
M48	bde435ee-62fa-4d22-b6f3-c93e4aa59f20	11503.9	7751.9	106.939	1.9388	FALSE	13.7115	FALSE	5.5769	FALSE	3.8269	FALSE	22.3846	FALSE	63.9231	TRUE	CD206- Mac
M48	630d36f7-2fd2-40b2-a760-b14b1bb124a0	15006.2	7757.3	79.8649	2.6486	FALSE	18.4713	FALSE	4.7701	FALSE	9.8966	FALSE	18.1609	FALSE	19.8736	TRUE	CD206- Mac
M48	0b3a043f-43ea-40e6-b381-4cb3154790f7	1092.2	7794.1	110.367	2.9609	FALSE	22.4444	FALSE	4.163	FALSE	7.7259	FALSE	27.2074	FALSE	20.9111	TRUE	CD206- Mac
M48	a43f0e85-30be-4690-9216-2ab2993c3107	1418.3	8558.4	105.1	3.76	FALSE	18.74	FALSE	6.17	FALSE	6.15	FALSE	27.36	FALSE	84.84	TRUE	CD206- Mac
M48	10799ad0-6532-4e48-b860-dc6334b26183	5039.7	8094.9	153.285	6.7069	TRUE	27.14	FALSE	6.05	FALSE	7.29	FALSE	30	FALSE	27.45	TRUE	CD206- Mac
M48	8c60498d-abda-4599-962d-e837c5267004	5037.9	8384.2	105.345	7.0398	TRUE	29.2516	FALSE	8.8903	FALSE	10.4323	FALSE	24.2452	FALSE	84.9032	TRUE	CD206- Mac
M48	17a0af72-03a2-4e64-ab36-9cef511234bb	5445.1	7825	84.3714	5.1429	FALSE	15.7321	FALSE	6.9018	FALSE	5.5536	FALSE	17.4643	FALSE	64.1964	TRUE	CD206- Mac
M48	0ea1ec35-4426-4978-b569-9898b93e2acd	5448.4	7832.9	161.181	6.3677	FALSE	21.0472	FALSE	6.6415	FALSE	6.1132	FALSE	24.8113	FALSE	42.5	TRUE	CD206- Mac
M48	47b4f4d7-2a4d-4898-be88-f4b7ef10ed94	5329.6	7875	80.1868	4.1099	FALSE	20.023	FALSE	7.5172	FALSE	5.023	FALSE	24.5287	FALSE	88.5517	TRUE	CD206- Mac
M48	2307f773-689a-43d3-a2cb-7b4efb6718c3	6084.8	7786	107.044	5.6912	FALSE	18.1299	FALSE	7.4286	FALSE	4.961	FALSE	19.8052	FALSE	64.7792	TRUE	CD206- Mac
M48	078aede6-9535-4548-9197-1fd19c14e398	6800.8	8576.8	81.7679	1.4643	FALSE	12.9571	FALSE	3.6143	FALSE	5.1429	FALSE	12.8714	FALSE	19.3714	TRUE	CD206- Mac
M48	9e0aae68-2c2e-4495-aa56-bd57586b5156	8082.7	8207.3	117.991	2.0088	FALSE	16.3673	FALSE	5.5714	FALSE	8.4388	FALSE	17.8469	FALSE	43.1939	TRUE	CD206- Mac
M48	36d047d2-6cb6-44e2-aba7-a275c2038f66	7615.8	8566.9	85.7101	1.3768	FALSE	20.974	FALSE	4.2987	FALSE	8.8571	FALSE	21.4805	FALSE	23.974	TRUE	CD206- Mac
M48	195709a4-1215-4fad-80f7-ae10f9b2c850	7561.5	8622.8	87.9487	1.3077	FALSE	16.0976	FALSE	4.3659	FALSE	7.4756	FALSE	16.5732	FALSE	36.5	TRUE	CD206- Mac
M48	a52c77a5-9795-42bc-a611-e7de3b8167b9	8198.2	8628.6	91.8797	1.4737	FALSE	13.7255	FALSE	4.2059	FALSE	5	FALSE	15.7353	FALSE	39.4216	TRUE	CD206- Mac
M48	850b2394-666d-4286-95ef-c2fe07ad4824	9349.9	8543.5	98.699	1.3204	FALSE	17.7843	FALSE	3.7549	FALSE	5.3431	FALSE	25.2549	FALSE	33.1569	TRUE	CD206- Mac
M48	5a0b3daf-239e-4bb8-9d69-b9c5299049ed	10749.1	7804.7	119.346	3.3233	FALSE	13.9286	FALSE	6.8163	FALSE	7.898	FALSE	16.2959	FALSE	16.3265	TRUE	CD206- Mac
M48	59fe9ebd-63b1-48bc-af60-2840a7906984	10776.6	7882.9	121.231	1.6694	FALSE	12.8678	FALSE	2.9917	FALSE	2.7603	FALSE	20.719	FALSE	15.0496	TRUE	CD206- Mac
M48	72d7d489-501e-4ec8-80a2-7fcd50b83702	11148.7	7926.8	75.9624	4.9194	FALSE	12.6017	FALSE	7.5678	FALSE	3.678	FALSE	14.6017	FALSE	94.2458	TRUE	CD206- Mac
M48	24256b05-978d-4e81-bfeb-8faad06afbdd	10768.5	7932.8	93.0267	2.0667	FALSE	9.2561	FALSE	3.4878	FALSE	2.3171	FALSE	13.561	FALSE	40.6098	TRUE	CD206- Mac
M48	260a5a76-c438-40ab-a552-db4a9b4326a5	10249.9	8041.8	83.2956	1.044	FALSE	14.0696	FALSE	3.3304	FALSE	4.4348	FALSE	17.5565	FALSE	21.7043	TRUE	CD206- Mac
M48	3a78f42d-45cc-4979-b9d1-e4eea06c1cdb	10600	8093	74.7692	3.0769	FALSE	19.1772	FALSE	6.8987	FALSE	5.2152	FALSE	27.8354	FALSE	61.9873	TRUE	CD206- Mac
M48	a6e47af0-cee5-47bf-904e-d6f7b7183bbd	10741.3	8125.8	80.5238	2.9524	FALSE	14.8727	FALSE	7.9636	FALSE	4.2364	FALSE	21.6	FALSE	88.1636	TRUE	CD206- Mac
M48	756d1781-280e-4b37-a560-c71879585abf	10735.8	8127.1	92.6988	2.8675	FALSE	13.9518	FALSE	9.253	FALSE	4.8072	FALSE	18.5904	FALSE	123.554	TRUE	CD206- Mac
M48	dddb5b2f-0ea1-4ecf-aa73-2ff3d83067ce	10493.7	8140.6	76.1852	3.4938	FALSE	13.5789	FALSE	6.8509	FALSE	5.8421	FALSE	14.7281	FALSE	97.8947	TRUE	CD206- Mac
M48	7a9aa325-3b55-40bf-b339-e486d537f82a	10509.1	8184.2	82.088	2.312	FALSE	16.9725	FALSE	5.4679	FALSE	7.7798	FALSE	17.0367	FALSE	52.3211	TRUE	CD206- Mac
M48	e189af6d-860d-4521-acf5-bbd8f0277cb6	10362.2	8416.1	86.5294	2.7843	FALSE	13.6023	FALSE	6.3977	FALSE	8.8295	FALSE	16.3295	FALSE	61.2955	TRUE	CD206- Mac
M48	b32e0079-44f8-4910-b622-ed27d2dbf52c	10799.7	8452	114.891	4.938	FALSE	15.6146	FALSE	8.7083	FALSE	7.0312	FALSE	18.9896	FALSE	39.1875	TRUE	CD206- Mac
M48	f6bb53e0-1af2-426f-a3ff-e00c0c8e4344	10245.4	8593.1	82.5488	2.2561	FALSE	12.8649	FALSE	5.5	FALSE	4.1486	FALSE	17.2838	FALSE	48.9189	TRUE	CD206- Mac
M48	2654807c-24bf-42ac-894e-3ba7fd9009f7	10258	8652.1	110.595	1.3274	FALSE	15.1157	FALSE	4.8595	FALSE	4.3223	FALSE	22.6694	FALSE	53.438	TRUE	CD206- Mac
M48	16b1b0e8-7eed-46c3-89b3-0ad01e3c3223	11207.8	7844.9	122.443	2.0568	FALSE	17.0795	FALSE	4.4773	FALSE	3.7273	FALSE	24.2273	FALSE	25.2273	TRUE	CD206- Mac
M48	6cf43901-0211-4487-a8f3-7831545d5027	11756.6	7904.9	87.0312	3.325	FALSE	16.8319	FALSE	8.2269	FALSE	4.5126	FALSE	29.9748	FALSE	107.807	TRUE	CD206- Mac
M48	3fe0205e-61aa-4b31-a049-a524ae8be7aa	12075	7949.1	108.447	2.5066	FALSE	12.752	FALSE	3.768	FALSE	3.336	FALSE	17.448	FALSE	22.024	TRUE	CD206- Mac
M48	ca8b30df-0bc0-435c-b951-b1f15cca3783	11970.6	8039.8	97.68	2.74	FALSE	12.3571	FALSE	5.25	FALSE	4.6071	FALSE	18.5893	FALSE	56.1607	TRUE	CD206- Mac
M48	c810499b-c53d-43f3-9db9-b21c70071ced	12595.1	7786.1	71.5769	6.4038	FALSE	17.1222	FALSE	6.3333	FALSE	7.4444	FALSE	14.7333	FALSE	59.2667	TRUE	CD206- Mac
M48	f0c30372-a93a-460c-a90a-9fa7d96d83b3	12937.9	8087	84.5116	46.7829	TRUE	14.08	FALSE	5.56	FALSE	9.78	FALSE	14.46	FALSE	33.39	TRUE	CD206- Mac
M48	8bb0fbad-6b00-457c-8df9-4cf6e98b5c6c	12808.9	8274.5	90.6981	2.2642	FALSE	13.4016	FALSE	7.8425	FALSE	6.2047	FALSE	18.6929	FALSE	104.921	TRUE	CD206- Mac
M48	acd2c71d-d683-4627-afa8-76ee97c9790f	13608.6	8239	106.949	3.2347	FALSE	18.8351	FALSE	4.3711	FALSE	4.3814	FALSE	25.2062	FALSE	26.3711	TRUE	CD206- Mac
M48	345edd04-463e-4eb9-8da5-023efd07d4f9	13236.6	8693	75.9406	18.7723	TRUE	15.3187	FALSE	5.8681	FALSE	7.6044	FALSE	15.2747	FALSE	32.8571	TRUE	CD206- Mac
M48	251a625f-6c48-454a-be26-5d14e0e2d617	972.02	8851.5	88.6437	2.6322	FALSE	13.1375	FALSE	4.7625	FALSE	4.3625	FALSE	22.8	FALSE	40.825	TRUE	CD206- Mac
M48	cfe42dcc-42dd-4c30-a3a8-e256d97ea46f	2136.9	9150.4	100.485	3.5074	FALSE	19.7611	FALSE	7.6814	FALSE	7.5841	FALSE	17.6372	FALSE	84.5575	TRUE	CD206- Mac
M48	fe445c49-f526-4884-ad5f-757c171c46b4	5937.6	9072.3	102.914	1.4172	FALSE	15.7115	FALSE	4.6346	FALSE	5.7115	FALSE	18.3462	FALSE	47.3365	TRUE	CD206- Mac
M48	0124cca5-e71c-4446-a49c-63b31973d035	5439.4	9322.7	101.05	2.3384	FALSE	18.1119	FALSE	4.4126	FALSE	8.5944	FALSE	18.3496	FALSE	21.2448	TRUE	CD206- Mac
M48	b531bd76-d257-499a-adbf-740f0f73dd0b	5886.8	9574.1	72.1772	1.5063	FALSE	17.4568	FALSE	3.6296	FALSE	8.8889	FALSE	16.1358	FALSE	32.3333	TRUE	CD206- Mac
M48	b4194742-d4a8-47be-aba5-c935c51638bb	6340.5	8994.3	95.0366	2.2195	FALSE	16.3362	FALSE	3.7155	FALSE	4.3793	FALSE	25.6552	FALSE	21.6466	TRUE	CD206- Mac
M48	91dfaa45-4a4e-4926-9fcf-28165d330818	6658.4	9231.7	83.557	0.8861	FALSE	11.6	FALSE	2.925	FALSE	5.975	FALSE	12.5875	FALSE	16.1625	TRUE	CD206- Mac
M48	236aa164-e385-4d68-b970-84c6a09e3f0d	6699.7	9361.4	119.377	1.0661	FALSE	20.8313	FALSE	5.747	FALSE	9.5904	FALSE	22.7952	FALSE	70.5542	TRUE	CD206- Mac
M48	291e4e7e-ff0a-458f-a9bf-b218f5652c94	6619.6	9543.7	80.5132	1.4868	FALSE	15.9747	FALSE	3.7342	FALSE	7.038	FALSE	17.0506	FALSE	21.8608	TRUE	CD206- Mac
M48	e3857b62-f577-498c-af76-5f87e0366a2f	7993.7	9103.7	94	3.1136	FALSE	19.1207	FALSE	4.7931	FALSE	8.7241	FALSE	24.6379	FALSE	28.9828	TRUE	CD206- Mac
M48	e72d51ae-137b-4195-a131-9a17ad1fa9a1	7462.3	9522.2	102.752	0.9697	FALSE	20.1079	FALSE	3.7698	FALSE	7.3453	FALSE	22.7194	FALSE	16.4029	TRUE	CD206- Mac
M48	eaa27384-dac1-4c0e-aae8-23383e7b704e	8773.6	8846.9	101.456	2.208	FALSE	14.72	FALSE	5.384	FALSE	5.04	FALSE	20.336	FALSE	53.424	TRUE	CD206- Mac
M48	b95c41ef-6456-4469-8355-a52a9ad1de33	8449.3	8946.2	104.18	1.2951	FALSE	13.2329	FALSE	4.6301	FALSE	4.7808	FALSE	17.0685	FALSE	48.0685	TRUE	CD206- Mac
M48	725176a2-b210-4984-b503-d646a95449ea	8766.9	9131	122.297	1.4062	FALSE	20.8986	FALSE	4.9275	FALSE	6.5362	FALSE	26.7391	FALSE	18.2174	TRUE	CD206- Mac
M48	fd4df79d-92fa-4121-9e57-0bd00b1841bf	8615.3	9140	102.087	0.8087	FALSE	14.6972	FALSE	4.2385	FALSE	5.4037	FALSE	18.7615	FALSE	47.9358	TRUE	CD206- Mac
M48	2fc63f4b-d0c2-49f9-a594-9ea37e6a18bd	8422.2	9360.8	96.94	1.48	FALSE	13.1163	FALSE	3.093	FALSE	4.4767	FALSE	16.0581	FALSE	21.9419	TRUE	CD206- Mac
M48	2c2e653d-ecec-473d-824b-94abe2f84760	8753.8	9377.2	100.547	2.0533	FALSE	23.963	FALSE	4.8272	FALSE	9.1975	FALSE	26.2346	FALSE	20.5432	TRUE	CD206- Mac
M48	bd32fe03-ff1a-4231-849c-1eda5d6f6eba	8768.5	9407.4	95.75	1.7895	FALSE	19.125	FALSE	5.675	FALSE	7.8875	FALSE	19.9	FALSE	31.55	TRUE	CD206- Mac
M48	cd60d10f-e83b-4047-8b8e-bb224b2c45e8	8781.3	9432.6	109.014	1.4857	FALSE	22.0145	FALSE	6.0725	FALSE	9.2464	FALSE	23.2899	FALSE	48.7391	TRUE	CD206- Mac
M48	ebc76c8f-3e5f-4f90-bbb4-8facf4703b60	8945.6	9443.4	88.25	0.9423	FALSE	23.1449	FALSE	5.0435	FALSE	8.5507	FALSE	22.3188	FALSE	26.5942	TRUE	CD206- Mac
M48	05b1f953-ec01-42de-bc6b-b75884995234	8212.4	9553.9	112.064	1.1809	FALSE	15.9794	FALSE	8.8454	FALSE	5.7216	FALSE	19.732	FALSE	16.2887	TRUE	CD206- Mac
M48	65b416ac-726d-4d69-8439-322db8cb77af	8156.6	9653.6	102.648	1.4432	FALSE	18.5904	FALSE	4.5663	FALSE	7.3855	FALSE	21.3253	FALSE	21.5783	TRUE	CD206- Mac
M48	173dba41-e055-43e6-86ba-e3bd2ca3ed54	10053.8	8710.8	90.7436	1.6496	FALSE	16.9263	FALSE	3.8316	FALSE	4.4632	FALSE	23.9053	FALSE	22.2842	TRUE	CD206- Mac
M48	e395474d-8988-489f-a5f7-5291bbb0387d	9121.6	8746.2	115.934	1.4605	FALSE	14.4568	FALSE	4.7901	FALSE	4.8148	FALSE	17.3704	FALSE	30.2469	TRUE	CD206- Mac
M48	02c33e06-fe67-4f60-b4a9-ba22c8322560	9974.9	8799.8	94.0467	1.4486	FALSE	15	FALSE	3.7586	FALSE	4.3793	FALSE	19.6322	FALSE	23.5057	TRUE	CD206- Mac
M48	40f9f407-8235-4f0c-9dd5-39f9bddf5125	9601.4	8816.6	74.0987	2.8026	FALSE	13.0088	FALSE	4.193	FALSE	5.5439	FALSE	15.3158	FALSE	34.0965	TRUE	CD206- Mac
M48	aeea4cda-8956-46d3-a55f-5d078ed2ae1d	9584.6	8817.7	96.418	17.5082	TRUE	17.1364	FALSE	4.8	FALSE	10.1455	FALSE	20.0909	FALSE	16.3909	TRUE	CD206- Mac
M48	845f7427-929c-4863-81a5-86c01aaf41c3	10027.5	8925.7	107.507	1.3239	FALSE	22.3373	FALSE	5.506	FALSE	6.0241	FALSE	31.1446	FALSE	40.3373	TRUE	CD206- Mac
M48	0dd5fa9d-4c47-4a2b-9be5-508b16ec546b	10014.6	8927.7	124.246	1.9348	FALSE	18.819	FALSE	4.8667	FALSE	5.581	FALSE	25.2762	FALSE	41.3619	TRUE	CD206- Mac
M48	dcfaae09-a071-4a44-a9a3-2a44585a4168	9965.3	8957.4	111.273	2.2077	FALSE	18.9328	FALSE	6.7479	FALSE	5.7647	FALSE	26.3193	FALSE	75.3529	TRUE	CD206- Mac
M48	80f2b433-39df-41ee-98a5-88f51b65d6a2	9903.5	9168.5	130.062	1.6477	FALSE	23.296	FALSE	6.088	FALSE	6.464	FALSE	31.68	FALSE	43.344	TRUE	CD206- Mac
M48	94284689-b6c8-4500-9ffe-6e147ffcbe59	9878.3	9228.6	96.1207	2.7759	FALSE	22.403	FALSE	6.9851	FALSE	6	FALSE	27.791	FALSE	26.7313	TRUE	CD206- Mac
M48	b1fd5ae4-11fc-453b-baf1-3bb6a0e5b81b	9858.9	9257.2	103.16	1.566	FALSE	18.1935	FALSE	4.6774	FALSE	5.2473	FALSE	21.0645	FALSE	24.828	TRUE	CD206- Mac
M48	cda587eb-b1fd-4c7f-856b-13c9f772814d	9729	9285.8	91.7742	3.8925	FALSE	15.4368	FALSE	5.8506	FALSE	6.1724	FALSE	18.6092	FALSE	29.8851	TRUE	CD206- Mac
M48	1a1a49ce-31b4-49a8-8104-521ba65b3a86	9768.6	9710.9	103.282	1.4131	FALSE	20.7535	FALSE	4.8732	FALSE	6.338	FALSE	22.0915	FALSE	16.6408	TRUE	CD206- Mac
M48	407f80ae-90cd-4319-a75f-61b3a11edc95	12221.8	9002.1	61.3692	3.2615	FALSE	14.875	FALSE	6.35	FALSE	6.9	FALSE	13.9	FALSE	46.075	TRUE	CD206- Mac
M48	0c5b9070-8c38-4e14-9a0c-30106353d7a0	13164.9	9279.7	83.4412	1.9118	FALSE	22.9861	FALSE	5.5972	FALSE	7.0556	FALSE	30.8194	FALSE	37.4028	TRUE	CD206- Mac
M48	69fd796f-ceb5-4a81-ac22-0ebf3d0de171	13474	8870.7	93.4727	1.8909	FALSE	15.9175	FALSE	5.1134	FALSE	5.6701	FALSE	18.5464	FALSE	44.3196	TRUE	CD206- Mac
M48	1716c507-094a-4b6d-98db-0fba387f4194	13517.8	9169.9	96.9263	14.8632	TRUE	22.3953	FALSE	7.6977	FALSE	7.9535	FALSE	23.093	FALSE	42.1163	TRUE	CD206- Mac
M48	1400f407-7a29-4e70-a03e-3ebd2d839e3a	3809	10519.4	94.0714	3.2976	FALSE	18.593	FALSE	4.6628	FALSE	11.1512	FALSE	23.8605	FALSE	25.0814	TRUE	CD206- Mac
M48	4577675f-95c9-4d29-817f-7458a8ccb2b0	4774.3	9784.9	84.8506	1.8046	FALSE	22.8349	FALSE	7.1193	FALSE	9.4954	FALSE	22.8532	FALSE	101.716	TRUE	CD206- Mac
M48	524d02ff-1a66-4d71-8579-271c686aa316	4704.7	9893.3	82.1069	1.8015	FALSE	15.91	FALSE	4.6	FALSE	6.76	FALSE	16.45	FALSE	34.29	TRUE	CD206- Mac
M48	85dd0354-d557-44e2-9976-a440b58d7e3d	4895.3	10256.1	82.5814	1.6977	FALSE	16.2556	FALSE	3.9778	FALSE	7.2667	FALSE	17.8667	FALSE	28.3	TRUE	CD206- Mac
M48	753a1e81-4f31-4f5b-a395-461d3829484c	4872.1	10277.3	78.0421	1.3684	FALSE	17.0333	FALSE	6.4111	FALSE	6.2889	FALSE	17.7222	FALSE	54.6778	TRUE	CD206- Mac
M48	57cce0d7-ec27-4f1a-a599-b06198b5ec24	4848	10418.7	73.8375	2.475	FALSE	16.1899	FALSE	7.2785	FALSE	7.7468	FALSE	19.2785	FALSE	45.5949	TRUE	CD206- Mac
M48	8404372a-7e54-487e-9f1b-0c5f3ce2b39b	4110.1	10556.8	81.6279	2.8023	FALSE	17.2564	FALSE	9.2051	FALSE	6.1667	FALSE	19.2692	FALSE	82.4487	TRUE	CD206- Mac
M48	afe38975-c59b-4de9-83df-e57e7075d8cb	4148.5	10585.2	90.7927	2.3049	FALSE	17.4878	FALSE	3.9634	FALSE	5.4024	FALSE	19.0976	FALSE	19.2927	TRUE	CD206- Mac
M48	f676ccd8-db00-4726-bc85-1f0c5e0800fc	4371.5	10643.9	82.6531	2.5153	FALSE	21.1545	FALSE	3.9919	FALSE	5.0407	FALSE	30.1789	FALSE	14.6016	TRUE	CD206- Mac
M48	86f63812-1d15-43ef-b663-763553a86a6c	5478.2	9749.1	75.7308	1.3205	FALSE	17.5714	FALSE	4.0476	FALSE	7.5119	FALSE	16.2857	FALSE	21.4643	TRUE	CD206- Mac
M48	5e226740-5c4c-4df9-9c69-95b0d239192a	5311.7	9777.8	82.1171	1.2973	FALSE	19.34	FALSE	6.32	FALSE	9.82	FALSE	17.97	FALSE	62.49	TRUE	CD206- Mac
M48	6255ed24-bac2-4aa5-b1ee-1a05a4441a01	5491.9	9799.9	81.1361	1.7143	FALSE	21.0092	FALSE	4.6606	FALSE	9.2018	FALSE	18.4587	FALSE	29.8532	TRUE	CD206- Mac
M48	8e24fa65-5592-436a-b88b-a98654008b39	5482.2	9939.2	81.5946	1.7973	FALSE	27.764	FALSE	6.9775	FALSE	11.3146	FALSE	24.3933	FALSE	44.0449	TRUE	CD206- Mac
M48	ac59c1a8-dd52-4bac-8a52-8eba38953a6d	5274.3	9954.6	78.7423	1.9588	FALSE	23.2316	FALSE	8.8632	FALSE	11.7789	FALSE	21.9579	FALSE	103.874	TRUE	CD206- Mac
M48	2e8981e1-d357-4ef1-b5c5-10cccbb96c74	5670.9	10044.6	76.6118	1.4824	FALSE	20.701	FALSE	5.7526	FALSE	7.8969	FALSE	19.1134	FALSE	25.0206	TRUE	CD206- Mac
M48	6f4ef934-b07e-47a3-9215-2dfe846906d7	5655.4	10081.7	73.4706	1.8571	FALSE	21.7216	FALSE	6.9072	FALSE	9.0619	FALSE	19.7938	FALSE	25.2577	TRUE	CD206- Mac
M48	a5986d9b-1c47-47ad-875a-f9b9d9224cfc	5745.6	10176.8	69.8362	0.8966	FALSE	16.3579	FALSE	4.0211	FALSE	7.1368	FALSE	15.4947	FALSE	33.1474	TRUE	CD206- Mac
M48	5c1491e9-0590-445d-91b7-21029f10b521	5129.6	10324.3	84.0811	1.7207	FALSE	19.3491	FALSE	4.4057	FALSE	8.0755	FALSE	18.4434	FALSE	17.9434	TRUE	CD206- Mac
M48	3693f98e-bdff-4375-b979-712aa48e89d2	5647.5	10539.4	83.1399	1.6224	FALSE	24.4231	FALSE	6.375	FALSE	7.7404	FALSE	21.7885	FALSE	14.7788	TRUE	CD206- Mac
M48	f217f737-61a2-4ea5-9623-dd3c0247be41	5385.9	10560.5	72.8571	1.6964	FALSE	26.5797	FALSE	8.8696	FALSE	8.7246	FALSE	26.6087	FALSE	76.5217	TRUE	CD206- Mac
M48	5273816b-1fb2-467e-9c01-b88772075828	6574.8	10247.1	118.314	0.9343	FALSE	22.5	FALSE	4.7768	FALSE	9.2411	FALSE	24.2768	FALSE	50.3125	TRUE	CD206- Mac
M48	8da7f7ab-8b09-4f25-a2f9-903df2498d65	6567.6	10299.8	79.3077	0.8769	FALSE	14.4444	FALSE	3.2361	FALSE	5.3472	FALSE	15.5278	FALSE	26.9167	TRUE	CD206- Mac
M48	d77175bc-7af3-4397-88a6-0564de4fb958	6634.2	10387.4	105.826	0.8073	FALSE	18.4891	FALSE	5.4022	FALSE	6.8587	FALSE	20.1196	FALSE	54.8261	TRUE	CD206- Mac
M48	a7f02235-7616-432f-860f-d94a4125f4b4	6680	10483.5	111.022	0.7017	FALSE	20.9741	FALSE	4.1552	FALSE	7.5345	FALSE	22.069	FALSE	29.9138	TRUE	CD206- Mac
M48	9777fd37-839e-4775-9caf-2f3e25ef6643	6824.8	10561.5	87.3689	1	FALSE	13.9898	FALSE	3.2959	FALSE	4.6224	FALSE	17.4694	FALSE	16.898	TRUE	CD206- Mac
M48	c4c8aa83-8c95-40b8-8fcd-f6b5f70ad7e6	7319	10287.4	100.809	1.0147	FALSE	26.75	FALSE	8.1184	FALSE	6.6316	FALSE	30.4737	FALSE	14.8684	TRUE	CD206- Mac
M48	90057a3c-3149-427b-b75d-6450f1d2f58d	8390.9	9776.7	114.449	0.9322	FALSE	16.7383	FALSE	3.7664	FALSE	5.4953	FALSE	20.7477	FALSE	18.9159	TRUE	CD206- Mac
M48	6582e5c8-3c4b-4827-8079-c45e6d50d482	9001.6	9822.9	81.7714	1.2857	FALSE	23.1522	FALSE	5.7174	FALSE	7.4022	FALSE	20.1196	FALSE	32.5217	TRUE	CD206- Mac
M48	31656851-e789-4c83-8ec6-45e6636d22e4	8722.1	10408	77.439	1	FALSE	15.4333	FALSE	4.1111	FALSE	5.7444	FALSE	16.8333	FALSE	20.9889	TRUE	CD206- Mac
M48	21489d79-b1a8-4f57-b399-f9584f789296	9811.5	9692.9	92.675	1.8333	FALSE	27.3397	FALSE	7.2308	FALSE	7.7628	FALSE	33.8013	FALSE	76.1346	TRUE	CD206- Mac
M48	f08dcf08-9385-4579-bde4-42627a3d6b41	9770	9747.6	95.7924	1.0849	FALSE	22.4706	FALSE	4.6941	FALSE	6.3294	FALSE	23.6588	FALSE	21.5294	TRUE	CD206- Mac
M48	f0b98b6d-1262-49dd-8902-504c166d1153	9863.6	9984.9	83.7957	1.2473	FALSE	19.2	FALSE	5.8889	FALSE	5.7111	FALSE	19.4444	FALSE	59.9667	TRUE	CD206- Mac
M48	66204dc3-52e4-43ac-8114-3c64207574a9	9902.1	10456.8	87.8908	2.0924	FALSE	24.6452	FALSE	7.6452	FALSE	7.4624	FALSE	26.6129	FALSE	49.0753	TRUE	CD206- Mac
M48	afb4cd6d-22a3-4076-9b0b-a8abcb5c140a	10408.9	9709.8	86.25	1.4474	FALSE	17.9639	FALSE	6.5542	FALSE	5.1205	FALSE	25.0602	FALSE	82.8072	TRUE	CD206- Mac
M48	1003e283-622e-45cc-8cf2-ad8c32ba5756	3013.8	10899.4	108.024	2.5671	FALSE	23.7308	FALSE	4.7923	FALSE	10.9308	FALSE	20.6308	FALSE	28.5462	TRUE	CD206- Mac
M48	6ed6ddda-cdd8-4082-9702-a1d54cdc2b32	3006	11085.3	101.065	1.6812	FALSE	23.0104	FALSE	4.8229	FALSE	10.1042	FALSE	21.1146	FALSE	27.9792	TRUE	CD206- Mac
M48	6742330d-c46d-4996-a330-06425912f43e	3619.3	10740.4	77.8416	2.2574	FALSE	19.8182	FALSE	5.9899	FALSE	7.0101	FALSE	20.2929	FALSE	41.4747	TRUE	CD206- Mac
M48	3c72acf1-7286-489f-a82c-659b12b89f7f	3224.5	10767.7	78.0833	2.0833	FALSE	26.2113	FALSE	5.9155	FALSE	10.2958	FALSE	25.3803	FALSE	62.3521	TRUE	CD206- Mac
M48	984ba773-3eb9-4b10-9ea7-a57892e80740	3316.8	10775.3	71.2561	2.6585	FALSE	20.3056	FALSE	5.8056	FALSE	8	FALSE	18.4861	FALSE	63.8611	TRUE	CD206- Mac
M48	38a811ba-9b85-4f6b-9bed-ebf28dbf1418	3680.3	10804	72.4297	3.0156	FALSE	30.6852	FALSE	7.0463	FALSE	8.7685	FALSE	26.8241	FALSE	42.0278	TRUE	CD206- Mac
M48	a6c1d4d1-99c8-4dea-ac73-7cbe83e09138	3652.2	10811.5	71.6575	3.2928	FALSE	26.4132	FALSE	6.3058	FALSE	7.157	FALSE	28.1405	FALSE	45.6612	TRUE	CD206- Mac
M48	de69c5bf-79dd-45c7-9a2b-b737c5b954bd	3600.2	10905.7	77.9504	2.8512	FALSE	21.1062	FALSE	6.0619	FALSE	6.5664	FALSE	23.177	FALSE	61.708	TRUE	CD206- Mac
M48	9502adb3-4c20-4eac-b223-3380686d61bc	3669.7	10982.2	72.5833	2.9722	FALSE	24.623	FALSE	7.5082	FALSE	8.0164	FALSE	23.123	FALSE	64.6803	TRUE	CD206- Mac
M48	5007dee4-3f92-4fc7-9438-614a21e9db5d	3215.8	10985.9	150.333	3.0296	FALSE	27.6087	FALSE	6.337	FALSE	11.5435	FALSE	25.5543	FALSE	33.5109	TRUE	CD206- Mac
M48	5a6da7c5-79d6-4715-8775-3545816dc7ce	3714.2	11011.1	88.9317	3.472	FALSE	24.4526	FALSE	6.2409	FALSE	7.365	FALSE	24.6277	FALSE	45.0511	TRUE	CD206- Mac
M48	026cd31d-fc99-4f65-9b11-2332dc41eff2	3139.5	11012.2	99.4819	2.7952	FALSE	17.3875	FALSE	3.6375	FALSE	7.775	FALSE	15.1	FALSE	15.8875	TRUE	CD206- Mac
M48	e732512a-5bfa-422e-ba76-51463647b9e9	3499.8	11013.5	82.7975	2.1899	FALSE	26.51	FALSE	6.05	FALSE	8.85	FALSE	27.03	FALSE	49.2	TRUE	CD206- Mac
M48	0c1fa422-8041-4e4f-ab8c-e8011b1eee1e	3444	11181.5	68.7642	2.2358	FALSE	17.5625	FALSE	4.3125	FALSE	7.0804	FALSE	16.8393	FALSE	35.9821	TRUE	CD206- Mac
M48	a9ee1f70-fd53-4dc6-8d73-ce19f31eb9df	3404.8	11190	100.51	2.5415	FALSE	25.2482	FALSE	5.219	FALSE	10.6204	FALSE	23.5182	FALSE	35.854	TRUE	CD206- Mac
M48	b5296132-5a06-4561-a935-c3a4877ee9a5	3201.8	11195.6	83.5521	2.3333	FALSE	19.1585	FALSE	5.8415	FALSE	9.4512	FALSE	18.5732	FALSE	58.8537	TRUE	CD206- Mac
M48	2cbd90e4-25ab-44e0-8e8c-994970249781	3261.5	11196.2	79.771	4.6794	FALSE	25.375	FALSE	4.8542	FALSE	9.25	FALSE	28.9688	FALSE	36.0208	TRUE	CD206- Mac
M48	28df0c75-cd1a-41bd-b71e-a968b243be3b	3499.1	11268.8	89.08	1.92	FALSE	21.087	FALSE	5.2826	FALSE	8.9565	FALSE	18.9348	FALSE	40.587	TRUE	CD206- Mac
M48	eb0e8604-6b30-47bf-a58c-959ac4979fe0	3291.9	11278.6	76.0882	1.4559	FALSE	21.2436	FALSE	4.9359	FALSE	9.0769	FALSE	19.8077	FALSE	41.859	TRUE	CD206- Mac
M48	b654b767-a9da-4421-b691-197f13d76b29	3312.1	11350.7	91.7227	9.2605	TRUE	23.3738	FALSE	5.6075	FALSE	10.2617	FALSE	21.7757	FALSE	38.757	TRUE	CD206- Mac
M48	189d9f4b-d4ff-4470-80c7-2f4157f6a8ed	3580.2	11508.7	82.0636	2.1818	FALSE	17.7475	FALSE	6.0707	FALSE	6.9192	FALSE	18.798	FALSE	74.6768	TRUE	CD206- Mac
M48	d634a8d8-4161-4f6a-8e0b-fc55d4b1ef4f	3617.3	11528.7	73	2.0192	FALSE	17.8806	FALSE	8.8806	FALSE	7.2537	FALSE	16.5821	FALSE	29.3881	TRUE	CD206- Mac
M48	7e12e8bb-6e23-4706-bf03-c255b6fdfd81	4780.3	10672	85.1452	1.5081	FALSE	18.8829	FALSE	4.3604	FALSE	4.7117	FALSE	27.7387	FALSE	31.7477	TRUE	CD206- Mac
M48	39842c01-8a59-4180-9071-d9a2d8cf6e32	4415.9	10822.9	78.3798	2.8372	FALSE	21.566	FALSE	6.8774	FALSE	6.8113	FALSE	25.0472	FALSE	46.2358	TRUE	CD206- Mac
M48	3854e466-9342-4689-aa6d-51568cfc5af0	4357.5	10826.8	100.446	1.8308	FALSE	22.843	FALSE	5.8347	FALSE	5.4628	FALSE	33.1653	FALSE	55.3306	TRUE	CD206- Mac
M48	dfc72e3c-e0e5-437b-93ef-26537e2d8317	4354	10902.9	79.3578	1.8532	FALSE	22.3846	FALSE	5.4066	FALSE	6.3516	FALSE	24.5385	FALSE	32.1429	TRUE	CD206- Mac
M48	ed86c8d6-d066-42c0-abee-7a233163e4f7	4801.1	10906.4	76.5641	1.9615	FALSE	26.2903	FALSE	8.6237	FALSE	8.2258	FALSE	25.4624	FALSE	58.3656	TRUE	CD206- Mac
M48	ac9b4476-87ea-45fa-a60a-2ca7bc7bc27e	4050	10909.5	91.4924	3.4621	FALSE	19.7313	FALSE	6.0821	FALSE	5.9851	FALSE	20.0522	FALSE	39.2612	TRUE	CD206- Mac
M48	0f397cfb-2d28-4452-8c1e-0cf1f8cc0ed2	4250.4	11110.1	80.7327	2.6535	FALSE	25.8571	FALSE	9.1905	FALSE	7.4762	FALSE	32.5238	FALSE	104.771	TRUE	CD206- Mac
M48	b0ef46e4-87e9-43ce-abfa-9312f19c4409	4190.3	11133.5	77.9873	2.7215	FALSE	22.5865	FALSE	6.0962	FALSE	8.2404	FALSE	21.9038	FALSE	32.1346	TRUE	CD206- Mac
M48	a99166a8-6bb5-4127-b53a-dff42c4208b5	4615.4	11204.8	86.4878	1.4878	FALSE	28.268	FALSE	8.0515	FALSE	7.2577	FALSE	33.7423	FALSE	75.134	TRUE	CD206- Mac
M48	27e81978-af48-42b2-88c5-5de78c9f3364	4468	11244.5	92.9143	1.5571	FALSE	23.3019	FALSE	7.0566	FALSE	7.934	FALSE	23.3396	FALSE	63.5755	TRUE	CD206- Mac
M48	e0891a0e-68a5-4931-b66f-571407c1a4af	4303.9	11327.9	77.8953	1.407	FALSE	22.6905	FALSE	5.5119	FALSE	7.2619	FALSE	21.4524	FALSE	15.9643	TRUE	CD206- Mac
M48	a32c811c-ff8d-4aa4-ab57-2d9533a975fe	4355.6	11395.3	144.654	1.2197	FALSE	22.0683	FALSE	5.3975	FALSE	8.2919	FALSE	22.8447	FALSE	40.0186	TRUE	CD206- Mac
M48	1c82970f-a970-468c-9c71-2cbff370c5d5	5023.4	11553	73.5513	0.8974	FALSE	15.5132	FALSE	3.7895	FALSE	4.3553	FALSE	18.1184	FALSE	16.1579	TRUE	CD206- Mac
M48	b4c3de36-5596-4a80-8eef-752da4597cac	5240.6	10673.2	96.2581	2.5323	FALSE	24.4752	FALSE	8.8218	FALSE	8.4257	FALSE	25.5446	FALSE	70	TRUE	CD206- Mac
M48	3c9f33d9-7062-4219-8004-a7ab3590afb6	6006.7	10686.4	75.9953	1.1449	FALSE	25.5748	FALSE	5.9843	FALSE	10.3543	FALSE	22	FALSE	32.5669	TRUE	CD206- Mac
M48	763a4d49-021f-45a7-a5f9-1dcdc69f9d2b	5272.3	10716.8	85.1009	1.8807	FALSE	29.1782	FALSE	8.8119	FALSE	8.6337	FALSE	27.1188	FALSE	60.9307	TRUE	CD206- Mac
M48	11fb6f68-e2f6-487b-b107-e890ff7f3b3a	5698	10975.8	81.5	1.1571	FALSE	24.95	FALSE	6.1625	FALSE	6.5875	FALSE	23.2625	FALSE	21.6	TRUE	CD206- Mac
M48	e4e7e4e0-1ab5-4016-b49d-04c9e279393b	5197.1	11009.2	97.8514	3.24	FALSE	27.2051	FALSE	9.2906	FALSE	8.2308	FALSE	22.8974	FALSE	63.1538	TRUE	CD206- Mac
M48	946ad9b6-cddc-4a79-9fa9-d13e83a329ba	5509.3	11018.7	82.0575	1.5977	FALSE	22.1481	FALSE	5.7407	FALSE	7.321	FALSE	21.1852	FALSE	30.2593	TRUE	CD206- Mac
M48	360e1a23-bb67-4286-82a0-2e4c3720484f	5426.2	11122.3	99.5938	1.1979	FALSE	18.5205	FALSE	5.863	FALSE	5.9452	FALSE	20.589	FALSE	38.9041	TRUE	CD206- Mac
M48	62f1ba74-0322-43aa-b640-2b4dbdf32c23	5352.4	11210.5	72.8707	1.0431	FALSE	19.1183	FALSE	6.0108	FALSE	6.2043	FALSE	18.7097	FALSE	33.7097	TRUE	CD206- Mac
M48	2abfad5b-b723-4203-86ca-272ef0d093fd	5088	11261.9	75.4244	1.1512	FALSE	16.8175	FALSE	5.0952	FALSE	5.1032	FALSE	16.2222	FALSE	38.881	TRUE	CD206- Mac
M48	9bc62853-68e9-4bf0-948b-7e65ef413ef7	5210	11262.9	89.5873	1.0159	FALSE	21.3662	FALSE	5.3099	FALSE	6.2394	FALSE	21.3521	FALSE	36.6901	TRUE	CD206- Mac
M48	c95d4fc4-6bf8-4111-9035-d23a9d0cf6ad	5310.1	11318.9	97.5946	1.0878	FALSE	19.1589	FALSE	4.5701	FALSE	5.4019	FALSE	19	FALSE	27.4953	TRUE	CD206- Mac
M48	9c84f44e-5f25-4d28-9297-5c5cad2790a7	5090.5	11318.8	74.1546	1.0619	FALSE	21.7143	FALSE	5.1905	FALSE	5.4286	FALSE	29.6381	FALSE	39.5238	TRUE	CD206- Mac
M48	b0ef877e-4110-4d4d-99f3-e67a918b7dfd	5146.1	11433.2	72.924	1.443	FALSE	19	FALSE	5.2375	FALSE	5.875	FALSE	18.175	FALSE	23.3875	TRUE	CD206- Mac
M48	e54bf10a-d807-431a-b5f6-6f6b16cf15ba	7073.3	10737.5	89.1398	1.9032	FALSE	19.1667	FALSE	7	FALSE	6.8667	FALSE	18.6778	FALSE	22.2556	TRUE	CD206- Mac
M48	9eabfdc0-5e4d-417b-bfc3-095531de2ae9	6805.4	10877.2	90.7531	1.2963	FALSE	13.8276	FALSE	7.1724	FALSE	4.3793	FALSE	17.1839	FALSE	20.2644	TRUE	CD206- Mac
M48	0aca8a02-c069-4f3d-bd0a-6591fb9f342a	6461.2	10925.7	84.6508	0.8413	FALSE	16.3973	FALSE	3.9589	FALSE	5.6438	FALSE	18.7671	FALSE	22.274	TRUE	CD206- Mac
M48	92ffc3a2-b32f-4357-9563-42d172291f79	6911.6	11058.7	144.758	1.621	FALSE	23.0244	FALSE	6.9268	FALSE	7.6951	FALSE	33.3171	FALSE	15.7073	TRUE	CD206- Mac
M48	5c1cd5bd-293a-41f3-b722-08eb17dac371	6844.7	11330.8	106.07	1.5385	FALSE	16.056	FALSE	6.048	FALSE	9.04	FALSE	24.032	FALSE	20.8	TRUE	CD206- Mac
M48	ee84ec06-6fbb-46bb-972d-b3b333609389	6621.7	11563.1	105.301	0.8738	FALSE	12.5824	FALSE	6.6484	FALSE	5.8352	FALSE	18.4945	FALSE	36.0879	TRUE	CD206- Mac
M48	25e18642-7ad0-4edf-a4af-9615b00ef7bf	7091.1	10760.9	97.1183	1.7258	FALSE	15.6748	FALSE	8.4553	FALSE	7.8049	FALSE	22.3252	FALSE	104.203	TRUE	CD206- Mac
M48	5fa2e62a-7b5b-4a6f-bb22-0e88adf04a11	7204.7	10862.2	75.8444	0.6667	FALSE	14.0492	FALSE	4.4098	FALSE	4.3934	FALSE	25.1803	FALSE	40.9344	TRUE	CD206- Mac
M48	7fc9c4b4-24a0-4e87-a633-63c31b236adf	8167.5	11504	88.8923	0.5846	FALSE	14.5	FALSE	3.3333	FALSE	2.1806	FALSE	23.75	FALSE	25.75	TRUE	CD206- Mac
M48	a0e92e4b-1443-4a95-87d6-71872442de93	9062	11574	75.8053	1.1327	FALSE	21.3103	FALSE	5.25	FALSE	5.9224	FALSE	20.1121	FALSE	19.3362	TRUE	CD206- Mac
M48	0ebc6e7c-60cf-477d-b423-f7a1873c9ed6	9421.6	11344.4	74.2195	1.3171	FALSE	23.561	FALSE	7.2195	FALSE	6.9268	FALSE	21.8049	FALSE	47.1585	TRUE	CD206- Mac
M48	8894d640-99e3-4338-9edc-ef18d5f381c1	4026.2	11639.2	74.505	1.297	FALSE	18.534	FALSE	4.6505	FALSE	6.5146	FALSE	19.0388	FALSE	35.233	TRUE	CD206- Mac
M48	45a3b00d-ae5b-4272-a6bd-53d50c590f25	3409.7	11677.5	109.399	1.4542	FALSE	26.5127	FALSE	3.8608	FALSE	9.4873	FALSE	26.7911	FALSE	15.8987	TRUE	CD206- Mac
M48	7cfbd53d-9114-4b1b-b7a7-c5396ee8c809	3466.8	11720.9	93.9792	1.3958	FALSE	15.9677	FALSE	3.6935	FALSE	5.6129	FALSE	19.3387	FALSE	31.7419	TRUE	CD206- Mac
M48	b3435976-d799-45cd-a06e-4f60e0e1efe0	3628.2	11970.5	138.797	1.3073	FALSE	21.5948	FALSE	3.4741	FALSE	5.2931	FALSE	29.0086	FALSE	16.4828	TRUE	CD206- Mac
M48	3e9b52c0-73f3-4926-b985-28c6018625df	4997.5	11821.7	105.546	0.9886	FALSE	12.4453	FALSE	4.4922	FALSE	4.3281	FALSE	14.9062	FALSE	18.0781	TRUE	CD206- Mac
M48	7095543a-b3c0-47dd-a0d2-389248e37f4a	4631.5	12027.8	82.7473	1	FALSE	14.4048	FALSE	4.3929	FALSE	5.4048	FALSE	15.7738	FALSE	17.2024	TRUE	CD206- Mac
M48	fd6da09c-1389-4f67-ab2a-1542ab34b826	4701.5	12052.8	135.174	0.9275	FALSE	20.7778	FALSE	3.9798	FALSE	7.9192	FALSE	25.3636	FALSE	15.5556	TRUE	CD206- Mac
M48	587d3b08-36c5-4f5f-9129-de1830de4ae9	4605.6	12119.8	75.1638	1.3707	FALSE	16.2527	FALSE	4.1209	FALSE	7.1868	FALSE	24.0989	FALSE	22.3407	TRUE	CD206- Mac
M48	f8294b8c-ff68-4047-a8ac-98b72e6bde7a	4778.9	12133.7	83.0667	0.6333	FALSE	13.6966	FALSE	4.3034	FALSE	3.7753	FALSE	20.5393	FALSE	34.2921	TRUE	CD206- Mac
M48	bbdb837d-a8a3-4a96-ac11-5da558ae4a5e	5075	12097.2	91.8684	2.1184	FALSE	15.8492	FALSE	4.4524	FALSE	11.8016	FALSE	22.5556	FALSE	16.1111	TRUE	CD206- Mac
M48	aae14133-fc6c-4bb0-8331-8e07a36e5889	5449.1	12200.8	118.135	0.9206	FALSE	13.08	FALSE	4.06	FALSE	3.52	FALSE	20.71	FALSE	14.49	TRUE	CD206- Mac
M48	6c153c10-858e-4034-b02e-97ae9f646d98	6979	12082	85.2845	0.9569	FALSE	14.3684	FALSE	7.6632	FALSE	5.2842	FALSE	18.0105	FALSE	17.4842	TRUE	CD206- Mac
M48	2f3a2522-cf50-4be5-82cf-e1fd070a5d8e	7377.4	11686.3	139.275	0.8532	FALSE	12.8514	FALSE	5.7162	FALSE	3.1351	FALSE	21.973	FALSE	20.7297	TRUE	CD206- Mac
M48	af89cce5-bddf-406c-9cae-103f3a757ccd	7207	11696.2	136.876	1.5843	FALSE	14.9268	FALSE	6.5488	FALSE	5.1829	FALSE	18.5244	FALSE	15.3415	TRUE	CD206- Mac
M48	f7d01633-fb2c-43f8-9e14-a39bbcbc79ff	7934.9	11892.9	122.567	1.4894	FALSE	12.4434	FALSE	5.1132	FALSE	6.1887	FALSE	19.6981	FALSE	23.2453	TRUE	CD206- Mac
M48	40c17a1f-2da3-498e-b193-0a478df85e53	7981.8	12030.9	124.019	2.3178	FALSE	11.988	FALSE	5.3253	FALSE	4.4578	FALSE	19.6988	FALSE	26.5181	TRUE	CD206- Mac
M48	b7a0148a-6b5d-4e5f-a71f-0fca0b116d8a	8006.7	12272.6	110.813	1.2231	FALSE	13.1849	FALSE	6.0068	FALSE	3.6096	FALSE	19.3699	FALSE	29.274	TRUE	CD206- Mac
M48	535c367f-71cc-47a5-8edd-46ecee2007ed	8901.3	11788.3	75.0916	1.3451	FALSE	22.604	FALSE	5.5545	FALSE	6.9208	FALSE	22.1683	FALSE	36.2277	TRUE	CD206- Mac
M48	66c0bb91-bb64-4d20-8b96-8bea8d9883f1	9047.8	11914.4	97.2661	1.055	FALSE	19.6804	FALSE	4.4845	FALSE	5.8557	FALSE	21.1134	FALSE	25.7423	TRUE	CD206- Mac
M48	e9840a22-4ab8-4cf4-a90d-228bc9d62940	9604.8	12216.4	83.8403	1.0556	FALSE	13.1736	FALSE	4.2479	FALSE	3.562	FALSE	16.5041	FALSE	36.6529	TRUE	CD206- Mac
M48	6c82281d-54f4-4bfe-aad3-b06118bd742f	9577.7	12261.8	87.3611	1.4074	FALSE	24.8261	FALSE	5.4891	FALSE	5.8587	FALSE	29.4565	FALSE	16.1522	TRUE	CD206- Mac
M48	2df83d5b-f08e-47fe-8fed-cf8284ead5d2	9959.8	12708	82.8835	2.7573	FALSE	17.7143	FALSE	5.7912	FALSE	8.1429	FALSE	21.3516	FALSE	24	TRUE	CD206- Mac
M48	1af4d56e-e782-4498-8422-5c7972ca41ec	9969.3	12898.8	98.1408	2.0563	FALSE	21.2917	FALSE	5.9028	FALSE	6.1528	FALSE	25.0278	FALSE	21.2222	TRUE	CD206- Mac
M48	0b1f0d5b-1d45-4402-8fbe-202c95315a72	10056.1	12950	96.7738	1.7143	FALSE	24.716	FALSE	8.7901	FALSE	6.3704	FALSE	25.9877	FALSE	52.1235	TRUE	CD206- Mac
M48	d44e552a-544a-4037-ad67-634db9cba355	9519.9	13023.2	90.08	0.7067	FALSE	16.0375	FALSE	5.5	FALSE	5	FALSE	21.4125	FALSE	73.3375	TRUE	CD206- Mac
M48	9aee14a5-3631-487c-9f5c-4b9b1679c186	9652.3	13032.8	89.0744	0.8843	FALSE	16.9072	FALSE	4.433	FALSE	4.4845	FALSE	20.4433	FALSE	29.9072	TRUE	CD206- Mac
M48	38cc0498-6400-4b3b-948e-16109ba231ca	9431.5	13040.7	90.9182	0.9497	FALSE	13.9835	FALSE	3.5785	FALSE	4.1322	FALSE	17.1405	FALSE	20.9587	TRUE	CD206- Mac
M48	71c9da31-7b02-41ae-aa6e-8180f69fa5cf	9202.1	13162.1	94.8151	0.9384	FALSE	21.5424	FALSE	5.8136	FALSE	6.2203	FALSE	24.0678	FALSE	14.7712	TRUE	CD206- Mac
M48	eed367fb-2436-484a-bcc3-28e08a7295f7	9670.9	13190.1	93.6541	1.1504	FALSE	14.3393	FALSE	4.5446	FALSE	4.5536	FALSE	18.0804	FALSE	40.6875	TRUE	CD206- Mac
M48	779e7f69-6805-4a4a-9d74-f937483da21d	9316.5	13269.2	81.5625	0.7344	FALSE	16.1918	FALSE	3.3562	FALSE	4.4795	FALSE	18.6712	FALSE	20.5068	TRUE	CD206- Mac
M48	f68f355e-d32c-4ac8-832b-04a05e909db2	9403.1	13290.8	73.8295	0.9773	FALSE	11.136	FALSE	3.008	FALSE	3.608	FALSE	14.12	FALSE	20.2	TRUE	CD206- Mac
M48	8fe20468-1333-4f29-984c-73a7cd07c568	9187.2	13348.4	89.1122	0.9898	FALSE	18.0909	FALSE	4.0455	FALSE	5.3636	FALSE	20.6477	FALSE	21.2045	TRUE	CD206- Mac
M48	cd86873d-74ed-46f0-94e4-2303b5cf9dc1	10545	13004.6	84.0417	1.125	FALSE	20.9882	FALSE	4.5647	FALSE	4.9882	FALSE	21.4706	FALSE	16.9059	TRUE	CD206- Mac
M48	c89964ff-27be-48ed-8dd4-ee421c99b57e	10268.7	13328	76.7607	0.8974	FALSE	15.7333	FALSE	3.8333	FALSE	4.3556	FALSE	18.1	FALSE	30.1111	TRUE	CD206- Mac
M47	3d06ee14-e2a6-4444-8fbf-d6aa2b20b465	5086	1248.4	82.2481	11.797	FALSE	29.4211	FALSE	22.6105	FALSE	10.1789	FALSE	75.3579	FALSE	50.7789	TRUE	CD206- Mac
M47	43a6d1f3-9bfa-4ba5-8ba9-1f13c5d5bb45	5109.6	2145.1	91.8876	5.6854	FALSE	17.5776	FALSE	18.2759	FALSE	6.2155	FALSE	84.4741	FALSE	65.3621	TRUE	CD206- Mac
M47	cb4d56b5-d1a6-4b60-8a1c-dc95878c4520	6502.8	3809.5	106.621	6.3952	FALSE	30.1959	FALSE	13.1134	FALSE	5.9072	FALSE	122.845	FALSE	64.0825	TRUE	CD206- Mac
M47	571e0247-70bb-43da-9d84-bbbcfc7506c1	1350.3	6546.5	74.6681	23.5221	TRUE	17.1613	FALSE	17.121	FALSE	7.7339	FALSE	51.7742	FALSE	45.4113	TRUE	CD206- Mac
M47	d4a79a3e-3379-44ac-9b4d-ebd68275e7fc	6150.9	6701.2	73.2676	21.338	TRUE	29.4051	FALSE	22.481	FALSE	17.7342	FALSE	95.3924	FALSE	53.7595	TRUE	CD206- Mac
M47	64b44375-28b5-47ef-96af-d855a68b1f18	6204.5	6717.3	75.8039	16.098	FALSE	31.5246	FALSE	24.2623	FALSE	14.4754	FALSE	93.9508	FALSE	48.0328	TRUE	CD206- Mac
M47	1b9a09ec-aa45-4382-b311-3332e4161670	6114.3	6745.9	86.4966	15.2245	FALSE	19.8317	FALSE	13.901	FALSE	9.1782	FALSE	80.9703	FALSE	41.8218	TRUE	CD206- Mac
M47	2a3696cf-6dc9-451e-b8c6-354c4d93cf87	6121	6771.4	95.1704	10.3259	FALSE	19.9118	FALSE	18.1176	FALSE	11	FALSE	84.6667	FALSE	43.1765	TRUE	CD206- Mac
M47	0a2ea888-cd2b-4e52-b5e7-b50422bc3feb	6112.2	6789.9	91.2353	20.6807	FALSE	27.5575	FALSE	21.5044	FALSE	12.354	FALSE	102.965	FALSE	56.9911	TRUE	CD206- Mac
M47	211f6453-ddc5-47a8-a091-3ebd5ea2b5b0	6089	6857.3	82.5233	11.5581	FALSE	32.1809	FALSE	19.1064	FALSE	13.2979	FALSE	96.3617	FALSE	49.8723	TRUE	CD206- Mac
M47	5a88fd91-efaa-4c03-bb1b-399c41c261d0	6333.4	6920	85.6934	10.9124	FALSE	31.7944	FALSE	18.9252	FALSE	12.4393	FALSE	92.3738	FALSE	45.4112	TRUE	CD206- Mac
M47	a9340b90-ea13-46db-a53a-4f4a20b4146e	5565.8	7693.7	83.8061	10.5816	FALSE	18.3778	FALSE	22.7889	FALSE	8.8889	FALSE	100.489	FALSE	139.522	TRUE	CD206- Mac
M47	c12f9a18-d270-4831-bd9b-512ae653015d	5254.7	7752.7	83.072	13.096	FALSE	20.3107	FALSE	23.6214	FALSE	11.165	FALSE	83.1748	FALSE	88.3301	TRUE	CD206- Mac
M47	0e09c112-38e0-437d-b667-01201ca341b3	6061.8	6945.7	73.6338	10.169	FALSE	31.2949	FALSE	18.5641	FALSE	11.1026	FALSE	101.974	FALSE	48.0641	TRUE	CD206- Mac
M47	7c461f18-f6c3-4eda-93a9-c852219bb53b	6312	7032.6	73.5857	11.1857	FALSE	25.0685	FALSE	21.1096	FALSE	14.0959	FALSE	87.5616	FALSE	42.1644	TRUE	CD206- Mac
M47	4322a195-2c91-4b42-a445-8aff7b21e0a0	6322	7072.6	76.9304	14.9478	FALSE	31.2243	FALSE	21.8505	FALSE	14.4766	FALSE	90.0654	FALSE	47.7664	TRUE	CD206- Mac
M47	73f7890f-ffbd-4b85-af6b-2ecb6f19037c	6339.6	7230.9	78.9307	8.4851	FALSE	26.4717	FALSE	15.6792	FALSE	6.6321	FALSE	107.472	FALSE	116.613	TRUE	CD206- Mac
M47	86c8f7a3-c86d-4774-be94-0eff51692b34	6412.2	7245.9	73.5479	15.0822	FALSE	33.4848	FALSE	23.2576	FALSE	13.2879	FALSE	106.47	FALSE	100.803	TRUE	CD206- Mac
M47	2aa1c1aa-dd6b-4801-804e-6a21d5695d48	6152.4	7286.1	82.6136	11.5303	FALSE	22.5625	FALSE	20.3304	FALSE	12.8661	FALSE	96.9911	FALSE	85.5982	TRUE	CD206- Mac
M47	c868a97a-d22d-4adf-a93c-5980927fe424	6439.8	7373.7	82.2866	12.872	FALSE	32.0789	FALSE	22.307	FALSE	12.9211	FALSE	107.798	FALSE	108.798	TRUE	CD206- Mac
M47	e4caf7a7-16a2-4b6e-aea6-19a94a7b5ba6	6296.4	7374.7	86.0286	7.6714	FALSE	32.7231	FALSE	20.4154	FALSE	6.8462	FALSE	80.7385	FALSE	55.9692	TRUE	CD206- Mac
M47	2281fed1-2191-4deb-b9f6-6ff91cbdaa87	6563.5	7392.3	78.9206	9.254	FALSE	33.2698	FALSE	19.1746	FALSE	13.7619	FALSE	116.683	FALSE	55.1429	TRUE	CD206- Mac
M47	cfe09bb5-8c8d-475e-a410-6fd0efe5871a	6344	7471.2	75.9077	8.1077	FALSE	14.0286	FALSE	21.5238	FALSE	6.7524	FALSE	70.8381	FALSE	45.4857	TRUE	CD206- Mac
M47	27d2a943-585a-42f9-a4f7-18d73a23afbe	5779.6	7483.7	77.8629	16.9032	FALSE	32.4057	FALSE	22.3962	FALSE	10.5566	FALSE	107	FALSE	77.4623	TRUE	CD206- Mac
M47	b1593090-c303-490a-968c-794291eb33a3	6479.8	7532	82.7349	13.3494	FALSE	29.7067	FALSE	21.72	FALSE	15.3067	FALSE	106.36	FALSE	69.72	TRUE	CD206- Mac
M47	29ec78d5-f8b1-4234-8ab4-bfd6a7c31476	6348	7534.9	76.9813	6.6355	FALSE	13.8876	FALSE	14.1461	FALSE	7.4157	FALSE	76.6517	FALSE	62.3483	TRUE	CD206- Mac
M47	c410a6d7-1be9-4c3e-83a6-e3d7c3ffc00f	6160	7596.8	85.0977	5.3908	FALSE	14.0851	FALSE	12.2199	FALSE	4.1489	FALSE	95.3262	FALSE	68.5957	TRUE	CD206- Mac
M47	e4821bad-b892-4dd6-8174-f7b1c0f4b8ef	5788	7607.2	105.239	11.469	FALSE	24.2929	FALSE	19.1111	FALSE	9.7778	FALSE	120.647	FALSE	72.7879	TRUE	CD206- Mac
M47	66c54c67-c664-4578-8fc7-1d59eb1120da	6071	7770.3	85.2066	13.9256	FALSE	23.2411	FALSE	21.6339	FALSE	11.9018	FALSE	111.545	FALSE	72.3304	TRUE	CD206- Mac
M47	ceab9075-4101-4152-ab16-d9542e70af69	6588.4	7805.6	73.5882	13.4202	FALSE	31.33	FALSE	22.02	FALSE	14.27	FALSE	91.92	FALSE	125.69	TRUE	CD206- Mac
M47	c87aabe8-ca63-4b3e-8274-957829296660	6373.9	7811.1	75.5154	13.3846	FALSE	24.1765	FALSE	20.598	FALSE	11.8137	FALSE	90.4314	FALSE	82.6667	TRUE	CD206- Mac
M47	e904d8c9-29b5-4408-b2e3-06ca51b95a49	6208.5	7812.9	110.761	5.3248	FALSE	17.9697	FALSE	10.5859	FALSE	4.303	FALSE	118.697	FALSE	41.9293	TRUE	CD206- Mac
M47	1486753d-b50d-4eac-97a2-3d41f364afa6	5838.6	7844.9	93.9271	14.4375	FALSE	27.8391	FALSE	25.1379	FALSE	12.0805	FALSE	122.092	FALSE	70.7471	TRUE	CD206- Mac
M47	725bec57-b11b-4308-99b6-5b1fc32972b2	6363.7	7853.9	79.589	19.4863	FALSE	30.8889	FALSE	28.2593	FALSE	17	FALSE	99.6204	FALSE	105.537	TRUE	CD206- Mac
M47	1a989f3e-9530-4840-b133-c4f3bedf3ac6	6371.9	7856.6	69.4824	13.0235	FALSE	30.5955	FALSE	27.2697	FALSE	16.2472	FALSE	113.067	FALSE	62.8764	TRUE	CD206- Mac
M47	0390bca0-91dc-4b5a-a65b-68152dcdca93	6411.8	7873	72.9259	13.1759	FALSE	32.0345	FALSE	25.046	FALSE	11.4598	FALSE	90.0345	FALSE	110.138	TRUE	CD206- Mac
M47	a1fbcdee-b971-4d3e-989e-cfb6e61b2518	6660.7	7902.1	70.6694	7.5372	FALSE	24.22	FALSE	17.01	FALSE	9.23	FALSE	88.46	FALSE	87.58	TRUE	CD206- Mac
M47	8042e6d5-1bb1-438a-a488-92e92bf953d0	6742.1	7720.1	92.7603	12.5207	FALSE	26.8367	FALSE	21.1735	FALSE	13.4694	FALSE	119.275	FALSE	101.888	TRUE	CD206- Mac
M47	c5b17a88-aa3f-4ac9-ab8b-f7212856af8b	6459.7	8016.8	75.6343	11.4571	FALSE	22.8547	FALSE	18.6325	FALSE	9.7778	FALSE	95.906	FALSE	68.6325	TRUE	CD206- Mac
M47	d06de091-6862-4c5c-b2b5-5f3bd0465c29	6078.7	8052.6	93.802	9.1287	FALSE	28.0412	FALSE	21.1237	FALSE	9.299	FALSE	108.227	FALSE	53.2474	TRUE	CD206- Mac
M47	fdb79675-6d5b-4c79-8b94-48d62592466d	6643.6	8110.8	82.4348	43.8261	TRUE	23.7664	FALSE	26.7477	FALSE	16.6355	FALSE	96.7383	FALSE	90.3271	TRUE	CD206- Mac
M47	ae656324-713e-43c7-a287-a2b082a58124	6473.3	8127.1	82.7176	13.2941	FALSE	25.3214	FALSE	22.8214	FALSE	12.3929	FALSE	99.2143	FALSE	108.738	TRUE	CD206- Mac
M47	a13b2d5c-1280-4944-85b2-d9f24674c4a7	6448.8	8186.5	80.6667	8.886	FALSE	20.2258	FALSE	18.9247	FALSE	10.7204	FALSE	104.237	FALSE	84.7742	TRUE	CD206- Mac
M47	75a54ec8-c90f-4af9-8de5-49212df0903d	6605.2	8199.1	74.6691	12.7574	FALSE	26.1792	FALSE	22.7547	FALSE	12.4811	FALSE	90.783	FALSE	72.8302	TRUE	CD206- Mac
M47	9e06be93-2d14-4cee-a263-0d312b17bd67	6505.9	8219.2	76.881	9.7143	FALSE	23.6571	FALSE	18.7524	FALSE	10.3714	FALSE	76.4095	FALSE	59.9238	TRUE	CD206- Mac
M47	f6f5ac55-8a89-4c30-9bda-ea09d2c828c8	6528	8254.5	96.2865	16.1198	FALSE	32.5042	FALSE	29.4034	FALSE	19.2941	FALSE	104.698	FALSE	88.2689	TRUE	CD206- Mac
M47	5cd7ad8e-3cf7-47be-aad9-2efeaaac4ccf	6446.4	8260	83.3438	11.775	FALSE	29.3611	FALSE	23.9815	FALSE	12.8704	FALSE	98.5	FALSE	93.4444	TRUE	CD206- Mac
M47	449889d9-42f7-4060-9613-ddf6f2da3c9f	6279.1	8288.6	89.4086	10.9194	FALSE	21.7763	FALSE	29.1316	FALSE	9.125	FALSE	118.355	FALSE	108.915	TRUE	CD206- Mac
M47	c7faa53e-229b-4023-9f5b-21a9dffb36a5	6294.4	8297.8	93.4688	11.2578	FALSE	24.8416	FALSE	24.3762	FALSE	11.3465	FALSE	120.574	FALSE	148.455	TRUE	CD206- Mac
M47	ae93f557-3a59-4c3f-90e7-56ceb7db5ef0	6068.6	8321	105.991	2.7339	FALSE	17.4824	FALSE	10.2824	FALSE	4.5647	FALSE	98.8118	FALSE	47.7882	TRUE	CD206- Mac
M47	1a2f4159-bc82-4c02-93a9-58a6e17480a9	6452.8	8330.7	86.1273	10.4455	FALSE	18.0818	FALSE	15.6545	FALSE	9.1455	FALSE	82.1909	FALSE	46.7273	TRUE	CD206- Mac
M47	5c77d8a8-3133-4962-a569-3575b3dddf94	6440.9	8341.3	109.732	4.0488	FALSE	15.7273	FALSE	14.5455	FALSE	6.3939	FALSE	107.5	FALSE	86.2576	TRUE	CD206- Mac
M47	654e32d2-3b11-4ec4-b576-30bc54f46884	6249.5	8355.6	113.245	3.4043	FALSE	16.2041	FALSE	13.7551	FALSE	7.4796	FALSE	107.969	FALSE	69.7041	TRUE	CD206- Mac
M47	35086a83-0bd5-4d6e-a4d3-a4ee27b69c0f	6354.5	8413	74.7778	4.8718	FALSE	15.5619	FALSE	15.4381	FALSE	6.1524	FALSE	95.9714	FALSE	146.029	TRUE	CD206- Mac
M47	0d1cbbc5-fa0f-4088-9dda-630544e82f22	6130	8481.4	76.2037	2.1944	FALSE	11.0099	FALSE	9.604	FALSE	3.0198	FALSE	88.3564	FALSE	73.8614	TRUE	CD206- Mac
M47	9e8d2d31-a107-4118-a6a5-cb658bcb1ea3	6518.1	8525.8	76.5617	9.142	FALSE	20.7182	FALSE	22.0818	FALSE	9.5636	FALSE	80.3273	FALSE	92.1091	TRUE	CD206- Mac
M47	f57649c2-6bbd-4000-ac3b-87e9e51519dc	6665.3	8585.4	84.4894	7.7872	FALSE	25.4312	FALSE	24.6606	FALSE	7.6239	FALSE	89.6514	FALSE	141.578	TRUE	CD206- Mac
M47	4a573ab5-8b5f-4535-98eb-a77552a8e826	6705.3	8638.3	72.7323	8.4409	FALSE	34.1977	FALSE	25.5698	FALSE	10.8953	FALSE	95.186	FALSE	218.407	TRUE	CD206- Mac
M47	35c9687b-71b9-4586-81e9-f8d529a06b1d	6044.1	8639	86.3594	6.7969	FALSE	17.9452	FALSE	13.9726	FALSE	5.6986	FALSE	94.2877	FALSE	78.6301	TRUE	CD206- Mac
M47	d9cd013f-46a9-4e48-8ae2-ceaeda322769	6551.1	8727.4	79.9474	12.5	FALSE	28.4685	FALSE	22.8468	FALSE	10.7117	FALSE	100.171	FALSE	113.82	TRUE	CD206- Mac
M47	8be8f9ae-cf05-4fbe-8004-489973117f42	6601.4	8848.4	100.193	13.9639	FALSE	26.6667	FALSE	25.9459	FALSE	14.6396	FALSE	116.829	FALSE	145.892	TRUE	CD206- Mac
M47	dcbd7441-a8ea-4c3d-ad5e-f1950133aa98	6541.7	8847.5	88.27	3.37	FALSE	15.5859	FALSE	12.6566	FALSE	4.6768	FALSE	102.465	FALSE	98.1111	TRUE	CD206- Mac
M47	a97d8006-81ee-49fa-a9f3-a2e60ac763b1	6626.1	8944.5	69.0488	11.1463	FALSE	22.8395	FALSE	23.0494	FALSE	12.9136	FALSE	92.6173	FALSE	134.642	TRUE	CD206- Mac
M47	1e5e7d51-ba56-4e33-9f01-a61eb4321429	6784.4	7977.6	87.2432	9.0541	FALSE	29.3966	FALSE	18.1034	FALSE	11.069	FALSE	100.302	FALSE	42.681	TRUE	CD206- Mac
M47	13b0202e-c957-4254-b4a9-6e59b29c8f0e	6882.1	8519.8	82.0417	4.5	FALSE	17.19	FALSE	18.39	FALSE	7.03	FALSE	109.03	FALSE	191.34	TRUE	CD206- Mac
M47	a485f89b-52cf-44d5-8a13-a0770d1e87a4	6914	8781.4	82.2022	14.2921	FALSE	31.7701	FALSE	23.7126	FALSE	14.931	FALSE	114.713	FALSE	134.529	TRUE	CD206- Mac
M47	5104ac52-e1ac-4996-b06b-95d44e8cc2ba	6745.8	8829.3	90.5988	15.6826	FALSE	28.6408	FALSE	24.165	FALSE	14.2136	FALSE	122.718	FALSE	137.408	TRUE	CD206- Mac
M47	c2159492-331f-4f9f-8588-363065909a88	1362.8	9501.8	67.6034	23.6322	TRUE	18.7603	FALSE	22.2727	FALSE	11.0909	FALSE	57.2149	FALSE	50.4298	TRUE	CD206- Mac
M47	b59721a4-30ae-4794-9e97-96d830e208a5	5241.9	9335.3	87.8667	12.9067	FALSE	14.5233	FALSE	17.1047	FALSE	11.5814	FALSE	82.4186	FALSE	58.6279	TRUE	CD206- Mac
M47	0f09abeb-a815-4407-9446-03346f580578	5278.7	9410.8	85.1238	14.6	FALSE	18.9612	FALSE	19.5728	FALSE	15.6019	FALSE	85.4078	FALSE	58.466	TRUE	CD206- Mac
M47	98f9c249-3241-47a3-b18a-abe02343270f	6564.5	8952.1	77.3492	14.1587	FALSE	30.039	FALSE	20.7143	FALSE	10.987	FALSE	102.208	FALSE	86.6623	TRUE	CD206- Mac
M47	72c4b935-12a6-4721-8c5f-90395bb794b0	6531.5	9006.7	88.9948	12.5825	FALSE	26.8871	FALSE	21.1371	FALSE	10.4597	FALSE	103.984	FALSE	83.5645	TRUE	CD206- Mac
M47	89faca1b-d9e4-430b-91a8-4fadbedf3eb5	6564.2	9207.8	72.021	6.8811	FALSE	22.2897	FALSE	16.5327	FALSE	8.5234	FALSE	101.897	FALSE	76.9907	TRUE	CD206- Mac
M47	36ebde9a-7438-46c0-ac8b-e97d122e565b	6661.3	9404.6	73.05	8.4375	FALSE	22.825	FALSE	19.6375	FALSE	10.5125	FALSE	112.775	FALSE	99.0875	TRUE	CD206- Mac
M47	3df3037f-2eeb-4a96-bd8f-575a38a8ec8b	6709.2	8922.4	69.9	13.5455	FALSE	31.9556	FALSE	23.9778	FALSE	12.6111	FALSE	103.089	FALSE	148.267	TRUE	CD206- Mac
M47	de07ff4a-8e7a-4e49-849c-d604e42ade16	6702.2	8945.8	67.6931	20.5049	FALSE	25.6111	FALSE	27.5444	FALSE	18.0444	FALSE	115.533	FALSE	135.522	TRUE	CD206- Mac
M47	4a27984c-f475-45c8-81fb-f3870d02f801	6807.9	9150.6	79.3571	14.1429	FALSE	33.1176	FALSE	25.8235	FALSE	14.2941	FALSE	121.779	FALSE	150.603	TRUE	CD206- Mac
M47	79dae01a-bf08-441c-8c9b-fe84221347dd	6682.8	9564.3	75.386	11.2807	FALSE	16.7703	FALSE	21.9189	FALSE	6.527	FALSE	83.3243	FALSE	124.784	TRUE	CD206- Mac
M47	b4d02d60-8c7f-4c92-9078-386d160aee4b	6727.6	9610.1	92.6667	15.0714	FALSE	19.8594	FALSE	30.5469	FALSE	11.0156	FALSE	91.3438	FALSE	101.906	TRUE	CD206- Mac
M47	56a6318e-d350-499f-ac87-8de2c9f94a59	6787.8	9650.4	89.648	10.776	FALSE	16.8537	FALSE	25.0732	FALSE	8.5732	FALSE	74.7683	FALSE	81.7561	TRUE	CD206- Mac
M47	92b45a37-18cc-4c76-a969-ad9907d66d40	1931.1	10752.3	77.9191	61.7919	TRUE	10.6452	FALSE	22.9355	FALSE	8.4274	FALSE	66.129	FALSE	183.202	TRUE	CD206- Mac
M47	882c306c-221c-4d0e-a4e8-49623541d776	5342.7	9973.3	82.8059	10.9072	FALSE	19.4788	FALSE	17.4667	FALSE	11.7333	FALSE	85.6364	FALSE	53.6667	TRUE	CD206- Mac
M47	491f24a0-daa2-4036-b470-a4953c09e84d	5528.5	10164.9	77.3243	11.045	FALSE	16.9677	FALSE	24.8817	FALSE	9.3978	FALSE	87.1505	FALSE	208.699	TRUE	CD206- Mac
M47	108c80bc-9044-4f3b-a020-d09c477f6fd9	6245.1	10638.7	94.7979	5.4894	FALSE	13.2472	FALSE	14.4831	FALSE	6.7191	FALSE	92.2022	FALSE	44.8989	TRUE	CD206- Mac
M47	f46c6980-56f0-49f0-8025-4156d54835d1	6234.6	10798.4	97.4655	2.7759	FALSE	15.2375	FALSE	11.55	FALSE	4.8375	FALSE	99.425	FALSE	66.625	TRUE	CD206- Mac
M47	07f797df-3397-4aca-87c3-78781435f7d0	2297.3	11393.5	72	10.2105	FALSE	12.7094	FALSE	13.8205	FALSE	12.6581	FALSE	59.0855	FALSE	41.0171	TRUE	CD206- Mac
M47	dcf28db2-9539-4611-bc1f-d020c31cadc9	5261.3	11115.3	69.4247	11.9691	FALSE	10.803	FALSE	18.2348	FALSE	18.6364	FALSE	64.303	FALSE	45.3182	TRUE	CD206- Mac
M47	9b191951-38b8-4ce6-9917-f408e65d3ad3	4903.5	11139	85.9639	9.9277	FALSE	23.3902	FALSE	24.2439	FALSE	19.2073	FALSE	91.7317	FALSE	62.061	TRUE	CD206- Mac
M46	75852ba4-832c-4a3d-b46e-696785346ce9	7208	910.27	118.396	9.1567	FALSE	24.1328	FALSE	5.8281	FALSE	6.2812	FALSE	29.0859	FALSE	28.3672	TRUE	CD206- Mac
M46	ecbad67b-6aae-449c-94d4-6c5bd9a24ca5	1278.6	1403.7	137.795	6.1228	FALSE	14.1293	FALSE	8.181	FALSE	5.6121	FALSE	18.5345	FALSE	80.7845	TRUE	CD206- Mac
M46	292da0e9-9b91-4379-9052-5d70c188e636	3201.8	1570.8	148.655	5.6437	FALSE	17.9286	FALSE	5.9643	FALSE	13.9405	FALSE	25.4286	FALSE	52.8929	TRUE	CD206- Mac
M46	1c41e1fd-bb5a-46fe-895c-64a0c969d354	5504.1	1555.5	122.336	10.1493	FALSE	33.2621	FALSE	8.3495	FALSE	10.8252	FALSE	33.5243	FALSE	44	TRUE	CD206- Mac
M46	44d766e7-91af-43eb-beee-17859d46f3ea	4987.2	1684.1	123.137	11.0611	FALSE	22.271	FALSE	6.9159	FALSE	13.8224	FALSE	20.486	FALSE	42.5888	TRUE	CD206- Mac
M46	b071e26b-5ad0-457a-9a70-eb0d6547ddd3	5250.8	1853	167.622	10.0111	FALSE	21.2273	FALSE	8.3295	FALSE	6.875	FALSE	24.9773	FALSE	76.7955	TRUE	CD206- Mac
M46	d8277888-4c0d-494f-bdf7-b2810280cbe5	5223.3	1870.7	130.469	11.8496	FALSE	21.3131	FALSE	9.4646	FALSE	8.5051	FALSE	29.4545	FALSE	67.8586	TRUE	CD206- Mac
M46	0e6e95a6-6541-4573-b69f-9aa6d226dbb4	5843.2	1274.8	106.335	10.3468	FALSE	21.6121	FALSE	12.5948	FALSE	10.6034	FALSE	30.9052	FALSE	145.647	TRUE	CD206- Mac
M46	d3fbfc76-dcdd-4971-b22b-91f60b8f080c	1773.8	2188.1	178.668	24.0281	TRUE	22.3661	FALSE	11.5	FALSE	10.6696	FALSE	32.5446	FALSE	86.6161	TRUE	CD206- Mac
M46	b503aba3-3fae-42b9-8400-b7fde74cd531	1852.6	2335.9	212.711	7.6197	FALSE	25.6082	FALSE	12.2887	FALSE	10.7526	FALSE	35	FALSE	85.9381	TRUE	CD206- Mac
M46	60345fe2-3c2c-4f95-bf1e-0e1770909d74	1574.9	2876.6	210.437	4.5057	FALSE	27.1935	FALSE	7.2043	FALSE	10.4946	FALSE	35.7957	FALSE	44.871	TRUE	CD206- Mac
M46	335c66bd-f0fc-452c-9ba3-ae0fc5cf7de2	2807.1	2821.4	121.215	20	TRUE	27.785	FALSE	9.1121	FALSE	8.6075	FALSE	32.6449	FALSE	61.2243	TRUE	CD206- Mac
M46	7b42edf4-5df1-4e07-b41a-2115bf79c603	2415.6	2835.9	168.71	4.6228	FALSE	17.2165	FALSE	7.2474	FALSE	5.3402	FALSE	26.0619	FALSE	42.3299	TRUE	CD206- Mac
M46	d3951cf7-3f09-485c-bcc3-42702a5a0bc2	2823.6	2870.3	133.329	8.7303	FALSE	28.4425	FALSE	8.3805	FALSE	7.0265	FALSE	29.6903	FALSE	61.885	TRUE	CD206- Mac
M46	9b8e00fa-1d5c-47b1-8d5b-8cbafc4cee12	3632.7	2062.6	120.316	3.9048	FALSE	12.8917	FALSE	7.7	FALSE	5.875	FALSE	19.8417	FALSE	92.9333	TRUE	CD206- Mac
M46	1a1e7960-bf1c-44fe-89c7-693f1414eff1	4709.2	2814.9	109.77	10.31	FALSE	25.9149	FALSE	8.0638	FALSE	8.1809	FALSE	31.5106	FALSE	59.883	TRUE	CD206- Mac
M46	08e9adba-6e7e-44c0-acd7-00fc18112761	5229.3	2044.2	139.158	9.2429	FALSE	36.4724	FALSE	9.0709	FALSE	9.1024	FALSE	33.5039	FALSE	29.3465	TRUE	CD206- Mac
M46	33908e35-e589-455d-9d23-50a509bd9a92	5630.8	2186.1	109.333	10.977	FALSE	16.9222	FALSE	5.9222	FALSE	4.8778	FALSE	24.3889	FALSE	41.2444	TRUE	CD206- Mac
M46	22812d72-d932-4ec3-965f-0d81dc3b062e	6319.2	2643	101.88	12.3067	FALSE	20.6864	FALSE	10.5508	FALSE	6.7458	FALSE	24.4915	FALSE	123.008	TRUE	CD206- Mac
M46	b0a16ed5-af8d-495d-a15a-6cfd6b3aff1d	2761.3	3060.3	146.62	4.5693	FALSE	16.7692	FALSE	6.6827	FALSE	5.625	FALSE	24.9904	FALSE	60.1827	TRUE	CD206- Mac
M46	f035f42f-e0ca-41ac-884a-7cf671d03866	2832.5	3062.6	106.689	5.6515	FALSE	11.4412	FALSE	8.3725	FALSE	6.1078	FALSE	17.7647	FALSE	112.833	TRUE	CD206- Mac
M46	2db34a6a-06a7-4b08-ac61-cba06dd44db4	3407.3	3649.2	128.031	3.3846	FALSE	16.271	FALSE	7.5981	FALSE	6	FALSE	21.8318	FALSE	74.9626	TRUE	CD206- Mac
M46	269fb497-3954-448e-98bc-6047d944efe4	4018.2	3535.2	116.861	6.124	FALSE	16.96	FALSE	7.68	FALSE	5.93	FALSE	23.08	FALSE	83.76	TRUE	CD206- Mac
M46	2c87b979-e5cb-41f0-ad78-a38122e05d39	8559.9	3315.7	112.346	2.2051	FALSE	23.0625	FALSE	10.8125	FALSE	7.5875	FALSE	27.9	FALSE	151.338	TRUE	CD206- Mac
M46	698e949d-15ed-4503-b8b5-7cd80c835e34	3727.1	4678.6	89.5699	8.3548	FALSE	22.2268	FALSE	11.0825	FALSE	8.3505	FALSE	26.5155	FALSE	125.454	TRUE	CD206- Mac
M46	70d7f776-87a8-43a7-964a-e8345b8cde80	7155.9	4358.7	121.17	4.3404	FALSE	23.4776	FALSE	8.1045	FALSE	7.4179	FALSE	29.0299	FALSE	57.8507	TRUE	CD206- Mac
M46	27da12a6-f8bb-4320-acb9-97398a71b0eb	7262.1	4799.2	142.397	6.6437	FALSE	21.8741	FALSE	7.2444	FALSE	6.9111	FALSE	29.0963	FALSE	32.3852	TRUE	CD206- Mac
M46	0d801a18-7f2b-4a80-8c64-7b2e5d5a2bdb	8641	4327.2	107.963	3.7778	FALSE	23.9032	FALSE	11.6237	FALSE	9.129	FALSE	27.2258	FALSE	146.118	TRUE	CD206- Mac
M46	7feb9997-13c4-4213-9b5b-aaff3cb1c08d	3470.7	5252	120.873	4.8922	FALSE	27.8842	FALSE	12.8105	FALSE	10.8632	FALSE	33.4526	FALSE	105.674	TRUE	CD206- Mac
M46	d197fcb9-ee52-486d-b09e-f725dd7496e5	3319.3	5328.2	105.035	6.8451	FALSE	29.52	FALSE	11.92	FALSE	9.67	FALSE	30.57	FALSE	98.87	TRUE	CD206- Mac
M46	3a4d9390-5c25-4e4a-a503-767abc280df0	4662.9	5141.8	89.1484	3.7484	FALSE	25.0924	FALSE	6.084	FALSE	5.4286	FALSE	27.5546	FALSE	32.9412	TRUE	CD206- Mac
M46	7c1cfefc-5ded-41bf-a735-d85296eb5bea	4106.5	5704.9	109.643	10.0234	FALSE	19.6696	FALSE	9.375	FALSE	10.7857	FALSE	22.5625	FALSE	93.1339	TRUE	CD206- Mac
M46	8c1b7467-9685-45ee-b77c-5eebbc39f709	5202.1	5670.7	104.235	7.7955	FALSE	29.14	FALSE	10.53	FALSE	8.23	FALSE	35.04	FALSE	85.19	TRUE	CD206- Mac
M46	98c5a8d1-4bf7-4cb2-9d70-e2f07d3c12c0	4923	5711.7	130.62	7.9937	FALSE	35.9633	FALSE	7.633	FALSE	7.0826	FALSE	35.0917	FALSE	27.9083	TRUE	CD206- Mac
M46	c7146d6e-ed4c-44d5-af64-179d5b67de6f	7445.4	5683.3	115.742	2.2903	FALSE	21.0143	FALSE	5.5143	FALSE	4.9	FALSE	30.5429	FALSE	54.9286	TRUE	CD206- Mac
M46	c4bab9cf-3668-4c7e-9f92-2294ef06ceaa	4074.7	5901.1	122.938	8.392	FALSE	21.5556	FALSE	7.5214	FALSE	6.5299	FALSE	22.2991	FALSE	29.2821	TRUE	CD206- Mac
M46	77a8b6aa-8fc9-46f1-905d-5d8bf58f16a1	7278.5	5900.6	84.4023	4.1264	FALSE	13.5488	FALSE	6.0488	FALSE	4.4512	FALSE	19.8293	FALSE	73.3902	TRUE	CD206- Mac
M46	dcf76fed-8eae-4464-91ad-474082400d3d	5144.3	6891.9	125.095	9.4749	FALSE	19.5391	FALSE	8.5652	FALSE	6.2261	FALSE	24.313	FALSE	80.1739	TRUE	CD206- Mac
M46	4d2f15b1-82c9-4d20-9f51-085861f76581	5180.3	7659.6	127.556	3.3492	FALSE	18.9054	FALSE	10.6757	FALSE	8.0811	FALSE	26.1486	FALSE	135.446	TRUE	CD206- Mac
M46	0b469dd8-38c2-4e2d-83b6-a3addafa7db6	6547.8	7757.3	92.9051	6.7299	FALSE	14.4757	FALSE	10.1359	FALSE	6.4854	FALSE	19.6893	FALSE	104.767	TRUE	CD206- Mac
M46	ea848cf9-d8ec-4b27-b93e-922f42ff3921	7597.2	7123.1	91.137	6.7671	FALSE	14.7917	FALSE	8.3667	FALSE	10.15	FALSE	25.7167	FALSE	48.2333	TRUE	CD206- Mac
M46	c0949a05-3ea4-4c3a-b00b-c7c97b5b7fd7	7436.3	7223	132.055	6.4424	FALSE	22.9508	FALSE	9.5492	FALSE	6.2295	FALSE	35.0328	FALSE	122.139	TRUE	CD206- Mac
M46	abfa8845-ce33-44d6-aaf5-fe8b6a79ad5b	6681.7	7496.8	93.0125	7.9253	FALSE	20.8857	FALSE	6.75	FALSE	5.0071	FALSE	35.2714	FALSE	61.0429	TRUE	CD206- Mac
M46	988c9b0a-7bb1-4c32-abb3-bb87a349c6a5	8928.2	7514.5	161.55	7.5813	FALSE	22.5556	FALSE	7.3241	FALSE	5.713	FALSE	31.5463	FALSE	46.0648	TRUE	CD206- Mac
M46	32e253ec-b0af-47ff-af00-f03b2e02d1fc	3983.1	8705.1	99.16	4.3067	FALSE	31.1273	FALSE	10.5636	FALSE	9.3818	FALSE	31.8818	FALSE	81.8091	TRUE	CD206- Mac
M46	6d6117d8-5ac4-41c2-b196-af73bb2c45d0	6510.9	7978.3	86.6138	7.9034	FALSE	18.2764	FALSE	6.8455	FALSE	5.2195	FALSE	18.2683	FALSE	60.4146	TRUE	CD206- Mac
M46	8f8f6d90-b38b-4d2b-9236-aba075bed6a1	6440.3	8048.1	105.384	5.8415	FALSE	21	FALSE	7.0909	FALSE	5.3939	FALSE	27.6869	FALSE	58.4545	TRUE	CD206- Mac
M46	e0bcc063-67f1-4b7e-9e2f-0c332eea1c12	5873.6	8173.9	143.303	5.3409	FALSE	22.2353	FALSE	8.1373	FALSE	6.3529	FALSE	25.6765	FALSE	79.2451	TRUE	CD206- Mac
M46	d4492fb8-35d9-4f39-b728-34607cb47f6e	7152.3	8331.2	115.363	9.2451	FALSE	24.2289	FALSE	11.6024	FALSE	8.6265	FALSE	36.241	FALSE	132.771	TRUE	CD206- Mac
M46	282d29b1-fdf5-4860-9abc-2dc53bd2b97f	7718.5	8519.7	84.4272	6.7573	FALSE	14.2913	FALSE	6.0777	FALSE	4.0097	FALSE	21.1553	FALSE	33.0971	TRUE	CD206- Mac
M46	94e3fd6f-f113-402c-9e02-a2f8ba4de15c	6150.9	8834.3	89.0577	4.4519	FALSE	11.5119	FALSE	4.4881	FALSE	4.7024	FALSE	13.7262	FALSE	40.6071	TRUE	CD206- Mac
M46	aab437df-0b2c-4004-966c-f886ffb857a4	5745.8	9265.6	117.354	6.42	FALSE	24.9188	FALSE	7.3187	FALSE	5.9812	FALSE	32.925	FALSE	60.5938	TRUE	CD206- Mac
M46	66d21f18-b9f2-407f-a3db-48e1b0400994	6455	9389	100.793	8.5517	FALSE	20.0845	FALSE	10.5493	FALSE	13.2817	FALSE	19.169	FALSE	61.2535	TRUE	CD206- Mac
M46	e896c066-1d5c-4b63-a6a7-c75da1dbbfa5	5979.6	9405.7	134.911	5	FALSE	25.8468	FALSE	10.3629	FALSE	6.9435	FALSE	29.5645	FALSE	114.734	TRUE	CD206- Mac
M46	e43e143b-6042-4018-ad42-85ef0e5ba230	6174.2	9519.4	109.404	7.7051	FALSE	27.4715	FALSE	11.9756	FALSE	10.3984	FALSE	31.8293	FALSE	133.943	TRUE	CD206- Mac
M46	16db0713-91ae-420f-aecf-0f30a80ac29a	6703.4	9556.2	97.1404	6.8383	FALSE	12.4	FALSE	8.4462	FALSE	6.2615	FALSE	15.0385	FALSE	91.6846	TRUE	CD206- Mac
M46	a24cfbef-ae60-4291-8015-0f85ad55562a	7134.5	8792.6	115.514	6.8475	FALSE	17.1322	FALSE	6.6198	FALSE	5.5289	FALSE	20.1653	FALSE	60.1405	TRUE	CD206- Mac
M46	afd6824f-6098-4ba5-81a3-79c0e7132787	7051.7	8943.4	105.779	3.8425	FALSE	18.2195	FALSE	5.5976	FALSE	4.7317	FALSE	18.4878	FALSE	54.6098	TRUE	CD206- Mac
M46	41dd2471-d5e2-404b-809d-d60fda90aa40	7215.9	9750.3	117.188	8.7679	FALSE	27.596	FALSE	6.6768	FALSE	5.6364	FALSE	30.3535	FALSE	35.0707	TRUE	CD206- Mac
M46	90683e36-e8ea-40dd-bd84-b3621e512a88	7704	9022.6	111.079	3.4886	FALSE	14.4471	FALSE	5.0471	FALSE	3.4824	FALSE	16.0706	FALSE	47.1176	TRUE	CD206- Mac
M45	f7f62621-d858-4fa9-aa2a-1e43a4b7678d	1103	7873.1	80.1699	6.0784	FALSE	16.4151	FALSE	33.434	FALSE	61.1604	FALSE	31.4245	FALSE	42.1792	TRUE	CD206- Mac
M45	1dbcdadb-4336-4295-8968-bcc6ec0eccd5	3779.7	7986.9	108.318	3.3961	FALSE	20.885	FALSE	18.8761	FALSE	20.1504	FALSE	31.5487	FALSE	29.2212	TRUE	CD206- Mac
M45	e4314331-dcb5-4b3b-9927-e1d611ebdd72	2917.8	8354	133.615	9.3486	FALSE	19.9468	FALSE	25.9787	FALSE	47.2234	FALSE	34.1064	FALSE	22.4149	TRUE	CD206- Mac
M45	41c6f510-3bba-4d6a-88e2-de4b7555bea9	3795.6	8392.9	148.198	28.1319	TRUE	30.7468	FALSE	22.6709	FALSE	29.0886	FALSE	42.6329	FALSE	16.3671	TRUE	CD206- Mac
M45	5648d758-8232-4504-8f9f-40064212e862	3704.3	8449.5	94.6353	9.3706	FALSE	29.7411	FALSE	26.4911	FALSE	38.9554	FALSE	40.3304	FALSE	23.5357	TRUE	CD206- Mac
M45	0f5348a7-3f13-482e-b5ce-08762d3a0940	4086.9	8511.2	107.833	8.1173	FALSE	27.2248	FALSE	19.5814	FALSE	26.2248	FALSE	47.3643	FALSE	16.0465	TRUE	CD206- Mac
M45	d3057f2c-f416-4711-83a3-1ea7a2d546a1	4866	8477.6	103.088	4.7415	FALSE	27.4375	FALSE	23.1771	FALSE	20.8438	FALSE	38.4896	FALSE	23	TRUE	CD206- Mac
M45	47001a62-90c2-411d-a877-e489c687abb4	6852	8571.6	91.1744	9.093	FALSE	30.3028	FALSE	36.2661	FALSE	32.4771	FALSE	41.7431	FALSE	28.6422	TRUE	CD206- Mac
M45	53369fda-aa85-4363-b14f-68c5f26464c6	7957.9	8191.7	141.834	5.8217	FALSE	27.4766	FALSE	37.5327	FALSE	23.2056	FALSE	29.7477	FALSE	50.3271	TRUE	CD206- Mac
M45	6dab8562-9c76-4795-87a6-895a05cde195	8745.2	7810.4	92.1181	1.685	FALSE	25.8018	FALSE	28.027	FALSE	33.3604	FALSE	28.1892	FALSE	12.3423	TRUE	CD206- Mac
M45	c93fe10b-3c0b-4d1c-ab92-7da97e521bfc	9016.6	7899.5	84.8113	4.4811	FALSE	31.6939	FALSE	32.0612	FALSE	46.0816	FALSE	37.6531	FALSE	23.6531	TRUE	CD206- Mac
M45	8ef5756d-8526-4099-aca8-1353866a0cb1	1813.8	8964.2	88.6771	11.9375	FALSE	19.4889	FALSE	29.3111	FALSE	42.6889	FALSE	34.4222	FALSE	50.8111	TRUE	CD206- Mac
M45	a028dbf5-480e-416a-adfd-e51e75cac288	1719.6	9180.8	80.2368	29.8553	TRUE	15.3375	FALSE	26.225	FALSE	47.4625	FALSE	29.0625	FALSE	30.9875	TRUE	CD206- Mac
M45	a126430d-35b5-4a6a-8999-b60cb47ffb4e	2739.2	8625.2	107.412	15.175	FALSE	21.811	FALSE	23.1732	FALSE	78.7953	FALSE	37.7402	FALSE	9.7244	TRUE	CD206- Mac
M45	788e7453-dd7e-40e8-b124-922020fe95f4	3796.7	8621.8	105.697	11.5204	FALSE	20.7048	FALSE	16.3434	FALSE	31.6024	FALSE	32.9759	FALSE	18.3133	TRUE	CD206- Mac
M45	24dd83d2-4266-4b41-9d3c-584a3e607b47	3350.2	8699.7	112.058	11.3161	FALSE	26.713	FALSE	32.4696	FALSE	44.6	FALSE	40.8696	FALSE	55.7913	TRUE	CD206- Mac
M45	319f3ccf-9619-43e6-be5f-19765ab17ac5	3790.6	8992.5	90.6765	11.0147	FALSE	23.4217	FALSE	24.759	FALSE	28.2771	FALSE	34.7831	FALSE	50.9518	TRUE	CD206- Mac
M45	5d6dc634-0cd7-4afe-b62d-e4bafbc54941	3473.5	9420.6	132.995	28.8959	TRUE	28.0857	FALSE	22.6643	FALSE	30.45	FALSE	41.1357	FALSE	19.5071	TRUE	CD206- Mac
M45	0e733624-500f-42ea-8905-44b0f06d504c	4238.7	8776.8	122.447	8.6591	FALSE	25.9216	FALSE	17.0882	FALSE	22	FALSE	47.7745	FALSE	12.3333	TRUE	CD206- Mac
M45	512b9653-eb40-486b-9f72-d52e0e464eca	3855	8786.8	96.6207	9.4253	FALSE	26.3765	FALSE	20.4706	FALSE	29.6235	FALSE	47.0941	FALSE	13.2118	TRUE	CD206- Mac
M45	34906936-3e7d-4603-905c-327f4fc4490d	4122.4	8811.3	104.876	8.0552	FALSE	28.4259	FALSE	19.3519	FALSE	23.4444	FALSE	47.1111	FALSE	35.0741	TRUE	CD206- Mac
M45	73b1f905-2e0d-4b23-aa43-299e21a5fa30	4113.3	8812.4	97.7177	7.5403	FALSE	27.8583	FALSE	21.9667	FALSE	26.6333	FALSE	45.9	FALSE	45.9083	TRUE	CD206- Mac
M45	76f36969-8d21-49a4-a114-88ab3973bdc8	4029.4	8874.1	122.079	8.8902	FALSE	21.0609	FALSE	20.9043	FALSE	29.6696	FALSE	40.7652	FALSE	60.7826	TRUE	CD206- Mac
M45	a9e16f3b-ed35-4d3c-8ae7-7dcbef86c127	4613	9000	94.855	8.1603	FALSE	20.7818	FALSE	23.3545	FALSE	36.7182	FALSE	35.9455	FALSE	58.2909	TRUE	CD206- Mac
M45	76c780a6-8be1-473d-b1d2-362414751772	4914.6	8698.4	100.688	4.64	FALSE	21.0752	FALSE	19.8271	FALSE	18.218	FALSE	32.5263	FALSE	28.8045	TRUE	CD206- Mac
M45	86fb8e10-1941-428b-bdda-9b69a1fabd73	4803.2	8733.9	108.728	8.744	FALSE	23.1982	FALSE	19.2703	FALSE	48.5495	FALSE	38.5225	FALSE	14.2432	TRUE	CD206- Mac
M45	310ee12b-db1c-4464-8b9e-96fe46758ae1	5348	8809.3	103.611	10.0802	FALSE	25.7652	FALSE	21.8696	FALSE	58.1739	FALSE	38.6783	FALSE	10.1739	TRUE	CD206- Mac
M45	f473b0c3-61f9-4add-833f-0c8d95c56b0d	5087.8	9003.7	114.203	8.9322	FALSE	17.5823	FALSE	26.3038	FALSE	25.1139	FALSE	35.2278	FALSE	52.6456	TRUE	CD206- Mac
M45	530b085b-5c75-4914-83d7-566c52c16c2b	5037.7	9124.9	124.368	8.4514	FALSE	25.3981	FALSE	21.3426	FALSE	15.713	FALSE	43.1019	FALSE	31.8519	TRUE	CD206- Mac
M45	de5f51a8-41ce-4eb2-a93e-2fd1647e0436	6448.2	8764.8	91.929	6.471	FALSE	24.2105	FALSE	27.614	FALSE	27.9035	FALSE	34.4035	FALSE	51.1053	TRUE	CD206- Mac
M45	c3afa2c5-bf3d-420a-a0af-a401f3b79536	6484.7	9405	131.75	31.5	TRUE	27.1029	FALSE	22.6765	FALSE	63.7721	FALSE	44.9485	FALSE	7.3529	TRUE	CD206- Mac
M45	dac53441-bdc7-4845-90db-9c1ed0c2f7d7	6181.3	9489	115.673	18.0067	TRUE	24.0325	FALSE	19.0407	FALSE	57.8049	FALSE	46.0163	FALSE	7.2764	TRUE	CD206- Mac
M45	7446190c-2159-4794-b915-916b3d01714c	7001.7	8653.3	118.879	14.006	FALSE	23.8596	FALSE	23.0263	FALSE	46.7018	FALSE	30.3158	FALSE	8.1754	TRUE	CD206- Mac
M45	f45cabef-ee0c-4e7f-b296-2aa785f0779a	6750.3	8826.5	90.2541	21.3622	TRUE	26.6147	FALSE	25.1376	FALSE	68.633	FALSE	36.5505	FALSE	8.3028	TRUE	CD206- Mac
M45	00e5f350-9a83-4b25-a9eb-13ee2ca5aebc	8114.9	9037.2	87.5702	30.8421	TRUE	22.4848	FALSE	22.0202	FALSE	71.6263	FALSE	34.3333	FALSE	7.7879	TRUE	CD206- Mac
M45	97983f8e-5df7-4438-a673-6f2f804d11bd	8782.9	9383.3	85.3968	28.8413	TRUE	22.991	FALSE	25.5135	FALSE	67.973	FALSE	35.8739	FALSE	11.2342	TRUE	CD206- Mac
M45	1c674efe-8376-40cd-ba2e-55d0bea75286	2555.4	10522.5	82.3902	9.9512	FALSE	21.0404	FALSE	27.7576	FALSE	24.6768	FALSE	48.3232	FALSE	95.6667	TRUE	CD206- Mac
M45	08812e07-09a1-4e87-b386-cf10aa127033	3686.7	9975.1	85.4257	7.9208	FALSE	20.802	FALSE	15.1386	FALSE	13.3465	FALSE	45.901	FALSE	24.6733	TRUE	CD206- Mac
M45	06b6fd94-daa6-475a-a4fa-2e36714ebb28	4568.3	9772.2	101.135	7.9365	FALSE	20.3196	FALSE	17.6598	FALSE	14.0309	FALSE	34.6186	FALSE	37	TRUE	CD206- Mac
M45	f1be1294-0331-45a6-b2fd-878ab8302bfa	4433.3	10339.3	116.937	7.1732	FALSE	17.0971	FALSE	14	FALSE	11.4369	FALSE	31.5534	FALSE	25.7573	TRUE	CD206- Mac
M45	ed4f6d93-f4eb-4054-a40f-7901fe5c3f01	5353.9	9597.8	97.75	17.3516	TRUE	21.1009	FALSE	22.7706	FALSE	73.7706	FALSE	37.3853	FALSE	7.6422	TRUE	CD206- Mac
M45	013b08e3-1a8a-4ec1-98f5-e1b6db208a9f	5123.7	9852.3	103.621	7.9655	FALSE	21.4021	FALSE	17.2062	FALSE	19.8557	FALSE	37.8041	FALSE	28.6598	TRUE	CD206- Mac
M45	65b40567-cf28-46c4-8930-11405b9401d8	5079.5	9883.6	97.716	13.2716	FALSE	20.3495	FALSE	15.1748	FALSE	18.0194	FALSE	42.8447	FALSE	14.4175	TRUE	CD206- Mac
M45	2721e3f9-a9f9-4162-be18-4a36dd45e367	4962.4	9994.7	98.8454	8.7629	FALSE	19.9915	FALSE	21.6667	FALSE	18.9744	FALSE	37.3846	FALSE	53.735	TRUE	CD206- Mac
M45	d7e940c0-9311-4a8d-80b1-f8646af83298	5142.6	10002.5	128.317	11.7535	FALSE	19.2456	FALSE	20.3421	FALSE	18.9298	FALSE	35.7544	FALSE	32.2895	TRUE	CD206- Mac
M45	362ff898-c439-40fa-8230-69a47df5009e	5057.1	10013.1	113.592	9.7143	FALSE	16.8763	FALSE	22.7835	FALSE	27.3814	FALSE	35.0309	FALSE	58.6392	TRUE	CD206- Mac
M45	43654d87-3bc5-4d65-b633-5c0885d1cbd6	5187.1	10041.2	100.473	8	FALSE	19.5254	FALSE	16.339	FALSE	14.3729	FALSE	36.4407	FALSE	23.5254	TRUE	CD206- Mac
M45	4e2c821a-ba2d-462d-b784-7bba827925ab	5172.7	10056.9	102.12	7.9733	FALSE	21.2022	FALSE	15	FALSE	13.7303	FALSE	39.8989	FALSE	20.4607	TRUE	CD206- Mac
M45	7f0693ea-6f70-43cc-9a97-a58e1ecb8a76	5409.5	10322.7	97.6479	7.2606	FALSE	20.4828	FALSE	18.4052	FALSE	16.8103	FALSE	37.4397	FALSE	39.3793	TRUE	CD206- Mac
M45	aa5c0cf6-ecf9-4a6f-81b2-b7051159dc92	5507.5	10384	117.198	10.0396	FALSE	20.4828	FALSE	17.2989	FALSE	17.5632	FALSE	39.7816	FALSE	23.023	TRUE	CD206- Mac
M45	b22e9195-e8f9-451d-a69e-58433592d53a	5036.5	10431.5	126.171	5.4286	FALSE	22.1776	FALSE	14.5981	FALSE	12.3738	FALSE	43.9159	FALSE	24.7944	TRUE	CD206- Mac
M45	388bc686-de6c-4b64-b038-964db4e45f34	8926.7	9838	76.6027	28.726	TRUE	24.7654	FALSE	23.5802	FALSE	63.7037	FALSE	36.358	FALSE	10.8519	TRUE	CD206- Mac
M45	ba0a6670-cb5a-4165-8f98-1b901ccaba50	9485.9	9844.7	93.0493	8.4437	FALSE	24.8115	FALSE	27.0902	FALSE	32.3934	FALSE	35.6557	FALSE	56.0738	TRUE	CD206- Mac
M45	18e90e82-c4ca-45ad-9341-c91663305b81	1661.4	11136	85.586	13.465	FALSE	21.0278	FALSE	15.6944	FALSE	19.7963	FALSE	41.7963	FALSE	9.6019	TRUE	CD206- Mac
M45	10c89a23-fc45-4790-96a0-938e71838809	3760.3	10657.6	95.9628	8.5745	FALSE	16.7117	FALSE	12.5856	FALSE	10.7387	FALSE	31.5495	FALSE	14.8739	TRUE	CD206- Mac
M45	4fc1dbe8-b7f2-465c-a464-e5d1f489bd7e	3033.8	10783.9	100.271	11.0706	FALSE	16.9394	FALSE	19.6768	FALSE	13.6465	FALSE	31.1515	FALSE	37.6667	TRUE	CD206- Mac
M45	4a4e5152-e8e8-4531-a415-08be7a914748	3189	10907.8	127.291	22.597	TRUE	19.0761	FALSE	19.7717	FALSE	71.1848	FALSE	40.1304	FALSE	14.4891	TRUE	CD206- Mac
M45	357cc1c8-ff8b-4432-90c9-ea741d75a22c	3473.7	11145.7	125.337	11.564	FALSE	17.5429	FALSE	21.1143	FALSE	16.95	FALSE	34.7	FALSE	49.9857	TRUE	CD206- Mac
M45	51bdf14b-11c2-4132-8dbb-a90f1bbd4106	3753.8	11233	123.556	28.4355	TRUE	22.7677	FALSE	17.3131	FALSE	39.899	FALSE	41.7475	FALSE	8.303	TRUE	CD206- Mac
M45	e6e517d9-7ee5-45c2-94e0-7d3ed79562a2	3697.2	11382.5	88.434	9.8302	FALSE	18.8462	FALSE	13.3558	FALSE	13.125	FALSE	35.9615	FALSE	8.8846	TRUE	CD206- Mac
M45	fe87cd65-87d5-4ef9-a3d7-611de9151ff5	4657.9	10707.4	100.295	11.6071	FALSE	17	FALSE	17.2778	FALSE	27.1222	FALSE	35.3111	FALSE	34.4111	TRUE	CD206- Mac
M45	9e92a364-f711-4a21-8862-4dac83e70965	3952.3	10736.5	105.589	9.5417	FALSE	16.6786	FALSE	14.0893	FALSE	12.9732	FALSE	34.9286	FALSE	22.3214	TRUE	CD206- Mac
M45	cf503903-9f36-4cf9-9483-141fa71180e5	4198	10739.7	106.127	7.3101	FALSE	16.6068	FALSE	16.7778	FALSE	12.2393	FALSE	33.2479	FALSE	45.5043	TRUE	CD206- Mac
M45	030b1441-e9d3-4617-b71c-2b551b3e1277	4468.9	10749.8	154.723	33.1069	TRUE	24.6082	FALSE	21.5052	FALSE	62.3608	FALSE	47.5464	FALSE	7.3814	TRUE	CD206- Mac
M45	c4ef49d5-a0ca-427b-ab40-cc718e41930d	4061.6	11188.9	114.161	9.7419	FALSE	16.8721	FALSE	14.7674	FALSE	14.407	FALSE	31.8372	FALSE	21.3837	TRUE	CD206- Mac
M45	d3445354-0693-420a-a158-7a9afd7da063	4823.4	10873	115.775	16.9252	TRUE	19.43	FALSE	19.89	FALSE	18.67	FALSE	39.36	FALSE	63.3	TRUE	CD206- Mac
M45	5d55cf71-36c2-44b5-b90c-254a9e3f5585	5448.6	11278.7	101.533	5.7737	FALSE	16.6724	FALSE	11.9397	FALSE	10.569	FALSE	31.6293	FALSE	18.3793	TRUE	CD206- Mac
M45	95d3edee-4988-4368-9c8d-5953c3bd94d9	6662	10610.5	83.85	10.5	FALSE	17.8923	FALSE	25.2462	FALSE	28.4308	FALSE	28.9692	FALSE	39.2462	TRUE	CD206- Mac
M45	2cd983c6-1412-48b8-bf73-ad167a19ffe3	6452.9	11038.3	116.012	37.3224	TRUE	22.6	FALSE	20.4588	FALSE	76.4588	FALSE	45.0353	FALSE	9.2353	TRUE	CD206- Mac
M45	0b6b06ec-a775-4786-bb28-d8863124ffbf	5915.6	11094.2	79.134	48.3299	TRUE	20.9759	FALSE	20.2169	FALSE	61.2169	FALSE	44.506	FALSE	12.3133	TRUE	CD206- Mac
M45	a970c9c3-9bb8-4de7-8b33-d4bbf3d61f1c	6156.2	11420.2	113.02	20.9158	TRUE	19.1875	FALSE	17.8594	FALSE	66.25	FALSE	40.2422	FALSE	11.0469	TRUE	CD206- Mac
M45	9edba79b-56e9-464f-9e67-c46bd1debbf4	6264.3	11427.5	141.373	11.2304	FALSE	19.8571	FALSE	27.0238	FALSE	20.7698	FALSE	34.6587	FALSE	8.2619	TRUE	CD206- Mac
M45	147f84f3-9697-426b-a04c-13636a115233	7309.7	10509.2	132.749	28.7277	TRUE	26.1087	FALSE	27.0435	FALSE	67.7971	FALSE	43.5072	FALSE	11.2971	TRUE	CD206- Mac
M45	9b4849cb-5d99-46c6-8c60-7eb197250eec	7295	10671.1	116.123	11.1475	FALSE	25.1333	FALSE	29.6444	FALSE	18.9444	FALSE	38.4778	FALSE	46.2778	TRUE	CD206- Mac
M45	21e8293c-704a-42c8-8324-ad908da8f36e	7498.3	11121.1	90.8942	35.8836	TRUE	22.7063	FALSE	20.9286	FALSE	70.0079	FALSE	43.3016	FALSE	9.8651	TRUE	CD206- Mac
M45	09b2b67a-3c9a-4f27-908a-ffb3e1a57e6c	2795.7	11526.4	107.075	20.3789	TRUE	14.7266	FALSE	20.8594	FALSE	16.4219	FALSE	29.5234	FALSE	41.5703	TRUE	CD206- Mac
M45	17e2e365-e9c5-463e-9894-5d2ca03b2ac4	3236.2	11986	74.381	50.6952	TRUE	25.4884	FALSE	34.5116	FALSE	39.7442	FALSE	47.8023	FALSE	7.9651	TRUE	CD206- Mac
M45	8dec4422-b7c5-4c8f-b08c-f47c632143a4	4024.6	12249.7	124.259	20.0648	TRUE	21.5208	FALSE	22.8646	FALSE	68.2396	FALSE	45.6146	FALSE	7.75	TRUE	CD206- Mac
M45	91fd86e3-8a0d-4d27-aeb1-a3909d701c06	4834.2	11935.4	95.5	7.0156	FALSE	14.8641	FALSE	15.9903	FALSE	13.1068	FALSE	23.068	FALSE	32.466	TRUE	CD206- Mac
M45	bbdea708-7b96-406b-8189-9f139229ad49	5014.2	12245.9	57.0704	28.7183	TRUE	24.5714	FALSE	28.987	FALSE	35.8312	FALSE	46.3117	FALSE	7.5714	TRUE	CD206- Mac
M45	6232c083-6c9a-454d-a4c2-3868c1b62ea2	6927.9	12313.4	78.7907	15.1163	FALSE	18.0625	FALSE	25.3438	FALSE	23.6458	FALSE	44.4792	FALSE	64.4583	TRUE	CD206- Mac
M45	ecbe13ff-08cf-41d0-a79e-7f2cefcee44e	8244.5	11707.3	103.173	61.9522	TRUE	29.3169	FALSE	31.224	FALSE	80.7541	FALSE	47.7213	FALSE	7.1202	TRUE	CD206- Mac
M45	f7c92741-5b71-4413-a5c8-d80c6ec66ea0	4251.4	13062.4	107.008	9.208	FALSE	19.734	FALSE	31.0851	FALSE	30.8404	FALSE	44.7553	FALSE	89.383	TRUE	CD206- Mac
M45	1e72dd9a-237f-4268-8472-55bd1284c35c	5206.6	12688.2	117.107	13.2149	FALSE	14.382	FALSE	18.3933	FALSE	19.573	FALSE	27.8202	FALSE	20.1573	TRUE	CD206- Mac
M45	0642d8f2-30ca-41a9-b2c5-992687cf3715	6747.5	12597.5	83.3182	49.4848	TRUE	20.1299	FALSE	20.974	FALSE	49.1299	FALSE	41.7532	FALSE	10.4286	TRUE	CD206- Mac
M44	93e07c00-f285-43b0-ac16-e357536c1c2d	1024.9	8147.7	101.239	8.5752	FALSE	10.6237	FALSE	13.9462	FALSE	14.7312	FALSE	21.1828	FALSE	42.4946	TRUE	CD206- Mac
M44	bef39cda-b7a6-44b9-bb5f-d74a65996328	5153.4	7925.3	103.966	32.9262	TRUE	25.8981	FALSE	34.0278	FALSE	28.3056	FALSE	66.0185	FALSE	106.231	TRUE	CD206- Mac
M44	181ef005-44df-4b12-a739-2cec4e10ff04	6600.6	8367.9	125.304	10.3391	FALSE	15.3516	FALSE	25.7253	FALSE	20.1868	FALSE	29.8462	FALSE	93.1209	TRUE	CD206- Mac
M44	2825cd3b-8f34-47bc-8922-656307a8110e	6258	10613.8	140.838	22.1317	FALSE	23.2909	FALSE	48.2091	FALSE	29.2091	FALSE	47.2818	FALSE	110.436	TRUE	CD206- Mac
M44	a7cbf336-e0c6-4678-96de-b70777783f5b	6803.4	11141.7	123.643	10.75	FALSE	18.798	FALSE	25.5354	FALSE	17.3939	FALSE	45.2929	FALSE	92.7172	TRUE	CD206- Mac
M44	5a8fdc85-c5f1-4c10-a196-fdc732e9e393	3319.3	13831.6	91.9306	14.8333	FALSE	25.9569	FALSE	24.2931	FALSE	13.069	FALSE	72.0603	FALSE	94.4397	TRUE	CD206- Mac
M44	c4925199-cbb4-4169-8813-88329a31b733	8825.7	5615.4	64.4286	133.095	TRUE	27.4699	FALSE	30.012	FALSE	14.5181	FALSE	63.9518	FALSE	71.1566	TRUE	CD206- Mac
M44	a1436867-e5b4-4be9-bb7c-8f36f02d0c8b	3450.1	7671.1	72.4122	27.8649	FALSE	26.1157	FALSE	33.843	FALSE	15.7686	FALSE	63.8595	FALSE	125.198	TRUE	CD206- Mac
M44	02b2a9db-9d79-4980-9685-07d256c17f04	7430.8	6887.9	80.1304	47.8478	TRUE	20.5859	FALSE	49.0808	FALSE	68.202	FALSE	67.6364	FALSE	42.2222	TRUE	CD206- Mac
M44	95d7f88f-5f7d-43d9-9c72-6ac57b0a4dae	8535.3	7626.5	70.8136	20.8588	FALSE	28.0374	FALSE	26.9533	FALSE	10.8411	FALSE	55.3645	FALSE	79.2991	TRUE	CD206- Mac
M44	4f61a968-391c-4369-84e6-f2204b2d3c42	12740.8	7296.7	71.3624	29.1921	FALSE	16.3361	FALSE	48.437	FALSE	47.8487	FALSE	54.0504	FALSE	62.2605	TRUE	CD206- Mac
M44	7e124f25-dc00-44cf-8d41-6208d6b36a9c	2044.5	8568.8	59.6333	127.113	TRUE	23.9245	FALSE	38.7547	FALSE	25.9717	FALSE	53.7547	FALSE	58.7264	TRUE	CD206- Mac
M44	25cf4e1b-b5f7-49d7-87c2-6755f1228944	8218	8038.6	59.6761	13.1408	FALSE	21.4507	FALSE	28.5493	FALSE	10.0704	FALSE	70.1268	FALSE	77.507	TRUE	CD206- Mac
M44	9c42f7ef-b3c7-4100-85da-17cd559444bd	7838.7	8339.9	82.1509	25.7547	FALSE	22.1416	FALSE	24.7876	FALSE	8.9646	FALSE	62.7168	FALSE	51.7168	TRUE	CD206- Mac
M44	25dce066-cd50-449d-b23b-585ac442faed	1785.8	8779.8	58.6323	26.1677	FALSE	24.1533	FALSE	63.1022	FALSE	69.3431	FALSE	63.1022	FALSE	51.927	TRUE	CD206- Mac
M44	54bd0a8a-dcd1-46ba-a395-4646e50d0d5b	6931.7	10041.9	77.6789	150.807	TRUE	11.9684	FALSE	55.1579	FALSE	8.7053	FALSE	65.8842	FALSE	55.3158	TRUE	CD206- Mac
M44	e04014da-f3f0-4464-8dca-9c18bf4a5a4e	11474.4	9970.7	60.6809	13.0638	FALSE	26.6765	FALSE	21.6373	FALSE	6.7255	FALSE	59.4804	FALSE	38.0196	TRUE	CD206- Mac
M44	e127ff58-c852-4f2f-bbaa-7e40b7410cea	7413.3	11734.1	66.8368	36.3526	TRUE	12.9912	FALSE	59.1504	FALSE	80.3186	FALSE	60.2832	FALSE	66.4159	TRUE	CD206- Mac
M44	8cd136bc-a460-4965-b89f-a639400edf0f	7731.9	11929.6	62.4742	12.8144	FALSE	18.1313	FALSE	20.303	FALSE	4.3737	FALSE	49.6869	FALSE	57.9495	TRUE	CD206- Mac
M43	85617cb5-1e0a-4cf9-9060-b598f9f27152	14846	1038.9	84.7109	11.7109	FALSE	10.7273	FALSE	8.3131	FALSE	4.3838	FALSE	17.5556	FALSE	64.7677	TRUE	CD206- Mac
M43	6423d893-119e-4f7d-a58b-a22ce9e6b498	9023.7	2814.8	104.895	14.093	FALSE	28.4643	FALSE	17.3333	FALSE	9.3095	FALSE	35.6548	FALSE	117	TRUE	CD206- Mac
M43	1c40fe3a-7261-4acb-adfb-806e7ac9426f	14146.2	2916.8	103.444	27.028	FALSE	20.918	FALSE	14.1311	FALSE	8.9672	FALSE	22.9508	FALSE	87.9016	TRUE	CD206- Mac
M43	36a5d924-4113-483b-b107-ff6f0a96b6d5	8322	3257.7	98.0581	16.2674	FALSE	28.8018	FALSE	13.973	FALSE	8.3694	FALSE	42.4414	FALSE	113.658	TRUE	CD206- Mac
M43	a58d3766-c986-4064-addb-c794bce0bb24	8307	3505.8	88.9128	15.4564	FALSE	18.5785	FALSE	12.3884	FALSE	8.0992	FALSE	20.2562	FALSE	110.727	TRUE	CD206- Mac
M43	c52205ac-5c0e-49d9-b318-95c65f5dc4b1	8320.8	3615.2	140.343	36.0278	FALSE	38.1684	FALSE	13.5474	FALSE	14.6105	FALSE	51.8105	FALSE	59.3684	TRUE	CD206- Mac
M43	50510f82-0d2a-4451-b86f-a3ed812172c7	9245.9	3502.1	86.8435	15.6696	FALSE	30.5568	FALSE	14.8523	FALSE	8.7045	FALSE	31.4659	FALSE	129.5	TRUE	CD206- Mac
M43	f465574a-82fb-4ee0-a3a5-60cd06977f63	9237.1	3841.2	122.871	23.8157	FALSE	24.7609	FALSE	15.6667	FALSE	9.8116	FALSE	23.2971	FALSE	127.152	TRUE	CD206- Mac
M43	36ea6d76-c539-477e-8a32-35dfc100b446	14396.8	3814.5	164.343	24.1712	FALSE	42.8704	FALSE	17.6389	FALSE	9.7037	FALSE	23.7593	FALSE	92.8333	TRUE	CD206- Mac
M43	2c7cb132-570d-4ca5-894a-465989be45ba	15706.7	3069.8	132.261	29.1111	FALSE	14.5041	FALSE	10.6585	FALSE	16.1789	FALSE	23.4472	FALSE	63.0081	TRUE	CD206- Mac
M43	74373a9c-b5cf-4551-af54-75fb09b86730	4846.4	4641.5	93.7744	12.1053	FALSE	17.8583	FALSE	15.15	FALSE	8.3333	FALSE	28.1	FALSE	182.842	TRUE	CD206- Mac
M43	a957b148-65e5-4fc9-b7ed-9895fba13309	5850.9	4280.4	96.4507	8.5634	FALSE	20.7778	FALSE	12.7361	FALSE	5.9583	FALSE	27.5417	FALSE	100.556	TRUE	CD206- Mac
M43	517044b6-17d0-42a4-9d2b-fbd37425c802	5568.5	4533.6	97.0092	15.8532	FALSE	42.598	FALSE	10.902	FALSE	8.8039	FALSE	19.9118	FALSE	76.7843	TRUE	CD206- Mac
M43	a936376e-0bd3-4ae8-900d-e09582687fdd	5234.1	4952.8	132.853	11.5872	FALSE	29.011	FALSE	10.1319	FALSE	8.2747	FALSE	43.3736	FALSE	96.9341	TRUE	CD206- Mac
M43	0b97ed67-1c67-4462-9dda-d18dd789e6cf	6807.9	4498.1	98.5	21.2857	FALSE	41.9559	FALSE	15.0882	FALSE	10.4265	FALSE	44	FALSE	98.5588	TRUE	CD206- Mac
M43	293bcabc-ad12-4623-a750-ce2d58b06c6f	7012.4	4521.3	88.7073	15.6463	FALSE	34.1348	FALSE	13.2584	FALSE	10.2809	FALSE	34.2135	FALSE	111.112	TRUE	CD206- Mac
M43	8b77b689-bc07-47de-911c-1f1580a140e4	6277.7	4529.3	92.375	10.4219	FALSE	19.7965	FALSE	10.8142	FALSE	7.9823	FALSE	24.3805	FALSE	104.327	TRUE	CD206- Mac
M43	e33a661c-3658-4b71-8ac1-900a537242e2	6094.4	4780.6	137.674	13.2442	FALSE	28.9574	FALSE	12.1277	FALSE	11.5745	FALSE	40.3404	FALSE	115.043	TRUE	CD206- Mac
M43	92b8b954-4498-4156-8ab9-0e20e6cb38f4	7098.2	5022.5	145.687	26.5344	FALSE	22.9604	FALSE	10.4257	FALSE	8.604	FALSE	29.7426	FALSE	82.2475	TRUE	CD206- Mac
M43	9725b3ec-3fcb-4668-b6e7-d7e243ad6f30	8011.7	4413.4	74.0476	10.119	FALSE	46.38	FALSE	11.14	FALSE	7.22	FALSE	49.3	FALSE	101.98	TRUE	CD206- Mac
M43	732cdb00-0846-4b8d-a659-d2b7ebf23b8f	7779.7	4528.7	148.519	38.519	FALSE	35.3902	FALSE	18.9146	FALSE	13.9024	FALSE	30.7195	FALSE	74.9146	TRUE	CD206- Mac
M43	de982bca-6cbd-4d1b-8dd4-6ce8fb46cd5c	7084.8	4693.2	107.937	16.8346	FALSE	28.0421	FALSE	12.1158	FALSE	8.6632	FALSE	41.3263	FALSE	96.5895	TRUE	CD206- Mac
M43	1e84e39a-d759-452c-b085-dc1b199726d3	10071.4	4728.4	76.3889	15.0556	FALSE	34.9434	FALSE	12.3491	FALSE	8.717	FALSE	49.2075	FALSE	101.641	TRUE	CD206- Mac
M43	b1d9bc6b-5ea3-4784-b5fa-1cfda5164767	10320.9	4880.7	97.8901	12.9791	FALSE	31.3659	FALSE	10.9756	FALSE	7.3171	FALSE	49.7886	FALSE	84.8781	TRUE	CD206- Mac
M43	8f6d8756-4228-4842-97b1-1c137338fc9a	11734.2	4732.1	133.267	33	FALSE	22.3333	FALSE	15	FALSE	10.0133	FALSE	28.3333	FALSE	90.84	TRUE	CD206- Mac
M43	cee0bf20-8651-4fdf-a737-b0e1717f35cc	11363.6	4934.4	81.597	11.0821	FALSE	20.2549	FALSE	12.3039	FALSE	7.4314	FALSE	29.7941	FALSE	106.5	TRUE	CD206- Mac
M43	6126a1d7-6ba3-4486-ba2f-b7b5b12de2ce	14091.4	4239.9	121.957	20.4783	FALSE	18.0935	FALSE	13.215	FALSE	11.5607	FALSE	21.1308	FALSE	71.1869	TRUE	CD206- Mac
M43	35ea6bcd-7c5a-4fb9-8f68-aa75057938d2	13430.9	5012.5	85.4167	10.1944	FALSE	26.8854	FALSE	12.2604	FALSE	12.4479	FALSE	54.0521	FALSE	114.615	TRUE	CD206- Mac
M43	6d3c2f70-4e32-4913-9129-4da018208fbd	14228.6	4101.3	104.029	16.064	FALSE	22.2444	FALSE	14.3704	FALSE	7.7185	FALSE	34.4296	FALSE	92.3185	TRUE	CD206- Mac
M43	3d310595-8148-41e2-8aa7-459d960498a9	14840.2	4846.8	104.484	7.1438	FALSE	34.4216	FALSE	12.3627	FALSE	6.8922	FALSE	49.1176	FALSE	57.9216	TRUE	CD206- Mac
M43	52bc6be2-8f96-4965-b273-da646091fd71	14611.5	4960.6	131.554	25.7129	FALSE	35.4828	FALSE	14.1034	FALSE	8.9885	FALSE	27.8851	FALSE	78.5172	TRUE	CD206- Mac
M43	13517b46-b354-4c46-bb94-9f313bec6dae	15633.3	4667.8	70.082	7.3852	FALSE	25.78	FALSE	11	FALSE	4.6867	FALSE	52.7867	FALSE	83.0533	TRUE	CD206- Mac
M43	8fdc38aa-60a7-4713-9adc-75adae5da32b	15174.9	4869.5	75.9296	7.9296	FALSE	34.8961	FALSE	12.1169	FALSE	7.2208	FALSE	53.9091	FALSE	58.961	TRUE	CD206- Mac
M43	f6d115b1-5cda-4e56-8ea1-36962f55cf89	5909.4	5372.1	100.974	12.513	FALSE	15.1042	FALSE	7.9688	FALSE	12.2188	FALSE	18.6562	FALSE	62.2917	TRUE	CD206- Mac
M43	71b9a4c5-da6a-4a55-8f2c-b8b7833481ee	5918.7	5528.9	121.951	13.3529	FALSE	19.9889	FALSE	8.4889	FALSE	9.1556	FALSE	16.8111	FALSE	84.4778	TRUE	CD206- Mac
M43	353d04d0-d5aa-4d5d-86a6-43d7980b678a	5565.6	5603.6	135.738	14.1148	FALSE	22.25	FALSE	9.5625	FALSE	7.9583	FALSE	29.7396	FALSE	96.4688	TRUE	CD206- Mac
M43	6ab93ad2-58bf-47c0-8c67-a8894c92d13b	5727.7	5827.6	149.549	16.3736	FALSE	23.7143	FALSE	7.381	FALSE	17.119	FALSE	44.1786	FALSE	58.881	TRUE	CD206- Mac
M43	1baf5c14-36c8-449c-8d4c-654e8c2ec14f	6580	5189.8	100.126	14.5126	FALSE	23.2692	FALSE	10.4231	FALSE	12.7692	FALSE	30.25	FALSE	68.9423	TRUE	CD206- Mac
M43	6ab5d24d-316a-4a3e-a8db-7e8871910dce	6839.3	5230.7	93.2366	15.0611	FALSE	35.4257	FALSE	12.9307	FALSE	10.1584	FALSE	35.2871	FALSE	87.8812	TRUE	CD206- Mac
M43	b732b197-5c3b-4931-8752-5b0826523c1d	6608.3	5255.6	106.39	18.2927	FALSE	26.0294	FALSE	17.4706	FALSE	11.4412	FALSE	36.3529	FALSE	75.3431	TRUE	CD206- Mac
M43	88c51102-4b6c-4260-8f79-9721dd9e957a	7531.2	5807.7	94.6021	14.5183	FALSE	31.2705	FALSE	13.0492	FALSE	18.1803	FALSE	37.0246	FALSE	127.853	TRUE	CD206- Mac
M43	2aa82093-c4ce-4402-bb98-5fcae3b4aeca	7551.7	5859.5	95.0847	18.2542	FALSE	36.9242	FALSE	13.2576	FALSE	11.9848	FALSE	53.3636	FALSE	126.636	TRUE	CD206- Mac
M43	f2550833-9faf-46d7-81e2-feac0ce0b297	7913	6014.1	89.1302	7.0326	FALSE	18.9206	FALSE	8.7063	FALSE	6.3413	FALSE	25.3333	FALSE	86.7222	TRUE	CD206- Mac
M43	95d45155-6051-4d22-985c-1a52ba34d7c3	8907.6	5106.8	88.094	7.0171	FALSE	14.2718	FALSE	10.0194	FALSE	5.3204	FALSE	24.767	FALSE	117.282	TRUE	CD206- Mac
M43	96d8fdb5-bec7-4cd6-af31-0225462b6cc9	9039.8	5569.7	121.514	11.7664	FALSE	30.0074	FALSE	11.2206	FALSE	9.9118	FALSE	53.2574	FALSE	106.198	TRUE	CD206- Mac
M43	ac7cfc75-81df-4bca-9cf9-a219129f6414	8986.6	5811.3	93.5122	17.1463	FALSE	29.1134	FALSE	11.3402	FALSE	8.433	FALSE	47.7526	FALSE	68.0309	TRUE	CD206- Mac
M43	6a4c8a11-8d2e-434d-adc1-6b68a1a5a606	8592.4	5848	91.2933	18.5467	FALSE	48.9459	FALSE	13	FALSE	10.0541	FALSE	35.1486	FALSE	60.1757	TRUE	CD206- Mac
M43	0712371d-2757-47e2-b6ce-cbd6d4eeb9ee	8895.1	6054.2	87.1522	10.4565	FALSE	19.5439	FALSE	11.2807	FALSE	9.614	FALSE	35.8421	FALSE	134.281	TRUE	CD206- Mac
M43	8de5cd60-0520-483e-8539-264b8b2bfa23	9357.7	6041.4	109.97	8.2814	FALSE	25.4622	FALSE	9.1933	FALSE	8.1933	FALSE	41.4874	FALSE	67.5882	TRUE	CD206- Mac
M43	dae2c515-cccd-46cf-9b2d-713cd7331010	9241.6	6087.2	100.379	12.4526	FALSE	22.0482	FALSE	10.7229	FALSE	9.7229	FALSE	31.8072	FALSE	68.4096	TRUE	CD206- Mac
M43	710ba883-c0a4-4efa-ad7a-e2b478539bf1	10935.6	5646.9	88.4406	30.2028	FALSE	22.8333	FALSE	20.8056	FALSE	20.6852	FALSE	27.8333	FALSE	142.87	TRUE	CD206- Mac
M43	b37db916-17c4-4348-916b-cfb7f3516177	11419.3	5170.6	83.6132	14.2736	FALSE	33	FALSE	18.4444	FALSE	12.5679	FALSE	54.3951	FALSE	146.284	TRUE	CD206- Mac
M43	c02c40f1-5318-4563-8b0e-b431d10bea2a	11773.9	5750.1	77.9848	7.0606	FALSE	17.1974	FALSE	8.4474	FALSE	9.6579	FALSE	17.6842	FALSE	54.6184	TRUE	CD206- Mac
M43	b5035703-f610-4c22-9bdb-4955c9104e03	11498.8	5811.6	89.2059	11.402	FALSE	22.0652	FALSE	12.3913	FALSE	8.9565	FALSE	30.1413	FALSE	128.054	TRUE	CD206- Mac
M43	78aafb59-4576-406e-b468-531c2aaa2659	12544	5151.7	84.0784	12.3578	FALSE	20.2787	FALSE	10.9098	FALSE	5.2131	FALSE	37.3689	FALSE	66.0902	TRUE	CD206- Mac
M43	1e2c9f20-3d47-41c5-88ca-8ec7043dd1a4	13217.7	5704.7	88.3077	12.9341	FALSE	25.2261	FALSE	14.3826	FALSE	7.5913	FALSE	34.4783	FALSE	95.0435	TRUE	CD206- Mac
M43	fe992f3c-97c7-478a-a7a4-adf5c7912812	14797.6	5091.3	69.9844	13.25	FALSE	31.6528	FALSE	12.9444	FALSE	7.5833	FALSE	43.4028	FALSE	67	TRUE	CD206- Mac
M43	6f721cb6-8fb1-46c7-a072-10bff60d7447	15003.9	5822.9	148.64	15.07	FALSE	24.61	FALSE	11.76	FALSE	9.59	FALSE	31.69	FALSE	67.89	TRUE	CD206- Mac
M43	d04a7da0-44e3-408c-b8f5-e2851448c1d6	424.48	6860	70.5385	6.3932	FALSE	24.531	FALSE	10.2743	FALSE	5.5044	FALSE	37.6814	FALSE	115.796	TRUE	CD206- Mac
M43	6bfc3107-2907-4953-999d-7c360a740f6c	1820.2	7011.3	87.3429	3.7786	FALSE	19.729	FALSE	6.6355	FALSE	4.5421	FALSE	33.5047	FALSE	61.5981	TRUE	CD206- Mac
M43	460d54b0-fe66-47dc-b63e-5edfd32937ab	4043.8	6121.3	119.919	9.6176	FALSE	26.713	FALSE	11.6759	FALSE	8.2685	FALSE	40.1852	FALSE	133.13	TRUE	CD206- Mac
M43	ddef0c75-e6c6-47a2-b4f4-318cb5852856	4061.9	6371.8	126.554	11.1757	FALSE	34.2	FALSE	11.9231	FALSE	10.2615	FALSE	34.5385	FALSE	93.9231	TRUE	CD206- Mac
M43	dc717df6-ffc8-42bf-ba5d-bd6c13a71bb6	4107.1	6425.5	88.9636	10.9273	FALSE	37.1515	FALSE	9.5	FALSE	11.2727	FALSE	31.8788	FALSE	64.7727	TRUE	CD206- Mac
M43	4e8d5ac7-3d1a-44f5-9445-993041921851	6693.3	6513.6	126.46	8.2169	FALSE	24.3009	FALSE	7.9558	FALSE	5.7522	FALSE	46.8761	FALSE	116.761	TRUE	CD206- Mac
M43	3d48a49b-fcae-4736-af02-1e4f48ebba69	6583.5	6944.7	122.963	9.8175	FALSE	19.0099	FALSE	8.0594	FALSE	12.5347	FALSE	24.1485	FALSE	82.5446	TRUE	CD206- Mac
M43	4599517e-36d7-441b-be7b-e29e1d8593aa	6573.6	7042.3	90.907	8.1512	FALSE	16.8015	FALSE	8.1103	FALSE	10.4706	FALSE	21.1397	FALSE	84.6103	TRUE	CD206- Mac
M43	86e9ac5d-57bb-46c8-9832-5014546eff46	8894.4	6058.8	84.2561	13.7439	FALSE	18.8101	FALSE	9.9241	FALSE	8.3544	FALSE	32.1899	FALSE	95.2785	TRUE	CD206- Mac
M43	99434bd6-65b0-46b1-99c8-3eb0752199b3	8961	6098.7	89.7525	10.4653	FALSE	25.7281	FALSE	11.6053	FALSE	7.2018	FALSE	45.0526	FALSE	92.0965	TRUE	CD206- Mac
M43	dc348b94-9410-4a80-a041-788b814fbfac	8997.3	6213.9	99.8466	7.7209	FALSE	27.5351	FALSE	10.4324	FALSE	7.8432	FALSE	44.4919	FALSE	75.4486	TRUE	CD206- Mac
M43	df410d0f-1ba3-428a-8817-4f921b9c64eb	9035.8	6372.7	93.8019	13.283	FALSE	21.1833	FALSE	9.1167	FALSE	11.9667	FALSE	23.325	FALSE	67.1417	TRUE	CD206- Mac
M43	b2d9e341-eec2-405c-b278-40d0d154cfb2	8489.2	6387.2	114.345	26.9103	FALSE	30.0189	FALSE	11.0189	FALSE	14.5283	FALSE	48.8774	FALSE	59.5566	TRUE	CD206- Mac
M43	45aa30ae-e103-44e1-92ab-b46eb4b2dad4	8940	6411	129.837	11.2519	FALSE	27.72	FALSE	8.59	FALSE	9.19	FALSE	51.55	FALSE	65.02	TRUE	CD206- Mac
M43	8cd21bad-6803-4aa9-adee-231cf79b2e9f	8075	6610.8	101.913	16.9223	FALSE	22.6441	FALSE	7.7288	FALSE	19	FALSE	41.8475	FALSE	58.3898	TRUE	CD206- Mac
M43	7db7d780-0edb-4e7f-95c1-9d0909391ae2	8950.7	6619.9	104.178	10.2178	FALSE	15.1146	FALSE	7.3646	FALSE	10.8333	FALSE	20.4062	FALSE	58.6562	TRUE	CD206- Mac
M43	a918bfa3-2faf-4650-8a48-9703f96c6c8e	8501.6	6712.3	98.14	7.15	FALSE	22.2419	FALSE	8.4919	FALSE	12.9435	FALSE	33.6129	FALSE	69.0564	TRUE	CD206- Mac
M43	86e159db-be09-452c-b414-ddc65c2ba4a0	8273.1	6744.4	94.2406	7.3759	FALSE	18.8835	FALSE	7.8252	FALSE	7.6311	FALSE	26	FALSE	59.3592	TRUE	CD206- Mac
M43	0134ae6f-2236-4b8c-ba3a-64aaee43d9ed	8610.6	6749	87.7692	11.0855	FALSE	24.5333	FALSE	11.219	FALSE	10.2667	FALSE	46.5048	FALSE	87.2667	TRUE	CD206- Mac
M43	ccce1d04-3e1b-4c5b-ab49-56f095c72181	8563.7	6876.5	87.7258	18	FALSE	30.619	FALSE	13.2698	FALSE	20.4762	FALSE	42.9048	FALSE	87.2857	TRUE	CD206- Mac
M43	2ebe86a9-3d84-4669-8598-9d6ebc49b9b8	8579.6	7044.5	78.9375	10.9375	FALSE	26.9138	FALSE	10.1207	FALSE	12.1983	FALSE	40.5259	FALSE	68.2845	TRUE	CD206- Mac
M43	54b29162-6bef-4262-8ecf-36a99ecb6f3c	8918.5	7044.3	113.094	4.7292	FALSE	15.8125	FALSE	8.0125	FALSE	7.6375	FALSE	25.775	FALSE	61.625	TRUE	CD206- Mac
M43	9aa4a329-0794-41c7-9ba3-65ddf65885b9	9890.4	6106.5	112.992	91.7265	TRUE	30.1613	FALSE	12.4086	FALSE	8.9892	FALSE	46.6452	FALSE	97.3871	TRUE	CD206- Mac
M43	9434544b-f03a-42ea-9033-86b7c4f518a9	9270	6106.7	108.569	11.5596	FALSE	26.2727	FALSE	7.3864	FALSE	9.9886	FALSE	44.0568	FALSE	61.8523	TRUE	CD206- Mac
M43	aa31e075-4d12-4545-bbc0-27d32bf8087d	9237.8	6110.3	97.1445	10.0809	FALSE	22.3274	FALSE	8.115	FALSE	9.0088	FALSE	31.7699	FALSE	57.0619	TRUE	CD206- Mac
M43	55f6fbb5-399d-4b36-ad40-7a6b7a835d33	9879.1	6162.2	95.7206	14.6765	FALSE	27.6449	FALSE	20.3084	FALSE	9.9346	FALSE	51.3738	FALSE	69.1776	TRUE	CD206- Mac
M43	0db804c4-1b28-4371-82d5-9f24aecd6fbd	9942.9	6652.8	137.215	16.2231	FALSE	19.5789	FALSE	10.2947	FALSE	10.8526	FALSE	25.4316	FALSE	76.7895	TRUE	CD206- Mac
M43	7b1b0931-4ec6-4b80-a92a-e7bf9f4b2ebf	9797.6	6912.1	96.5714	16.8857	FALSE	33.3281	FALSE	13.8906	FALSE	12.3438	FALSE	23.5391	FALSE	59.0469	TRUE	CD206- Mac
M43	98b07138-deeb-4708-8484-b45f23b74372	9320	6993.1	131.43	6.5403	FALSE	25.1918	FALSE	9.0479	FALSE	8.7329	FALSE	38.7534	FALSE	71.0822	TRUE	CD206- Mac
M43	43da7457-b83e-4e82-a09a-5da27553e3e2	11693.5	6972.4	81.1613	8.2419	FALSE	33.5	FALSE	14.6719	FALSE	9.9531	FALSE	33.2812	FALSE	67.4375	TRUE	CD206- Mac
M43	58664607-afd3-468b-85fa-ebb9d6cddf45	11955.8	6980.2	111.435	6.2554	FALSE	35.0684	FALSE	9.9316	FALSE	9.5897	FALSE	50.5385	FALSE	65.5043	TRUE	CD206- Mac
M43	1d03a2a2-df5f-488d-b2ae-6d8ae1a3e2ec	14064.1	6096.5	104.896	25.7407	FALSE	37.5	FALSE	13.3774	FALSE	20.5283	FALSE	40.7736	FALSE	64.9434	TRUE	CD206- Mac
M43	46e814e4-384e-4cb3-8bcb-31a873b6fcbc	14045.6	6343.7	86.837	12.1481	FALSE	25.7921	FALSE	11.4752	FALSE	8.4653	FALSE	31.1683	FALSE	60.0792	TRUE	CD206- Mac
M43	b6c794f9-ff08-4505-8e2d-086b126ce49b	384.26	7531	80.4345	4.994	FALSE	14.0625	FALSE	5.1319	FALSE	3.4167	FALSE	16.1389	FALSE	61.9792	TRUE	CD206- Mac
M43	023e418f-498e-4249-99f0-9b48393176c0	1536.2	7210.5	68.9571	11.7571	FALSE	30.8991	FALSE	15.1193	FALSE	9.055	FALSE	39.0734	FALSE	112.771	TRUE	CD206- Mac
M43	6b7410d6-aac1-430a-8b27-102dd69d5a95	1456.4	7212	67.2545	9.6364	FALSE	22.569	FALSE	9.7586	FALSE	6.3448	FALSE	26.3793	FALSE	99.1207	TRUE	CD206- Mac
M43	2f72ea1a-825e-456b-b910-d8a1021bce38	1448.6	7214.1	87.1278	11.0705	FALSE	25.5	FALSE	9.9538	FALSE	6.4308	FALSE	31.8846	FALSE	103.246	TRUE	CD206- Mac
M43	ccaf9cbe-94bc-4afb-9933-4a723bff5551	1634.9	7415.5	78.5208	4.6458	FALSE	28.8785	FALSE	11.7103	FALSE	6.5327	FALSE	38.1776	FALSE	171.159	TRUE	CD206- Mac
M43	1e72ccd4-6c14-4304-8725-7dc145dcd32a	1548.1	7493.8	79.5412	6.6471	FALSE	36.6067	FALSE	8.2247	FALSE	7.0112	FALSE	27.573	FALSE	87.0674	TRUE	CD206- Mac
M43	30047cce-70e5-42e0-b2c5-3598c7891490	1486.6	7498.5	83.3462	4.2949	FALSE	23.125	FALSE	7.2125	FALSE	5.0375	FALSE	30.5625	FALSE	95.5	TRUE	CD206- Mac
M43	4d8f9335-6bce-4d98-90b4-980c03b91c64	1306.4	7579	79.4321	10	FALSE	45.2065	FALSE	9.1848	FALSE	7.2174	FALSE	32.6087	FALSE	66.7717	TRUE	CD206- Mac
M43	64e34a9a-738c-42ac-bb75-abf92da9f15d	1545	7586.6	80.1237	3.5155	FALSE	20.38	FALSE	6.18	FALSE	4.22	FALSE	18.43	FALSE	75.76	TRUE	CD206- Mac
M43	01af8d32-2e7a-4d52-a0a0-990dad683c4a	1688.9	7733.5	70.4611	7.7722	FALSE	28.8651	FALSE	8.0952	FALSE	5.9921	FALSE	27.8571	FALSE	73.5476	TRUE	CD206- Mac
M43	c04520a8-87a7-40ec-b4fa-d59bcab8c7f5	1275	7801.7	90.748	8.8699	FALSE	36.7761	FALSE	8.791	FALSE	7.1194	FALSE	42.2239	FALSE	90.194	TRUE	CD206- Mac
M43	98a732b5-72f9-4ab7-a574-e70824b9a7eb	2030.5	7442.5	99.193	14.8246	FALSE	26.1739	FALSE	11.0725	FALSE	11.8841	FALSE	33.7826	FALSE	111.812	TRUE	CD206- Mac
M43	7215ee03-3257-4261-9842-407b30376589	2605.1	7849.5	77.9836	5.7705	FALSE	38.16	FALSE	11.5867	FALSE	8.5333	FALSE	54.08	FALSE	187.52	TRUE	CD206- Mac
M43	5b46ab79-02e2-4de4-b5d8-016efd1027b8	2383.8	8041.6	84.2738	5.7024	FALSE	22.978	FALSE	12.5275	FALSE	7.6374	FALSE	27.3956	FALSE	188.857	TRUE	CD206- Mac
M43	4ddf50fe-f3a1-4814-8e5a-d7f1fcc22dd6	2881	8055.7	91.0291	8.4757	FALSE	30.1412	FALSE	13	FALSE	7.9529	FALSE	41.2824	FALSE	193.518	TRUE	CD206- Mac
M43	8064a6d8-0158-4d50-874f-a6173e96b70a	3165.2	7963.4	83.6888	18.5051	FALSE	49.336	FALSE	14.76	FALSE	10.488	FALSE	46.808	FALSE	159.952	TRUE	CD206- Mac
M43	dc1f2a5d-e010-4740-b13e-52427d9780e1	4921.1	7678.3	139.93	10.0141	FALSE	23.4848	FALSE	11.197	FALSE	7.5909	FALSE	24.9242	FALSE	54.6515	TRUE	CD206- Mac
M43	1f0fdae7-dc17-4835-b6eb-0a49bbd9eff6	5176.5	7816.3	117.861	5.9028	FALSE	26.061	FALSE	8.1341	FALSE	9.3415	FALSE	31.9146	FALSE	68.8902	TRUE	CD206- Mac
M43	08bdf303-5e00-4e99-b45d-0c62e040b33c	6304.5	7237.8	130.145	6.9545	FALSE	19.7158	FALSE	6.9263	FALSE	10.8947	FALSE	23.5895	FALSE	64.4632	TRUE	CD206- Mac
M43	d5719587-6574-4771-a53f-73f308e247a8	6818.9	7429.5	180.631	12.1942	FALSE	35.8462	FALSE	10.2	FALSE	9.6769	FALSE	34.9923	FALSE	57.1231	TRUE	CD206- Mac
M43	887ef68e-8864-4bfb-8d7a-4c8134655cd4	6569.6	7507.6	143.883	8.9655	FALSE	29.7745	FALSE	6.8333	FALSE	9.9804	FALSE	53.9902	FALSE	55.6078	TRUE	CD206- Mac
M43	e8350926-996d-4553-a3ff-c82b14e656bb	7795.9	7213.4	100.778	7	FALSE	19.9419	FALSE	5.9186	FALSE	4.7907	FALSE	39.6279	FALSE	61.1977	TRUE	CD206- Mac
M43	9424870b-672a-471f-8229-730ed2790eb4	7226.2	7494.7	92.9439	8.4486	FALSE	22.4066	FALSE	8.0769	FALSE	10.9341	FALSE	31.8022	FALSE	83.011	TRUE	CD206- Mac
M43	82f90f6b-a8b1-4430-818a-d8b547fa639f	7485.3	7594.7	80.8509	8.9565	FALSE	23.3448	FALSE	7.319	FALSE	10.3448	FALSE	36.4914	FALSE	57.181	TRUE	CD206- Mac
M43	4d57f7db-c42a-4f15-8d2f-6fca5849133b	7470.8	7990.8	97.1487	18.2973	FALSE	25.7353	FALSE	15.2255	FALSE	15.598	FALSE	20.598	FALSE	102.951	TRUE	CD206- Mac
M43	09c30521-45b3-4121-9a48-e735a19063db	9125.2	7168.2	79.8889	2.8642	FALSE	19.2073	FALSE	6.8049	FALSE	5.5732	FALSE	30.7561	FALSE	57.4634	TRUE	CD206- Mac
M43	1b33d3d5-35a8-423c-9058-1c09e2218434	8184.2	8009.7	132.143	7.4095	FALSE	24.6906	FALSE	6.6403	FALSE	10.1439	FALSE	42.2734	FALSE	64.1151	TRUE	CD206- Mac
M43	eaaa7700-6337-4a96-a273-227b2c016d3a	9128.2	7156.9	78.35	3.2875	FALSE	20.7857	FALSE	6.4881	FALSE	5.4405	FALSE	32.5952	FALSE	56.4762	TRUE	CD206- Mac
M43	c10fca0b-9abf-49a5-a243-2b338a4ff14c	10053.4	7182	97.8615	11.0308	FALSE	19.4521	FALSE	9.863	FALSE	10.411	FALSE	28.9589	FALSE	56.5205	TRUE	CD206- Mac
M43	a0254771-fdc3-4fea-99e2-09fb03c597f8	9260.5	7417.9	83.1528	7.3624	FALSE	18.7752	FALSE	7.0853	FALSE	8.1783	FALSE	29.6899	FALSE	56.0465	TRUE	CD206- Mac
M43	3fa65a90-b4d3-4d09-9470-798f1412bd6e	10853.1	7137.8	92.0779	12.987	FALSE	21.3478	FALSE	11.8261	FALSE	14.6087	FALSE	31.913	FALSE	117.073	TRUE	CD206- Mac
M43	efac9e01-4749-4791-81f2-5b5ed8c8d7a1	10111.5	7951.4	109.25	13.8913	FALSE	21.4944	FALSE	14.7978	FALSE	11.5506	FALSE	27.8989	FALSE	92.3034	TRUE	CD206- Mac
M43	fbf91cea-d866-41f5-887b-37c36779ef09	11589.9	7897.9	119.781	31.0438	FALSE	23.1193	FALSE	10.8991	FALSE	12.789	FALSE	27.5413	FALSE	70.8165	TRUE	CD206- Mac
M43	538bbf49-bfc2-48e3-a238-7bef145696ed	12710.8	8010.1	101.586	19.018	FALSE	28.1827	FALSE	16.4712	FALSE	14.7115	FALSE	23.7596	FALSE	105.288	TRUE	CD206- Mac
M43	5d80fb62-5e18-427a-b2c3-442ac2f91d94	13626.9	7623.8	129.17	21.1226	FALSE	39.9574	FALSE	15.5745	FALSE	13.4255	FALSE	35.0213	FALSE	122.894	TRUE	CD206- Mac
M43	fe47497e-5915-485e-9fe0-6622d3f0d370	13141.5	7842.6	118.921	22.6316	FALSE	41.3333	FALSE	16.8125	FALSE	12.3542	FALSE	32.6875	FALSE	94.8333	TRUE	CD206- Mac
M43	545bed90-7524-46c1-a039-aa74361119cc	15024.9	7494.7	165.953	59.5	TRUE	43.6591	FALSE	16.5114	FALSE	11.1023	FALSE	39.0568	FALSE	54.5455	TRUE	CD206- Mac
M43	f7383f23-b982-4ba1-ae6f-65a1c652847c	14722.3	7916.8	108.7	19.5364	FALSE	26.8632	FALSE	12.7684	FALSE	12.9895	FALSE	48.7474	FALSE	62.8632	TRUE	CD206- Mac
M43	2ecf1cbe-b407-4927-a6da-7b2b3288ff65	15557.2	7782.8	73.5962	11.5769	FALSE	14.9167	FALSE	9.125	FALSE	5.5104	FALSE	17.6667	FALSE	59.25	TRUE	CD206- Mac
M43	b7aedbf4-ccb3-4936-bf72-86feb9802ce9	1456.2	8444.2	84.7284	6.5309	FALSE	32.6951	FALSE	8.4268	FALSE	14.561	FALSE	50.439	FALSE	92.9146	TRUE	CD206- Mac
M43	2084bab4-9756-43a3-897e-5f1aede7747d	1952.1	8795.6	72.9529	3.9	FALSE	32.5207	FALSE	10.5455	FALSE	6.9669	FALSE	32.4876	FALSE	153.62	TRUE	CD206- Mac
M43	30d01cf8-c27a-4d5c-b4f1-de8a7dc519d6	1865.8	8808.6	67.5455	6.5584	FALSE	37.3333	FALSE	10.8611	FALSE	7.4028	FALSE	26.4583	FALSE	109.181	TRUE	CD206- Mac
M43	ef4e0ac8-d834-4474-a590-acb782fa1c25	2477.7	8410.6	86.9091	4.7879	FALSE	33.9863	FALSE	9.0822	FALSE	8.7808	FALSE	32.589	FALSE	55.6438	TRUE	CD206- Mac
M43	7d36ddaf-6c01-4598-bb43-a6ce16ccb375	2938.1	8642	93.7143	4.7262	FALSE	41.6222	FALSE	16.3778	FALSE	11.0667	FALSE	36.1444	FALSE	82.8111	TRUE	CD206- Mac
M43	6e360e66-ad01-428b-b3df-12e7cc3bcdc3	2944.1	8772.2	97.8364	3.7636	FALSE	37.377	FALSE	12.5246	FALSE	11.8197	FALSE	45.1475	FALSE	147.41	TRUE	CD206- Mac
M43	6c697eb3-a5fc-43c0-9212-91082b3cfe45	2969.2	8774.1	84.4453	4.0234	FALSE	27.4554	FALSE	11.6161	FALSE	8.2321	FALSE	31.0357	FALSE	117.786	TRUE	CD206- Mac
M43	036039c2-6e3d-41e5-aa6f-7e0a1f014c59	2170.9	8779.7	79.6875	3.75	FALSE	46.1905	FALSE	12.6667	FALSE	9.7738	FALSE	41.5714	FALSE	140.488	TRUE	CD206- Mac
M43	0a2ffe65-3c59-425c-9047-4cbfc29286fa	2623.7	8885.1	79.5312	5.7188	FALSE	34.6139	FALSE	13.2079	FALSE	16.0198	FALSE	28.5941	FALSE	147.416	TRUE	CD206- Mac
M43	f2752562-0480-46eb-a62e-722f486e4f33	2973.1	8915.5	84.2234	3.7128	FALSE	20.1346	FALSE	10.1923	FALSE	8.0385	FALSE	25	FALSE	142.058	TRUE	CD206- Mac
M43	8e92cd41-40f1-4bb6-984e-a6505ab26077	3277.6	8220.6	89.4872	21.4615	FALSE	27.0198	FALSE	13.0099	FALSE	11.4455	FALSE	32.6931	FALSE	181.505	TRUE	CD206- Mac
M43	9c514926-7d3a-411d-b2c2-3ea003857959	6004.3	8482.1	107.519	11.7315	FALSE	18.3441	FALSE	7.7097	FALSE	10.7634	FALSE	22.3548	FALSE	89.6559	TRUE	CD206- Mac
M43	4cd2ddbb-479e-4a34-b40b-416301ee5d5c	5296.3	8717.9	98.4306	5.3056	FALSE	32.4865	FALSE	7.7703	FALSE	7.7027	FALSE	35.973	FALSE	63.8784	TRUE	CD206- Mac
M43	5f6d8ed2-18d1-4202-9b01-d469a94466d0	5406.2	8786.9	102.155	4.1165	FALSE	49.9369	FALSE	11.1532	FALSE	10.6937	FALSE	42.3063	FALSE	64.4595	TRUE	CD206- Mac
M43	36403ed0-0b21-4bff-86f6-da79003f796d	5957	8796.5	128.757	26.7387	FALSE	25.3375	FALSE	10.4125	FALSE	10.8375	FALSE	25.95	FALSE	81.6125	TRUE	CD206- Mac
M43	db1937da-69ab-4b22-9152-93511881b400	6816.9	8380.4	95.3077	8.2308	FALSE	20.1831	FALSE	6.9718	FALSE	9.6901	FALSE	34.8028	FALSE	85.169	TRUE	CD206- Mac
M43	7543f34a-ea81-4080-988a-d22c22e2d9a3	6550.4	8515	91.3446	8.8446	FALSE	15.375	FALSE	8.2679	FALSE	9.5982	FALSE	21.6161	FALSE	96.4018	TRUE	CD206- Mac
M43	cf416044-8b8c-41c9-8418-d466875bae43	6160.5	8666.6	117.15	8.8938	FALSE	27.3165	FALSE	8.0759	FALSE	13.8861	FALSE	42.1899	FALSE	61.076	TRUE	CD206- Mac
M43	66f26642-ea14-427b-ae22-37249fac0e32	6275.3	8748.8	91.2385	8.4587	FALSE	15.2637	FALSE	7.6593	FALSE	15.3187	FALSE	23.6813	FALSE	79.5385	TRUE	CD206- Mac
M43	a4ee3aa6-4617-42b9-99c6-50dcbe1c8b0a	6388.8	8779.5	103.753	7.987	FALSE	16.3	FALSE	8.3889	FALSE	8.3333	FALSE	22.3667	FALSE	102.289	TRUE	CD206- Mac
M43	fe210a8f-01d6-496d-a5a4-1583e204e365	7216.9	8460.5	111.271	16.6458	FALSE	16.3827	FALSE	9.0741	FALSE	7.3704	FALSE	16.6049	FALSE	103.358	TRUE	CD206- Mac
M43	d24c1fd5-d906-4ce2-838d-388115ac04a7	7784.9	8574.2	116.056	127.849	TRUE	29.2195	FALSE	13.9675	FALSE	17.187	FALSE	33.0406	FALSE	147.138	TRUE	CD206- Mac
M43	8add1874-0f78-4fad-8838-5fba9778380b	7293.5	8823.6	89.0217	6.9457	FALSE	12.5222	FALSE	6.2111	FALSE	6.2	FALSE	18.9778	FALSE	63.0667	TRUE	CD206- Mac
M43	fe1fe457-8f59-4fce-ab7e-b2b0f47ddd8c	8934.3	8144.5	113.781	9.6341	FALSE	21.1579	FALSE	8.1404	FALSE	10.0263	FALSE	30.9912	FALSE	59.9737	TRUE	CD206- Mac
M43	bc79da8c-a08d-4bac-9079-c0963ae7bb40	8168.6	8404.4	113.678	6.2989	FALSE	16.5	FALSE	6.1216	FALSE	6.3514	FALSE	30.7838	FALSE	73.6892	TRUE	CD206- Mac
M43	fe8f171e-9658-4189-8a03-5ed32d81eb7c	8258.4	8498.8	82.614	10.7544	FALSE	31.4343	FALSE	14.8485	FALSE	11.1414	FALSE	51.0202	FALSE	63.6869	TRUE	CD206- Mac
M43	cdbd45d3-21d5-4680-90ac-11f799f2cb51	8631.2	8739.4	79	7.8229	FALSE	26.2778	FALSE	8.0222	FALSE	8.0444	FALSE	42.5444	FALSE	86.1667	TRUE	CD206- Mac
M43	a939e388-8736-4d85-8dac-f2335209c161	9011.3	8823.3	97.3016	7.4339	FALSE	18.0756	FALSE	8.8908	FALSE	7.4958	FALSE	23.6975	FALSE	83.3698	TRUE	CD206- Mac
M43	99a2d2a3-5c60-4afc-a34b-dc34fbe40646	8273.4	9009	71.3365	4.3365	FALSE	19.102	FALSE	6.8673	FALSE	7.1122	FALSE	39.4592	FALSE	88.0408	TRUE	CD206- Mac
M43	0a300e75-66dc-449e-b344-e50797c29255	9570.6	8395.3	89.3876	8.3256	FALSE	27.9897	FALSE	6.7835	FALSE	7.8763	FALSE	50.9175	FALSE	56.1546	TRUE	CD206- Mac
M43	e8e19026-aa4d-4d85-935e-77754918bb2d	10154.6	8079.3	93.2771	20.8434	FALSE	22.6962	FALSE	10.8861	FALSE	14.5063	FALSE	22.4557	FALSE	92	TRUE	CD206- Mac
M43	d345e89a-e425-4135-9910-72562c6e3708	10868.5	8405.6	90.9828	16.3391	FALSE	24.5772	FALSE	10.5935	FALSE	13.1301	FALSE	35.0081	FALSE	84.9024	TRUE	CD206- Mac
M43	dcb9cfd8-ee91-46a9-b442-d1c413886813	10179.8	8859.6	95.3103	15.069	FALSE	23	FALSE	11.1455	FALSE	21.2545	FALSE	32.8545	FALSE	84.4	TRUE	CD206- Mac
M43	e76f86d2-e715-4893-a5e0-47d431f48260	10388.1	9032.8	95.8397	14.859	FALSE	25.9444	FALSE	12.0185	FALSE	11.7778	FALSE	22	FALSE	102.269	TRUE	CD206- Mac
M43	66921a58-aa60-4b12-8873-83320f597ab3	11835.6	8943.1	108.204	15.4796	FALSE	23.6222	FALSE	11.4444	FALSE	9.6778	FALSE	30.6	FALSE	82.2556	TRUE	CD206- Mac
M43	23bbaac0-8e92-4a0a-a7dd-6bf1a40ee8c1	11240.6	8949.5	111.463	13.4959	FALSE	32.5714	FALSE	11.3061	FALSE	11.9184	FALSE	51.3265	FALSE	59.7041	TRUE	CD206- Mac
M43	0e4159cf-94f2-4aca-b696-9164739b0833	13266.5	8510.1	85.0909	13.0636	FALSE	27.1	FALSE	11.82	FALSE	10.71	FALSE	35.3	FALSE	87.43	TRUE	CD206- Mac
M43	ddb424f4-7edb-4d5a-b888-f0f2efc79dd6	13716.8	8624.5	97.1549	10.5563	FALSE	18.6757	FALSE	9.3784	FALSE	9.1712	FALSE	26.045	FALSE	79.8468	TRUE	CD206- Mac
M43	e960651c-59ee-4226-94e6-92291efcce38	13940.2	8679.6	106.379	25.8	FALSE	33.5091	FALSE	16.7636	FALSE	20.3818	FALSE	50.8818	FALSE	55	TRUE	CD206- Mac
M43	83feb31d-e916-48b2-a92d-5ac219680bb5	14565.8	8405.2	122.202	7.5789	FALSE	26.4235	FALSE	12.2824	FALSE	8.5176	FALSE	40.0353	FALSE	70.8941	TRUE	CD206- Mac
M43	b69af822-bd1c-405b-97b0-41ab30ace21f	14928.2	8690.6	97.8614	25.241	FALSE	22.2881	FALSE	12.1525	FALSE	6.161	FALSE	29.4661	FALSE	64.8814	TRUE	CD206- Mac
M43	bd9d7ad2-f2f2-4d78-a12f-97adc757d094	2951.4	9164.5	77	5.3378	FALSE	37.2179	FALSE	14.5769	FALSE	9.8205	FALSE	47.141	FALSE	164.385	TRUE	CD206- Mac
M43	0ad6a382-cbaa-40ce-85f9-a17dbbd7f738	2722.4	9297.1	69.9076	4.9496	FALSE	19.0816	FALSE	12	FALSE	7.8265	FALSE	22.3673	FALSE	161.143	TRUE	CD206- Mac
M43	d44565c7-c017-4640-b8e3-5177658bc7f3	2149.4	9408.5	68.7664	5.8832	FALSE	39.4792	FALSE	11.0312	FALSE	6.5938	FALSE	42.9062	FALSE	100.875	TRUE	CD206- Mac
M43	706548f5-636f-47fc-9888-2d0d1f462c52	3084.5	9209.2	78.037	5.6543	FALSE	18.9407	FALSE	13.0678	FALSE	9.7373	FALSE	24.6102	FALSE	178.941	TRUE	CD206- Mac
M43	a2873f95-8eeb-4455-8e20-37b1b295c318	3311	9351.2	103.026	5.0517	FALSE	24.8526	FALSE	7.0211	FALSE	7.0211	FALSE	23.0842	FALSE	56.8737	TRUE	CD206- Mac
M43	a473f80c-7eae-4788-a16f-af6ed2be0a22	3152.7	9446.7	80.6493	5.6866	FALSE	40.5913	FALSE	11.6522	FALSE	8.5043	FALSE	44.7478	FALSE	96.4957	TRUE	CD206- Mac
M43	eb0208f4-50de-44eb-ba68-17ea5b7b1799	3232.7	9457.2	76.8882	4.7632	FALSE	18.9667	FALSE	11.725	FALSE	7.225	FALSE	26.5917	FALSE	183.642	TRUE	CD206- Mac
M43	42a9db1f-1e7a-4ec0-8647-38ff886c6d0f	3266.1	9779	65.8542	5.9896	FALSE	27.3784	FALSE	12.2297	FALSE	10.1081	FALSE	53.8108	FALSE	118.446	TRUE	CD206- Mac
M43	857eb665-c497-4c65-b0c6-c95141d33cf4	4870	9183	85.1466	11.2414	FALSE	32.0303	FALSE	13.8485	FALSE	9.6061	FALSE	45.7374	FALSE	180.566	TRUE	CD206- Mac
M43	52ec9454-c445-4346-95f6-141e3353db88	4817.6	9391.7	102.191	15.4	FALSE	28.6813	FALSE	8.7692	FALSE	12	FALSE	36.2527	FALSE	56.8681	TRUE	CD206- Mac
M43	f8a9dbb7-c710-44da-aaa4-5c5dbbd66a18	4377.2	9452.1	98.4545	6.8061	FALSE	39.9771	FALSE	15.3206	FALSE	12.8397	FALSE	44.3664	FALSE	151.565	TRUE	CD206- Mac
M43	5d30c63d-6096-42a3-9e4d-7f350d1d6605	5076.4	9436.6	88.8319	7.4706	FALSE	32.8879	FALSE	13.2056	FALSE	10.4112	FALSE	40.1308	FALSE	125.458	TRUE	CD206- Mac
M43	b8fa2fea-607b-4bfc-b297-a2bfbd30882c	5365.8	9534	88.8276	7.7672	FALSE	24.4159	FALSE	8.4336	FALSE	9.2478	FALSE	28.5664	FALSE	64.062	TRUE	CD206- Mac
M43	58290fb7-bc08-4cd2-a85e-9193e47e6727	5552	9686.2	93.6154	6.1231	FALSE	20.0423	FALSE	7.6197	FALSE	6.8451	FALSE	22.6338	FALSE	62.2817	TRUE	CD206- Mac
M43	9b69abd2-44c1-4c2d-801e-b1d683cd7bb4	6534	9320.8	118.05	5.6	FALSE	16.7794	FALSE	9.1029	FALSE	6.9412	FALSE	25.1176	FALSE	136.529	TRUE	CD206- Mac
M43	c590d9b6-c376-4f7c-9bbe-b55cf808fd5f	7080.3	9527.6	103.329	8.635	FALSE	16.2727	FALSE	10.6545	FALSE	10.7909	FALSE	20.3909	FALSE	131.3	TRUE	CD206- Mac
M43	6e85d5fc-ef26-44f7-adb6-4b0ef5dd8f7d	6814.9	9964.6	96.7364	39.9182	FALSE	19.9545	FALSE	8.5227	FALSE	9.9432	FALSE	28.6932	FALSE	75.8977	TRUE	CD206- Mac
M43	c772af7b-946b-4d90-89f0-aa68e5b036be	6657.9	10032.6	77.8509	6.8684	FALSE	16.5446	FALSE	9.9109	FALSE	9.505	FALSE	24.8515	FALSE	98.9604	TRUE	CD206- Mac
M43	5702efe4-0d9a-44fd-8a3a-042b56989cef	7146.7	9213.6	114.993	11.927	FALSE	17	FALSE	9.4592	FALSE	7.0408	FALSE	21.5	FALSE	102.735	TRUE	CD206- Mac
M43	79925885-9ff8-49c0-853b-a73f3786428f	8017.7	9635.8	113.297	8.7031	FALSE	18.4068	FALSE	7.9831	FALSE	7.2881	FALSE	20.3136	FALSE	99.3051	TRUE	CD206- Mac
M43	83c5bee0-579a-4d45-8ec3-314231e06b13	7198.8	9694.7	99.7984	7.9302	FALSE	25.9057	FALSE	8.3396	FALSE	11.783	FALSE	42.3113	FALSE	60.4717	TRUE	CD206- Mac
M43	ac407617-089f-4295-a7be-175a360a6930	7947.5	10035.9	100.826	6.3776	FALSE	18.7582	FALSE	8.3626	FALSE	7.1758	FALSE	21.8681	FALSE	81.2418	TRUE	CD206- Mac
M43	f46370b0-71eb-475a-9e7f-cacdd81a37d5	8535.8	9506.1	109	8.904	FALSE	20.746	FALSE	9.7063	FALSE	8.1032	FALSE	27.4841	FALSE	123.54	TRUE	CD206- Mac
M43	bfa305da-f9a0-4160-a5ed-974d7ab4f35e	9752.7	9224.1	78.6667	9.8	FALSE	38.578	FALSE	11.1376	FALSE	9.633	FALSE	34.2752	FALSE	87.6239	TRUE	CD206- Mac
M43	f6cc0753-352f-426f-a071-ea7708719f39	10085.6	9835.8	82.9469	8.5575	FALSE	38.9516	FALSE	14.1613	FALSE	9.0161	FALSE	40.0403	FALSE	86.5323	TRUE	CD206- Mac
M43	69cff3a8-e42f-44dd-8bd5-21ab1506c042	10379.9	9887.4	64.576	5.608	FALSE	29	FALSE	12.9725	FALSE	7.8991	FALSE	41.5963	FALSE	104.275	TRUE	CD206- Mac
M43	f28ab2a5-923f-4fbc-9631-4b509a8cfb9f	12153.6	9248	103.775	26.2143	FALSE	20.6207	FALSE	11.5402	FALSE	10.3563	FALSE	19.2529	FALSE	72.1149	TRUE	CD206- Mac
M43	10343485-e49d-4692-9348-1423c86fa5b4	11868.2	9271.7	94.3742	11.3742	FALSE	36.4524	FALSE	12.3254	FALSE	10.627	FALSE	45.5873	FALSE	66.6111	TRUE	CD206- Mac
M43	7e15ccec-de4c-47b1-ab58-798c291a8839	11956.5	9392.7	116.133	37.1	FALSE	19.6053	FALSE	12.9825	FALSE	14.7982	FALSE	24.6842	FALSE	86.7105	TRUE	CD206- Mac
M43	81bf42a2-95a3-4186-81a0-ac0b2bed1f65	12549.9	9909.2	119.032	19.9081	FALSE	24.9055	FALSE	13.2047	FALSE	10.4961	FALSE	29.7244	FALSE	84.6142	TRUE	CD206- Mac
M43	dc1604a3-2a86-4b65-bb47-2e45514cbee8	12660.7	9906.3	133.183	40.8333	FALSE	24.3115	FALSE	12.0984	FALSE	10.9016	FALSE	33.0164	FALSE	73.0984	TRUE	CD206- Mac
M43	fe21702c-751e-4ebd-a727-e1a3d826e9b1	12615.8	9916.6	108.927	8.7561	FALSE	14.5714	FALSE	8.9286	FALSE	6.1607	FALSE	26.4464	FALSE	94.1964	TRUE	CD206- Mac
M43	0145635d-433e-47c8-8209-e18481f31cd2	12924.3	9935.4	118.171	6.6023	FALSE	36.439	FALSE	14.1829	FALSE	8.9268	FALSE	39.7927	FALSE	68.0488	TRUE	CD206- Mac
M43	8893761f-9c2b-4bd6-9305-048b1c7e4b03	12569.3	9938.8	78.5	10	FALSE	15.6562	FALSE	8.9583	FALSE	8.2396	FALSE	23.5104	FALSE	77	TRUE	CD206- Mac
M43	90d126bf-c3cb-49ae-bdf5-af884606c89e	12964.6	9958.3	140.307	8.1227	FALSE	41.8676	FALSE	14.4632	FALSE	11.1985	FALSE	49.0515	FALSE	76.3382	TRUE	CD206- Mac
M43	1278b72b-8526-4a56-97a1-0d9886e18cf2	12276.7	10066.4	83.4685	12.0979	FALSE	20.1495	FALSE	10.8692	FALSE	8.7009	FALSE	29.4299	FALSE	81.7196	TRUE	CD206- Mac
M43	28153c2c-df5a-40ab-be10-aee2e5503675	12933	10099	119.296	10.2105	FALSE	18.8378	FALSE	10.8919	FALSE	14.6937	FALSE	21.2793	FALSE	73.2613	TRUE	CD206- Mac
M43	75369bb6-51fe-4e1a-b6fb-538ca7715ce7	13481.4	9819.1	126.383	15.8511	FALSE	24.2747	FALSE	11.5714	FALSE	10.3516	FALSE	33.9231	FALSE	75.0659	TRUE	CD206- Mac
M43	8c2b126a-5dcb-4190-8d66-dc85684a592c	14356.9	9158.5	114.531	202.324	TRUE	20.9798	FALSE	13.4646	FALSE	16.4545	FALSE	26.3737	FALSE	58.8687	TRUE	CD206- Mac
M43	e1c21a1e-ab9b-4ff6-af4f-15e8696bcfc0	14818.6	9389.6	121.808	76.6596	TRUE	27.7981	FALSE	13.9423	FALSE	8.1538	FALSE	30.5	FALSE	96.8654	TRUE	CD206- Mac
M43	f965918b-dad9-43b1-8537-5253e72b8bcc	5258.5	10227.4	77.2892	8.9759	FALSE	30.4302	FALSE	14.4302	FALSE	8.8256	FALSE	40.686	FALSE	165.593	TRUE	CD206- Mac
M43	390ab68d-305b-48db-a9b5-1d03fa30a1fe	6798.7	10300.8	84.5784	7.1078	FALSE	17.8681	FALSE	8.5275	FALSE	10.2527	FALSE	27.4615	FALSE	83.8022	TRUE	CD206- Mac
M43	e08b2a26-69e9-4720-8ab4-629b66ffc60a	6294.5	10524.8	94.1053	6.0526	FALSE	26.1122	FALSE	10.7449	FALSE	8.8367	FALSE	42.1122	FALSE	116.296	TRUE	CD206- Mac
M43	330a4617-e2f9-43e9-9975-218a4fedce1b	6402.4	10665.5	98.3261	5.6739	FALSE	27.2833	FALSE	12.1	FALSE	9.65	FALSE	47.3667	FALSE	134.733	TRUE	CD206- Mac
M43	42f59a7b-dc13-44ff-b605-b65a8513e5b0	6698.8	10786.2	92.2439	6.6463	FALSE	15.6353	FALSE	6.9294	FALSE	9.4471	FALSE	19.7647	FALSE	56.1412	TRUE	CD206- Mac
M43	c718344a-0490-41ce-b9be-49c59cbf717a	6476.1	10850	75.1408	6.8592	FALSE	30.1266	FALSE	11.6203	FALSE	8.2785	FALSE	28.1519	FALSE	84.3924	TRUE	CD206- Mac
M43	fc5e8589-1aac-412c-b8e2-a770806099ae	6549.7	11006.5	87	7.3692	FALSE	25.6535	FALSE	14.0099	FALSE	9.4554	FALSE	37.4158	FALSE	154.861	TRUE	CD206- Mac
M43	b0b62c75-949d-48e0-893d-52d4ef1cb190	7975.2	10482.8	73.4545	7.2797	FALSE	21.7921	FALSE	11.6535	FALSE	7.802	FALSE	21.8317	FALSE	66.0693	TRUE	CD206- Mac
M43	a03ffff9-3202-41cc-a370-a907cd6c9bec	8144.7	11076.8	80.0385	7.8269	FALSE	26.8955	FALSE	11.8955	FALSE	10.8657	FALSE	32.2687	FALSE	98.0896	TRUE	CD206- Mac
M43	b5819fd2-8023-4b2f-a811-19b03d1d83e8	11740	10098.7	80.0123	10.6049	FALSE	33.4154	FALSE	12.9385	FALSE	9.9077	FALSE	52.1846	FALSE	126.569	TRUE	CD206- Mac
M43	7f224f46-8a3b-404e-869d-032e7cd089d7	12158.2	10237.7	95.9222	7.8667	FALSE	33.6286	FALSE	9.5857	FALSE	7.1	FALSE	39.4714	FALSE	56.6429	TRUE	CD206- Mac
M43	b6873e90-c2d7-44cc-9d51-4e0824b07b66	11706.8	10391.9	111.443	41.5071	FALSE	22.7946	FALSE	13.3661	FALSE	15.3036	FALSE	35.1786	FALSE	111.991	TRUE	CD206- Mac
M43	cbc58f4b-8d4e-41c1-b826-78c07a2a3601	11636.1	10467.3	122.938	14.4018	FALSE	20.3173	FALSE	10.1442	FALSE	6.9327	FALSE	22.8654	FALSE	68.4519	TRUE	CD206- Mac
M43	c44fdf7f-da13-4767-8ef3-b4cdd8160389	11453.9	10605.8	100.503	13.731	FALSE	18.3366	FALSE	9.4059	FALSE	6.8713	FALSE	23.6139	FALSE	83.8416	TRUE	CD206- Mac
M43	2e24bb67-ec5a-4f0d-acc2-d953778b889d	12735.3	10165.3	119.748	27.1092	FALSE	23.94	FALSE	12.05	FALSE	12.17	FALSE	24.28	FALSE	75.66	TRUE	CD206- Mac
M43	a73b1f6f-f482-4f36-8fa9-3915a03d3422	12760.1	10183.3	95.1261	13.045	FALSE	31.8958	FALSE	21.6146	FALSE	12.625	FALSE	21.4375	FALSE	88.6875	TRUE	CD206- Mac
M43	1bcab769-099d-4b9a-8ed5-2733cc59bbc4	12583.4	10253	97.4595	10.6959	FALSE	24.0762	FALSE	12.5048	FALSE	12.7905	FALSE	29.4095	FALSE	113.4	TRUE	CD206- Mac
M43	322fc3df-b30a-410a-937a-0cb96b160c6d	12827.2	10299.7	92.927	15.3212	FALSE	23.2653	FALSE	15.2551	FALSE	13.8163	FALSE	32.898	FALSE	135.143	TRUE	CD206- Mac
M43	99512f07-e2b0-4d5f-b494-99fe188c9f86	12897.5	10376	101.22	21.6738	FALSE	30	FALSE	11.6408	FALSE	9.6602	FALSE	21.3495	FALSE	82.5437	TRUE	CD206- Mac
M43	82b6ee98-5cc0-4f0c-a7ea-ba373d327fb9	12468.3	10673.5	98.0978	30.9674	FALSE	22.0083	FALSE	12.1333	FALSE	20.9833	FALSE	33.3167	FALSE	59.6083	TRUE	CD206- Mac
M43	0ee6bf38-c3c9-4022-a09f-bac3400e8198	13057.6	10689.1	103.803	12.2434	FALSE	39.875	FALSE	14.5962	FALSE	14.0673	FALSE	40.6827	FALSE	108.106	TRUE	CD206- Mac
M43	fa11b03f-d240-43a1-a97d-e80ded10b0c9	12238.7	11002.9	170.541	22.3853	FALSE	28.0843	FALSE	13.747	FALSE	13.9398	FALSE	33.3494	FALSE	82.506	TRUE	CD206- Mac
M43	ffb9fb87-1a23-4236-b1c2-c9b28fac724c	12244.7	11005.2	110.881	14.4286	FALSE	25.7083	FALSE	16.0556	FALSE	11.6111	FALSE	30.0278	FALSE	155.25	TRUE	CD206- Mac
M43	bb4d4ea9-2f1e-430d-be47-7c03ac99101c	13930.2	10221.1	96	14.9016	FALSE	29.0571	FALSE	10.2857	FALSE	7.5143	FALSE	37.0571	FALSE	65.6714	TRUE	CD206- Mac
M43	8c2b2ac5-a75f-4ec0-ab45-8b33c1fde76a	13395.6	10524.7	90.297	26.6931	FALSE	23.4742	FALSE	13.3402	FALSE	10.7216	FALSE	30.4227	FALSE	83.9381	TRUE	CD206- Mac
M43	15ec37af-1deb-49ec-aa12-b83b05e72c07	13743.5	10582.5	95.1829	22.3415	FALSE	49.1364	FALSE	16.5	FALSE	11.4773	FALSE	49.1818	FALSE	91.9659	TRUE	CD206- Mac
M43	27a1e608-697d-4c0e-9cf6-b620494394f8	13959.5	10943.9	106.224	36.2632	FALSE	24.4519	FALSE	14.3558	FALSE	7.6346	FALSE	29.1346	FALSE	115.058	TRUE	CD206- Mac
M43	a5f26afc-79dc-45c4-97ca-cf352d4db71a	13269.2	11093.1	89.092	10.6871	FALSE	30	FALSE	10.5644	FALSE	10.3663	FALSE	34.9208	FALSE	86.3366	TRUE	CD206- Mac
M43	82b3cc81-1d32-4e08-8b35-8e4bcdc5179e	13454.8	11113.1	94.6269	32.9776	FALSE	23.5603	FALSE	11.5948	FALSE	9.819	FALSE	27.2586	FALSE	89.7672	TRUE	CD206- Mac
M43	5a8f27bc-c0a1-4003-94c3-9e699cea0c19	13280.5	11146.3	93.7955	18.8807	FALSE	24.4144	FALSE	12.3514	FALSE	14	FALSE	32.027	FALSE	99.6396	TRUE	CD206- Mac
M43	df0b2946-48dc-4a95-801a-f9f34fb76bc9	14994.5	10358.5	140.132	63.4539	TRUE	38.53	FALSE	18.18	FALSE	14.19	FALSE	27.51	FALSE	57.78	TRUE	CD206- Mac
M43	0dff7251-68cc-476e-9230-c2997bfdc795	14984.3	10361.6	116.467	61.1028	TRUE	35.573	FALSE	19.427	FALSE	16.7079	FALSE	27.191	FALSE	129.573	TRUE	CD206- Mac
M43	47ba04dd-48f6-4e98-b055-a3b972767305	14715	11035.2	108.398	56.5525	TRUE	26.75	FALSE	17.8304	FALSE	9.8125	FALSE	22.6696	FALSE	130.821	TRUE	CD206- Mac
M43	d365ecdd-23d1-4d32-9e0e-3ba70b5f264c	6901.6	11819.1	93.3421	7.6491	FALSE	30.7559	FALSE	9.6693	FALSE	8.6063	FALSE	45.8425	FALSE	56.3386	TRUE	CD206- Mac
M43	e443bd9f-6e70-4d99-b2c8-4f6199d8631d	6524.1	12004.8	80.7345	5.4071	FALSE	21.4227	FALSE	12.4124	FALSE	9.2371	FALSE	30.2268	FALSE	158.124	TRUE	CD206- Mac
M43	45cab34b-8e46-4b4f-9250-ee66c8886989	7785.5	11117.5	85.8421	7.1974	FALSE	23.8533	FALSE	8.1467	FALSE	8.2267	FALSE	38.68	FALSE	72.9067	TRUE	CD206- Mac
M43	9c4c63a3-fb18-48a5-89b8-2515fc36a1bf	7145.1	11192.6	91.9561	10.4123	FALSE	29.7909	FALSE	15.8727	FALSE	12.9909	FALSE	44.9545	FALSE	104.309	TRUE	CD206- Mac
M43	9e1d39f6-49b0-46ac-a9f3-c9d3a1c45b4b	7620	11425.5	76.901	6.6139	FALSE	18.8462	FALSE	9.5604	FALSE	7.4286	FALSE	22.5275	FALSE	104.165	TRUE	CD206- Mac
M43	d3f46c89-8805-4048-94cd-2b8e0c37847a	7463.8	11649.9	87.1852	8.75	FALSE	26.5688	FALSE	10.6514	FALSE	8.2294	FALSE	37.3119	FALSE	57.945	TRUE	CD206- Mac
M43	5bae196b-bbcd-4e97-ace2-821c5beddf0a	7369.6	11982.5	113.793	13.124	FALSE	36.1468	FALSE	9.9266	FALSE	8.7064	FALSE	42.9083	FALSE	63.8624	TRUE	CD206- Mac
M43	4a1e9110-0f6e-4101-9a2e-2b72730e0098	7908	12015.8	102.868	8.4467	FALSE	28.314	FALSE	11.8926	FALSE	9.9339	FALSE	26	FALSE	133.851	TRUE	CD206- Mac
M43	c779b68d-72b0-43f8-9fde-585c43eead57	7652.8	12069.4	113.26	16.315	FALSE	24.35	FALSE	10.48	FALSE	10.5	FALSE	38.61	FALSE	112.69	TRUE	CD206- Mac
M43	c495ecc5-a966-4abe-9f59-7da7d3f72bae	8057.8	12093.7	83.873	7.3571	FALSE	26.3308	FALSE	8.6538	FALSE	8.2846	FALSE	34.5077	FALSE	65.2538	TRUE	CD206- Mac
M43	203c75a8-10d9-47ca-a101-dd22e9fc6ebd	8877.4	11514.6	79.9267	7.2867	FALSE	28.4297	FALSE	13.2422	FALSE	9	FALSE	34.3359	FALSE	141.555	TRUE	CD206- Mac
M43	1f1ba66d-0364-4544-8997-9d336e599973	8245.6	11737.7	91.9077	6.5231	FALSE	20.9054	FALSE	7.6622	FALSE	8.2162	FALSE	21.973	FALSE	59.2432	TRUE	CD206- Mac
M43	21f12ae7-0b05-4132-a58f-9d4d9bf1e833	8314.3	11798.9	88.773	5.0567	FALSE	29.0096	FALSE	8.9519	FALSE	7.75	FALSE	42.2115	FALSE	84.4423	TRUE	CD206- Mac
M43	7ee8d9c3-ec8d-4c32-9faf-0282fa8d92a9	9988.8	11357.7	113.635	7.7664	FALSE	39.8947	FALSE	13.2947	FALSE	10.4632	FALSE	41.6526	FALSE	58.5474	TRUE	CD206- Mac
M43	84b5a5f8-c1db-481a-9584-70c5e98a6720	12110.7	11594.3	106.132	21.7059	FALSE	37.3467	FALSE	16.6267	FALSE	10.16	FALSE	35.5333	FALSE	150.493	TRUE	CD206- Mac
M43	2e746c7c-c081-483d-a8d1-5c790762f5ed	11668.8	11744.1	77.7442	6.0465	FALSE	20.8209	FALSE	10.4478	FALSE	6.3582	FALSE	25.2537	FALSE	113.269	TRUE	CD206- Mac
M43	8a2f245c-4314-446c-8f53-2d42810753c5	12148.5	11822.3	114.164	22.6567	FALSE	33.2054	FALSE	14.8304	FALSE	19.1964	FALSE	34.6339	FALSE	108.223	TRUE	CD206- Mac
M43	337b123b-4ec8-442a-b7ee-aa2ce03f8215	12697.1	12156.1	76.4211	9.9211	FALSE	26.75	FALSE	13.8816	FALSE	17.9868	FALSE	42.3684	FALSE	138.724	TRUE	CD206- Mac
M43	362e605b-9893-412a-865e-114801ac55dc	13422	11254.2	106.475	13.5123	FALSE	29.9907	FALSE	12.4167	FALSE	11.6019	FALSE	37.3241	FALSE	108.759	TRUE	CD206- Mac
M43	b3e61317-69a2-4f60-9dfa-e8682dc22e33	13546	11468.2	101.314	11	FALSE	33.3286	FALSE	11.6857	FALSE	9.5143	FALSE	40.6857	FALSE	55.5857	TRUE	CD206- Mac
M43	8a6e390b-3f0e-4a0d-91df-ee3fbac67658	13202	11782.9	90.1533	7.0467	FALSE	17.8252	FALSE	10.3107	FALSE	6.2136	FALSE	26.1942	FALSE	90.0194	TRUE	CD206- Mac
M43	ae03e281-5706-40a6-9bfc-0a545e8ca2e5	13210.9	11887.5	130.631	6.165	FALSE	20.3953	FALSE	13.2791	FALSE	7.1163	FALSE	29.8256	FALSE	110.57	TRUE	CD206- Mac
M43	d0a3af4e-2110-4d7c-8947-3ccf40839a95	13146.1	11898.5	145.621	5.3485	FALSE	28.9688	FALSE	12.4531	FALSE	6.5781	FALSE	36.125	FALSE	92.1875	TRUE	CD206- Mac
M43	59bc839a-7121-478f-a063-8afbec25e404	13244.3	11912.2	117.718	10.9014	FALSE	19.9419	FALSE	11.1163	FALSE	8.686	FALSE	27.2093	FALSE	67.3837	TRUE	CD206- Mac
M43	8c5526c7-70ad-4f5c-8d8c-4a0d4acf4791	15440.1	11728.3	72.8257	15.4358	FALSE	17.8406	FALSE	13.3986	FALSE	7.3261	FALSE	23.0435	FALSE	103	TRUE	CD206- Mac
M43	559b7c71-bb64-4be7-bd4c-0dab66ccd699	15558.4	12075.4	99.0281	17	FALSE	22.6757	FALSE	13.0541	FALSE	8.1081	FALSE	34.964	FALSE	87.7027	TRUE	CD206- Mac
M43	9efe39a3-5ced-4ad4-bda0-21d804cd6950	7090.6	12354.4	78.3562	13.2055	FALSE	17.1019	FALSE	10	FALSE	9.7593	FALSE	23.0833	FALSE	87.5833	TRUE	CD206- Mac
M43	27147bae-fd40-491b-9a23-6c36787ade6b	6654.6	12869.6	61.6049	4.6296	FALSE	32.038	FALSE	12.7215	FALSE	8.2785	FALSE	32.1392	FALSE	154.57	TRUE	CD206- Mac
M43	8b6382a5-c1cb-4750-a4af-4ed926760d3b	7796.8	12278.9	75.1809	7.8723	FALSE	21.2667	FALSE	8.7111	FALSE	8.9667	FALSE	22.1222	FALSE	72.1667	TRUE	CD206- Mac
M43	9a845987-90ae-4051-bca7-440e02676b49	7700.1	12719.4	88.2937	8.0312	FALSE	34.0144	FALSE	16.1367	FALSE	9.0288	FALSE	30.1007	FALSE	166.388	TRUE	CD206- Mac
M43	60e61f0a-f2f1-4813-b309-9bd8d4ebdd11	7968	12922.7	104.785	8.4624	FALSE	35.1304	FALSE	14.8043	FALSE	9.2826	FALSE	36.4783	FALSE	148.859	TRUE	CD206- Mac
M43	30a84e86-6921-4827-b744-98b99e1b9035	8487.2	12126.3	93.8859	7.9511	FALSE	39.1017	FALSE	9.2373	FALSE	11.4746	FALSE	53.822	FALSE	65	TRUE	CD206- Mac
M43	2711f506-6a96-471b-8981-79714ef97034	8822.7	12237.8	83.0099	6.3366	FALSE	25.3656	FALSE	13.2043	FALSE	14.4301	FALSE	33.7204	FALSE	128.462	TRUE	CD206- Mac
M43	68bf3404-8de2-4c07-a56a-d54619b9e19d	8133	12425.2	90	6.1414	FALSE	32.567	FALSE	10.0412	FALSE	7.3402	FALSE	50.3608	FALSE	102.763	TRUE	CD206- Mac
M43	ad718c86-171d-4c64-8a81-2298451b10b9	9109.6	12601.9	81.0698	8.1047	FALSE	24.7381	FALSE	11.25	FALSE	10.1429	FALSE	32.75	FALSE	131.702	TRUE	CD206- Mac
M43	a79f24f6-f1d7-4e50-bd11-c8961d7e0bd7	8860.9	12669.1	74.3478	5.2029	FALSE	20.0132	FALSE	11.8026	FALSE	8.8158	FALSE	21.3158	FALSE	169.368	TRUE	CD206- Mac
M43	380c84c1-4f67-47c3-bb83-61cb3dc98e05	8573	12914.7	87.7866	11.5122	FALSE	18.9487	FALSE	11.0513	FALSE	11.9744	FALSE	21.3675	FALSE	93.4274	TRUE	CD206- Mac
M43	7bcbfec0-d415-461f-b292-8662d1b94dc4	8778.9	13002	99.584	8.568	FALSE	27.0312	FALSE	12.6354	FALSE	8.7292	FALSE	39.4896	FALSE	102.427	TRUE	CD206- Mac
M43	f33e47cb-b70a-49ad-8685-95b44e6ab209	9397.5	12531.5	77.0152	4.5303	FALSE	27.25	FALSE	9.4722	FALSE	8.75	FALSE	42.2639	FALSE	100.167	TRUE	CD206- Mac
M43	bb1a758b-8a88-484e-8aa8-000efd21ed25	9832.8	12820.9	98.1709	9.7436	FALSE	26.7073	FALSE	12.3577	FALSE	10.6098	FALSE	22.6423	FALSE	134.016	TRUE	CD206- Mac
M43	b49efbbd-e353-4f5f-b6f9-8a992922b8bb	9501.1	12860.7	97.5436	11.7383	FALSE	23.5965	FALSE	10.7719	FALSE	9.9474	FALSE	28.3596	FALSE	79.0088	TRUE	CD206- Mac
M43	56e62c21-c496-436e-a51f-eaccd65a5c20	11037	12124.9	78.2064	9.8571	FALSE	23.9375	FALSE	11.6146	FALSE	7.2917	FALSE	21.9375	FALSE	121.729	TRUE	CD206- Mac
M43	2d85f6f1-7c16-4207-8251-31ad8303e2a9	10399.4	12140.7	85.432	7.592	FALSE	36.2727	FALSE	14.8512	FALSE	9.1983	FALSE	42.6612	FALSE	100.851	TRUE	CD206- Mac
M43	aeaa9d7f-b971-4df1-8b3f-f7acc34c4bc6	10579.6	12614.4	79.5133	8.6947	FALSE	39.8112	FALSE	13.5804	FALSE	9.5035	FALSE	38.035	FALSE	120.364	TRUE	CD206- Mac
M43	611df2a6-0fe8-4a31-93bc-876c70ce854f	10386.1	12945.1	106.064	58.2	TRUE	46.129	FALSE	15.3871	FALSE	11.914	FALSE	39.7742	FALSE	55.2688	TRUE	CD206- Mac
M43	38657c1f-b64b-4993-989f-3c53ad7482d5	10282.7	12952.6	100.5	11.869	FALSE	23.5119	FALSE	10.5357	FALSE	7.0357	FALSE	32.5238	FALSE	110.929	TRUE	CD206- Mac
M43	55757e7b-354e-4f07-9a0d-39e24a6b9d5d	11057.9	12957.1	100.05	10.9429	FALSE	20.5	FALSE	12.9608	FALSE	9.7843	FALSE	24.402	FALSE	130.471	TRUE	CD206- Mac
M43	cff8a6da-960c-43ea-b4bd-34c924e2d72f	10574.9	13076.5	121.714	11.5385	FALSE	37.8659	FALSE	14.8537	FALSE	8.9268	FALSE	36.122	FALSE	106.781	TRUE	CD206- Mac
M43	e23d387a-dc1b-4437-a47f-8563122d84d7	11667.8	12204.9	117.755	63.8533	TRUE	21.9204	FALSE	11.1239	FALSE	7.5044	FALSE	22.4071	FALSE	88.5398	TRUE	CD206- Mac
M43	0966e8e1-6287-4bf8-a9fe-d49a8cbd30d1	11725.8	12311.2	118.408	37.6083	FALSE	30.5275	FALSE	13.1978	FALSE	11.3626	FALSE	35.7143	FALSE	91.8352	TRUE	CD206- Mac
M43	26263670-94de-4cef-a136-4e52f9095836	11373.7	12327.5	100.877	51.2174	TRUE	37.3364	FALSE	12.9626	FALSE	9.3645	FALSE	46.2897	FALSE	57.9626	TRUE	CD206- Mac
M43	66a7306e-dd1e-442a-936b-42a4f03e9cee	11840.3	12392.3	90.4226	25.494	FALSE	19.7699	FALSE	10.1681	FALSE	7.2389	FALSE	21.6549	FALSE	82.5398	TRUE	CD206- Mac
M43	559eaca2-74a2-498d-8b29-c1c0d9c7c396	11132.1	13061.2	130.374	13.0808	FALSE	25.9739	FALSE	13.0348	FALSE	14.7304	FALSE	32.4261	FALSE	83.5913	TRUE	CD206- Mac
M43	abad4407-8b9c-4f19-a333-5af50e96fd03	12555.4	12594.2	91.2231	10.9835	FALSE	30.4375	FALSE	14.2396	FALSE	8.625	FALSE	48.375	FALSE	92.7292	TRUE	CD206- Mac
M43	e9e0badd-aef2-4972-b5dd-a7cc26ff445a	12321	12711.5	112.811	11.7244	FALSE	31.301	FALSE	10.2816	FALSE	6.7476	FALSE	37.2816	FALSE	89.6699	TRUE	CD206- Mac
M43	3ef44a44-93c2-4425-8731-9c09586e1623	12169.9	12764.3	112.793	18.426	FALSE	49.5946	FALSE	20.3874	FALSE	13.5405	FALSE	47.4144	FALSE	67.9369	TRUE	CD206- Mac
M43	2fa0143f-fb47-4a2e-a813-bc64a55ebf12	12769.8	12872.8	82.36	5.6267	FALSE	29.1724	FALSE	10.7126	FALSE	6.4598	FALSE	27.7471	FALSE	71.5862	TRUE	CD206- Mac
M43	39c6e648-0023-4e05-b962-75dd2d397b81	12525.4	12999.1	132.797	10.6739	FALSE	36.3137	FALSE	17.1765	FALSE	8.4314	FALSE	47.5686	FALSE	156.912	TRUE	CD206- Mac
M43	46483156-75f7-4220-840a-ada6ad64cd66	12534.1	12999.5	92.6122	10.1633	FALSE	33.6061	FALSE	11.3333	FALSE	6.2879	FALSE	34.803	FALSE	54.6667	TRUE	CD206- Mac
M43	4d605c64-5f6e-4284-aa8f-45caec9ffda5	14745.4	12946.7	76.7615	12.6231	FALSE	29.1102	FALSE	17.2205	FALSE	8.4409	FALSE	49.2677	FALSE	62.5354	TRUE	CD206- Mac
M43	c00ce436-db7b-42df-a966-8d53d8eb1838	15580.3	12526.8	87.3014	19.9589	FALSE	22.7802	FALSE	11.4835	FALSE	4.978	FALSE	41.4725	FALSE	71.4615	TRUE	CD206- Mac
M43	5381cc50-9bc7-4ce3-bbf5-507c258cf8c6	15571.8	12816.1	79.6183	17.2977	FALSE	21.1402	FALSE	10.4673	FALSE	4.7664	FALSE	42.3271	FALSE	64.0467	TRUE	CD206- Mac
M43	a1da6f93-b921-4c7b-b898-c563cd9ee954	7954.1	13138.6	70.6627	12.6988	FALSE	39.0135	FALSE	16.3514	FALSE	11.8919	FALSE	19.0135	FALSE	55.7432	TRUE	CD206- Mac
M43	f08b2bbe-b820-48e1-88aa-34a8ddc1e9fd	9139.9	13221	76.1349	13.8095	FALSE	18.9065	FALSE	9.486	FALSE	7.271	FALSE	15.8037	FALSE	88.6355	TRUE	CD206- Mac
M43	93b45c25-d1d1-4dcf-aeda-f498ab914683	9541.5	13269.7	78.9493	5.7101	FALSE	20.5149	FALSE	11.5248	FALSE	6.7525	FALSE	33.8119	FALSE	158.129	TRUE	CD206- Mac
M43	e2f3d7bd-4935-423b-a457-3ece5dacb195	9298.4	13391.4	87.1329	14.7343	FALSE	21.0702	FALSE	13.0088	FALSE	7.5263	FALSE	19.0789	FALSE	66.0702	TRUE	CD206- Mac
M43	6a40ecc8-209b-412f-96d3-2d1f2101299d	9368.8	13405.4	91.3879	8.1983	FALSE	23.5	FALSE	12.6413	FALSE	7.9022	FALSE	30.0978	FALSE	144.62	TRUE	CD206- Mac
M43	90a9367d-6d71-45d1-9904-4cb8aa738bdc	9375.7	13636.5	98.1227	29.0245	FALSE	31.5043	FALSE	16.6838	FALSE	9.0171	FALSE	22.7009	FALSE	90.0598	TRUE	CD206- Mac
M43	1e9cffca-fdd9-44e2-b77b-6d2a0a14c80c	9427.3	13672.5	81.9837	9.1463	FALSE	30.0268	FALSE	13.3661	FALSE	8.8304	FALSE	29.5357	FALSE	84.2054	TRUE	CD206- Mac
M43	66064baa-bbd6-4961-b166-f1ec647af9cf	9966.9	13790.9	108.124	21.2828	FALSE	18.8246	FALSE	11.693	FALSE	5.4825	FALSE	24.1491	FALSE	123.535	TRUE	CD206- Mac
M43	00fb9a57-dd13-42ca-a9a8-427f5ee7a455	10202	13196.8	84.5513	4.5897	FALSE	29.7625	FALSE	14.8	FALSE	9.075	FALSE	35.1375	FALSE	173.625	TRUE	CD206- Mac
M43	ad2075a8-46af-49c1-8c15-c892e97d0cab	10461.2	13507.2	118.019	17.3491	FALSE	30.3404	FALSE	15.2553	FALSE	10.2128	FALSE	36.0319	FALSE	104	TRUE	CD206- Mac
M43	a3b570f1-6906-4677-8111-3d5b1be00c0f	10707	13578.1	98.4338	11.7353	FALSE	20.7327	FALSE	17.3267	FALSE	19.0792	FALSE	24.9703	FALSE	138.089	TRUE	CD206- Mac
M43	2e583852-d6d5-4bd1-a22a-34662a086b7f	13939	13250.6	119.451	54.177	TRUE	43.62	FALSE	14.51	FALSE	10.93	FALSE	54.4	FALSE	72.1	TRUE	CD206- Mac
M43	f8aff8c9-69b5-4865-b7b0-eb55ce1300a7	14636.3	13392.9	77.8226	10.4194	FALSE	32.3214	FALSE	14.3036	FALSE	8	FALSE	43.6429	FALSE	103.527	TRUE	CD206- Mac
M43	fa57d2d3-dc67-4008-b342-6ef5102755fd	5067.2	14636.7	62.1163	1.907	FALSE	19.0952	FALSE	8.2619	FALSE	7.369	FALSE	15.8929	FALSE	63.1429	TRUE	CD206- Mac
M43	01164a2e-77ec-43bc-aa47-5284fe017435	9277.4	14195.3	82.9212	9.7333	FALSE	34.9516	FALSE	12.7742	FALSE	7.7177	FALSE	41.121	FALSE	75.4274	TRUE	CD206- Mac
M43	b6fd7d72-a623-4125-bdef-d30b3ce56e82	9843.2	14211.6	73.0833	8.4537	FALSE	13.7582	FALSE	13.9121	FALSE	5.5165	FALSE	15.9451	FALSE	118.835	TRUE	CD206- Mac
M43	768b8b45-9905-44b5-a9e9-ba38bb45bd45	9931.2	14776.5	90.1768	9.0915	FALSE	20.3596	FALSE	16.693	FALSE	13.5088	FALSE	24.1579	FALSE	151.702	TRUE	CD206- Mac
M43	e6b20738-8ab5-4215-8c44-5e30e4981163	9738.9	15501.7	76.875	7.9408	FALSE	22.1682	FALSE	11.514	FALSE	7.4206	FALSE	21.5047	FALSE	82.0374	TRUE	CD206- Mac
M43	3c073409-e4a0-4993-bb30-589d9d4dfc86	10227.6	15485.4	101.289	12.006	FALSE	31.9262	FALSE	14.2705	FALSE	9.8934	FALSE	19.4836	FALSE	69.3279	TRUE	CD206- Mac
M43	0bd478e4-1e56-4083-ad47-597cd72c8ba6	10562.2	15900.3	79.9076	8.0756	FALSE	19.3474	FALSE	10	FALSE	6.2105	FALSE	22.6737	FALSE	60.4316	TRUE	CD206- Mac
M43	a30294b4-c371-4091-a2cc-886317675203	11888.1	16027.4	66	5.4851	FALSE	34.3208	FALSE	15.7642	FALSE	11.7075	FALSE	33.1226	FALSE	110.198	TRUE	CD206- Mac
M43	744ee4d3-4229-45f8-ae7b-311c4128de65	11376.4	16081.3	76.5104	9.75	FALSE	27.7701	FALSE	17.8966	FALSE	8.2759	FALSE	18.9195	FALSE	77.046	TRUE	CD206- Mac
M43	616bc4ba-52f4-4356-aeed-9fdf14c8bb44	12738	15917.7	77.0755	5.1415	FALSE	24.5054	FALSE	12.6882	FALSE	6.8817	FALSE	39.2473	FALSE	122.118	TRUE	CD206- Mac
M42	a625b4a3-4328-47f4-a7d2-8d9ba8792f42	9548	777.36	219.346	23.4022	TRUE	26.2276	FALSE	12.878	FALSE	6.8537	FALSE	45.9837	FALSE	50.8943	TRUE	CD206- Mac
M42	26f9cf75-97d0-477b-8bef-8906357cca6a	4511.5	1972.8	96.9908	3.8624	FALSE	37.1341	FALSE	5.939	FALSE	12.939	FALSE	44.1707	FALSE	30.1707	TRUE	CD206- Mac
M42	828a37fb-17bc-4a17-89bc-d71ca06fac28	5258.6	1781.4	106.847	6.8403	FALSE	24.7203	FALSE	13.0847	FALSE	8.5085	FALSE	35.5508	FALSE	68.3559	TRUE	CD206- Mac
M42	e973a4d8-d649-476b-bf6c-27afa1830551	5658.9	1872	126.25	7.0179	FALSE	20.9818	FALSE	5.6636	FALSE	6.4	FALSE	33.0091	FALSE	28.7091	TRUE	CD206- Mac
M42	8aa83190-4465-4fee-b83b-7c5f2dcee6a6	6134.7	1612	124.079	3.5238	FALSE	18.1831	FALSE	10.2394	FALSE	3.831	FALSE	32.2113	FALSE	38.1408	TRUE	CD206- Mac
M42	80970204-5a43-442a-b277-075a53666eed	6025.5	1705.2	206.407	4.3086	FALSE	41.3333	FALSE	12.2444	FALSE	6.6667	FALSE	57.3556	FALSE	49.7444	TRUE	CD206- Mac
M42	e623a5e9-b9fb-491d-a0bd-d61eaa886ace	8519.5	1207.4	218.442	2.525	FALSE	20.3814	FALSE	5.1237	FALSE	4.9588	FALSE	33.8041	FALSE	40.7835	TRUE	CD206- Mac
M42	60115a68-85fb-4e18-90ad-6f78b679b61e	9256.9	1216.9	156.046	3.6364	FALSE	38.2453	FALSE	8.0943	FALSE	5.8868	FALSE	55.4528	FALSE	54.9245	TRUE	CD206- Mac
M42	a40bcc2f-0870-4df7-9e38-57d19d13282e	9256.8	1341.1	126.811	5.9459	FALSE	24.5672	FALSE	11.7612	FALSE	6.3433	FALSE	33.8209	FALSE	128.075	TRUE	CD206- Mac
M42	759afdef-a160-4135-9c19-9659fe90f555	9309.2	1536.1	141.699	5.3894	FALSE	23.6949	FALSE	12.3898	FALSE	7.6102	FALSE	34.4153	FALSE	159.263	TRUE	CD206- Mac
M42	ec763a2f-50a3-463f-b774-d4b3ca8a46af	9312.5	1663.2	246.966	4.3515	FALSE	13.3481	FALSE	7.4	FALSE	3.9778	FALSE	22.637	FALSE	57.8222	TRUE	CD206- Mac
M42	de6c8c0c-2f86-4009-896f-595d24390e11	9289.8	1700.3	248.263	8.1356	FALSE	18.7156	FALSE	11.6789	FALSE	5.8899	FALSE	33.4404	FALSE	52.2385	TRUE	CD206- Mac
M42	6b7bf451-7a2d-4ba1-a195-76a513e3bd7a	9018.5	1744.6	226.795	8.2816	FALSE	16.6424	FALSE	7.0464	FALSE	4.4172	FALSE	24.6225	FALSE	31.2848	TRUE	CD206- Mac
M42	6a913da3-5d63-4b03-9743-d347af71507b	9005.7	1891.6	197.458	2.5878	FALSE	14.505	FALSE	6.1782	FALSE	3.7723	FALSE	20.4951	FALSE	36.8713	TRUE	CD206- Mac
M42	e51187db-305d-4b63-a900-d30397251052	2523.5	2873.6	127.756	8.3222	FALSE	31.6263	FALSE	10.101	FALSE	10.6364	FALSE	40.2727	FALSE	35.6364	TRUE	CD206- Mac
M42	99447fdd-b684-4186-bb3a-91074cf38315	3372.6	2447.4	131.326	4.7283	FALSE	30.2073	FALSE	7.1829	FALSE	4.9268	FALSE	56.622	FALSE	68.2561	TRUE	CD206- Mac
M42	1b7d7555-ccc0-4edf-8b3e-6edfaa5196a3	3715.9	2452.1	137.2	20.1538	TRUE	42.3395	FALSE	9.5413	FALSE	9.2752	FALSE	48.2844	FALSE	30.1927	TRUE	CD206- Mac
M42	5021b69e-325a-4b3a-8a73-dd6f6a9dca19	3504.2	2532.4	200.778	8.7391	FALSE	32.6577	FALSE	15.9459	FALSE	7.3874	FALSE	55.1081	FALSE	42.2342	TRUE	CD206- Mac
M42	534f26c3-c3d5-40ef-b15b-6d9dfdbcfc1d	4428.3	2012.7	159.907	4.2591	FALSE	26.3116	FALSE	5.2899	FALSE	7.4855	FALSE	39.4493	FALSE	28.3043	TRUE	CD206- Mac
M42	a2dfd8d9-5c45-4732-836d-bdd79b10c759	4533.2	2075.8	188.289	4.0405	FALSE	38.9341	FALSE	6.2033	FALSE	11.544	FALSE	51.4066	FALSE	27.7088	TRUE	CD206- Mac
M42	f05afa46-0484-4f94-8d24-9067d59978bd	4504.3	2153.2	85.4127	7.2857	FALSE	16.0735	FALSE	5.1618	FALSE	4.3897	FALSE	23.7647	FALSE	30.1471	TRUE	CD206- Mac
M42	876112d8-e760-41bd-aca1-2223ab0e57aa	4074.7	2223.2	178.634	5.9024	FALSE	39.7237	FALSE	18.9342	FALSE	6.7895	FALSE	33.1053	FALSE	40.0789	TRUE	CD206- Mac
M42	75ad5a56-154e-44f2-88ff-e25e2e3013c9	4442.3	2244.8	115.516	8.7717	FALSE	27.96	FALSE	8.704	FALSE	8.336	FALSE	43.304	FALSE	87.224	TRUE	CD206- Mac
M42	920a30a2-a287-4998-a126-1b4db59d88e7	4373.6	2426.4	183.688	4.7078	FALSE	31.5	FALSE	6.5	FALSE	8.8443	FALSE	46.959	FALSE	53.5164	TRUE	CD206- Mac
M42	7f72ec46-07c5-46eb-a554-2103dae6416f	4621.9	2607	128.494	2.7013	FALSE	25.1294	FALSE	4.9412	FALSE	3.1176	FALSE	52.5647	FALSE	44.8941	TRUE	CD206- Mac
M42	c7f45495-b0b8-425b-862a-5459b6cbdb06	5499.8	2354.2	96.8281	3.4844	FALSE	12.8767	FALSE	6.7808	FALSE	3.3562	FALSE	23.3973	FALSE	108.082	TRUE	CD206- Mac
M42	dac7c5c0-182b-44ab-957c-e8eef7868272	5509.2	2620	217.901	8.7026	FALSE	29.735	FALSE	9.3162	FALSE	5.1709	FALSE	49.5727	FALSE	33.1453	TRUE	CD206- Mac
M42	d0fce607-ae94-4867-8873-f984b203a868	5545.6	2717	167.957	16.8696	FALSE	22.9351	FALSE	17.6623	FALSE	8.0649	FALSE	26.5844	FALSE	56.026	TRUE	CD206- Mac
M42	51faf2a2-5efd-4001-952b-401c2a8656dd	5676	2771.7	128.381	6.7738	FALSE	23.8987	FALSE	16.7975	FALSE	6.443	FALSE	28.1266	FALSE	75.3544	TRUE	CD206- Mac
M42	f9f33afc-0d4a-4131-811e-b1893f03d519	5340.9	2851.4	178.204	8.0795	FALSE	16.1948	FALSE	12.961	FALSE	6.0779	FALSE	25.3766	FALSE	61.0519	TRUE	CD206- Mac
M42	cc83384e-5adf-4d7a-9093-0c5344297d03	5757.6	2248.9	203.436	5.2756	FALSE	25.7661	FALSE	7.1855	FALSE	4.5645	FALSE	45.4597	FALSE	65.3226	TRUE	CD206- Mac
M42	5c7df5c9-46c8-43e1-b82d-befb6a33548a	6598	2689.1	121.217	3.2899	FALSE	23.0959	FALSE	7.1644	FALSE	3.8219	FALSE	35.0959	FALSE	34.1233	TRUE	CD206- Mac
M42	a12047f8-b4d2-4165-99be-94e39102145d	6470.4	2704.2	178.682	30.155	TRUE	23.9286	FALSE	11.1122	FALSE	5.1327	FALSE	23.8673	FALSE	33.9184	TRUE	CD206- Mac
M42	ecf11da8-7d8b-4890-bddb-98c37af5f187	5923.9	2704.7	212.506	11.4937	FALSE	24.1515	FALSE	12.2121	FALSE	6.6364	FALSE	33.6768	FALSE	27.899	TRUE	CD206- Mac
M42	24d57d6f-bbdb-454a-95dc-8198b6f82587	7595.1	2506.8	194.012	5.5976	FALSE	29.4754	FALSE	10.0656	FALSE	5.3934	FALSE	52.4098	FALSE	63.8197	TRUE	CD206- Mac
M42	2436e5ae-5ff6-4b32-9ede-d8cdf9f3f340	7433.2	2559.4	173.084	9.2817	FALSE	29.8889	FALSE	15.4167	FALSE	6.4306	FALSE	32.5	FALSE	46.4167	TRUE	CD206- Mac
M42	bfb6e4b3-66f4-4160-80ea-26e36533c82e	7055.5	2676.6	170.846	5.5769	FALSE	25.775	FALSE	12.85	FALSE	4.525	FALSE	44.2833	FALSE	75.375	TRUE	CD206- Mac
M42	4f4c9bac-ad37-4f53-ae9f-8e259c50f0b9	6702.5	2899.7	159.117	4.3167	FALSE	38.6176	FALSE	9.4265	FALSE	5.2647	FALSE	54.6765	FALSE	27.7941	TRUE	CD206- Mac
M42	bf7bcba6-385f-4d98-94eb-a314d5b4b20b	8467.1	2002.9	168.79	3.4965	FALSE	24.7113	FALSE	6.1546	FALSE	4.8247	FALSE	31.5464	FALSE	29.268	TRUE	CD206- Mac
M42	fd622e9f-e487-4cc3-954c-367470d2f505	8244.2	2143.7	162.959	5.7073	FALSE	33.3084	FALSE	9.6449	FALSE	6.6449	FALSE	42.3832	FALSE	48.8598	TRUE	CD206- Mac
M42	31be7964-9f37-4361-8cb6-151a61c6dc59	8542.3	2226.7	185.482	13.9497	FALSE	20.3566	FALSE	16.7132	FALSE	6.7132	FALSE	22.9922	FALSE	71.8837	TRUE	CD206- Mac
M42	ce06ab44-cf89-478c-8f5e-86c2c3bfdddc	8125.4	2298.8	143.377	4.9906	FALSE	34.7524	FALSE	8.2762	FALSE	5.0857	FALSE	54.1429	FALSE	41.9143	TRUE	CD206- Mac
M42	3420a3a7-b4d1-4596-af0a-f383844d632d	7936.6	2331.9	199.56	5.5472	FALSE	29.1732	FALSE	11.2598	FALSE	5.5039	FALSE	32.6535	FALSE	68.3937	TRUE	CD206- Mac
M42	8b33db07-6871-4624-bfe6-2932b0590507	8073.2	2379.9	146.023	4.3371	FALSE	19.2	FALSE	10.0533	FALSE	4.5333	FALSE	21.5867	FALSE	29.44	TRUE	CD206- Mac
M42	cf40ca83-71ea-4838-a1e4-e84618d7cd94	8194.1	2396.3	232.502	15.37	FALSE	32.8727	FALSE	12.4455	FALSE	5.7364	FALSE	22.1818	FALSE	29.5455	TRUE	CD206- Mac
M42	c6353ed2-ff26-4713-9087-39d6d535af25	8083.1	2526.9	200.096	11.9565	FALSE	31.6465	FALSE	15.4343	FALSE	7.8586	FALSE	28.7879	FALSE	46.5758	TRUE	CD206- Mac
M42	456c33e9-4dd6-4aa2-afcf-af218dc1f508	8209.7	2682.6	145.568	21.1314	TRUE	25.922	FALSE	17.8723	FALSE	9.1277	FALSE	33.2199	FALSE	72.9078	TRUE	CD206- Mac
M42	abc9f92a-c2fb-400b-9667-efb84510963d	7752.8	2791.4	210.838	9.027	FALSE	20.6509	FALSE	8.8302	FALSE	4.7642	FALSE	39.1981	FALSE	70.9245	TRUE	CD206- Mac
M42	479d8c6f-1d1b-4477-b08b-f3f1c5006a8d	8649.4	2076.8	228.953	3.4717	FALSE	24.2222	FALSE	8.4028	FALSE	5.0417	FALSE	37.5	FALSE	42.8056	TRUE	CD206- Mac
M42	61d871a4-7854-4573-99c7-8f4f9b3c0ed3	8838.9	2082.2	239.797	6.0523	FALSE	27.4961	FALSE	9.8031	FALSE	5.1811	FALSE	53.8189	FALSE	60.0551	TRUE	CD206- Mac
M42	cea723f6-5e65-49f6-917d-186dd9c91dda	9326.4	2087.2	168.828	3.8759	FALSE	18.8922	FALSE	12.402	FALSE	5.4118	FALSE	26.5196	FALSE	33.2549	TRUE	CD206- Mac
M42	7baf4466-a7d5-4e31-a00c-5a07cec047f1	9305.5	2173.2	188.33	6.567	FALSE	22.1948	FALSE	13.0779	FALSE	5.8442	FALSE	23.8961	FALSE	65.7143	TRUE	CD206- Mac
M42	937b45a2-0dc8-4820-9476-6317c112bb1c	9173.1	2247.5	164.394	3.8788	FALSE	15.8072	FALSE	7.3253	FALSE	5.0482	FALSE	22.9398	FALSE	51.5783	TRUE	CD206- Mac
M42	ad5277a7-f173-428a-94c2-7987b9c87792	9237.4	2776.1	204.436	6.766	FALSE	27.3158	FALSE	10.0132	FALSE	6.8158	FALSE	38.7763	FALSE	104.71	TRUE	CD206- Mac
M42	a919107a-4e4a-4f8a-9413-ac9c7b35c2ba	9425.2	2816	175.041	3.8784	FALSE	25.9884	FALSE	8.2093	FALSE	7.5814	FALSE	34.2209	FALSE	39.093	TRUE	CD206- Mac
M42	3d810465-905f-4209-aa67-54dc4ee46e17	9341.6	2834.1	133.727	2.5636	FALSE	26.5493	FALSE	7.3803	FALSE	6.2254	FALSE	46.8451	FALSE	62.2958	TRUE	CD206- Mac
M42	9e851d73-92a3-4c2b-9fbc-fa8e7c651e17	9288.1	2838	152.964	2	FALSE	33.871	FALSE	11.7204	FALSE	6.0753	FALSE	56.4624	FALSE	35.4731	TRUE	CD206- Mac
M42	c0c4809d-c068-4a6f-a11c-fe3117f08e65	9321	2852	162.391	6.4531	FALSE	23.8529	FALSE	9.6618	FALSE	7.6618	FALSE	28.1324	FALSE	38.3235	TRUE	CD206- Mac
M42	e9b8dfa1-f48a-44dc-9e42-19b692d0bc93	9440.4	2856.3	114.841	3.7778	FALSE	23.5797	FALSE	11.942	FALSE	5.0145	FALSE	34.971	FALSE	32.6087	TRUE	CD206- Mac
M42	f84023a9-c2ef-4593-9354-4d1b68275ad5	9608.1	2845.2	128.088	4.1754	FALSE	26.463	FALSE	7.3148	FALSE	7.7407	FALSE	36.3333	FALSE	44.463	TRUE	CD206- Mac
M42	17a2a474-7f42-4965-87c2-7e33ee2329ae	9625.8	2850.8	121.258	6.2581	FALSE	27.6761	FALSE	10.1268	FALSE	9.1127	FALSE	37.5915	FALSE	42.7746	TRUE	CD206- Mac
M42	42119ac9-3dd9-498f-9128-e4bac751859d	3442.1	3099.9	119.381	5.1464	FALSE	37.6369	FALSE	11.0127	FALSE	6.1338	FALSE	55.5669	FALSE	27.7516	TRUE	CD206- Mac
M42	048b2b61-a312-4e0c-8c70-a24304ede1b2	3146.8	3811.1	176.335	5.3595	FALSE	33.897	FALSE	5.8788	FALSE	5.4182	FALSE	55.3697	FALSE	49.1333	TRUE	CD206- Mac
M42	26358d38-65d8-4db1-93b8-40f38df96a66	4200.6	2915.3	167.344	3.0156	FALSE	21.3303	FALSE	4.945	FALSE	3.1927	FALSE	41.7248	FALSE	41.3211	TRUE	CD206- Mac
M42	dec2445f-ada5-4a29-8131-5b962af6f416	4155	2925.2	136.106	6.7589	FALSE	28.0085	FALSE	8	FALSE	4.5385	FALSE	54.2991	FALSE	69.4103	TRUE	CD206- Mac
M42	56dace84-2896-486f-97ab-54627f176819	4166.6	2998.9	148.649	5.734	FALSE	20.957	FALSE	7.6559	FALSE	4.8387	FALSE	34.957	FALSE	58.914	TRUE	CD206- Mac
M42	03ab691b-b620-49c2-bba8-6024a45b0c1d	3936.4	3192.2	153.199	16.0411	FALSE	24.1429	FALSE	10.6607	FALSE	6.6429	FALSE	32.4286	FALSE	39.7679	TRUE	CD206- Mac
M42	7d14838c-b7ea-460c-a049-8147fe915d35	4071.8	3352.3	125.408	3.4204	FALSE	21.5043	FALSE	7.2435	FALSE	4.6	FALSE	33.0609	FALSE	73.3391	TRUE	CD206- Mac
M42	f55b6990-1c85-4c75-a465-8c008df6c1e1	4635.9	3357.2	142.932	5.973	FALSE	27.5096	FALSE	10.75	FALSE	6.8558	FALSE	39.6731	FALSE	88.2019	TRUE	CD206- Mac
M42	13f249ec-9ad0-4a42-b8b7-b349e7544d4d	4445.1	3528	142	2.5921	FALSE	25.8846	FALSE	6.9103	FALSE	5.3205	FALSE	33.2821	FALSE	34.9359	TRUE	CD206- Mac
M42	a7850a19-b3b8-4f87-8ee0-1c7a588519db	4164.2	3644.6	143.649	4	FALSE	30.1429	FALSE	8.8413	FALSE	5.746	FALSE	39.7778	FALSE	52.7778	TRUE	CD206- Mac
M42	6e71c8d6-b54b-4276-a9e7-a1392f6d3a63	4720	3673.5	156.195	8.4237	FALSE	26.0449	FALSE	12.0674	FALSE	8.1236	FALSE	43.7416	FALSE	74.6067	TRUE	CD206- Mac
M42	63d8234e-410e-4512-a4bd-4268548a79ed	4367.9	3709.5	148.283	2.8407	FALSE	31.9074	FALSE	6.3333	FALSE	5.1667	FALSE	51.7037	FALSE	35.6944	TRUE	CD206- Mac
M42	75c2944d-5dde-457a-9162-0791e915bc9d	4408.5	3857.3	108.217	7.4783	FALSE	26.0612	FALSE	14.898	FALSE	6.9184	FALSE	26.8163	FALSE	33.6531	TRUE	CD206- Mac
M42	3900b7c0-eb2c-408b-9559-df2f8514a0f4	4416.9	3878.7	178.56	7.2994	FALSE	28.7748	FALSE	10.9279	FALSE	8.2432	FALSE	41.2252	FALSE	54.9459	TRUE	CD206- Mac
M42	8cdf899f-928a-4d65-aaf4-e9bd42eed716	4771.3	2957.6	110.2	28.3529	TRUE	28.7722	FALSE	15.1013	FALSE	10.1646	FALSE	36.4304	FALSE	82.9367	TRUE	CD206- Mac
M42	d5f80cea-52cb-4abf-b52a-084c82c4b107	5080.4	3091.3	128.63	8.2466	FALSE	24.4096	FALSE	13.9398	FALSE	5.3133	FALSE	35.8313	FALSE	96.9639	TRUE	CD206- Mac
M42	74ca700f-328c-40c6-bd47-a7852d8c703a	5122.3	3094.1	103.064	5.2222	FALSE	28.0678	FALSE	9.2881	FALSE	4.2881	FALSE	49.5254	FALSE	49.339	TRUE	CD206- Mac
M42	c98a6a57-4ad8-4fd6-9770-1540619c23a9	5641.7	3198.7	143.403	8.7581	FALSE	18.7714	FALSE	15.5286	FALSE	6.5714	FALSE	25.4143	FALSE	88.2143	TRUE	CD206- Mac
M42	295820f4-4872-4574-a171-88df4ef4835e	5509.7	3294.2	208.723	11.4974	FALSE	21.6754	FALSE	16.2982	FALSE	6.8684	FALSE	30.3596	FALSE	29.7807	TRUE	CD206- Mac
M42	7ec7eedf-c7d6-4f76-b577-8b559a9ab470	5174	3294.1	122.838	6.6847	FALSE	23.2644	FALSE	12.0345	FALSE	6.2414	FALSE	34.5632	FALSE	68.069	TRUE	CD206- Mac
M42	d5bac9f0-8c88-452d-8b4b-eb0a3c49734e	5586.4	3316.4	127.241	7.0741	FALSE	27.4946	FALSE	11.0538	FALSE	6.1075	FALSE	44.7957	FALSE	41.2473	TRUE	CD206- Mac
M42	d71747e4-ebdb-405e-afbd-de7755852124	5048.7	3331.8	140.177	8.7941	FALSE	29.6125	FALSE	10.4625	FALSE	6.85	FALSE	43.5625	FALSE	30.2	TRUE	CD206- Mac
M42	c2f1151b-fa1a-4b6d-b0ab-7490adab8d87	5605.5	3355	122.554	5.8043	FALSE	25.6933	FALSE	10.1333	FALSE	6.84	FALSE	33.64	FALSE	28.3467	TRUE	CD206- Mac
M42	85f1754d-effe-4f14-a8d4-5d3040a8dde4	4990.2	3430.4	154.602	11.949	FALSE	35.3793	FALSE	12.931	FALSE	8.4598	FALSE	47.9885	FALSE	33.7701	TRUE	CD206- Mac
M42	49fbaf71-610e-483c-811d-9a4c5d4a9648	4900.6	3443.7	176.129	7.9755	FALSE	26.0517	FALSE	19.0776	FALSE	6.3017	FALSE	39.3621	FALSE	29.9569	TRUE	CD206- Mac
M42	3175d1f6-0ab8-4bcc-a144-cbd70d3d5470	4953	3447.3	203.512	18.8902	TRUE	41.4324	FALSE	16.7117	FALSE	10.0721	FALSE	55.4054	FALSE	33.1081	TRUE	CD206- Mac
M42	c10ed4b3-b8c0-4801-a69a-fd433d5842b9	4762.9	3475.1	130.023	6.593	FALSE	26.3553	FALSE	13.5789	FALSE	5.2105	FALSE	41.5658	FALSE	41.2632	TRUE	CD206- Mac
M42	42c511ff-ef3c-477d-aa98-6474c020cba9	5461.3	3560.6	169.5	7.7093	FALSE	35.7938	FALSE	14.8969	FALSE	8.8866	FALSE	41.7835	FALSE	30.4021	TRUE	CD206- Mac
M42	3575887a-132e-4a90-8b5a-119fad561659	4998	3622.7	138.153	7.9676	FALSE	43.6385	FALSE	15.0154	FALSE	8.8846	FALSE	52.1385	FALSE	51.9923	TRUE	CD206- Mac
M42	715d91a2-2d99-4b9e-a5a9-dde441e74578	5251.6	3623	157.442	5.0417	FALSE	38.9794	FALSE	6.9588	FALSE	11.1649	FALSE	53.2165	FALSE	29.8247	TRUE	CD206- Mac
M42	befb862c-b065-416a-ac60-ec41b3a60fe3	5046.1	3757.6	136.102	5.608	FALSE	48.4692	FALSE	13.5538	FALSE	9.3462	FALSE	50.7077	FALSE	35.2308	TRUE	CD206- Mac
M42	dadd9494-6a47-4ad2-b5cd-78d996412472	5873.1	2957.9	173.466	10.2297	FALSE	25.6923	FALSE	15.7607	FALSE	6.7094	FALSE	34.4615	FALSE	33.9231	TRUE	CD206- Mac
M42	83b9e52e-106c-4b42-8700-e27bfd4f9a9b	6487.5	3026.6	164.306	6.2588	FALSE	27.1205	FALSE	8.5422	FALSE	5.3494	FALSE	41.3253	FALSE	46	TRUE	CD206- Mac
M42	a3ca49ac-984b-4417-9a6f-e82f212d2c98	6159.6	3253.3	153.381	2.6905	FALSE	27.8036	FALSE	7.1786	FALSE	7.6786	FALSE	37.6964	FALSE	67.9821	TRUE	CD206- Mac
M42	d9ba5ef0-160a-4e2c-a3a2-f6e98ae198fb	6477.1	3277	153.106	4.4545	FALSE	36.3059	FALSE	11.3412	FALSE	6.1294	FALSE	53.0353	FALSE	89.3765	TRUE	CD206- Mac
M42	5aa2de04-49ff-4485-b87d-fcf0bd545ac4	6273.1	3290.9	108.827	8.4727	FALSE	37.3469	FALSE	13.5918	FALSE	9.6429	FALSE	38.3571	FALSE	32.6735	TRUE	CD206- Mac
M42	5fbd795c-8427-40f9-a627-5d4a9e2e1917	6208.8	3352	158.403	11.128	FALSE	44.063	FALSE	10.5669	FALSE	10.6378	FALSE	53.8898	FALSE	33.2205	TRUE	CD206- Mac
M42	d1b4758f-4f53-4314-bf36-43331da74f54	6197.8	3416.4	120.9	9.3714	FALSE	35.9726	FALSE	11.274	FALSE	10.137	FALSE	44.9726	FALSE	32.3425	TRUE	CD206- Mac
M42	f0911829-8506-40cf-b692-4ea109093491	6319.8	3722.4	115.696	4.2025	FALSE	25.2658	FALSE	5	FALSE	7.1772	FALSE	30.8608	FALSE	27.6582	TRUE	CD206- Mac
M42	dbcb543b-7127-498b-b3b6-ad4a7583e122	6409.1	3891.1	117.85	3.514	FALSE	30.3559	FALSE	5.7881	FALSE	8.7458	FALSE	37.7119	FALSE	34.1695	TRUE	CD206- Mac
M42	b1b8415d-cee9-46b7-8372-b526fd4c11e9	6673	2945.4	177.905	9.7372	FALSE	30.1524	FALSE	15.7619	FALSE	7.1143	FALSE	38.3905	FALSE	41.3333	TRUE	CD206- Mac
M42	a9c258fe-48ee-492f-9788-cbd36a01773c	7459.8	3276.8	147.309	6.6364	FALSE	31.5039	FALSE	6.9225	FALSE	5.6512	FALSE	56.4806	FALSE	36.1628	TRUE	CD206- Mac
M42	3d8cc07d-b571-4cac-9628-5b542bc2508b	7442.9	3587.2	139.02	8.61	FALSE	25.7619	FALSE	8.0762	FALSE	5.019	FALSE	45.1619	FALSE	35.0286	TRUE	CD206- Mac
M42	6a38bbf4-1d01-4a21-adb7-88cc0c9b515d	7270.2	3765.5	154.549	7.5352	FALSE	20.0253	FALSE	6.0506	FALSE	5.4051	FALSE	29.2532	FALSE	32.6203	TRUE	CD206- Mac
M42	748a899c-7965-48f1-92fc-ef3129d7efa0	8284.7	2984.2	207.114	14.2857	FALSE	23.9643	FALSE	13.6429	FALSE	5.9643	FALSE	44.2679	FALSE	29.0089	TRUE	CD206- Mac
M42	3add866b-7da3-47c3-bb7f-f10e0371d3d3	8126.2	3109.7	133.912	13.3073	FALSE	27.7756	FALSE	17.8397	FALSE	5.8397	FALSE	23.2564	FALSE	38.1603	TRUE	CD206- Mac
M42	f573595c-8681-42a1-bfc6-3a928eb0839e	8148.8	3111	169.808	13.1377	FALSE	21.5268	FALSE	14.0357	FALSE	6.1518	FALSE	26	FALSE	51.4286	TRUE	CD206- Mac
M42	54fdc48a-25c5-4e3d-90a0-94ead9187d40	8541.4	3116.8	159.739	10.0362	FALSE	22.1406	FALSE	9.3516	FALSE	6.7109	FALSE	34.1016	FALSE	41.4922	TRUE	CD206- Mac
M42	c197871c-669b-4d74-9bb7-29515e74c5fa	8370.1	3190.6	127.379	17.0194	FALSE	25.5402	FALSE	13.1034	FALSE	8.3793	FALSE	36.8966	FALSE	29.8161	TRUE	CD206- Mac
M42	ed7fc2f1-64c6-45eb-beda-08011c68efda	7873.3	3229.7	100.022	5.3483	FALSE	32.0698	FALSE	11.2907	FALSE	3.8953	FALSE	55.593	FALSE	30.8488	TRUE	CD206- Mac
M42	5d472936-0c3e-4099-b97d-f10a4f0d9470	8554.3	3233.9	107.012	14.4471	FALSE	21.3038	FALSE	12.1266	FALSE	7.1646	FALSE	25.9367	FALSE	38.7722	TRUE	CD206- Mac
M42	bfcf2ab3-eb5d-46c5-ae30-2a5e8e020d95	8386.2	3404.3	86.7042	4.831	FALSE	16.4167	FALSE	11.5417	FALSE	5.0278	FALSE	19	FALSE	103.972	TRUE	CD206- Mac
M42	cf76c5ab-5be3-403f-91cc-fdc1c7a2e43f	8328.3	3486.6	152.421	5.1404	FALSE	19.5133	FALSE	16.7876	FALSE	4.3009	FALSE	31.0885	FALSE	41.3097	TRUE	CD206- Mac
M42	f82e63df-5396-4d82-ad6a-62d604dbb7a6	8501.4	3503.4	110.986	4.9514	FALSE	32.2266	FALSE	9.625	FALSE	5.4688	FALSE	50.6094	FALSE	64.375	TRUE	CD206- Mac
M42	2fe1a1e4-fcc9-458d-b1a9-a12bed1f983e	8153.9	3507.3	115.476	6.3333	FALSE	27.1186	FALSE	17.4576	FALSE	4.4153	FALSE	44.3136	FALSE	39.6356	TRUE	CD206- Mac
M42	c961a6fe-493e-41b9-8709-e7e62928468d	8357.7	3579.8	131.359	9.2376	FALSE	22.2302	FALSE	9.1111	FALSE	4.3968	FALSE	33.9603	FALSE	71.1587	TRUE	CD206- Mac
M42	f36ede37-a949-4f1b-bda2-b8463f7fedb1	8044.6	3598.7	111.713	11.5368	FALSE	22.0795	FALSE	15.8068	FALSE	7.6023	FALSE	28.125	FALSE	31.4091	TRUE	CD206- Mac
M42	1f73d409-4863-40e6-b1af-c4ff669476a3	7834.9	3709	209.296	3.7653	FALSE	30.1099	FALSE	6.2637	FALSE	4.1429	FALSE	52.8901	FALSE	44.1319	TRUE	CD206- Mac
M42	0edf5efd-ce7f-4674-a739-486d36a1553f	7725.7	3777.7	121.789	16.7952	FALSE	23.5263	FALSE	12.4737	FALSE	8.1842	FALSE	28.7456	FALSE	46.8421	TRUE	CD206- Mac
M42	84642fe8-1f85-4cea-ae08-6db4cc270809	8506.8	3815.6	115.816	5.9898	FALSE	14.9043	FALSE	7.9043	FALSE	3.6277	FALSE	20.0213	FALSE	35.6489	TRUE	CD206- Mac
M42	73d1bc36-e5d4-4f82-a5a9-a42fdf9c81b9	8174	3820.4	159.786	6.4157	FALSE	21.8718	FALSE	8.7179	FALSE	4.2179	FALSE	39.2179	FALSE	62.8333	TRUE	CD206- Mac
M42	a464b8e9-13fd-4010-9290-ae37ffd97674	7628.4	3822.8	164.558	4.9302	FALSE	28.127	FALSE	7.254	FALSE	5.5397	FALSE	42.0635	FALSE	44.3175	TRUE	CD206- Mac
M42	1026c2c3-4669-44b8-9016-d156ec025969	7633.2	3831.3	157.218	7.2857	FALSE	32.5943	FALSE	7.0283	FALSE	6.2736	FALSE	51.8774	FALSE	32.434	TRUE	CD206- Mac
M42	b88684e5-0f40-482d-bdbe-49fbc1cb1a65	8311.2	3840.7	145.977	11.0337	FALSE	25.1463	FALSE	18.1707	FALSE	6.4878	FALSE	35.3171	FALSE	101.073	TRUE	CD206- Mac
M42	eafdf701-26aa-44c9-a61a-9b41671dd5af	8477.4	3866.1	154.64	18.7456	TRUE	31.093	FALSE	17.0078	FALSE	7.2093	FALSE	47.155	FALSE	67.938	TRUE	CD206- Mac
M42	d370c38e-8915-4350-af4b-0fa7dfee85f8	9384.8	3036	140.758	9.0806	FALSE	23.4333	FALSE	12.6333	FALSE	6.55	FALSE	32.1833	FALSE	126.767	TRUE	CD206- Mac
M42	e45da037-7e3d-4580-a6db-8de15313d532	9297.6	3050.9	149.514	4.3	FALSE	22.8861	FALSE	7.6582	FALSE	6.3797	FALSE	31.2911	FALSE	44.0253	TRUE	CD206- Mac
M42	f94d76df-b50d-40ca-abc0-1e5ad52f65f4	9342.3	3063.7	128.704	4.4789	FALSE	24.025	FALSE	8.3125	FALSE	7.4875	FALSE	29.9125	FALSE	34.3625	TRUE	CD206- Mac
M42	9a07a4f6-2133-44bb-a6a9-945c4639dc49	8919.7	3296.3	160.32	7.28	FALSE	31.2182	FALSE	7.2182	FALSE	5.3455	FALSE	50.4364	FALSE	27.7091	TRUE	CD206- Mac
M42	1975e5c0-2040-4137-b6e0-cf699599f292	9420.2	3478.2	116.704	4.5739	FALSE	24.5111	FALSE	8.3667	FALSE	8.4778	FALSE	29.1333	FALSE	51.0111	TRUE	CD206- Mac
M42	0a2c341f-96f2-4729-9776-41166b3e4ccd	9138.3	3593.4	202.161	1.6935	FALSE	33.1765	FALSE	7.5882	FALSE	7.8824	FALSE	34.75	FALSE	33.7059	TRUE	CD206- Mac
M42	e77588b4-1528-46da-b33a-296baad2f631	9103.6	3898.3	139.828	145.181	TRUE	33.0719	FALSE	17.3353	FALSE	8.8623	FALSE	39.4251	FALSE	56.0479	TRUE	CD206- Mac
M42	3208a321-b4a1-47ed-a6f7-893c667778e6	3745.7	4006.3	105.468	1.8831	FALSE	21.8125	FALSE	3.6375	FALSE	4.6875	FALSE	34.15	FALSE	37.0375	TRUE	CD206- Mac
M42	79717ee6-c7a5-4a9c-a953-e7aeaf2563a6	3773.5	4391.4	104.427	2.8455	FALSE	28.0217	FALSE	5.337	FALSE	5.2826	FALSE	40.587	FALSE	36.8696	TRUE	CD206- Mac
M42	195730ba-6fe6-410f-a50c-0f7794a163dc	4047.7	3987.9	122.92	4.3733	FALSE	33.9855	FALSE	8.3188	FALSE	7.7101	FALSE	39.942	FALSE	29.2754	TRUE	CD206- Mac
M42	f48c12ef-7f1a-4da9-862d-8d55bb1af982	4180.3	4046.5	165.178	8.0444	FALSE	30.6234	FALSE	8.8701	FALSE	7.5325	FALSE	37.2078	FALSE	31.8571	TRUE	CD206- Mac
M42	00d95831-0d22-4671-a455-8791e0c60064	4096.7	4211.5	143.931	5.0274	FALSE	28.8198	FALSE	7.4775	FALSE	6.7117	FALSE	32.991	FALSE	31.1622	TRUE	CD206- Mac
M42	b14019c6-abe8-42aa-b78d-1cb657d6049c	4421.8	4306.2	110.906	2.9203	FALSE	33.7157	FALSE	10.0392	FALSE	5.6471	FALSE	44.8039	FALSE	37.5784	TRUE	CD206- Mac
M42	3cbee86f-b787-472d-a90c-4a4189e509c3	4417.3	4456.7	160.698	6.9906	FALSE	41.6322	FALSE	7.7356	FALSE	12.1494	FALSE	55.3793	FALSE	44.5747	TRUE	CD206- Mac
M42	57080b31-75db-42b2-ba11-d415cca825aa	4571.9	4480.6	117.109	7.5797	FALSE	29.4583	FALSE	16.8854	FALSE	7.2917	FALSE	33.1042	FALSE	35.8958	TRUE	CD206- Mac
M42	8b295d14-d88b-4276-a45f-3efca68487ce	4133.3	4660.7	149.9	6.45	FALSE	32.4224	FALSE	5.3362	FALSE	6.0259	FALSE	48.5259	FALSE	33.9741	TRUE	CD206- Mac
M42	9614933a-bf00-4e3b-b738-27c645fcf90c	4413.4	4681.4	104.202	3.2697	FALSE	25.8916	FALSE	6.9398	FALSE	5.3012	FALSE	36.8916	FALSE	40.1446	TRUE	CD206- Mac
M42	17e3d01c-5393-46d6-b395-37f8dd432a7c	4357.7	4700.2	109.333	13	FALSE	33.2222	FALSE	13.8472	FALSE	8.8333	FALSE	38.8472	FALSE	28.2222	TRUE	CD206- Mac
M42	f5210a72-0311-4cad-aa17-c2db431d9c0f	4035.6	4737	101.097	2.6774	FALSE	20.8361	FALSE	5.0492	FALSE	5.1475	FALSE	23.8197	FALSE	31.6066	TRUE	CD206- Mac
M42	d024b8d9-7c65-4315-bce7-b6a17d4ce326	3854.1	4792.3	127.649	4.0877	FALSE	25.9167	FALSE	6.3182	FALSE	5.7273	FALSE	32.5833	FALSE	41.4545	TRUE	CD206- Mac
M42	c535f5b3-15b6-47bc-9789-d33a3a16518a	4748.5	4818.3	125.461	5.5519	FALSE	30.2609	FALSE	4.5826	FALSE	11.4	FALSE	34.513	FALSE	37.4696	TRUE	CD206- Mac
M42	682c1e75-f8b9-4e9e-9167-7bb2c44f233d	3991.2	4893.1	105.474	2.4887	FALSE	24.0594	FALSE	5.9208	FALSE	6.0198	FALSE	29.1782	FALSE	36.802	TRUE	CD206- Mac
M42	dc395b0f-8147-4e74-9c61-0f65e9635218	5323.2	3902.7	127.975	3.4321	FALSE	33.3151	FALSE	6.9589	FALSE	7.4384	FALSE	31.8493	FALSE	41.274	TRUE	CD206- Mac
M42	30ef60c7-dc79-456a-af0b-7099089badff	5486.4	3923.5	138.59	4.815	FALSE	42.9431	FALSE	11.3821	FALSE	7.6423	FALSE	48.813	FALSE	43.3008	TRUE	CD206- Mac
M42	3aa64a09-c18a-4006-889a-a0e32c0e97e5	5091.3	4238	88.931	4.3333	FALSE	27.8391	FALSE	10.1149	FALSE	6.7356	FALSE	32	FALSE	70.9195	TRUE	CD206- Mac
M42	06f0c1bc-c654-4a99-a469-1a3b97e9c19d	5448	4256.9	163.128	6.8462	FALSE	24.6914	FALSE	10.0494	FALSE	12.963	FALSE	31.9383	FALSE	88.4321	TRUE	CD206- Mac
M42	e52a06b0-c440-458d-8aaf-85fce5daa562	4774.8	4332.9	169.81	3.5476	FALSE	32.192	FALSE	6.352	FALSE	6.568	FALSE	38.184	FALSE	31.8	TRUE	CD206- Mac
M42	b8e0b5b0-1aa9-4c8a-b541-e390aa1de9d8	5033.3	4331.4	139.333	4.9405	FALSE	24.0704	FALSE	6.3662	FALSE	5.6338	FALSE	28.7042	FALSE	54.4648	TRUE	CD206- Mac
M42	25dc1f32-fe7c-4adf-952c-f68f9f129786	5581.9	4366.8	154.957	7.2971	FALSE	23.4286	FALSE	9.2755	FALSE	9.949	FALSE	39.9082	FALSE	96.3367	TRUE	CD206- Mac
M42	268546fd-7c9c-43a0-9ad6-02483c3ab9da	5622.4	4425.4	105.8	4.4615	FALSE	26.4058	FALSE	5.8986	FALSE	6.4638	FALSE	33.6957	FALSE	54.4493	TRUE	CD206- Mac
M42	a10e8c60-9776-4007-bb40-6067092e5b66	4929.7	4751.7	127.504	4.7087	FALSE	36.7009	FALSE	6.9159	FALSE	8.3832	FALSE	39.6075	FALSE	64.3178	TRUE	CD206- Mac
M42	03a6bfab-6be7-44ec-9686-a0264be4bc26	5489.9	4759.3	114.538	5.7846	FALSE	24.5657	FALSE	5.8384	FALSE	5.9899	FALSE	28.5051	FALSE	36.8081	TRUE	CD206- Mac
M42	4df946e1-53cf-450a-b810-df1c6372c2da	6469.4	3935.5	115.418	9.1758	FALSE	16.375	FALSE	5.7841	FALSE	11.0455	FALSE	21.2386	FALSE	34.4659	TRUE	CD206- Mac
M42	21945b8e-4d05-4cf0-9cea-8fd52d5eb7b9	6679.9	4410.6	92.4231	4.2885	FALSE	38.5957	FALSE	9.0532	FALSE	8.7766	FALSE	42.5319	FALSE	78.883	TRUE	CD206- Mac
M42	77a20ae4-c557-4b33-8de5-9c15a4e90e03	7007.3	3899.2	128.938	4.177	FALSE	27.6087	FALSE	4.9478	FALSE	7.9043	FALSE	39.4174	FALSE	45.2348	TRUE	CD206- Mac
M42	409f4bb0-adfc-47b0-8b9a-0bd93879dff7	7289.4	4004.9	135.453	4.1348	FALSE	38.1778	FALSE	7.5407	FALSE	8.2741	FALSE	46.4815	FALSE	34.3259	TRUE	CD206- Mac
M42	3f6d7140-b116-430b-863a-80b8ad0f007f	6967.2	4096	150.181	2.5181	FALSE	36.5444	FALSE	6.0667	FALSE	8.3889	FALSE	43.2	FALSE	38.5667	TRUE	CD206- Mac
M42	c2f60971-03c2-4bb1-9573-1b09e330e631	7593.2	4386.4	129.355	6.8663	FALSE	36.686	FALSE	14.7851	FALSE	6.5785	FALSE	40.8017	FALSE	36.0413	TRUE	CD206- Mac
M42	44e0d2e0-4a4a-41bf-9afd-8e0da74f9b95	6985.4	4536.7	151.539	4.8865	FALSE	44.5946	FALSE	7.7928	FALSE	8.6036	FALSE	47.9009	FALSE	46.3423	TRUE	CD206- Mac
M42	7cf8f1ca-40fb-464f-bff2-74c38ecd2564	7189.8	4667	110.804	4.7174	FALSE	17.5714	FALSE	5.9524	FALSE	4.4524	FALSE	22.3929	FALSE	81.369	TRUE	CD206- Mac
M42	39478aed-3229-4c53-941a-ce8d303d0e35	7031.6	4744.5	110.952	8.8413	FALSE	28.0879	FALSE	7.8242	FALSE	7.1429	FALSE	34.7473	FALSE	61.011	TRUE	CD206- Mac
M42	cb7b4ed8-7e71-4bab-b984-a226bf0318e3	8496.9	3966.3	208.174	90.438	TRUE	41.241	FALSE	13.6024	FALSE	9.3976	FALSE	51.2169	FALSE	34.4337	TRUE	CD206- Mac
M42	dc707f40-d17d-4458-b901-646e9c5b8ac7	8222.6	4032.8	116.296	11.9391	FALSE	38.1569	FALSE	13.4412	FALSE	8.6961	FALSE	48.2647	FALSE	32.2451	TRUE	CD206- Mac
M42	cbb2a556-a3e4-4917-a856-62ed7c08c463	7755	4131.8	122.45	15.2375	FALSE	29.1412	FALSE	9.2824	FALSE	7.6471	FALSE	40.3294	FALSE	32.1176	TRUE	CD206- Mac
M42	b0ca7e34-339f-4a1b-9702-7252a85dde7b	8316	4176.3	151.861	11.6174	FALSE	42.1802	FALSE	13.3514	FALSE	8.9369	FALSE	47.8288	FALSE	40.7297	TRUE	CD206- Mac
M42	08f75913-9757-4800-8be2-9e0ac6fc4c7f	8459.1	4236.8	100.355	9.1613	FALSE	25.6316	FALSE	8.6053	FALSE	5.9605	FALSE	38.9211	FALSE	27.8947	TRUE	CD206- Mac
M42	3abb5c5b-52b8-499f-a141-de576342e9a7	8442.3	4253.7	144.87	80.1442	TRUE	26.2324	FALSE	12.2606	FALSE	6.8169	FALSE	28.4859	FALSE	40.0634	TRUE	CD206- Mac
M42	74907270-cc9b-46b0-a1a8-b735bcfd721d	7685.2	4306.1	206.227	4.1856	FALSE	41.5978	FALSE	7.9674	FALSE	7.5761	FALSE	51.3043	FALSE	35.087	TRUE	CD206- Mac
M42	380336b7-198b-427b-80be-cec6b329fdec	8240.1	4336.9	106.939	13.4649	FALSE	28.2955	FALSE	12.3864	FALSE	7.1023	FALSE	29.0341	FALSE	34.5795	TRUE	CD206- Mac
M42	11ffe071-e43b-49ff-8e88-048c31d4a219	8567.3	4425.5	159.973	8.6533	FALSE	32.4062	FALSE	11.5938	FALSE	7.6719	FALSE	38.9531	FALSE	31.375	TRUE	CD206- Mac
M42	745b8adf-8068-408a-8f3c-6fba29cf9c12	8565.8	4681.6	125.527	4.7818	FALSE	40.6577	FALSE	13.3514	FALSE	11.0721	FALSE	36.036	FALSE	30.7568	TRUE	CD206- Mac
M42	99e551ba-10c2-4b59-85f1-4b7a24706768	9418.9	3990.8	157.71	8.6452	FALSE	48.2929	FALSE	16.5354	FALSE	12.4545	FALSE	52.8384	FALSE	65.5758	TRUE	CD206- Mac
M42	eb219974-1ad3-46b9-84ea-2b5d7d77cffc	9429.8	4014.3	177.901	5.0494	FALSE	33.1316	FALSE	14.8816	FALSE	8.4079	FALSE	35.7237	FALSE	31.1711	TRUE	CD206- Mac
M42	99a44a6b-e13b-4149-b512-4a64f2ad57c6	9415.9	4054.1	126.098	5.7157	FALSE	48.3736	FALSE	14.1429	FALSE	12.4286	FALSE	47.4945	FALSE	35.8462	TRUE	CD206- Mac
M42	46f72428-96df-462d-a7cc-7a3e15773d49	8680.3	4099.8	105.792	5.472	FALSE	22.7129	FALSE	7.6634	FALSE	5.8713	FALSE	28.0792	FALSE	34.9307	TRUE	CD206- Mac
M42	08c51ab2-6562-429a-99f9-5eaa579ff857	9026.3	4300.8	117.748	8.2061	FALSE	27.4757	FALSE	13.9126	FALSE	8.4466	FALSE	27.4466	FALSE	37.233	TRUE	CD206- Mac
M42	4532392d-d83a-422f-a248-a1e5642d9407	8758	4301.7	121.677	7.5312	FALSE	25.0667	FALSE	12.7467	FALSE	6.6667	FALSE	31.0267	FALSE	45.4933	TRUE	CD206- Mac
M42	6b69fc94-246e-4183-bd23-dd5c069a99fa	8637.7	4330.6	137.262	18.0556	FALSE	33.1263	FALSE	15.8947	FALSE	8.5684	FALSE	32.8947	FALSE	28.6737	TRUE	CD206- Mac
M42	625f3d7d-faae-43e1-a1a6-cae0580266b5	9434	4345.8	100.873	11.7619	FALSE	40.6029	FALSE	13.9559	FALSE	8.9853	FALSE	40.5588	FALSE	44.8529	TRUE	CD206- Mac
M42	59014b5f-e6f9-4979-bae9-cfb20be7f7e1	9389.9	4437.7	120.858	10.2417	FALSE	36.8381	FALSE	14.8952	FALSE	9.9143	FALSE	35.2286	FALSE	29.7143	TRUE	CD206- Mac
M42	b78412e0-7a3e-4814-8a12-ba2ea95c9d44	9462.7	4444	124.301	13.2796	FALSE	34.5269	FALSE	15.4194	FALSE	9.5699	FALSE	39.5699	FALSE	82.5161	TRUE	CD206- Mac
M42	065843d9-4b67-4ad5-87f3-cd148e629eed	8931.4	4479.5	117.98	13.2653	FALSE	35.6154	FALSE	17.1846	FALSE	9.0462	FALSE	35.5231	FALSE	31.2308	TRUE	CD206- Mac
M42	af43c08a-da0f-4bde-947b-43e332e6649e	8733.1	4588.1	116.346	11.3827	FALSE	31.6143	FALSE	18.7	FALSE	8.3286	FALSE	33.3714	FALSE	31.4	TRUE	CD206- Mac
M42	17668a5a-db95-42cb-91d8-aec4b13cab1e	9295.4	4661.9	133.37	6.7479	FALSE	31.8068	FALSE	8.9205	FALSE	6.5909	FALSE	47.7955	FALSE	27.3523	TRUE	CD206- Mac
M42	97e99362-2598-419e-b1c5-2a1aaea0eadb	9058.1	4698.4	132.983	6.4454	FALSE	34.4783	FALSE	11.8696	FALSE	8.0435	FALSE	33.5543	FALSE	41.6848	TRUE	CD206- Mac
M42	c81ccbbf-50ab-4018-8fdd-b85887a2f893	8896.2	4707.8	115.921	6.1184	FALSE	29.6164	FALSE	18.1096	FALSE	7.3973	FALSE	27.3288	FALSE	50.6712	TRUE	CD206- Mac
M42	690b830a-6aae-4a06-a0dd-9e6be07b3dfe	9082.9	4877.1	125.034	6.4452	FALSE	43.9194	FALSE	14.1774	FALSE	12.2258	FALSE	44.9113	FALSE	28.9677	TRUE	CD206- Mac
M42	0e10c5ac-b64d-4794-8c25-169f0449192a	9565.3	4727.8	168.391	3.7701	FALSE	26.7	FALSE	6.9667	FALSE	9.2889	FALSE	30.8556	FALSE	50.6556	TRUE	CD206- Mac
M42	4fdaa13e-992e-4074-b719-d6ed35a28cfe	1324.9	4890.8	91.625	7.3958	FALSE	28.5698	FALSE	6.4884	FALSE	5.7442	FALSE	39.9302	FALSE	38.093	TRUE	CD206- Mac
M42	b435258b-c980-4032-a73d-e6c0241907ee	1890.4	5367.5	207.664	6.1918	FALSE	31.7226	FALSE	6.7871	FALSE	5.729	FALSE	57.9806	FALSE	60.9355	TRUE	CD206- Mac
M42	47ef5664-bf65-421d-90d3-fbf38c7b0f61	2340.3	5461.3	150.646	4.0268	FALSE	29.0575	FALSE	4.6724	FALSE	5.0632	FALSE	51.6092	FALSE	30.8793	TRUE	CD206- Mac
M42	2687c900-3b43-427b-8af8-ec49eb3a349f	2191.6	5650.7	167.042	4.6573	FALSE	45.0364	FALSE	5.4909	FALSE	10.5909	FALSE	57.9182	FALSE	30.5273	TRUE	CD206- Mac
M42	89ba0116-4657-4fb2-9418-b6990e543add	3698.2	5234.3	152.352	1.75	FALSE	34.3652	FALSE	4	FALSE	6.6609	FALSE	52.6435	FALSE	31.4261	TRUE	CD206- Mac
M42	abb96c83-e989-42e9-9ec1-297b473d1934	4352.6	4906.3	136.121	6.6071	FALSE	22.9524	FALSE	6.8286	FALSE	5.3714	FALSE	31.1905	FALSE	32.4857	TRUE	CD206- Mac
M42	b58f798c-8c3d-4171-ab26-fba967b27fc8	4317.2	4924.2	133.494	4.9176	FALSE	31.716	FALSE	8.0494	FALSE	5.8765	FALSE	57.0617	FALSE	70.6173	TRUE	CD206- Mac
M42	244e36f5-c7c9-48ae-979a-b875350233e2	4291.1	5087.4	110.082	5.6186	FALSE	23.1529	FALSE	7.6	FALSE	5.3294	FALSE	27.4	FALSE	35.3412	TRUE	CD206- Mac
M42	8aaf3a1a-2ba4-4053-a42e-c348c453b129	4410.8	5093.9	107.318	4.75	FALSE	33.8814	FALSE	10.8814	FALSE	7.2373	FALSE	40.5424	FALSE	30.1525	TRUE	CD206- Mac
M42	d4144f7b-46eb-4b34-8787-d4cf953e560b	4104.6	5253.7	93.2031	4.4062	FALSE	24.2027	FALSE	8.9189	FALSE	5.3514	FALSE	39.1081	FALSE	58.1622	TRUE	CD206- Mac
M42	6bfecba6-1579-482f-97e3-16fbb304dc2d	4000.6	5291.2	110.164	2.8828	FALSE	36.26	FALSE	6.59	FALSE	7.03	FALSE	48.22	FALSE	30.41	TRUE	CD206- Mac
M42	14f43c6f-62c4-444f-a458-77a2909724aa	4218.5	5293.5	113.237	3.4375	FALSE	25.9231	FALSE	9.1385	FALSE	6.3538	FALSE	31.0308	FALSE	61.5385	TRUE	CD206- Mac
M42	ee5da896-d2d9-4245-b3cb-aa74d9dbb77f	3931.2	5334	139.546	2.8017	FALSE	38.3684	FALSE	5.2105	FALSE	8.1474	FALSE	45.5053	FALSE	29.5053	TRUE	CD206- Mac
M42	9a644eac-3a20-45e4-8ade-eec022bebfd9	4357	5373.3	104.536	3.3818	FALSE	33.0326	FALSE	7.5978	FALSE	6.7935	FALSE	34.8261	FALSE	33.5761	TRUE	CD206- Mac
M42	32a19866-ab62-4d38-a9c5-3ca740925c8f	4164.6	5555.3	104.75	4.1964	FALSE	33.75	FALSE	14.125	FALSE	8.375	FALSE	32.9643	FALSE	27.8393	TRUE	CD206- Mac
M42	7e4fe65b-c2f0-44c7-b267-6974c478c372	5352	5289.8	153.325	19.15	TRUE	27.3636	FALSE	10.3485	FALSE	6.7652	FALSE	36.0758	FALSE	48.5227	TRUE	CD206- Mac
M42	ac58f6b4-b911-43da-8356-59bad6e5fb5a	5514.5	5291.6	128.743	7.875	FALSE	20.5093	FALSE	7.0833	FALSE	11.4259	FALSE	27.4537	FALSE	68.9907	TRUE	CD206- Mac
M42	0498750a-1e65-4b60-bdf3-dffaa6f48910	5264.5	5312.2	131.669	4.1452	FALSE	34.5258	FALSE	5.6289	FALSE	7.0103	FALSE	35.4948	FALSE	29.0825	TRUE	CD206- Mac
M42	124df559-41cd-4065-8b03-7d0f58bbd948	5387.4	5353.2	146.835	4.0097	FALSE	18.7349	FALSE	6.759	FALSE	4.8795	FALSE	22.3012	FALSE	33.5422	TRUE	CD206- Mac
M42	720a98a0-6fce-47a1-b551-a4f811484c15	5240.6	5416	187.864	4.0494	FALSE	45.885	FALSE	16.354	FALSE	10.7257	FALSE	47.2832	FALSE	27.5398	TRUE	CD206- Mac
M42	a8360729-ec9d-4b4f-8da9-101be0f55959	5276.1	5445.1	144.074	4.8347	FALSE	34.3762	FALSE	7.3762	FALSE	9.2079	FALSE	38.3564	FALSE	36.9406	TRUE	CD206- Mac
M42	53b26319-a2ae-4332-ad5d-64c27ed2c270	5278.7	5455	158.617	5.287	FALSE	45.6146	FALSE	14.7604	FALSE	10.1458	FALSE	44.5104	FALSE	39.5	TRUE	CD206- Mac
M42	26e28591-3eac-494a-bde1-b310e8ea61f4	5065.4	5715.2	105.5	2.6795	FALSE	41.5783	FALSE	6.8193	FALSE	9.0482	FALSE	41.4337	FALSE	29.1928	TRUE	CD206- Mac
M42	95bcda98-0494-4fb3-9843-bd180370d5fd	5147.3	5720.6	96.4706	3.2132	FALSE	21.165	FALSE	7.6796	FALSE	6.3398	FALSE	24.8155	FALSE	101.194	TRUE	CD206- Mac
M42	14b40e03-27ae-45cb-b4b5-2367eed579da	7571.3	5038	63.7245	1.7959	FALSE	11.5437	FALSE	3.5146	FALSE	2.5049	FALSE	13.9515	FALSE	28.1942	TRUE	CD206- Mac
M42	306a9656-d10c-4240-9c63-4254b44363be	6726.6	5310.4	170.365	7.6996	FALSE	36.7682	FALSE	8.8874	FALSE	8.4768	FALSE	44.7748	FALSE	56.9139	TRUE	CD206- Mac
M42	4b88fb69-81e6-4a1d-bb66-a67d5849f63a	6885	5312.4	142.97	7.7557	FALSE	37.1019	FALSE	11.6944	FALSE	8.7778	FALSE	47.4167	FALSE	51.6204	TRUE	CD206- Mac
M42	f5b52a07-fdca-47ae-9a7c-336acd9e691a	6970.6	5380.4	185.457	15.1624	FALSE	38.2917	FALSE	14.2417	FALSE	13.2167	FALSE	50.7167	FALSE	71.2167	TRUE	CD206- Mac
M42	2973e808-76b8-4f27-8370-22e378f8734f	7586.9	5558.8	151.374	17.2358	FALSE	25.5455	FALSE	12.4242	FALSE	8.3333	FALSE	31.3333	FALSE	125.566	TRUE	CD206- Mac
M42	7068503e-0724-4715-836b-d7b41673daab	6758	5743.4	85.0172	5.25	FALSE	12.2872	FALSE	5.383	FALSE	3.9043	FALSE	17.9362	FALSE	69.7766	TRUE	CD206- Mac
M42	57e94a52-870e-4643-9727-bbc586e71a2f	7366.7	5770.1	87.6667	6.1867	FALSE	32.3038	FALSE	7.2025	FALSE	8.2025	FALSE	45.6076	FALSE	59.2785	TRUE	CD206- Mac
M42	dfadaf16-d135-4e8f-bfe8-ec50a5623516	8294.5	4944.4	77.7021	4.2766	FALSE	37.451	FALSE	10.0294	FALSE	7.6863	FALSE	31.7451	FALSE	33.0098	TRUE	CD206- Mac
M42	cb40407f-8fde-4deb-bbbe-03e58fd145eb	8132.9	5192.2	110.139	5.7083	FALSE	27.019	FALSE	8.0667	FALSE	6.0476	FALSE	25.3619	FALSE	50.619	TRUE	CD206- Mac
M42	9de97e24-75c8-4cc3-8926-29011d6f12a9	8429.4	5239.8	129.765	4.9478	FALSE	24.4	FALSE	8.5474	FALSE	5.5474	FALSE	26.0947	FALSE	76	TRUE	CD206- Mac
M42	f80b3b26-7d2f-4930-92fb-81de96011cc6	8020.3	5243.3	99.0803	4.0292	FALSE	32.0476	FALSE	9.1333	FALSE	7.3143	FALSE	26.4952	FALSE	43.8095	TRUE	CD206- Mac
M42	8f599f8a-3ce8-439c-aa5f-5c5dcb5b1dbe	8525.1	5396.3	87.2233	4.8252	FALSE	47.4651	FALSE	15.2907	FALSE	10.0349	FALSE	40.9419	FALSE	32.1744	TRUE	CD206- Mac
M42	1234ae6b-dee4-4ffd-8eb0-5cc4d54be2e9	8084.1	5601	102.138	5.9615	FALSE	37.6667	FALSE	10.8125	FALSE	8.0938	FALSE	34.625	FALSE	30.2604	TRUE	CD206- Mac
M42	9e1db58d-2f59-4a16-9799-2fb0d9b6e9d5	8214.9	5628	87.1719	3.2344	FALSE	25.9014	FALSE	6.0845	FALSE	4.9437	FALSE	33.493	FALSE	35.0563	TRUE	CD206- Mac
M42	7e015f4d-6314-40c9-8837-e9c874c4dbca	7829.9	5635.2	139.654	15.8088	FALSE	34.51	FALSE	10.57	FALSE	9.16	FALSE	33.06	FALSE	30.71	TRUE	CD206- Mac
M42	d395c44e-2560-4303-91c6-dbb0c7a7815d	7828.3	5659	126.472	11.6481	FALSE	36.5882	FALSE	8.8706	FALSE	11.2588	FALSE	39.7294	FALSE	28.0706	TRUE	CD206- Mac
M42	4e0522b7-70d7-4b16-81ca-f763d14eed74	7663.4	5706.1	157.198	28.3837	TRUE	35.9867	FALSE	15.8267	FALSE	11.9467	FALSE	40.5733	FALSE	28.6267	TRUE	CD206- Mac
M42	2bfed176-67f4-4842-a211-6204087f3a9a	8175.1	5716.8	87.8434	4.8795	FALSE	36.2791	FALSE	12.0233	FALSE	7.7907	FALSE	33	FALSE	55.6628	TRUE	CD206- Mac
M42	86eeaafb-0296-4d24-9cc0-f7628ce98386	8567.9	5796.5	108.82	8.3162	FALSE	26.7982	FALSE	10.9358	FALSE	6.3394	FALSE	30.6972	FALSE	107.486	TRUE	CD206- Mac
M42	3594ecb3-ab64-4248-bad5-b2d7d0cc2016	8109.8	5813.8	85.7391	17.1848	FALSE	27.8283	FALSE	8.2929	FALSE	10.5455	FALSE	29.3939	FALSE	35.7374	TRUE	CD206- Mac
M42	c4b01b1e-c0a8-44e5-b334-8bdc43022b0d	8847.6	4885.8	91.8148	3.3333	FALSE	38.7191	FALSE	7.8427	FALSE	8.2697	FALSE	36.1573	FALSE	29.0674	TRUE	CD206- Mac
M42	47621cea-174b-4a22-b89b-30a088b3e108	9175.7	5009.9	114.468	7.7222	FALSE	38.7778	FALSE	11.3667	FALSE	14.3444	FALSE	54.0778	FALSE	87.3222	TRUE	CD206- Mac
M42	43d81716-e005-45aa-ab87-e8a4b8d66ffe	9457.9	5111.3	117.143	18.4286	TRUE	38.2069	FALSE	11.2759	FALSE	8.7759	FALSE	45.9483	FALSE	108.5	TRUE	CD206- Mac
M42	92790a07-002e-4faf-ad0f-a0511dce6594	8737.5	5119.2	171.885	6.0208	FALSE	29.2976	FALSE	12.5	FALSE	8	FALSE	28.869	FALSE	87.8452	TRUE	CD206- Mac
M42	826ae657-ed0f-4027-a542-7ea794b63fea	9451	5180.4	120.826	3.5168	FALSE	27.1308	FALSE	7.0374	FALSE	7.0467	FALSE	31.6542	FALSE	69.2523	TRUE	CD206- Mac
M42	953776e3-2970-4cf9-aedb-62de716b5a62	8793.8	5249.8	95.8862	4.9756	FALSE	28.4904	FALSE	11.3462	FALSE	7.2308	FALSE	28.1635	FALSE	122.76	TRUE	CD206- Mac
M42	0ef6f10b-931b-4663-9d8e-19403320be33	9148.2	5419.9	112.566	5.1509	FALSE	31.8191	FALSE	6.8404	FALSE	6.2021	FALSE	34.5319	FALSE	51.0319	TRUE	CD206- Mac
M42	c3a306a7-d82c-4e07-bc9d-6b44b35b0582	8718.3	5507.2	97.7546	5.0368	FALSE	38.558	FALSE	10.7101	FALSE	7.8696	FALSE	36.087	FALSE	85.9928	TRUE	CD206- Mac
M42	1edc4f75-f32a-4b2e-ab65-8123a0f94317	8681.5	5532.8	117.727	6.0859	FALSE	49.2577	FALSE	15.1031	FALSE	10.8144	FALSE	41.6701	FALSE	98.5052	TRUE	CD206- Mac
M42	4548662e-c7f7-4cf0-a528-9be716b56c0c	8629.8	5638.4	149.161	40.3226	TRUE	48.2035	FALSE	13.6814	FALSE	8.8319	FALSE	37.8496	FALSE	33.7876	TRUE	CD206- Mac
M42	db12584d-d78b-4576-ab6f-31a14a6966a6	9056	5679.6	92.5062	6.5185	FALSE	34.2025	FALSE	7	FALSE	8	FALSE	35.2278	FALSE	29.2532	TRUE	CD206- Mac
M42	201fd1fb-7abe-4e0f-822c-6913e9187e07	8705.2	5747.8	103.593	4.1221	FALSE	30.9107	FALSE	7.2589	FALSE	5.8214	FALSE	28.75	FALSE	43.0625	TRUE	CD206- Mac
M42	8c7f85f6-7bc4-4bb5-b783-32c3c06dcb72	4881.3	5850.7	131.319	1.7912	FALSE	42.4048	FALSE	6.9524	FALSE	10.0238	FALSE	43.4286	FALSE	30.4048	TRUE	CD206- Mac
M42	d3851f44-4529-43d2-9faf-b042f377975d	5052.7	5858	128.63	3.64	FALSE	27.8415	FALSE	5.0854	FALSE	6.9878	FALSE	32.7073	FALSE	43.2683	TRUE	CD206- Mac
M42	9046ede2-be4f-4995-b108-46f01789e4a3	4852.4	6152.2	101.159	3.6364	FALSE	44.5179	FALSE	6.8393	FALSE	14.6071	FALSE	41.7321	FALSE	56.3036	TRUE	CD206- Mac
M42	60930ab2-6c2c-4322-9b21-cf1e44e8532d	5638.8	6635.6	96.3563	7.1839	FALSE	34.7721	FALSE	10.3456	FALSE	9.3015	FALSE	35.5588	FALSE	51.875	TRUE	CD206- Mac
M42	bbfe955f-f084-4ca7-a12a-fe8b8d5bb243	6347	5961	177.788	4.9135	FALSE	27.0645	FALSE	9.2903	FALSE	8.7527	FALSE	32.8172	FALSE	113.796	TRUE	CD206- Mac
M42	a9cb47dd-8f0a-46ac-a553-5421a933a0e0	5856.2	6198.5	204.496	21.6879	TRUE	37.8922	FALSE	16.5196	FALSE	11.7647	FALSE	42.8333	FALSE	60.6176	TRUE	CD206- Mac
M42	b46a056e-1c40-4238-8aa7-a3d504d0b977	6230.7	6203.9	132.192	5.6524	FALSE	23.8908	FALSE	10.9664	FALSE	6.4622	FALSE	34.7311	FALSE	48.6471	TRUE	CD206- Mac
M42	4f2651dd-6b1d-49ce-bc07-c8066475cbc0	6607.6	6263.5	108.634	5.3656	FALSE	24.3846	FALSE	6.3516	FALSE	5.4725	FALSE	27.6813	FALSE	49.7582	TRUE	CD206- Mac
M42	8ccad1c0-3fcd-46d6-b48a-72417f1ab4c1	6313.7	6380.6	168.522	16.9115	FALSE	29.1124	FALSE	12.1124	FALSE	11.5506	FALSE	38.1573	FALSE	49.3708	TRUE	CD206- Mac
M42	50d1a160-aa3a-48f1-a8e3-ff07e7eea76a	5851.5	6456.2	102.588	4.775	FALSE	26.7791	FALSE	5.1628	FALSE	7.1977	FALSE	36.2674	FALSE	44.6279	TRUE	CD206- Mac
M42	e751b4cc-e2a3-4709-b524-eacff5781831	6295.9	6732.5	177.911	12.2102	FALSE	30.35	FALSE	6.78	FALSE	13.99	FALSE	40.78	FALSE	34.83	TRUE	CD206- Mac
M42	96b50118-257b-4564-9627-c3d6d7662d6c	5979.7	6778.1	142.625	3.1042	FALSE	25.6778	FALSE	4.8444	FALSE	6.3556	FALSE	32.8	FALSE	40.9889	TRUE	CD206- Mac
M42	fec952e5-f648-4018-bd3d-2835d681d108	5764.3	6811.5	159.216	19.806	TRUE	27.5057	FALSE	14.3908	FALSE	12.7356	FALSE	36.5287	FALSE	44.2414	TRUE	CD206- Mac
M42	9220932d-c200-42c0-92d1-f50d87b96e1e	7263.1	5853.3	95.0943	6.783	FALSE	25.011	FALSE	6.2527	FALSE	4.6923	FALSE	40.7253	FALSE	30.6484	TRUE	CD206- Mac
M42	620f8c05-b4c5-43e7-a083-483772029a2d	6795.8	5926.4	126.688	4.5941	FALSE	29.8761	FALSE	6.5841	FALSE	5.8142	FALSE	43.9381	FALSE	66.1327	TRUE	CD206- Mac
M42	e4ed18ad-6207-4036-9165-151660309dea	7435.5	5948.4	98.5196	5.5294	FALSE	30.9341	FALSE	7.5824	FALSE	8.9231	FALSE	34.6813	FALSE	73.8901	TRUE	CD206- Mac
M42	236f5763-5739-4cac-b73b-38c98c5aa70e	7330	6074.3	90.3145	3.8387	FALSE	19.85	FALSE	6.23	FALSE	4.88	FALSE	23.99	FALSE	62.73	TRUE	CD206- Mac
M42	ae1a34c4-0b96-45b1-a397-7d6a6ca73417	6797.1	6164.4	130.875	10.5446	FALSE	25.5155	FALSE	7.2474	FALSE	6	FALSE	31.299	FALSE	65.567	TRUE	CD206- Mac
M42	39cfa35b-58bd-45e5-bef7-cda58fc87f9e	7271.1	6222.7	123.667	151.849	TRUE	28.5234	FALSE	8.4486	FALSE	8.2523	FALSE	31.7664	FALSE	31.757	TRUE	CD206- Mac
M42	a88af4fa-0f90-4671-b3e4-b9c428677f9f	6862.2	6260.5	111.565	8.1647	FALSE	33.9467	FALSE	8.0267	FALSE	11.9733	FALSE	48.3067	FALSE	50.3333	TRUE	CD206- Mac
M42	50e0ab00-5f3e-4b17-95aa-7f46700d7059	7464.8	6387.3	131.442	21.4675	TRUE	30.2571	FALSE	6.8143	FALSE	7.0429	FALSE	34.7571	FALSE	42.4143	TRUE	CD206- Mac
M42	59159bc9-e05e-48d7-af3f-faac562362a0	7467.2	6458.6	132.135	6.6216	FALSE	25.5524	FALSE	7.3714	FALSE	8.9048	FALSE	38.7048	FALSE	31.9905	TRUE	CD206- Mac
M42	6eda198e-f221-4a24-a56b-92baa63666ed	6984.2	6532.1	112.378	3.9099	FALSE	42.6947	FALSE	8.9474	FALSE	8.3684	FALSE	39.7684	FALSE	48.3263	TRUE	CD206- Mac
M42	a98f48bc-676a-495c-a0bd-64bc237abade	7519.2	6549.2	105.806	3.6129	FALSE	19.6712	FALSE	5.2603	FALSE	5.4247	FALSE	22.8082	FALSE	39.0274	TRUE	CD206- Mac
M42	121da689-9a5d-4267-b611-a71b48c7202d	7946.9	5875.7	113.386	11.8485	FALSE	34.2523	FALSE	14.6542	FALSE	9.5607	FALSE	35.9346	FALSE	100.692	TRUE	CD206- Mac
M42	1663a55a-0e93-49df-906c-e54e15abc168	7916	5978.2	172.402	39.4412	TRUE	28.2889	FALSE	12.5333	FALSE	11.2	FALSE	30.8778	FALSE	40.2556	TRUE	CD206- Mac
M42	b345db50-f456-4d91-92b4-fe3c9cdbb4aa	8259.6	5996.1	115.526	19.3947	TRUE	35.4167	FALSE	12.9375	FALSE	9.0833	FALSE	36.5208	FALSE	35.7396	TRUE	CD206- Mac
M42	3b2690f4-73a7-4804-89f2-43f1b74a8288	8065.2	6031.5	128.75	23.8095	TRUE	43.243	FALSE	12.4673	FALSE	9.7664	FALSE	38.271	FALSE	44.3738	TRUE	CD206- Mac
M42	1bc1db7f-a81f-49a8-a8bb-0e7352055544	7680.8	6065.1	131.435	23.4656	TRUE	33.4157	FALSE	9.6067	FALSE	13.7753	FALSE	35.9551	FALSE	32.3034	TRUE	CD206- Mac
M42	58199a61-8519-44f6-9ec6-7c7d0090069b	7820.5	6245.2	108.685	4.1461	FALSE	41.9438	FALSE	9.7978	FALSE	9.3034	FALSE	44.8989	FALSE	82.6629	TRUE	CD206- Mac
M42	064aba87-3a8d-443b-b1b9-12878e9f3e08	8231.4	6484.4	95.134	9.8969	FALSE	27.3778	FALSE	13.7	FALSE	7.2111	FALSE	28.4111	FALSE	124.744	TRUE	CD206- Mac
M42	1f8409c8-ec28-4c2b-882d-f670bd6d8914	8315.2	6657.8	107.816	10.8506	FALSE	47.9667	FALSE	15.9778	FALSE	8.8889	FALSE	57.1556	FALSE	60.6333	TRUE	CD206- Mac
M42	e9c441b7-61d3-4caa-bdb7-d8547e13c095	7908.5	6820.4	154	7.0724	FALSE	40.0762	FALSE	12.1048	FALSE	8.8571	FALSE	45.4667	FALSE	104.448	TRUE	CD206- Mac
M42	10576752-2cf9-4cc3-b730-45edf4604913	8725.7	5851.6	110.082	7.1319	FALSE	33.5039	FALSE	8.378	FALSE	6.6299	FALSE	31.7087	FALSE	35.7165	TRUE	CD206- Mac
M42	5c75e807-e7d4-4193-a7c4-df0bb36c0f2a	8848.4	6237.5	126.744	7.864	FALSE	33.2	FALSE	10.4182	FALSE	7.1545	FALSE	36.7273	FALSE	103.173	TRUE	CD206- Mac
M42	b37fafb6-d0a2-43da-871f-a4a4c715850c	9131.9	6307.1	107.356	5.4038	FALSE	43.5165	FALSE	8.8462	FALSE	10.0879	FALSE	45.7582	FALSE	65.5824	TRUE	CD206- Mac
M42	f14e2d6b-a74d-4080-9377-2a87ef306697	8901.5	6443.5	122.236	8.9364	FALSE	39.6531	FALSE	8.2245	FALSE	7	FALSE	40.8061	FALSE	42.5408	TRUE	CD206- Mac
M42	5dbd595f-82bb-4c40-8c71-911ebfd3a0e2	8951	6539	183.675	9.675	FALSE	38.8447	FALSE	12.2718	FALSE	8.4272	FALSE	41.5728	FALSE	114.728	TRUE	CD206- Mac
M42	467f5d16-6fe3-45bf-8919-be6d1b95480c	8744.1	6596.1	118.993	6.625	FALSE	33.3661	FALSE	9.6786	FALSE	6.8036	FALSE	35.4821	FALSE	69.6161	TRUE	CD206- Mac
M42	2a2b06fb-e529-4f3a-b33a-df6d2dcc807d	8975.1	6603.8	136.404	6.2795	FALSE	28.188	FALSE	8.6325	FALSE	5.9231	FALSE	32.7265	FALSE	71.3162	TRUE	CD206- Mac
M42	f9fc1949-f070-4e85-ae2a-aa96353b616a	8751.2	6760	136.509	8.6038	FALSE	28.6897	FALSE	12.0805	FALSE	6.908	FALSE	35.6552	FALSE	79.5977	TRUE	CD206- Mac
M42	3e15b673-3182-493c-b25d-8b313d3f119b	8742.4	6764.6	113.952	9.6786	FALSE	25.6923	FALSE	14.3846	FALSE	7.1154	FALSE	30.6538	FALSE	139.526	TRUE	CD206- Mac
M42	8a06739e-a817-4a10-a4d1-6fe345fc6219	2683.7	7202.4	130.887	3.4032	FALSE	31.6849	FALSE	5.0137	FALSE	4.9863	FALSE	52.4795	FALSE	34.6986	TRUE	CD206- Mac
M42	73b395cb-38e4-4351-9c82-886e83f7a096	3106.8	7216.7	218.414	1.4242	FALSE	28.175	FALSE	4.1375	FALSE	4.4375	FALSE	48.4	FALSE	32.7625	TRUE	CD206- Mac
M42	6998cc44-556b-487c-a9dd-e41bfc090b00	3211.1	7387.1	189.046	2.6782	FALSE	29.2138	FALSE	6.6345	FALSE	4.9448	FALSE	52.4345	FALSE	58.5931	TRUE	CD206- Mac
M42	1cb788e6-e9a6-47b6-bac5-883674d5d1f3	3804	7571.3	216.681	32.3012	TRUE	41.25	FALSE	6.6852	FALSE	10.1111	FALSE	51.0556	FALSE	34.2593	TRUE	CD206- Mac
M42	d31ec4e8-6a34-4dee-95fe-06bd5cc94c7b	3783.5	7754.9	131.352	3.2963	FALSE	35.1857	FALSE	7.7143	FALSE	9.1714	FALSE	47.3429	FALSE	30	TRUE	CD206- Mac
M42	ace9623e-9ce3-4d27-a497-d8dc1ee708ae	3531.8	7834.2	167.818	1.5912	FALSE	28.5484	FALSE	5.0484	FALSE	7.2903	FALSE	37.9032	FALSE	31.7177	TRUE	CD206- Mac
M42	f3ec2829-9395-47df-a84e-3fc1c30ce113	4051.2	6867.9	99.4151	3.566	FALSE	46.4624	FALSE	9.957	FALSE	9.9355	FALSE	41.6452	FALSE	43.7957	TRUE	CD206- Mac
M42	0555851a-3d69-4143-b8b3-73463552495e	4562.7	7289.4	130.209	2.2558	FALSE	30.4762	FALSE	4.0476	FALSE	8.5476	FALSE	39.8452	FALSE	33.2024	TRUE	CD206- Mac
M42	658d4249-87a2-4c38-b908-d669aa4678c2	3873.4	7401.1	161.835	125.852	TRUE	32.7297	FALSE	7.3063	FALSE	8.982	FALSE	40.6937	FALSE	38.2703	TRUE	CD206- Mac
M42	3432bc6d-8efc-42ad-bd1e-6f9ad1d13f80	4597.7	7513.5	170.104	1.8472	FALSE	26.5673	FALSE	6.6827	FALSE	7.7981	FALSE	36.6731	FALSE	88.6538	TRUE	CD206- Mac
M42	218df73f-ca5b-4de1-b485-013b66e02576	3895.3	7639.9	123.517	2.9222	FALSE	35.2542	FALSE	10.5085	FALSE	10.8898	FALSE	41.5	FALSE	46.3305	TRUE	CD206- Mac
M42	09f6f747-4017-490c-a502-722eeb1e1641	5716.9	6887.3	143.438	61.4521	TRUE	33.1343	FALSE	10.1642	FALSE	8.8657	FALSE	41.3134	FALSE	85.0299	TRUE	CD206- Mac
M42	82e9bc36-7fc8-4e20-be46-3ed5b3e400d5	5176.2	7081.5	104.812	2.7125	FALSE	22.4625	FALSE	5.225	FALSE	5.525	FALSE	24.1875	FALSE	63.325	TRUE	CD206- Mac
M42	3bd1465e-ef37-4da0-a49f-db00c04713fb	4932.4	7172.9	133.867	1.6917	FALSE	24.8614	FALSE	4.2376	FALSE	6.5743	FALSE	29.7822	FALSE	45.8713	TRUE	CD206- Mac
M42	f2b2b678-67d9-4a88-a78c-fb8682a747a6	5459.6	7367.7	114.375	3.875	FALSE	24.7788	FALSE	8.7788	FALSE	6.0096	FALSE	31.3077	FALSE	122.038	TRUE	CD206- Mac
M42	32458d5c-0bfc-454e-b537-01fc831e986f	5561.4	7387.2	118.213	5.7541	FALSE	29.8977	FALSE	6.0795	FALSE	6.5227	FALSE	35.4205	FALSE	32.1932	TRUE	CD206- Mac
M42	c720c277-4bd1-42b5-ac2c-2620bdeaf30b	5636.6	7537	155.357	6.0649	FALSE	20.5545	FALSE	5.8727	FALSE	5.3	FALSE	29.8818	FALSE	77.8182	TRUE	CD206- Mac
M42	aa557fcb-184a-4c82-b1b3-dc055eac1987	5638.1	7622	102.039	5.0465	FALSE	16.0857	FALSE	4.4857	FALSE	4.2667	FALSE	20.8	FALSE	32.4476	TRUE	CD206- Mac
M42	6cf83062-05be-4782-9cf1-1706fce62b3f	5802	6883.9	135.95	5.24	FALSE	42	FALSE	15.3205	FALSE	13.5256	FALSE	42.1154	FALSE	112.538	TRUE	CD206- Mac
M42	a8378a80-6bc1-428e-9451-27543d427ba3	6392.9	6921.8	118.685	4.6111	FALSE	14.55	FALSE	18.63	FALSE	6.16	FALSE	22.27	FALSE	120.73	TRUE	CD206- Mac
M42	5066a88e-3a05-4c59-8ed4-055fb32f8175	5747.4	7019.4	115.544	3.5825	FALSE	25.5333	FALSE	4.3222	FALSE	4.6889	FALSE	39.5111	FALSE	30.4	TRUE	CD206- Mac
M42	db07d4fe-dafd-4e0f-bc99-26fa31c17c4f	5771.3	7039.4	132.984	6.5	FALSE	18.43	FALSE	4.85	FALSE	4.28	FALSE	24.03	FALSE	48.79	TRUE	CD206- Mac
M42	1550567c-426c-411a-8cfc-adffb68ead7e	6036.5	7083.6	142.287	9.0599	FALSE	25.4526	FALSE	8.9263	FALSE	9.7158	FALSE	39.2947	FALSE	119.316	TRUE	CD206- Mac
M42	30b6f547-62c7-4a68-8b7f-6c01d50ae8f2	5795	7175.9	154.676	7.7838	FALSE	23.0952	FALSE	5.4762	FALSE	5.3048	FALSE	29.6857	FALSE	35.1905	TRUE	CD206- Mac
M42	097c94af-f540-483a-bb3b-33b9aea63d71	5731.9	7213.8	120.575	4.7164	FALSE	29.0792	FALSE	5.3267	FALSE	4.6139	FALSE	50.7228	FALSE	53.9901	TRUE	CD206- Mac
M42	513b058d-17bc-40b6-8e12-1239b472da1b	5898.2	7298.7	148.911	6.7016	FALSE	28.5208	FALSE	12.9896	FALSE	7.1042	FALSE	32.7604	FALSE	80.1354	TRUE	CD206- Mac
M42	41749179-bfa5-41f9-ab7e-541a88ef7560	5850.5	7636.7	98	4.7722	FALSE	14.6506	FALSE	4.6506	FALSE	3.8072	FALSE	21.4337	FALSE	46.9277	TRUE	CD206- Mac
M42	449d1a66-ac1d-4f4a-97bf-6d2037668a23	7137.6	6959.2	85.3145	3.9597	FALSE	26.7426	FALSE	18.1683	FALSE	6.9802	FALSE	28.4851	FALSE	32.5149	TRUE	CD206- Mac
M42	c4f7658a-71cf-4f00-b361-ce192de3e754	6830.4	7157.4	128.376	4.3308	FALSE	25.4796	FALSE	7.5102	FALSE	6.9694	FALSE	29.5102	FALSE	58.9592	TRUE	CD206- Mac
M42	1e4052cf-8aae-4f0b-8790-0d2c72eb1bb6	6913	7213.3	104.935	1.4416	FALSE	17.9481	FALSE	4.013	FALSE	3.961	FALSE	23.8831	FALSE	28.1169	TRUE	CD206- Mac
M42	b7499995-76c8-42f2-acc0-cf657e674451	7542.9	7607	115.053	3.2727	FALSE	21.3302	FALSE	7.2075	FALSE	5.7925	FALSE	25.0283	FALSE	48.8396	TRUE	CD206- Mac
M42	37c42820-7b1d-4324-a44b-c9e6787268b6	7193.5	7777.4	142.965	3.5172	FALSE	21.3936	FALSE	3.8617	FALSE	4.6809	FALSE	29.7021	FALSE	28.5957	TRUE	CD206- Mac
M42	78be612c-c420-4b2f-83bb-d52f658ffaff	8214.7	6860.7	99.4556	5.5	FALSE	31.7805	FALSE	10.6585	FALSE	6.5488	FALSE	40.9878	FALSE	58.1829	TRUE	CD206- Mac
M42	306358f8-3fe1-4a09-8864-17eceb91fef6	8069.7	6902.3	175.56	6.8022	FALSE	33.9873	FALSE	13.6709	FALSE	11.2658	FALSE	42.0633	FALSE	46.3924	TRUE	CD206- Mac
M42	6451f45b-bfba-497b-8157-f91257e6ae8c	8208.9	7005.4	155.203	17.5575	FALSE	34.8495	FALSE	12.5914	FALSE	13.129	FALSE	37.7742	FALSE	70.828	TRUE	CD206- Mac
M42	fbfda7cf-5ab0-45cf-ab82-732a4857bf7b	8370.6	7213	98.6406	6.0156	FALSE	33.6267	FALSE	8.56	FALSE	6.5733	FALSE	36.3333	FALSE	85.0933	TRUE	CD206- Mac
M42	fc9613db-8a2d-4eaa-8e56-2f81c784b861	8068.9	7515.8	197.719	45.9551	TRUE	44.4419	FALSE	13.9651	FALSE	10.593	FALSE	37.6163	FALSE	37.4535	TRUE	CD206- Mac
M42	f1582a85-ab0b-4398-8cad-587c8214b463	8962.4	6886.3	193.078	10.7843	FALSE	40.6452	FALSE	11.2581	FALSE	8.6882	FALSE	46.2258	FALSE	85.7204	TRUE	CD206- Mac
M42	d6c7e7b5-5a0c-45df-86f6-d48ba5efd2e6	8660.7	6964.7	103.456	3.4889	FALSE	23.3617	FALSE	6.2766	FALSE	4.6596	FALSE	29.1596	FALSE	35.2128	TRUE	CD206- Mac
M42	7bc7808f-8982-4a4d-aa9e-415a1a507aaf	8631.7	7228.3	126.458	4.4206	FALSE	27.8824	FALSE	11.9608	FALSE	6.1863	FALSE	35.3627	FALSE	154.618	TRUE	CD206- Mac
M42	e8d4cba8-49cb-486e-9174-9e208839aff7	8625.4	7696.7	133.754	7.2213	FALSE	48.8173	FALSE	17.2404	FALSE	10.2212	FALSE	49.7404	FALSE	220.096	TRUE	CD206- Mac
M42	4c2b155e-0b4b-4bb9-8f0e-73cdbf7b304d	2198.2	8468.4	148.325	4.1299	FALSE	29.5211	FALSE	8.0986	FALSE	4.8169	FALSE	56.4225	FALSE	74.7747	TRUE	CD206- Mac
M42	0d5d74bb-d43d-42fd-b0f6-500a53e2d2fa	3344.2	8071.9	126.7	6.37	FALSE	30.6989	FALSE	12.6452	FALSE	8.1935	FALSE	49.0108	FALSE	90.5376	TRUE	CD206- Mac
M42	7e5b1e4d-25d9-4782-98aa-f387816fc3a8	3787.7	8299.3	120.719	1.1316	FALSE	25.6129	FALSE	4.8172	FALSE	4.4731	FALSE	46.7957	FALSE	44.1075	TRUE	CD206- Mac
M42	7ab864ed-2b61-4f4c-af09-fc6704016df0	3474.9	8371.3	161.883	3.3247	FALSE	24.3065	FALSE	9.371	FALSE	5.6129	FALSE	37.5968	FALSE	54.629	TRUE	CD206- Mac
M42	27951b4c-b4ba-41f0-ae4f-09c450eed546	4439.2	8041.8	142.423	2.9128	FALSE	32.885	FALSE	4.3628	FALSE	6.823	FALSE	49.2301	FALSE	36.4867	TRUE	CD206- Mac
M42	a84f8aaf-90ad-4590-90af-d51de51b0422	3844.6	8294.1	143.617	2.0638	FALSE	26.8208	FALSE	17.0094	FALSE	6.0566	FALSE	31.4623	FALSE	28.3774	TRUE	CD206- Mac
M42	e1edecc3-10a6-44f3-bd2d-fa2c7fd55c33	4264.5	8546.4	202.392	53.0468	TRUE	21.8163	FALSE	15.8639	FALSE	12.9728	FALSE	29.3537	FALSE	41.1633	TRUE	CD206- Mac
M42	ed28dc4c-9f70-421d-9fb5-96ebd7a68483	5290.8	7916.1	131.518	3.9737	FALSE	19.8942	FALSE	5.1154	FALSE	4.6827	FALSE	28.0577	FALSE	51.2788	TRUE	CD206- Mac
M42	6d0ea293-bc30-4e21-b66d-cf2ca5bb7dd9	5710.8	8114.6	165.24	5.04	FALSE	22.087	FALSE	5.8986	FALSE	5.7971	FALSE	31.8841	FALSE	61.8986	TRUE	CD206- Mac
M42	20e57ccd-3f56-4d9b-8b7e-7e4ac3d2de0a	5500.1	8378.7	136.517	4.6271	FALSE	15.9368	FALSE	6.1579	FALSE	4.8421	FALSE	24.5789	FALSE	79.0316	TRUE	CD206- Mac
M42	adc5f146-0196-4b5a-ab04-cfc2ca80c87e	5010.7	8529.1	155.765	6.6863	FALSE	26.9082	FALSE	11.4694	FALSE	8.2653	FALSE	40.9082	FALSE	75.949	TRUE	CD206- Mac
M42	270e4be6-3099-4606-b573-373404988092	5170.5	8558.9	174.995	32.5096	TRUE	36.7143	FALSE	10.4921	FALSE	11.3095	FALSE	45.0317	FALSE	38.2778	TRUE	CD206- Mac
M42	c3753368-368f-435d-bc7b-2eb521e2a3d9	5708.8	8622.7	181.315	6.6904	FALSE	19.2458	FALSE	6.9661	FALSE	5.6186	FALSE	34	FALSE	86.983	TRUE	CD206- Mac
M42	3aa0c7c6-842d-4b01-acc1-40a1809e07c9	5521.9	8739	115.343	6.0342	FALSE	14.8972	FALSE	6.5981	FALSE	4.8411	FALSE	21.6542	FALSE	86.4486	TRUE	CD206- Mac
M42	5068e8b8-c1ac-43e3-bf66-8a6c8963cb7d	6487.9	8193.8	181.632	2.4853	FALSE	20.8289	FALSE	4.3684	FALSE	5	FALSE	28.4342	FALSE	29.0921	TRUE	CD206- Mac
M42	6df02854-31f7-4cfa-928d-402148159428	5743.6	8362.4	183.5	21.0521	TRUE	26.4353	FALSE	4.9294	FALSE	14.0706	FALSE	40.1529	FALSE	29.9294	TRUE	CD206- Mac
M42	5707330c-2b22-498a-9e8b-7fba0877b20d	5903.8	8583.2	129.011	21.5269	TRUE	17.6667	FALSE	11.359	FALSE	9	FALSE	28.9744	FALSE	38.5769	TRUE	CD206- Mac
M42	24e8ae38-9f67-43ec-8adf-5c93b42edca8	7086.9	7949.8	146.97	5.391	FALSE	27.49	FALSE	6.65	FALSE	6.16	FALSE	39.42	FALSE	50.39	TRUE	CD206- Mac
M42	e87a6c3f-6651-4483-9ded-04b58dfb99bd	7319.3	8189.7	95.125	2.4342	FALSE	16.871	FALSE	5.621	FALSE	6.0403	FALSE	22.9839	FALSE	52.2339	TRUE	CD206- Mac
M42	d7c78b1a-a8dc-4024-819c-1a183895ecc3	7371	8496.1	161.41	3.2762	FALSE	26.2209	FALSE	5.2791	FALSE	5.3605	FALSE	32.9535	FALSE	30.3837	TRUE	CD206- Mac
M42	ed6a139d-597a-4d2b-8b7a-be90a030504e	7608.9	8684.7	157.09	4.1712	FALSE	32.2262	FALSE	14.7857	FALSE	6.1429	FALSE	39.119	FALSE	50.0714	TRUE	CD206- Mac
M42	1b4eb635-1b86-4704-b2a3-9ae43af4c32e	8492.8	8039.9	116.142	3.9542	FALSE	42.6712	FALSE	9.0685	FALSE	8.3836	FALSE	44.2055	FALSE	99.9589	TRUE	CD206- Mac
M42	169ab208-739b-4943-910d-258542a503b6	8016	8595.6	144.29	12.4825	FALSE	41.1739	FALSE	10.9565	FALSE	7.837	FALSE	36.9565	FALSE	48.0761	TRUE	CD206- Mac
M42	b3db6bb7-27b5-45c0-9900-d62bb6c50214	8320.2	8800.8	125.775	6.3584	FALSE	30.7699	FALSE	7.8938	FALSE	10.4956	FALSE	32.2743	FALSE	75	TRUE	CD206- Mac
M42	f15fc887-4567-412a-8af7-da4a263ea156	2255.6	9184.4	183.151	3.4145	FALSE	30.4144	FALSE	4.7027	FALSE	5.4685	FALSE	52.8919	FALSE	29.7477	TRUE	CD206- Mac
M42	2d9a60dd-9e26-49dd-8fc4-92a78a443c39	2671.6	9241.7	156.805	3.4438	FALSE	30.5514	FALSE	16.5234	FALSE	5.9346	FALSE	34.972	FALSE	29.9439	TRUE	CD206- Mac
M42	bf333993-36ff-4acc-9317-058d79d429c5	2503.6	9405.4	231.421	5.5297	FALSE	40.6116	FALSE	17.843	FALSE	8.2975	FALSE	54.1322	FALSE	29.5785	TRUE	CD206- Mac
M42	8445fa06-dbd4-45f8-8b76-a01bc40da8bb	2360	9452.8	205.611	10.1111	FALSE	30.1321	FALSE	8.4214	FALSE	10.1195	FALSE	30.6855	FALSE	29.2516	TRUE	CD206- Mac
M42	3af78954-8f7a-404a-849a-cd82174080d3	2075.9	9466.1	176.937	3.9874	FALSE	24.5339	FALSE	5.0763	FALSE	7.5	FALSE	40.8475	FALSE	32.6864	TRUE	CD206- Mac
M42	33c8d9ee-a56d-432e-814b-92f8f49ba0c3	3189.4	9050.6	138.063	2.8377	FALSE	22.0381	FALSE	4.8571	FALSE	5.5619	FALSE	37.3524	FALSE	52.4857	TRUE	CD206- Mac
M42	e719413c-71c1-4cf4-9e55-d89852336baa	3181.5	9053.7	114.852	3.8366	FALSE	25.1545	FALSE	7.8818	FALSE	6.8455	FALSE	42.3	FALSE	92.1273	TRUE	CD206- Mac
M42	7bd5caa2-3a5b-403e-ba67-aec8867804e4	3137.4	9278.9	142.198	4.2558	FALSE	23.4247	FALSE	5.7945	FALSE	8.6438	FALSE	35.9589	FALSE	40.5616	TRUE	CD206- Mac
M42	eaee3437-c718-4c79-8162-6aeb7afd3cff	4031.9	9582.6	219.524	3.619	FALSE	38.5357	FALSE	6.2143	FALSE	10.6429	FALSE	54.3571	FALSE	29.1607	TRUE	CD206- Mac
M42	25dba272-b2d7-49a9-8769-5618a88cd0b1	4398.7	9680.9	131.38	7.0741	FALSE	28.427	FALSE	16.3708	FALSE	6.8652	FALSE	23.618	FALSE	111.843	TRUE	CD206- Mac
M42	dfc1fed7-629f-421a-8f87-ccae2f946584	4689	9684.4	128.546	5.0798	FALSE	17.8548	FALSE	6.2016	FALSE	5.9758	FALSE	26.5645	FALSE	72.4032	TRUE	CD206- Mac
M42	64f05fca-bf73-4a69-8124-447888e633cc	4849.4	8839.9	193.899	16.187	FALSE	21.1628	FALSE	8.9651	FALSE	9.3488	FALSE	34.0581	FALSE	88.8605	TRUE	CD206- Mac
M42	0c246362-0952-435f-9282-2ad19d65f9f8	5180.3	8997.1	107.288	9.2374	FALSE	25.4706	FALSE	7.9608	FALSE	5.9118	FALSE	43.8431	FALSE	83.5784	TRUE	CD206- Mac
M42	b572e4f9-415b-406f-a79d-05a036457a31	4806.3	9054.6	187.296	8.8212	FALSE	17.8739	FALSE	4.9369	FALSE	10.8288	FALSE	27.0541	FALSE	40.8739	TRUE	CD206- Mac
M42	575f9035-3092-4d7c-bde0-5cf8ed8635b3	5599.3	9094.6	105.341	2.7841	FALSE	22.2805	FALSE	7.4634	FALSE	5.8415	FALSE	32.7927	FALSE	98.1463	TRUE	CD206- Mac
M42	3b7d1782-365b-455b-9757-9eb9ffb0af0b	4942.6	9433.3	136.124	10.5814	FALSE	28.4857	FALSE	11.3333	FALSE	7.9524	FALSE	49.8571	FALSE	113.01	TRUE	CD206- Mac
M42	f3ab458e-e98d-49a9-b6db-e0e3017ddd99	5073.3	9433.4	144.391	7.3432	FALSE	38.1869	FALSE	13.8692	FALSE	10.5888	FALSE	56.972	FALSE	181.664	TRUE	CD206- Mac
M42	ef2bd6ca-8fdf-49a7-8a5b-1ab27110da45	5064.6	9507	134.911	8.6161	FALSE	28.3069	FALSE	11.6832	FALSE	9.7327	FALSE	42.2277	FALSE	144.762	TRUE	CD206- Mac
M42	a0df7ce6-8797-49b9-bdb8-7feb5ed7b314	6398.8	8853.9	179.658	104.547	TRUE	27.2232	FALSE	7.5268	FALSE	7.5804	FALSE	36.9018	FALSE	32.2321	TRUE	CD206- Mac
M42	eacf20e8-6824-45d3-bf12-4cb1cd18f627	6561.7	8884.2	115.67	4.5094	FALSE	18.375	FALSE	6.2292	FALSE	6.5833	FALSE	25.2396	FALSE	43.9688	TRUE	CD206- Mac
M42	2c3300fa-d746-4f33-b0a6-121d81562fd4	5873.1	9037.8	148.765	4.0602	FALSE	17.9912	FALSE	7.4649	FALSE	6.3684	FALSE	26.9561	FALSE	90.2982	TRUE	CD206- Mac
M42	23b4de33-7cf3-49a5-a385-feb956e65371	5795.9	9090.8	125.556	2.321	FALSE	18.962	FALSE	3.5316	FALSE	4.519	FALSE	27.962	FALSE	29.7595	TRUE	CD206- Mac
M42	98106652-ac13-439a-ad91-624127b83e7e	6380.4	9126.4	155.623	3.3913	FALSE	17.8974	FALSE	4.8462	FALSE	4.3462	FALSE	24.7051	FALSE	39.9615	TRUE	CD206- Mac
M42	b0114f4e-397a-45ea-8dab-62faee3c2b0d	6035.5	9196.9	131.007	4.4789	FALSE	28.5888	FALSE	10.6168	FALSE	6.6822	FALSE	46.8224	FALSE	174.056	TRUE	CD206- Mac
M42	28f0da56-66b2-40fb-828d-08b99f6727db	5843.5	9278.3	126.361	11.3711	FALSE	21.5714	FALSE	6.6484	FALSE	13.3407	FALSE	46.0879	FALSE	78.7143	TRUE	CD206- Mac
M42	aed8d4c6-b2ef-48d9-8d94-be78963c8381	6111.8	9370.8	158.774	6.6559	FALSE	21.1951	FALSE	12.9878	FALSE	7.7683	FALSE	30.2195	FALSE	124.366	TRUE	CD206- Mac
M42	5cd9f5bf-d10c-4571-8fb4-7339f9f80361	7590.7	8827.1	127.113	3.866	FALSE	27.3299	FALSE	6.5361	FALSE	6.0412	FALSE	31.567	FALSE	34.9794	TRUE	CD206- Mac
M42	9b586c73-6deb-4332-a434-ee9a2418e327	7212.5	9114.3	119.068	5.2245	FALSE	18.1277	FALSE	4.6383	FALSE	5.8617	FALSE	27.1064	FALSE	35.1596	TRUE	CD206- Mac
M42	a516810e-5df1-4448-8ddd-7a1490ad324b	6937.1	9155.6	169.213	4.5	FALSE	19.3874	FALSE	5.2523	FALSE	4.7568	FALSE	29.0721	FALSE	40.7297	TRUE	CD206- Mac
M42	1c819776-c80b-4715-9cf0-960fec3e71d7	6845.4	9167.9	150.529	6.0357	FALSE	20.1698	FALSE	11.066	FALSE	6.7264	FALSE	38.8302	FALSE	177.245	TRUE	CD206- Mac
M42	474208a0-462c-41fb-a913-270b1e84b4b3	7401.9	9191.2	148.856	2.6907	FALSE	20.2442	FALSE	4.6512	FALSE	4.3605	FALSE	30.686	FALSE	41.8721	TRUE	CD206- Mac
M42	8552c9c6-631a-4c7b-b627-0d7fb929045a	7561.6	9417.5	134.343	3.4658	FALSE	18.8514	FALSE	10.7973	FALSE	5.7703	FALSE	25.5946	FALSE	61.6622	TRUE	CD206- Mac
M42	d0218325-fcf4-4c68-9272-47cb2664fa9c	7558.5	9424.2	127.07	3.4651	FALSE	20.0548	FALSE	5.3288	FALSE	5.0685	FALSE	27.6438	FALSE	55.0274	TRUE	CD206- Mac
M42	27139c09-2055-4ab8-89fc-a6cdb7911fcc	7230.7	9640.4	163.507	4.9714	FALSE	25.45	FALSE	9.12	FALSE	6.32	FALSE	43.26	FALSE	114.97	TRUE	CD206- Mac
M42	cd8e3bb2-fc1c-4351-8da3-caf7387ce491	7847.3	8889.5	139.655	6.3446	FALSE	35.7327	FALSE	11.1584	FALSE	5.6634	FALSE	57.4455	FALSE	67.505	TRUE	CD206- Mac
M42	f8cb29aa-e208-4ae7-a623-473f725f0977	7890.2	8898.8	152.754	5.5902	FALSE	43.0421	FALSE	8.3579	FALSE	9.1579	FALSE	53.7789	FALSE	56.9579	TRUE	CD206- Mac
M42	9b68ae37-96b3-41d8-baf9-e4f9681d0cb7	8132.6	9184	154.807	8.2918	FALSE	42.976	FALSE	9.994	FALSE	13.1377	FALSE	41.8802	FALSE	60.1737	TRUE	CD206- Mac
M42	17f4202a-d630-4239-8e56-6aea638d077c	7964.2	9365.6	130.454	3.2182	FALSE	32.2609	FALSE	5.6087	FALSE	7.7681	FALSE	35.8986	FALSE	27.5507	TRUE	CD206- Mac
M42	f7100d0a-d09e-44ab-a523-74a2df0bbcf1	8008.9	9510	145.272	7.5789	FALSE	25.8387	FALSE	6.9892	FALSE	8.6882	FALSE	32.3763	FALSE	36.2258	TRUE	CD206- Mac
M42	b5c43c60-e55e-4e83-b0e4-3f86d95e6d90	4216.8	9778.1	110.125	4.47	FALSE	11.881	FALSE	13.5159	FALSE	5.254	FALSE	17.5714	FALSE	119.587	TRUE	CD206- Mac
M42	6f2ffc53-3d0d-42f3-8a45-d078a2211add	7202.5	10241.9	140.153	4.4267	FALSE	26.2342	FALSE	7.2793	FALSE	9.1622	FALSE	35.1171	FALSE	68.5856	TRUE	CD206- Mac
M41	2a67f00b-6711-4a89-bb51-e4ad84828f5b	4854.5	532.73	112.094	19.126	TRUE	10.9516	FALSE	4.4032	FALSE	7.0726	FALSE	22.6452	FALSE	12.2016	TRUE	CD206- Mac
M41	13029152-cddb-4840-9f02-f28958ddb7d0	6581.1	823.82	92.7647	20.2941	TRUE	7.7232	FALSE	4.3393	FALSE	7.8036	FALSE	16.9464	FALSE	5.9286	TRUE	CD206- Mac
M41	e2f50099-2a01-4004-86e3-29021d426543	7963.1	825.36	171.459	28.6311	TRUE	13.6804	FALSE	5.8866	FALSE	7.2268	FALSE	26.9278	FALSE	9.1031	TRUE	CD206- Mac
M41	b7e45fcf-71fc-407b-94fa-da45b7ceeae8	3432.6	1533.3	125.355	17.0968	FALSE	14.6827	FALSE	4.8269	FALSE	8.0096	FALSE	34.0962	FALSE	6.1731	TRUE	CD206- Mac
M41	87fc7831-5cc8-48ab-84b0-21ad0df805b4	3485.8	1811.1	116.596	18.9567	TRUE	13.0865	FALSE	6.2981	FALSE	11.7308	FALSE	27.7115	FALSE	5.0288	TRUE	CD206- Mac
M41	cc6089cf-db92-42ee-9686-6407cd5c0964	4338	1593.9	118.782	25.0376	TRUE	11.0816	FALSE	3.3469	FALSE	4.2755	FALSE	20.3265	FALSE	6.7959	TRUE	CD206- Mac
M41	c817d838-5f20-4c1a-b321-59d908e14257	4850.4	1120.5	135.446	21.3385	TRUE	13.11	FALSE	4.22	FALSE	7.17	FALSE	26.39	FALSE	4.84	TRUE	CD206- Mac
M41	5197f221-adb8-45a9-8a43-73db074d678e	6304.7	1366.5	203.596	25.9468	TRUE	14.0395	FALSE	4.8684	FALSE	10.7763	FALSE	36.9474	FALSE	5.0789	TRUE	CD206- Mac
M41	895194d0-0a31-43a2-ba82-2ba1b004d797	7611.1	1132.7	86.3368	19.0155	TRUE	9.4615	FALSE	4.8205	FALSE	7.7863	FALSE	18.9402	FALSE	5.6325	TRUE	CD206- Mac
M41	3ce02f74-0ad7-4f44-817b-f07029670c1f	7756.3	1379.1	111.682	21.7727	TRUE	14.1333	FALSE	7.1867	FALSE	10.3867	FALSE	21.6533	FALSE	6.4133	TRUE	CD206- Mac
M41	b046a6a2-45ea-4e49-8b96-6cb69523f0e4	8433.7	1389.6	173.963	17	FALSE	14.2388	FALSE	6.6269	FALSE	10.9104	FALSE	39	FALSE	6.5821	TRUE	CD206- Mac
M41	29c9f276-bd75-4c7a-a343-26021a8591f3	1029.4	2724.1	64.5679	50.2407	TRUE	13.8382	FALSE	6.7941	FALSE	10.6397	FALSE	24.8015	FALSE	17.375	TRUE	CD206- Mac
M41	613cfe55-01be-41b1-bfbf-2b461b7f7f2d	3467.3	1901.4	113.509	18.1304	FALSE	10.8462	FALSE	6.25	FALSE	9.7885	FALSE	24.0865	FALSE	6.0865	TRUE	CD206- Mac
M41	d15f559b-aa80-4317-9186-cf033e4d7dcb	3098.9	2167.2	81.1931	21.3862	TRUE	13.4848	FALSE	6.2929	FALSE	12.5657	FALSE	22.2828	FALSE	5.0101	TRUE	CD206- Mac
M41	57822379-920a-4aec-b23e-f6c9afff2cc2	3009.8	2245.9	85.3968	24.4365	TRUE	11.3828	FALSE	6.0859	FALSE	10.6094	FALSE	23.6875	FALSE	5.4531	TRUE	CD206- Mac
M41	46c89dee-5caf-4784-9ef3-1d39baa341e3	2960.4	2719.8	164.275	27.1007	TRUE	18.3714	FALSE	5.8952	FALSE	12.1333	FALSE	40.2762	FALSE	7.419	TRUE	CD206- Mac
M41	ffafd9b0-6121-4057-ba73-69823f12eff8	4368.4	2300.3	124.235	23.07	TRUE	11.6204	FALSE	7.2117	FALSE	11.9635	FALSE	26.0949	FALSE	6.927	TRUE	CD206- Mac
M41	1e0905ab-64c9-4903-a36f-467c7c97a846	5949.9	2834	142.306	6.7742	FALSE	13.1094	FALSE	2.1406	FALSE	4.0156	FALSE	35.1562	FALSE	4.7969	TRUE	CD206- Mac
M41	a35b2472-3cdf-4bd8-ab73-610b7be70ecc	7315.8	2673	129.198	6.7442	FALSE	17.1687	FALSE	3.012	FALSE	4.8675	FALSE	42.2651	FALSE	6.506	TRUE	CD206- Mac
M41	3790d440-f641-43b7-bf9b-c5b0c84d59e2	4313.9	3692.9	118	13.7	FALSE	13.0303	FALSE	4.8788	FALSE	10.5556	FALSE	27.6364	FALSE	9.0808	TRUE	CD206- Mac
M41	d9d65e9f-fc7e-44c3-ab4c-f90fe2c30d4d	5744.1	3245.8	110.25	7.1176	FALSE	9.82	FALSE	1.98	FALSE	2.66	FALSE	29.32	FALSE	4.88	TRUE	CD206- Mac
M41	12b2df2f-ba7c-4747-af12-60ccb29007e1	5007.8	3399.8	153.447	7.7632	FALSE	16.0395	FALSE	1.6711	FALSE	3.2895	FALSE	46.2237	FALSE	4.9474	TRUE	CD206- Mac
M41	7da1bad4-9885-4182-bbae-97b876606712	5048.2	3518.3	169.9	8.8286	FALSE	15.25	FALSE	3.4537	FALSE	5.3519	FALSE	39.2963	FALSE	6.5648	TRUE	CD206- Mac
M41	52fb3dc2-4c3f-4684-a5d2-1c8d6bf2cc60	5612.9	3612.1	144.591	8.0949	FALSE	16.9727	FALSE	6.3182	FALSE	8.0182	FALSE	33.5	FALSE	11.2909	TRUE	CD206- Mac
M41	e5e20f43-6285-4f35-8b2b-8d8a104ea69f	5078.7	3697.7	126.629	9.1742	FALSE	14.7395	FALSE	3.6303	FALSE	5.2017	FALSE	33.2857	FALSE	5.3193	TRUE	CD206- Mac
M41	e1e013f7-c895-41b7-8e81-779ba6f2c668	5642.5	3738.7	110.865	8.2812	FALSE	15.5234	FALSE	5.0093	FALSE	5.9065	FALSE	35.4019	FALSE	5.0093	TRUE	CD206- Mac
M41	7916f591-ebef-4f38-915d-7be20f397f24	6074.8	2977.3	133.984	9.2778	FALSE	12.152	FALSE	2.952	FALSE	5.216	FALSE	28.808	FALSE	5.136	TRUE	CD206- Mac
M41	40e4e3dc-1f42-4ef3-b105-be527f8b3f78	6285.9	3118	122.708	7.1132	FALSE	16.6549	FALSE	2.7965	FALSE	4.2655	FALSE	43.885	FALSE	4.8673	TRUE	CD206- Mac
M41	dd275163-3ca0-4879-b618-c849c2adf255	6055.9	3138.6	124.111	6.8472	FALSE	16.3826	FALSE	2.687	FALSE	4.3913	FALSE	38.6435	FALSE	4.9478	TRUE	CD206- Mac
M41	1594a84a-6ff9-4bb9-91d2-756df3b083bd	6055	3195.7	126.506	9.0112	FALSE	14.1957	FALSE	4.2391	FALSE	5.75	FALSE	29.9457	FALSE	5.6522	TRUE	CD206- Mac
M41	79c92c20-9920-4499-be97-18d2a480a01d	6124.6	3244.4	143.169	7.6525	FALSE	16.9697	FALSE	3.1414	FALSE	4.9798	FALSE	40.7879	FALSE	7.1515	TRUE	CD206- Mac
M41	a1eb5d05-044e-4cbf-a30b-ea795b7f2df4	6477.4	3399.8	155.786	8.6019	FALSE	16.7217	FALSE	4.3478	FALSE	7.4435	FALSE	38.8696	FALSE	6.2522	TRUE	CD206- Mac
M41	1910d186-b936-4e93-b3b4-04c1a141da57	6480.2	3452	161.8	6.7333	FALSE	15.197	FALSE	2.7273	FALSE	3.803	FALSE	38.0909	FALSE	8.4545	TRUE	CD206- Mac
M41	1146edf7-8b8f-423c-955a-c3618ebd14b3	5811.2	3462.2	141.743	9.0857	FALSE	12.2292	FALSE	2.3646	FALSE	3.4896	FALSE	34.1354	FALSE	6.7396	TRUE	CD206- Mac
M41	75a0969c-c16e-4855-9e4f-66537a10d04b	6030.9	3512.8	149.567	6.8806	FALSE	16.1324	FALSE	4.1029	FALSE	5.3529	FALSE	41.3971	FALSE	5.0882	TRUE	CD206- Mac
M41	2e35b201-acb7-4519-bc08-e21ef707a23a	6344.3	3557.9	139.482	7.4824	FALSE	18.734	FALSE	5.3617	FALSE	7.617	FALSE	42.1596	FALSE	7.266	TRUE	CD206- Mac
M41	8622bd9e-3dc5-4b04-bca5-27e5e2bdfb96	6230.6	3618.9	110.259	7.7222	FALSE	10.2794	FALSE	3.8235	FALSE	7.1324	FALSE	27.7059	FALSE	5.7206	TRUE	CD206- Mac
M41	c7179521-8866-4a21-9d68-c8835159db5a	6798.7	3133.1	161.22	8.0678	FALSE	16.8939	FALSE	3.1212	FALSE	5.4091	FALSE	45.4697	FALSE	4.9394	TRUE	CD206- Mac
M41	cae4394b-8458-4109-921e-9827e385a315	6781.9	3413.3	158.067	8.4667	FALSE	16.7083	FALSE	4.9722	FALSE	5.7639	FALSE	44.1111	FALSE	10.9306	TRUE	CD206- Mac
M41	ea1d8b17-964a-4e26-87d0-56ea52850a5b	6688.8	3691.5	114.463	7.6119	FALSE	10.5062	FALSE	3.4074	FALSE	4.7407	FALSE	25	FALSE	8.358	TRUE	CD206- Mac
M41	c5768b63-dbd3-4c81-8d87-99ec6ef010fb	9437.3	3147	86.7436	13.4103	FALSE	15.964	FALSE	6.5586	FALSE	12.7928	FALSE	28.1261	FALSE	8.3063	TRUE	CD206- Mac
M41	d8bc992b-7297-4b75-90cb-d64a2b13335a	9423.4	3563.8	113.265	14.9412	FALSE	10.2269	FALSE	5.9664	FALSE	9.8908	FALSE	21.5882	FALSE	4.8487	TRUE	CD206- Mac
M41	f85c5291-c781-4aac-abc7-e6c4576e2949	4482.6	4052.6	115.68	8.9615	FALSE	8.8537	FALSE	4.4146	FALSE	5.1585	FALSE	23.1098	FALSE	11.061	TRUE	CD206- Mac
M41	b4001351-07fc-4602-94fc-f8c08685388e	4495.5	4226.9	110.377	11.4388	FALSE	14.5978	FALSE	6.5761	FALSE	13.5109	FALSE	27.4022	FALSE	6.9783	TRUE	CD206- Mac
M41	3aa9d4b8-049b-40a1-aa7d-643d1f586b07	4623	4417.8	133.29	11	FALSE	12.0982	FALSE	3.4107	FALSE	7.625	FALSE	28.1786	FALSE	5.3393	TRUE	CD206- Mac
M41	857d0da9-0d46-4c8f-8c84-6402c224bce0	6617.2	4489.3	116.29	8.2621	FALSE	8.7895	FALSE	3.6053	FALSE	4.7281	FALSE	19.8509	FALSE	4.8158	TRUE	CD206- Mac
M41	88ec6ac7-9bf0-4970-85e6-277d42e3fbb4	6987.9	4028.5	116.69	8.2759	FALSE	12.25	FALSE	3.1324	FALSE	4	FALSE	31.1912	FALSE	8.5441	TRUE	CD206- Mac
M41	4da68ce7-cb70-429e-8234-28ee36e42922	6763.2	4496.8	108.63	7.4815	FALSE	12.7761	FALSE	2.3284	FALSE	3.791	FALSE	31.2388	FALSE	7.2985	TRUE	CD206- Mac
M41	36c01bff-6aa3-45f1-804e-30c400517248	6731.3	4643.5	108.982	10.009	FALSE	13.4404	FALSE	3.4495	FALSE	5.6697	FALSE	30.1835	FALSE	5.0826	TRUE	CD206- Mac
M41	e8babeae-8725-4431-aa1f-761b1a311ce5	8541.2	4350.2	115.403	7.5584	FALSE	11.3672	FALSE	2.1719	FALSE	3.7422	FALSE	26.6094	FALSE	5.6328	TRUE	CD206- Mac
M41	68eb666a-b22e-4967-95e9-22cfae0d36b6	8795.7	3987.4	114.929	12.506	FALSE	9.0155	FALSE	4.0078	FALSE	6.1318	FALSE	23.5349	FALSE	5.2016	TRUE	CD206- Mac
M41	e35a0f0e-0d9e-4f7c-aed3-2551361c0813	8962.1	4242	102.796	13.2524	FALSE	11.7947	FALSE	5.0397	FALSE	8.6623	FALSE	22.8013	FALSE	12.2053	TRUE	CD206- Mac
M41	598db4c1-5685-49ff-9d38-dda669f57bee	8941.5	4248.7	87.8852	11.082	FALSE	11.4658	FALSE	3.7808	FALSE	8.0685	FALSE	24.8219	FALSE	5.3973	TRUE	CD206- Mac
M41	0cb43931-87b0-44fd-b473-7288d52e0175	2246.3	5544.5	116.425	24.3288	TRUE	11.7	FALSE	6.3333	FALSE	19.85	FALSE	28.3667	FALSE	6.8	TRUE	CD206- Mac
M41	3877400c-8778-44fb-ba78-a0be378e087f	3504.2	4812.8	134.732	11.3622	FALSE	11.5981	FALSE	3.9065	FALSE	7.4953	FALSE	30.2991	FALSE	7.0467	TRUE	CD206- Mac
M41	eaa6175d-58a0-48df-9131-360596a30f90	3490.9	4989.8	115.268	15.6556	FALSE	14.5098	FALSE	3.7059	FALSE	4.6667	FALSE	34.6732	FALSE	6.8627	TRUE	CD206- Mac
M41	d160d465-6fe2-4808-80a2-589ca81597ad	4261.6	5125.2	107.321	13.7339	FALSE	7.9659	FALSE	7.1705	FALSE	7.6364	FALSE	22.8977	FALSE	5.4545	TRUE	CD206- Mac
M41	149a3d7a-8e93-4da9-ab16-e739e89d0ab9	4575.1	5197.4	124.541	14.0309	FALSE	11.2966	FALSE	6.2552	FALSE	12.8828	FALSE	26.4	FALSE	9.4483	TRUE	CD206- Mac
M41	91c23a2a-3995-4bcb-812f-a81f4673d446	4866.9	5046.6	134.273	11.7727	FALSE	17.2321	FALSE	7.1071	FALSE	11.3839	FALSE	31.1518	FALSE	6.5714	TRUE	CD206- Mac
M41	aec8e2cd-b31a-46dd-82ba-11e6f65c641d	5730.2	5146.3	118.056	10.0565	FALSE	14.3711	FALSE	5.1856	FALSE	7.299	FALSE	28.732	FALSE	6.3196	TRUE	CD206- Mac
M41	52713c41-3bf1-4d03-bd3f-ee9ef6e7cba3	6542.8	5364.1	122.964	7.7027	FALSE	18.5567	FALSE	5.5567	FALSE	6.6598	FALSE	39.567	FALSE	6.6804	TRUE	CD206- Mac
M41	525052e8-045c-4ba1-9f36-7403cbc1e9c4	6602.9	5650.1	131.273	7.7576	FALSE	14.5732	FALSE	3.7683	FALSE	5.0244	FALSE	31.4878	FALSE	5.8537	TRUE	CD206- Mac
M41	c10d250e-5e51-437f-9c04-8e4878beadd7	5725	5749.1	99.2192	7.4521	FALSE	13.9744	FALSE	3.4231	FALSE	5.3077	FALSE	32.9103	FALSE	5.9231	TRUE	CD206- Mac
M41	ff41e34c-5905-4ad4-96cb-eb625bb4981b	7307.8	5584.2	129.278	9.3608	FALSE	14.4146	FALSE	6.0244	FALSE	8.6585	FALSE	32.878	FALSE	5.5366	TRUE	CD206- Mac
M41	f47612f2-240d-4892-9445-986b9091ad49	7365.3	5650.3	188.4	9.1385	FALSE	17.7436	FALSE	3.9487	FALSE	5.6239	FALSE	40.3932	FALSE	6.3675	TRUE	CD206- Mac
M41	5e1fe754-18d9-4f7d-9e29-df04c4a0a8a6	7426.1	5670.8	140.638	8.3313	FALSE	13.9459	FALSE	5.3189	FALSE	6.4811	FALSE	34.3514	FALSE	4.9514	TRUE	CD206- Mac
M41	f91d2b03-e26d-4bc3-bfa6-4790b93aedd6	7923.4	5410.9	103.804	11.0714	FALSE	16.3562	FALSE	6.6712	FALSE	6.9863	FALSE	33.3973	FALSE	11.2466	TRUE	CD206- Mac
M41	58b00cb3-7788-43a8-bfb3-6c6589925933	7860.8	5518.5	113.855	8.0725	FALSE	12.4309	FALSE	3.2033	FALSE	5.5041	FALSE	30.0894	FALSE	7.5854	TRUE	CD206- Mac
M41	42f3c146-1831-4d1c-b733-7660170c7dcb	9232.3	4870.8	94.5879	12.3758	FALSE	11.4776	FALSE	4.0746	FALSE	5.8806	FALSE	24.1194	FALSE	9.0448	TRUE	CD206- Mac
M41	943bd48e-e791-47b1-893b-e46eec56aade	8692.5	5202.6	123.935	8.337	FALSE	10.2353	FALSE	2.2471	FALSE	4.1412	FALSE	27.9882	FALSE	4.8118	TRUE	CD206- Mac
M41	7b4a1fb8-905f-48a6-ba95-f680b04e0302	8791.2	5443.9	101.333	7.2698	FALSE	9.4595	FALSE	2.0946	FALSE	2.6622	FALSE	22.2027	FALSE	5.4595	TRUE	CD206- Mac
M41	499d23a1-4bf3-4926-8f77-bb92420e30a8	9030.4	5552.4	153.594	13.5524	FALSE	11.3056	FALSE	2.8241	FALSE	6.8333	FALSE	26.1667	FALSE	5.5278	TRUE	CD206- Mac
M41	45846a8e-f0c7-4eea-af04-a117711bd465	9177.7	5562.6	168.457	24.4815	TRUE	15.5507	FALSE	3.3768	FALSE	6.1304	FALSE	36.1304	FALSE	7.6232	TRUE	CD206- Mac
M41	da4bb222-c504-477d-8348-ec7e2fdc87a8	2743.2	6102.2	111.694	35.1224	TRUE	20.1163	FALSE	5.7907	FALSE	8.9419	FALSE	37.5814	FALSE	5.8023	TRUE	CD206- Mac
M41	442f2125-3df9-4121-9730-924d84b7fbb1	3774.9	5844.9	168.851	18.5597	TRUE	8.3824	FALSE	3.7647	FALSE	11.7647	FALSE	25.8431	FALSE	5.2745	TRUE	CD206- Mac
M41	28d7f2cb-680b-42b4-9b94-a76120aa7c83	3364	6559.5	170.704	19.8224	TRUE	12.4554	FALSE	5.7411	FALSE	11.3125	FALSE	26.1875	FALSE	6.2679	TRUE	CD206- Mac
M41	20ecd162-4983-477b-a9b2-254b4c28b0fb	3212.9	6627.1	148.937	15.8842	FALSE	10.9091	FALSE	7.125	FALSE	12.6932	FALSE	26.4205	FALSE	6.6818	TRUE	CD206- Mac
M41	c8b143b1-fe6d-4e62-883f-c152ef1073c1	3212.7	6641.2	165.707	18.1851	FALSE	15.4824	FALSE	6.6647	FALSE	12.6412	FALSE	33.8941	FALSE	5.5882	TRUE	CD206- Mac
M41	62451377-93aa-4ae2-ba4d-f515111a0ee2	3925.4	5870	106.773	15.3047	FALSE	9.94	FALSE	6.95	FALSE	13.54	FALSE	22.16	FALSE	8.21	TRUE	CD206- Mac
M41	a459d0e9-1bb0-4c53-8400-0ba095286dd9	3999.5	5961.9	136.051	14.5	FALSE	13.9804	FALSE	6.1765	FALSE	11.6275	FALSE	30.4804	FALSE	15.5196	TRUE	CD206- Mac
M41	4644099e-0c9d-454c-bbc4-0b9ce84a08e4	4148.5	6003.4	154.89	13.3517	FALSE	11.8362	FALSE	5.9138	FALSE	10.819	FALSE	26.5603	FALSE	9.6724	TRUE	CD206- Mac
M41	fead7f99-8d4f-4fc1-987f-ae9c3acf3709	5613.5	6648	126.183	11.3268	FALSE	16.6667	FALSE	5.0217	FALSE	8.6087	FALSE	35.9565	FALSE	6.7029	TRUE	CD206- Mac
M41	9799cd2c-648a-422f-9d06-28512f8e6ebc	5714.7	5810.8	148.453	10.0684	FALSE	15.899	FALSE	7.101	FALSE	10.4343	FALSE	37.5253	FALSE	4.8283	TRUE	CD206- Mac
M41	0d2925f3-7f85-49e7-9d2f-64d0fcc924b2	6568.6	5935.1	122.627	15.2985	FALSE	18.806	FALSE	3.4328	FALSE	5.4328	FALSE	42.9851	FALSE	4.8209	TRUE	CD206- Mac
M41	6b7c6ed7-21f8-43e1-8149-24be2e123a83	6950.2	5773.2	141.881	9.2687	FALSE	16.4925	FALSE	2.5075	FALSE	5.6418	FALSE	39.0149	FALSE	8.9851	TRUE	CD206- Mac
M41	9fad7091-2fd4-4a1b-96f7-cbec53b4a478	6817.2	5816.7	153.895	8.4143	FALSE	16.2326	FALSE	2.4264	FALSE	4.5271	FALSE	42.0233	FALSE	11.8217	TRUE	CD206- Mac
M41	b9cfe410-cdf8-4b36-8ab8-9fb371773b98	7353.9	5864.8	82.5263	8.7368	FALSE	9.5077	FALSE	3.2769	FALSE	7.0615	FALSE	19.9692	FALSE	5.0769	TRUE	CD206- Mac
M41	78b942d1-3f8a-4890-9d05-37dda71b3a4e	6955.6	6191.3	109.638	10.6552	FALSE	17.2468	FALSE	2.8571	FALSE	6.4935	FALSE	37.8052	FALSE	5.6494	TRUE	CD206- Mac
M41	faba54bc-74db-402c-bba4-471b2c9113a5	6922.1	6199.4	139.233	10.1628	FALSE	18.2075	FALSE	4.7075	FALSE	7.4434	FALSE	35.0094	FALSE	5.066	TRUE	CD206- Mac
M41	8eafe35f-d0ab-40b7-b428-7f729e6f9f0e	7208.1	6237	111.798	9.3214	FALSE	12.4505	FALSE	7.0541	FALSE	9.8468	FALSE	24.009	FALSE	9.027	TRUE	CD206- Mac
M41	70b0edb3-6a5e-4fe0-aa84-0aaa6bb49058	7114.7	6372.1	112.381	14.2458	FALSE	10.1553	FALSE	4.8058	FALSE	18.1068	FALSE	23.301	FALSE	5.1553	TRUE	CD206- Mac
M41	2e2c8418-7bbd-4db4-b6ee-c10aa86a1d76	7297.8	6427.2	145.473	12.6636	FALSE	12.697	FALSE	4.9697	FALSE	15.202	FALSE	26.1616	FALSE	9.6768	TRUE	CD206- Mac
M41	e0cc53f7-0d3f-4e78-a41c-b5f4853ad800	7663.3	5733.2	117.153	7.084	FALSE	11.4364	FALSE	1.6455	FALSE	2.8818	FALSE	31.1909	FALSE	5.0364	TRUE	CD206- Mac
M41	9a182ecd-43b3-46a0-8fd2-a5b9fdb6da6b	8354.5	5823.3	95.2647	9.2235	FALSE	13.5652	FALSE	7.1043	FALSE	8.687	FALSE	24.5739	FALSE	8.3652	TRUE	CD206- Mac
M41	4d5a0aec-6294-46a9-af78-c2aeedaf88a9	8215.5	6086.6	122.716	7.6667	FALSE	13.4696	FALSE	3.8957	FALSE	8.7043	FALSE	29.5565	FALSE	5.7391	TRUE	CD206- Mac
M41	6ac4c1a4-58b5-45da-84d2-d743f4c6d80f	8623.8	5971.1	120.197	11.1761	FALSE	13.5238	FALSE	4.1429	FALSE	15.6381	FALSE	27.5048	FALSE	5.9429	TRUE	CD206- Mac
M41	1b563979-ce35-49eb-a95a-bf5afcf13dc3	9388.7	6232.7	217.19	6.7887	FALSE	13.0098	FALSE	2.0882	FALSE	3.6765	FALSE	36.5392	FALSE	7.1569	TRUE	CD206- Mac
M41	72ed0a1b-2192-47fe-a695-5c85eb7b81da	9245.7	6243	140.137	11.9516	FALSE	14.3736	FALSE	2.4176	FALSE	5.3956	FALSE	37.7802	FALSE	4.8901	TRUE	CD206- Mac
M41	759d46be-43ba-4ad9-94df-a144aad413ad	2669.2	7347.3	124.358	23.123	TRUE	19.6667	FALSE	6.8704	FALSE	11.2407	FALSE	37.3611	FALSE	5.0556	TRUE	CD206- Mac
M41	cdc4138c-d8f6-4d8e-934f-6ae1ae69493f	2588.7	7398.2	118.101	25.9916	TRUE	11.4608	FALSE	6.8039	FALSE	11.9706	FALSE	25.6176	FALSE	5.0196	TRUE	CD206- Mac
M41	24deda9a-0f73-4501-b81c-6563f10a2cc3	4743.3	7463.4	103.505	10.914	FALSE	12.5567	FALSE	5.0619	FALSE	5.5567	FALSE	25.8144	FALSE	7.7629	TRUE	CD206- Mac
M41	ef87e73d-0d03-4f39-b936-70a62271e112	4162.1	7589.8	162.706	13	FALSE	12.9394	FALSE	3.9091	FALSE	5.8788	FALSE	33.6364	FALSE	9.303	TRUE	CD206- Mac
M41	7a3ea219-9a96-415f-a8ff-a10aa1b71f8f	5112.4	6832	141.527	13.4182	FALSE	19.5524	FALSE	6.7048	FALSE	9.1905	FALSE	34.2857	FALSE	5.4762	TRUE	CD206- Mac
M41	765fabe5-7b03-436c-8b69-4534be91bc8e	5475.9	6862.7	102.031	18.7031	TRUE	14.8659	FALSE	3.4878	FALSE	5.8659	FALSE	29.9146	FALSE	4.7805	TRUE	CD206- Mac
M41	e0b34fc9-288a-41ce-8a61-8399592a6ed0	4918.7	7169.8	118.302	17.5116	FALSE	16.427	FALSE	6.7416	FALSE	8.2472	FALSE	28.3933	FALSE	5.0112	TRUE	CD206- Mac
M41	a445aeef-6bdf-4d35-a4f7-57270dcf1003	5070.4	7294.1	99.8893	11.7749	FALSE	10.1495	FALSE	4.0309	FALSE	8.4485	FALSE	21.5722	FALSE	5.3454	TRUE	CD206- Mac
M41	520ed00f-cdeb-4cbe-be14-3b006c1c63f3	4895.3	7647	149.817	13.0087	FALSE	13.5053	FALSE	3.1368	FALSE	11.3579	FALSE	29.9895	FALSE	5.9474	TRUE	CD206- Mac
M41	e9e9792b-5508-433d-a34d-01f0afa1c412	7506.9	7014.6	69.8803	28.359	TRUE	9.4079	FALSE	3.1974	FALSE	3.5395	FALSE	21.9474	FALSE	5.2632	TRUE	CD206- Mac
M41	339c3a44-889f-427d-8fd3-1be1965e2c24	7517.2	7025.4	82.9892	27.6757	TRUE	7.3451	FALSE	3.6991	FALSE	3.7345	FALSE	17.9911	FALSE	4.885	TRUE	CD206- Mac
M41	9e417bcf-1cf2-4ab6-9a0c-7ab27d27d855	7559.2	7131.8	148.127	24.6825	TRUE	15.0758	FALSE	3.303	FALSE	5.2727	FALSE	38.2273	FALSE	4.9394	TRUE	CD206- Mac
M41	bcebe86e-bbf5-4b59-b062-7df7dacba21a	7623.5	7208.3	139.173	23.7284	TRUE	17.5258	FALSE	5.6495	FALSE	6.8454	FALSE	38.4845	FALSE	6.8041	TRUE	CD206- Mac
M41	262490d7-1eeb-4dfe-a2fd-f7be78b882be	2689.2	7805.1	126.465	19.8366	TRUE	11.0672	FALSE	4.5714	FALSE	7.9496	FALSE	23.958	FALSE	6.5546	TRUE	CD206- Mac
M41	4f874a65-eda7-4e94-81bd-1322082f4552	2649.2	7843.1	100.058	20.7801	TRUE	9.8898	FALSE	2.7874	FALSE	4.8976	FALSE	23.7638	FALSE	6.6378	TRUE	CD206- Mac
M41	2b749689-8282-40cd-940c-c955186f592a	2225.7	8508.9	101.313	45.0299	TRUE	11.8552	FALSE	5.669	FALSE	11.2069	FALSE	20.7724	FALSE	4.9172	TRUE	CD206- Mac
M41	399b7602-d84c-49c3-9584-5ceaeb837793	3582.9	8187.2	170.807	17.4907	FALSE	14.2149	FALSE	3.6033	FALSE	5.6446	FALSE	34.5455	FALSE	8.8595	TRUE	CD206- Mac
M41	515f049d-a8d2-4601-8bc6-16c24ee7dcf2	4021.9	7908	165.241	11.537	FALSE	14.7361	FALSE	2.7222	FALSE	4.4861	FALSE	38.7361	FALSE	5.1944	TRUE	CD206- Mac
M41	161629bf-1223-43de-8eb9-0aed46b9c9c4	3964.7	8212.7	100.317	21.1746	TRUE	19.7297	FALSE	3.2027	FALSE	7.3243	FALSE	43.1757	FALSE	10.2568	TRUE	CD206- Mac
M41	5df31da2-a08f-4989-9a65-6f4e07f98b36	3956.9	8269.8	149.824	16.8521	FALSE	16.0275	FALSE	4.8991	FALSE	7.1835	FALSE	31.8073	FALSE	4.8716	TRUE	CD206- Mac
M41	339d4da4-4088-4d04-ad93-376dbc0a21b1	4004.6	8352.3	103.022	18.2809	FALSE	20.0645	FALSE	6.6452	FALSE	7.1183	FALSE	27.4731	FALSE	6.2473	TRUE	CD206- Mac
M41	5f20b493-3fd9-470e-be14-86bf36609668	4314.6	8414.6	168.178	22.7407	TRUE	16.5664	FALSE	3.4248	FALSE	14.646	FALSE	39.7611	FALSE	5.1327	TRUE	CD206- Mac
M41	f13ce357-7fdc-410c-9362-9683aa0bd82a	4995.1	8475.7	80.8488	40.0265	TRUE	19.6353	FALSE	5.6706	FALSE	8.0294	FALSE	28.4941	FALSE	4.8353	TRUE	CD206- Mac
M41	ec795998-6a00-4588-a541-79b28c949970	2775.5	9353.5	144.227	10.3864	FALSE	12.2241	FALSE	2.8621	FALSE	4.6897	FALSE	32.8621	FALSE	4.8103	TRUE	CD206- Mac
M41	c6bd4290-4920-4823-9589-f0f09a9cc728	2993.9	9003.6	150.589	13.1667	FALSE	15.7614	FALSE	5.5909	FALSE	6.375	FALSE	34.8523	FALSE	4.9091	TRUE	CD206- Mac
M41	422c8b9a-5feb-41f7-bce3-48daaea2125f	2928.5	9134	140.454	9.3058	FALSE	12.8182	FALSE	2.6818	FALSE	3.8273	FALSE	35.5182	FALSE	7.2364	TRUE	CD206- Mac
M41	396cd859-10e3-4de9-bc73-28187105cc37	3537	9133.8	183.88	43.759	TRUE	17.0541	FALSE	6.6216	FALSE	13	FALSE	34.8649	FALSE	5.027	TRUE	CD206- Mac
M41	9199c116-a680-444a-b9b1-6c9eaff1875f	3539.2	9140.8	183.472	51.252	TRUE	19.2571	FALSE	7.2381	FALSE	13.0762	FALSE	40.9238	FALSE	5.381	TRUE	CD206- Mac
M41	613321b8-8fda-43ed-9f2f-211397455cce	3430.2	9234.8	159.849	52.0342	TRUE	13.4388	FALSE	5.4388	FALSE	8.6633	FALSE	29.5306	FALSE	12.5714	TRUE	CD206- Mac
M41	14c71848-243b-439b-9f8a-cd7088052915	3292.6	9280	118.397	33.5479	TRUE	14.1092	FALSE	4.7731	FALSE	9.6807	FALSE	31.0504	FALSE	9.5378	TRUE	CD206- Mac
M41	bc082c22-8636-44e3-8003-8aab91ca5df8	3296	9339.7	132.131	48.8769	TRUE	12.9192	FALSE	5.2121	FALSE	11.8283	FALSE	27.9899	FALSE	7.3535	TRUE	CD206- Mac
M41	bdbad8e7-48ca-460a-80f7-caf3898cbe6f	1767.3	9960.5	196.576	16.0652	FALSE	15.0465	FALSE	5.3023	FALSE	7.0814	FALSE	44.8372	FALSE	4.8605	TRUE	CD206- Mac
M41	ad01461a-6d6e-4b98-a1df-84ef9e9fae53	2374.2	9756.9	206.759	12.7222	FALSE	20.2239	FALSE	2.3731	FALSE	4.5821	FALSE	41.6567	FALSE	6.2687	TRUE	CD206- Mac
M41	707df3a7-a1de-4aaa-9a45-4564100702b8	3361.9	9592.1	120.09	52.791	TRUE	16.0971	FALSE	5.4078	FALSE	7.8738	FALSE	29.8155	FALSE	5.2621	TRUE	CD206- Mac
M41	325880e3-3abc-4155-8416-c6ff0ea500c3	6392.1	10446.8	77.9275	39.3768	TRUE	9.9322	FALSE	3.8305	FALSE	9.5085	FALSE	19.8644	FALSE	4.9661	TRUE	CD206- Mac
M41	0e97ab2c-7ed3-4190-8f79-ad724b39dcdc	1493.5	10659.1	199.051	16.9367	FALSE	17.3662	FALSE	3.5915	FALSE	5.0141	FALSE	46.3662	FALSE	5.2817	TRUE	CD206- Mac
M41	ad6989c0-87ec-42cf-b6b8-cc1fba7b0fcf	2470	11110	114.909	41.92	TRUE	8.94	FALSE	6.94	FALSE	8.37	FALSE	23.95	FALSE	4.83	TRUE	CD206- Mac
M41	e86006ef-865e-4aff-80b9-7a34947bdf54	2243.6	11217.7	111.158	90.8	TRUE	13.7609	FALSE	3.5543	FALSE	5.0652	FALSE	26.2935	FALSE	5.4891	TRUE	CD206- Mac
M41	b393c3ac-59c9-49c5-89e1-ea1244076a39	2257.3	11220.8	89.2874	79.7471	TRUE	12.5275	FALSE	3.6044	FALSE	5.1648	FALSE	25	FALSE	5.7253	TRUE	CD206- Mac
M41	0fe9a2bd-a01c-40bb-b8ee-1944d31b501c	2704.4	11307.3	93.1642	40.9104	TRUE	10	FALSE	4.1558	FALSE	11.0649	FALSE	25.8182	FALSE	4.9481	TRUE	CD206- Mac
M41	0912e688-8248-4953-9ad0-2651e012b4b7	2894.3	10832.7	96.3109	35.7563	TRUE	10.0196	FALSE	4.7745	FALSE	11.1667	FALSE	27.4902	FALSE	5.0098	TRUE	CD206- Mac
M41	94a56ced-bee7-40d6-af98-531dc878fb51	2889.7	11179.8	93.4236	31.665	TRUE	12.0657	FALSE	3.1752	FALSE	6.1679	FALSE	24.2263	FALSE	12.0073	TRUE	CD206- Mac
M41	7fcfb6cb-7719-49e3-b300-c6a481653251	5677.9	10974.2	150.035	40.8765	TRUE	20.3223	FALSE	6.6281	FALSE	10.2727	FALSE	45.1983	FALSE	12.8017	TRUE	CD206- Mac
M41	325e94f0-a3ed-4845-9ba5-678b92763d45	5802.1	11195.1	104.901	80.9572	TRUE	9.9524	FALSE	7.2313	FALSE	8.7823	FALSE	20.1973	FALSE	5.5102	TRUE	CD206- Mac
M41	7d918962-672c-4681-ac38-87edb02f8cb8	5788.5	11198.4	84.3171	72.8537	TRUE	11.0504	FALSE	6.1008	FALSE	8.7983	FALSE	20.8403	FALSE	5.521	TRUE	CD206- Mac
M41	f7bf33ae-9215-4d3b-8105-7251cb798683	2793.5	11463.1	64.0422	55.747	TRUE	11.6268	FALSE	5.2042	FALSE	10.6761	FALSE	22.0634	FALSE	5.6268	TRUE	CD206- Mac
M41	9a49df24-d968-40db-bd6b-7ec17aa99a84	6317.4	11910.6	114.843	52.4852	TRUE	11.4276	FALSE	5.1586	FALSE	8.8966	FALSE	24.5103	FALSE	5.1517	TRUE	CD206- Mac
M40	d8268706-7ecd-46d6-8bf3-f12eacbdf36d	1464.1	1221.9	77.6304	8.9565	FALSE	20.0581	FALSE	18.1628	FALSE	8.5465	FALSE	25.0465	FALSE	87.0814	TRUE	CD206- Mac
M40	396b0040-99f7-4df1-8d39-bd08fa9525af	2811.1	1104.5	59.9929	5.773	FALSE	22.982	FALSE	12.1892	FALSE	7.2072	FALSE	36.0991	FALSE	128.469	TRUE	CD206- Mac
M40	80085962-c68c-414b-abb9-a2cefa1a5d1d	2018.9	1570.7	97.2222	7.3926	FALSE	39.4583	FALSE	12.0833	FALSE	8.3229	FALSE	30.3542	FALSE	45.0833	TRUE	CD206- Mac
M40	9356c57d-e6eb-47ec-afcf-0ee97071f28a	2183.2	1682	98.6731	7.9808	FALSE	56.0351	FALSE	14.8596	FALSE	13.2281	FALSE	45.2281	FALSE	94.6667	TRUE	CD206- Mac
M40	4526c80e-0dc4-4844-9190-181ac9ddc80b	2124.1	1874.2	104.288	25.1515	FALSE	34.8261	FALSE	19.9275	FALSE	9.6522	FALSE	27.8406	FALSE	151.319	TRUE	CD206- Mac
M40	c89328b9-ebb1-48e0-bf8f-37d1de9e35fc	3404.7	1755.1	111.363	9.3516	FALSE	27.2952	FALSE	14.7524	FALSE	9.0762	FALSE	39.1143	FALSE	72.2	TRUE	CD206- Mac
M40	f5bab884-0692-4ced-80e3-27f3b18f3bfd	4847.7	1567.6	92.098	9.1373	FALSE	29.4906	FALSE	14.2925	FALSE	9.4528	FALSE	44.6981	FALSE	99.7264	TRUE	CD206- Mac
M40	e92cff48-d2e8-455e-864f-dae7330b4a93	5298.7	1574.7	99.4074	12.6389	FALSE	32.1412	FALSE	15.9176	FALSE	10.8706	FALSE	45.0706	FALSE	113.671	TRUE	CD206- Mac
M40	935294a0-ae2d-4acc-98ab-3bff38d5f122	5243.2	1739.8	95.6832	9.4059	FALSE	27.1157	FALSE	13.6116	FALSE	9.5124	FALSE	42.9587	FALSE	63.2149	TRUE	CD206- Mac
M40	f74d23ae-ba69-457e-8e28-35acdbc3094e	6334.8	1295.2	102.641	72.7358	TRUE	42.0632	FALSE	18.9579	FALSE	11.6526	FALSE	31.7474	FALSE	110.726	TRUE	CD206- Mac
M40	a2f3d937-550a-434e-ab96-336d566afed4	6056.7	1550.2	94.7069	11.7328	FALSE	45.9873	FALSE	19.2278	FALSE	12.8608	FALSE	37.443	FALSE	81.7468	TRUE	CD206- Mac
M40	ca642c9c-e431-47c2-8bfd-7cdcb6dacbe4	7039.7	1533.9	88.5769	13.3013	FALSE	40.1157	FALSE	17.1983	FALSE	10.1488	FALSE	32.719	FALSE	82.0826	TRUE	CD206- Mac
M40	480504cb-b534-498d-924f-dd9720c189ff	7173.3	1850.1	87.9886	14.4205	FALSE	40.033	FALSE	16.2637	FALSE	9.6813	FALSE	42.5934	FALSE	74.8132	TRUE	CD206- Mac
M40	c10a43c5-d4b7-43a2-8996-9dd1d74a3b67	7749.5	1810.7	80.4083	32.3167	FALSE	30.5699	FALSE	23.0108	FALSE	9.9032	FALSE	19.043	FALSE	120.183	TRUE	CD206- Mac
M40	3dacfe09-f83d-49b3-8bbc-2c0ca405f80d	3385.4	1933.4	93.3614	10.6506	FALSE	22.9759	FALSE	12.1084	FALSE	10.1687	FALSE	32.6867	FALSE	96	TRUE	CD206- Mac
M40	10e27c37-0be8-477b-9e68-4b95fb7514c0	4364.1	2290	94.2439	13.6463	FALSE	25.2	FALSE	12.7667	FALSE	9.7333	FALSE	38.6444	FALSE	100.278	TRUE	CD206- Mac
M40	b130b16a-c6a9-410c-9f59-d806145e8024	4189.3	2849.9	93.1657	37.3978	FALSE	28.7705	FALSE	12.8361	FALSE	8.8934	FALSE	22.0492	FALSE	59.582	TRUE	CD206- Mac
M40	816c5d4b-ef2d-4132-8e57-beaac008f965	4817.7	1996.6	94.7684	19.4737	FALSE	23.8958	FALSE	13.6667	FALSE	10.0625	FALSE	20.875	FALSE	63.5208	TRUE	CD206- Mac
M40	03defb79-5aab-47cd-bf0c-778300a1e20e	5508.5	2133.2	88.2649	15.7189	FALSE	50.4809	FALSE	26.7634	FALSE	14.7481	FALSE	35.3053	FALSE	89.9466	TRUE	CD206- Mac
M40	056b5e5c-6780-4af1-aa7f-f661cf70a20a	6109.3	2072.5	84.354	40.1062	FALSE	26.5398	FALSE	18.0265	FALSE	10.0531	FALSE	25.1239	FALSE	88.3274	TRUE	CD206- Mac
M40	f746a4c9-524c-48ca-a7c8-5bd5da92c792	6469.1	2212.9	75.8356	9.9452	FALSE	41.7595	FALSE	26.8987	FALSE	12.7215	FALSE	31.7089	FALSE	83.557	TRUE	CD206- Mac
M40	85f4c94e-bd72-4ed0-89de-f06e679795f7	6964.4	1894.2	75.2989	21.9713	FALSE	19.3772	FALSE	17.7018	FALSE	12.614	FALSE	17.2895	FALSE	88.0439	TRUE	CD206- Mac
M40	bd8513f2-663a-4583-a863-e90a88ba056a	7651.2	1960.2	83.7067	8.4267	FALSE	29.2353	FALSE	17.0706	FALSE	8.9647	FALSE	32.4941	FALSE	93.3529	TRUE	CD206- Mac
M40	c1b3bea7-4c2a-4500-826d-743945b412c1	7789.7	2381.4	110.272	8.6739	FALSE	15.9205	FALSE	8.5227	FALSE	6.8295	FALSE	17.9318	FALSE	70.8295	TRUE	CD206- Mac
M40	52342402-c1ed-4a42-814b-bef2b4dcae4a	9497.2	1936.8	81.5593	8.4407	FALSE	60.3151	FALSE	22.4384	FALSE	16.8082	FALSE	43.726	FALSE	110.726	TRUE	CD206- Mac
M40	59f905c3-8f7d-42f3-be68-729fc52a4c91	8938.7	2326.2	77.2294	61.1651	TRUE	24.3611	FALSE	17.1852	FALSE	9.75	FALSE	22.6111	FALSE	100.102	TRUE	CD206- Mac
M40	2182d6f3-9841-4058-acfe-e5bc956f2de3	1514.8	3367.9	74.7368	26.8	FALSE	40.0444	FALSE	15.9667	FALSE	7.9111	FALSE	31.9111	FALSE	87.9111	TRUE	CD206- Mac
M40	0fcca72c-ae67-424c-bd1d-8643457a1095	3088.3	3776.6	95.5966	56.5042	TRUE	27.5849	FALSE	11.6415	FALSE	8.0189	FALSE	21.8774	FALSE	79.4906	TRUE	CD206- Mac
M40	68e3203e-99bb-4779-9820-24b8e1154db1	3968.9	3371.1	82.5857	10.3714	FALSE	49.6133	FALSE	19.1067	FALSE	10.5733	FALSE	48.4933	FALSE	50.3733	TRUE	CD206- Mac
M40	60739b6f-d550-4c1a-a3ea-3dfe3a625b4b	5174	3579.2	82.8938	17.4336	FALSE	29.2185	FALSE	19.3529	FALSE	9.0252	FALSE	28.7479	FALSE	125.487	TRUE	CD206- Mac
M40	f3639e66-f0fe-46d0-bd19-6b0f333d11b5	7590.1	3490.7	83.9429	7.6071	FALSE	29.9208	FALSE	14.9406	FALSE	7.198	FALSE	31.5347	FALSE	52.505	TRUE	CD206- Mac
M40	0a9b9424-1020-4b4d-b095-65c0b4cb3b0d	7774.7	3551.2	76.6021	4.3978	FALSE	23.4405	FALSE	13.1548	FALSE	7.5357	FALSE	21.5357	FALSE	74.7143	TRUE	CD206- Mac
M40	2087a578-533b-4bc4-bd46-3557bb96a490	7942.2	3637.6	80.2692	22.1667	FALSE	40.1529	FALSE	24.6588	FALSE	10.0588	FALSE	28.8471	FALSE	139.2	TRUE	CD206- Mac
M40	127e3482-4ff4-4665-97dd-8f144d36639c	8622.9	3302.2	85.1616	8.5556	FALSE	26.913	FALSE	14.0109	FALSE	7.7391	FALSE	27.5	FALSE	78.087	TRUE	CD206- Mac
M40	11897b53-dc73-4dc5-8f09-cb3f9fecd390	9808.5	3787.4	78.5625	5.4688	FALSE	43.2255	FALSE	18.6569	FALSE	15.2941	FALSE	35.2745	FALSE	176.823	TRUE	CD206- Mac
M40	39c3fe2c-ba45-44a3-a8a2-3933423799bd	2647.6	4314.4	80.1887	21.8679	FALSE	30.8806	FALSE	16.2239	FALSE	8.5224	FALSE	25	FALSE	79.3284	TRUE	CD206- Mac
M40	842bdbb3-2d8f-4eb6-b63b-24f9670dc50f	3583.7	4054.9	84.3125	19.7292	FALSE	32.8108	FALSE	15.3784	FALSE	8.982	FALSE	29.9459	FALSE	63.7748	TRUE	CD206- Mac
M40	efcf7cfa-6a51-4e33-a1c4-bd2fd17aec54	4345	4673.1	86.4773	17.0227	FALSE	42.5	FALSE	17.3833	FALSE	9.4833	FALSE	29.6333	FALSE	55.3167	TRUE	CD206- Mac
M40	4660b2bf-5988-42bb-bfed-fa0fc1e5480c	5421.2	4576.1	89.229	49.9695	TRUE	45.0095	FALSE	19.781	FALSE	11.6667	FALSE	29.4286	FALSE	52.619	TRUE	CD206- Mac
M40	87f5622e-ba61-4557-83af-9d56125b265f	6108.8	4492.9	99.6182	13.0545	FALSE	64.7019	FALSE	27.3942	FALSE	20.2692	FALSE	40.6154	FALSE	42.9231	TRUE	CD206- Mac
M40	d43c643a-0165-4d03-9c0a-a6375cf9964e	6556.2	4633	89.8852	28.7541	FALSE	53.9524	FALSE	29.4524	FALSE	15.8571	FALSE	37.8095	FALSE	131.786	TRUE	CD206- Mac
M40	73fbfd69-2e1a-40bc-a895-c48fe1d17ac1	5814.2	4708.2	91.1383	47.734	TRUE	38.7912	FALSE	21.3297	FALSE	11.1319	FALSE	29.0659	FALSE	74.7912	TRUE	CD206- Mac
M40	3285dc39-ce7b-405a-9652-ee8cdab91e9b	6170.2	4738.4	103.122	10.561	FALSE	33.4083	FALSE	28.1417	FALSE	9.7417	FALSE	29.4	FALSE	76.1917	TRUE	CD206- Mac
M40	6a744345-26fb-4e4a-b2d1-907a0fc83015	7494	4110.7	88.0278	23.7222	FALSE	24.2759	FALSE	14.931	FALSE	7.7126	FALSE	22.5977	FALSE	80.0345	TRUE	CD206- Mac
M40	8090a62d-3133-4c41-b383-35462aefca0f	6823.1	4488.4	91.6124	8.2636	FALSE	22.7739	FALSE	13.1043	FALSE	7.1652	FALSE	24.1826	FALSE	85.287	TRUE	CD206- Mac
M40	c5faaeba-574f-4256-a3f3-12ee9fd86f7f	8268.5	4423.4	82.3647	15.9059	FALSE	33.0421	FALSE	16.4737	FALSE	12.6105	FALSE	29.4	FALSE	57.3789	TRUE	CD206- Mac
M40	c8bf9b09-4e62-4a12-a713-c8305d768274	7878.2	4436.9	82.9468	67.5532	TRUE	39.7356	FALSE	28	FALSE	15.1494	FALSE	31.4253	FALSE	193.218	TRUE	CD206- Mac
M40	2e578a09-e083-4459-92b8-766739b1daf5	8173.8	4511.5	92.0101	28.2323	FALSE	26.8444	FALSE	20.1444	FALSE	10.4556	FALSE	24.2444	FALSE	115.2	TRUE	CD206- Mac
M40	491ee828-7a0b-4889-9ec2-ed492340bee8	8391.2	4537.2	83.0814	148.5	TRUE	33	FALSE	19.907	FALSE	10.9767	FALSE	22.3023	FALSE	51.3023	TRUE	CD206- Mac
M40	f383d444-aece-46cb-aa82-302d93859faa	7972.8	4635.6	99.0816	21.6224	FALSE	30.1239	FALSE	15.885	FALSE	8.3451	FALSE	27.7434	FALSE	69.8938	TRUE	CD206- Mac
M40	c2a88769-58ca-4408-95b4-528dc13064a4	9135.9	3867.5	78.5595	68.4643	TRUE	28.2118	FALSE	17.9529	FALSE	10.4941	FALSE	23.4471	FALSE	137.141	TRUE	CD206- Mac
M40	a8ed5045-f016-40db-b6af-1242d0a4e4b7	8690.9	3905.3	77.2055	84.6027	TRUE	35.8933	FALSE	27.2933	FALSE	13	FALSE	30.88	FALSE	193.013	TRUE	CD206- Mac
M40	bc0813df-e0a5-4179-b489-d854ee9b6dfc	8764.7	4397.4	87.7386	14.4545	FALSE	33.2308	FALSE	19.6154	FALSE	9.5604	FALSE	24.4835	FALSE	82.8901	TRUE	CD206- Mac
M40	81bd4f6c-1587-4a36-bea6-014e4a8a9d6d	8643.3	4452	80.9447	12.011	FALSE	47.0685	FALSE	29.3014	FALSE	11.9795	FALSE	32.2397	FALSE	70.2603	TRUE	CD206- Mac
M40	6842e096-ba47-40e2-b27a-e0a0823b3204	2672.9	5389	87.1863	8.6471	FALSE	35.0349	FALSE	12.1744	FALSE	7.1395	FALSE	42.8605	FALSE	69.9535	TRUE	CD206- Mac
M40	cdc17509-1c7f-48eb-8b0a-79c61c920723	2524.1	5597.7	84.1835	180.56	TRUE	40.0909	FALSE	17.6705	FALSE	18.1818	FALSE	32.9545	FALSE	59.3523	TRUE	CD206- Mac
M40	157838b7-a890-4228-8fdb-8aebdbddca78	2557.3	5682.5	95.1466	10.7328	FALSE	47.1798	FALSE	15.2697	FALSE	10.0449	FALSE	32.9888	FALSE	57.1011	TRUE	CD206- Mac
M40	c75dd562-2856-4021-b2c9-7daea21f74bf	3036.2	5091.3	88.75	13.2656	FALSE	32.8919	FALSE	14.1802	FALSE	8	FALSE	27.5225	FALSE	84.9459	TRUE	CD206- Mac
M40	038f9630-f53b-4311-a3e2-67eda177e0c0	3570.2	5665.2	92.4301	18.6989	FALSE	31.7108	FALSE	11.1807	FALSE	7.1205	FALSE	37.6506	FALSE	51.747	TRUE	CD206- Mac
M40	86fc7a26-1181-4529-8778-53ea37dbe330	4599.3	5436.2	90.6067	45.3933	FALSE	44.8235	FALSE	23.1647	FALSE	12.3765	FALSE	32.9647	FALSE	122	TRUE	CD206- Mac
M40	156b09c8-40a1-47dd-8120-5fd4bff6cc90	3854.1	5744.6	81.4466	31.1942	FALSE	29.3563	FALSE	18.5747	FALSE	8.9885	FALSE	23.1149	FALSE	121.391	TRUE	CD206- Mac
M40	4d516534-5fe0-4009-b37c-c68445950871	5503.4	4943.2	92.4737	12.1228	FALSE	23.7794	FALSE	11.9412	FALSE	7.2647	FALSE	25.6324	FALSE	62.8235	TRUE	CD206- Mac
M40	cf23803e-0a18-4139-b275-ace31c32f277	5245	5095.5	90.6947	52.3158	TRUE	25.25	FALSE	12.7609	FALSE	8.2174	FALSE	21.2826	FALSE	68.9565	TRUE	CD206- Mac
M40	fed8c65a-9111-47aa-bfaa-31a64bc6a2ef	5290.8	5116.8	94.4946	8.6559	FALSE	24.2022	FALSE	13.8427	FALSE	9.5169	FALSE	23.764	FALSE	76.9663	TRUE	CD206- Mac
M40	c48291f1-5445-4585-8f59-1df843a94371	5058.9	5142.1	98.0522	10.687	FALSE	65.2366	FALSE	23.3871	FALSE	15.6344	FALSE	42.3548	FALSE	66.4839	TRUE	CD206- Mac
M40	cf5eb385-df16-4dd5-a7cd-e9591a422d97	5429.4	5364.4	89.1818	18.3864	FALSE	32.9057	FALSE	16.3868	FALSE	8.7547	FALSE	28.1981	FALSE	84.9906	TRUE	CD206- Mac
M40	b5438660-6d6c-4940-8747-79f12e4fe7a3	4965.6	5678	107	9.9507	FALSE	32.0328	FALSE	14.0902	FALSE	7.2951	FALSE	32.5984	FALSE	70.7049	TRUE	CD206- Mac
M40	d2bc2582-827e-4d5f-91ef-a21ff9bca7b1	6588.1	4869.1	83.8125	47.65	TRUE	28.4177	FALSE	19.2025	FALSE	10.6582	FALSE	25.1266	FALSE	107.709	TRUE	CD206- Mac
M40	b526f54c-1578-44b1-a112-1561bc6314b1	6070	5019.9	99.3131	12.1919	FALSE	25.1111	FALSE	15.5741	FALSE	6.7778	FALSE	23.1296	FALSE	53.7315	TRUE	CD206- Mac
M40	e62b9b18-9f93-46bd-aaca-76c4a76e8e61	5927.9	5071.8	101.985	10.7426	FALSE	32.287	FALSE	17.7315	FALSE	8.7963	FALSE	26.9167	FALSE	113.685	TRUE	CD206- Mac
M40	3732b766-88df-4ee4-a78b-cac62d50621f	5961.5	5111.4	106.931	36.3288	FALSE	32.6395	FALSE	15.814	FALSE	9.1512	FALSE	31.5233	FALSE	101.407	TRUE	CD206- Mac
M40	0c3ce831-c3ba-4c03-9aa8-34ff0b7fad1e	6464.1	5128.1	106.816	51.4286	TRUE	29.1146	FALSE	16.5104	FALSE	9.6562	FALSE	24.6771	FALSE	84.0312	TRUE	CD206- Mac
M40	95cbe982-3f85-4205-9257-09b3cc5bd1d1	5787.8	5253.3	95.0073	13.9854	FALSE	26.8037	FALSE	13.3832	FALSE	6.9626	FALSE	26.9533	FALSE	97.2617	TRUE	CD206- Mac
M40	b79637f4-d2b6-4cdc-ae36-bad8c9aab0de	6306.7	5273.6	98.6364	47.0779	TRUE	28.9204	FALSE	17.0442	FALSE	9.5398	FALSE	24.4425	FALSE	127.611	TRUE	CD206- Mac
M40	34cfb579-ad47-487a-90f8-21940d251eb2	6218.8	5303.3	90.325	8.0375	FALSE	24.1316	FALSE	11.5395	FALSE	7.4211	FALSE	22.2632	FALSE	57.4211	TRUE	CD206- Mac
M40	919d5c1a-d7eb-4be2-957c-49af9c12b9ce	6631.4	5357.2	96.6667	101.938	TRUE	43.4931	FALSE	19.7397	FALSE	11.1644	FALSE	29.5616	FALSE	47.7534	TRUE	CD206- Mac
M40	f371bebd-3b0e-4c46-9615-23144a5ba744	6403.1	5384.2	95.9426	34.0164	FALSE	30.4175	FALSE	20.8252	FALSE	9.4175	FALSE	24.6602	FALSE	88.6796	TRUE	CD206- Mac
M40	1c372fee-1e81-4d93-8046-43d4655cb531	6230.4	5454.8	99.1186	76.3305	TRUE	47.6907	FALSE	29.3608	FALSE	15.701	FALSE	36.4742	FALSE	173.701	TRUE	CD206- Mac
M40	4ec81668-86ac-4c2a-a8dc-ac52f7967adb	6213	5456.6	92.7349	17.5181	FALSE	28.4444	FALSE	17.5111	FALSE	8.5778	FALSE	25.6222	FALSE	101.2	TRUE	CD206- Mac
M40	9ee3503b-809c-4a1d-9e46-8aab1d997734	6080.3	5500.9	94.7016	65.75	TRUE	37.3267	FALSE	17.5446	FALSE	9.901	FALSE	26.8218	FALSE	105.129	TRUE	CD206- Mac
M40	11cef8ac-ad92-4445-ba1d-a41bff1a704f	7192.4	5026.2	101.885	35.6354	FALSE	32.3523	FALSE	23.2273	FALSE	10.0795	FALSE	26.9091	FALSE	169.829	TRUE	CD206- Mac
M40	cfd0076b-786e-46b7-bc9d-98d8979ebfa9	8101	5020.8	86.2162	15.7027	FALSE	29.3253	FALSE	21.1084	FALSE	8.3614	FALSE	23.8916	FALSE	87.2651	TRUE	CD206- Mac
M40	9e9a565f-9be8-449a-bf53-fea22f6f0c03	8166.6	5024.5	96.6	25.8	FALSE	26.8095	FALSE	17.1548	FALSE	10.9762	FALSE	25.2976	FALSE	87.6667	TRUE	CD206- Mac
M40	6137ea8e-7977-4783-9f18-72a30d0e758d	8072.9	5385.9	103.906	24.2235	FALSE	29.2025	FALSE	18.7215	FALSE	9.0253	FALSE	26.2152	FALSE	123.683	TRUE	CD206- Mac
M40	af7ad5c2-fbe2-4e26-8f2f-8acfa0cb0fe6	8649.9	4823.2	80.064	52.416	TRUE	31.0784	FALSE	17.451	FALSE	10.6471	FALSE	24.2059	FALSE	110.304	TRUE	CD206- Mac
M40	c0f43ee8-fc70-4f45-a0e0-fbc2d1ce71a5	9347.8	5278	90.2545	34.2182	FALSE	33.1867	FALSE	17.4267	FALSE	11.7467	FALSE	26.12	FALSE	70.9467	TRUE	CD206- Mac
M40	e5299a90-27a9-4f6f-8487-a783bb1e5092	8668.6	5577.2	94.5796	8.0828	FALSE	30.9474	FALSE	11.4474	FALSE	6.5702	FALSE	49.3684	FALSE	97.2368	TRUE	CD206- Mac
M40	a12d1b44-5c41-4038-9cea-2930b61e3487	9288.5	5706.6	79.5362	43.9275	FALSE	24.8514	FALSE	18.2838	FALSE	10.7703	FALSE	24.5	FALSE	163.527	TRUE	CD206- Mac
M40	750846e3-5d33-4feb-bcc9-6bb4e7835444	1470.2	5866.9	126.283	21.1576	FALSE	48.359	FALSE	18.8803	FALSE	12.1282	FALSE	41.7863	FALSE	136.709	TRUE	CD206- Mac
M40	9f73b765-77d7-4ad0-b82c-a528fb6b2e5d	2360.3	6529	84.2625	7.1375	FALSE	43.1978	FALSE	20.8022	FALSE	9.3626	FALSE	29.3407	FALSE	96.8571	TRUE	CD206- Mac
M40	0e88fd9b-bae0-439c-927e-0ea5da852c9c	3273.2	6052.7	85.3636	8.1169	FALSE	57.0941	FALSE	21.8	FALSE	12.9882	FALSE	35.7176	FALSE	47.2471	TRUE	CD206- Mac
M40	1e4951e3-3d94-4c06-9c38-fe5d831b772c	3759.1	6407.8	83.0414	45.7862	FALSE	34.2521	FALSE	13.8571	FALSE	8.3361	FALSE	24.8824	FALSE	51.2269	TRUE	CD206- Mac
M40	93b36172-445e-43a7-91f0-4d78fe1a5f7b	3273.7	6433.4	91.3333	8.3333	FALSE	26.169	FALSE	11.2394	FALSE	6.7183	FALSE	27.0423	FALSE	66.0282	TRUE	CD206- Mac
M40	ba1abecb-0414-470a-aac1-9b73532c8dc7	3002.4	6571.1	89.0522	14.9304	FALSE	29.1837	FALSE	12.949	FALSE	7.1531	FALSE	25.4592	FALSE	63.7551	TRUE	CD206- Mac
M40	428acfba-4a98-4403-9ee5-f0b153a5eac3	3287	6598.9	90.5271	12.9225	FALSE	33.6869	FALSE	18.2929	FALSE	9.3636	FALSE	25.9293	FALSE	98.3939	TRUE	CD206- Mac
M40	b97eed68-eaff-4dfd-b2a2-cd3d0faf0adc	3294.8	6618.9	99.011	17.2637	FALSE	25.1319	FALSE	14.2637	FALSE	7.2088	FALSE	28.1868	FALSE	130.483	TRUE	CD206- Mac
M40	5310e47c-48d3-4087-85b7-1aea3a379409	3553.8	6630.9	106.008	20.0407	FALSE	34.3366	FALSE	14.4356	FALSE	7.703	FALSE	41.396	FALSE	81.7129	TRUE	CD206- Mac
M40	7bbf661d-ca2f-49c1-9523-218c7efd010a	3041.7	6636.2	91.5246	5.7869	FALSE	27.0123	FALSE	14.8395	FALSE	7.4074	FALSE	22.2716	FALSE	55.1358	TRUE	CD206- Mac
M40	2a30b14a-f9ca-4edf-b3b7-160f33ada09f	4581.9	5810.6	83.6633	10.9184	FALSE	36.8023	FALSE	19.1279	FALSE	9.9535	FALSE	26.9884	FALSE	114.756	TRUE	CD206- Mac
M40	87b50457-5eb5-495b-bd08-95589be3a1af	4677	5834	87.3836	5.2466	FALSE	41.9881	FALSE	16.7143	FALSE	8.9167	FALSE	29.2976	FALSE	64.881	TRUE	CD206- Mac
M40	836bc747-e3c7-430a-b14b-d8fb4b58f618	4533.4	5859.1	86.4452	18.0753	FALSE	55.5347	FALSE	26.5941	FALSE	13.8119	FALSE	45.2475	FALSE	85.5545	TRUE	CD206- Mac
M40	7c9ff93c-be36-4987-a3cd-383b1603cfce	4181	6271.3	94.8026	20.1579	FALSE	64.4231	FALSE	33.7949	FALSE	16.4231	FALSE	42.0385	FALSE	132.359	TRUE	CD206- Mac
M40	774431fd-28b0-4140-ac60-e3cc1bf76883	5014.5	6067.1	103.72	31.81	FALSE	50.1034	FALSE	22.8046	FALSE	12.6207	FALSE	32.6782	FALSE	84.0345	TRUE	CD206- Mac
M40	8c652d1a-310f-451e-8b3a-3ad890cf022c	5309.4	6082.1	88.7377	7.1311	FALSE	28.2113	FALSE	13.0986	FALSE	8.9296	FALSE	22.1408	FALSE	55.9296	TRUE	CD206- Mac
M40	80de2de0-5b10-4dd1-ba53-b1008d18adb1	5201.5	6129	87.5859	8.1717	FALSE	31.6591	FALSE	17.8409	FALSE	8.5	FALSE	26.2386	FALSE	112.421	TRUE	CD206- Mac
M40	932bb5a2-f0f8-458e-bd04-448c0587e785	5528.2	6187.4	106.979	9.4437	FALSE	30.2617	FALSE	13.9065	FALSE	7.8505	FALSE	26.1308	FALSE	59.0841	TRUE	CD206- Mac
M40	a61c9303-edfb-41f4-8ccc-e3ce728d1929	4901.8	6224	94.8889	23.1905	FALSE	45	FALSE	21.6024	FALSE	10.4337	FALSE	28.7229	FALSE	102.904	TRUE	CD206- Mac
M40	6a7b9a70-2edd-401c-af46-53f389c3e664	6459	5729.7	85.9688	31.7	FALSE	24.3243	FALSE	14.9189	FALSE	8.3964	FALSE	20.3333	FALSE	94.2703	TRUE	CD206- Mac
M40	f91a3c5b-c514-4eab-9969-ebd22c006574	6402.2	5753.5	92.0764	17.6178	FALSE	42.4679	FALSE	17.5596	FALSE	10.3303	FALSE	41.1927	FALSE	81.7156	TRUE	CD206- Mac
M40	82c8d03a-dd35-4a04-a1a8-0a49af7382ca	6234.6	6044	95.1905	36.6746	FALSE	27.8713	FALSE	14.2178	FALSE	7.2376	FALSE	21.9901	FALSE	61.0792	TRUE	CD206- Mac
M40	291f1db0-7302-4170-98bc-62a0588c3fd0	6224.7	6065.4	94.3269	47.6058	TRUE	34.4381	FALSE	17.0381	FALSE	9.2571	FALSE	24.9048	FALSE	72.0952	TRUE	CD206- Mac
M40	24e1ef05-5467-4787-b423-913b2336649f	5933.5	6069.4	87.0227	12.3409	FALSE	31.8659	FALSE	18.4756	FALSE	8.878	FALSE	24.9512	FALSE	100.402	TRUE	CD206- Mac
M40	028f445e-fbe7-4f9d-bd37-9a7a14974f8b	5905.4	6465.4	89.3311	6.2053	FALSE	27.9123	FALSE	13.2368	FALSE	7.1316	FALSE	22.4123	FALSE	70.2719	TRUE	CD206- Mac
M40	0a818922-40cc-4cfa-bd34-73fcd26b1a76	6965.6	5753.8	89.4272	17.1748	FALSE	29.8174	FALSE	14.8696	FALSE	11.7652	FALSE	40.0696	FALSE	85.7391	TRUE	CD206- Mac
M40	c1506f7b-e283-45a5-9e65-6595b3c219a1	7337	5778.1	99.506	46.512	TRUE	49.8857	FALSE	24.7071	FALSE	13.9357	FALSE	36.8286	FALSE	97.3786	TRUE	CD206- Mac
M40	86a788a4-ba2f-416f-b59d-070d3d006414	6990.9	6100.8	105.459	24.0063	FALSE	32.9469	FALSE	19.7257	FALSE	8.7434	FALSE	23.6283	FALSE	112.389	TRUE	CD206- Mac
M40	cdf6265f-b7ef-4bd7-b120-c0fc506d2c28	7515	6335.4	100.688	40.9745	FALSE	33.0855	FALSE	18.0684	FALSE	9.3248	FALSE	26.0513	FALSE	107.872	TRUE	CD206- Mac
M40	feef1921-988c-4834-8f82-fae3be6b39be	6858.4	6431.4	96.4167	8.631	FALSE	31.45	FALSE	16.825	FALSE	7.85	FALSE	27.225	FALSE	79.0875	TRUE	CD206- Mac
M40	02a38bee-6521-4e87-a105-1baa6690634d	8037.5	5885.4	107.165	60.0783	TRUE	33.3656	FALSE	20.172	FALSE	10.4946	FALSE	26.6344	FALSE	178.871	TRUE	CD206- Mac
M40	2d32dd09-2aae-4f4d-84b8-81a167d3f175	8187.1	6284.8	94.2621	19.2621	FALSE	40.798	FALSE	20.8788	FALSE	10.5051	FALSE	36.5556	FALSE	104.909	TRUE	CD206- Mac
M40	27eb1417-03fe-436f-b13c-707e543ac42e	7898.2	6487	93.1148	53.8443	TRUE	30.4783	FALSE	16.4783	FALSE	9.0109	FALSE	23.9891	FALSE	72.7283	TRUE	CD206- Mac
M40	4cde4025-58f6-44a2-8100-3921f030e477	8679.7	6098.8	84.9429	118.657	TRUE	53.675	FALSE	26.675	FALSE	15.675	FALSE	33.1	FALSE	107.025	TRUE	CD206- Mac
M40	31358cdb-a2ae-489f-afea-d215562f7bd1	9066	6316.3	94.3303	69.4495	TRUE	30.1209	FALSE	21.9231	FALSE	11.5714	FALSE	25.1648	FALSE	119.868	TRUE	CD206- Mac
M40	3684595a-509e-4998-8267-055b71fe40f4	9277	6547.5	86.9146	36.4146	FALSE	33.1786	FALSE	20.4048	FALSE	12.3333	FALSE	24.5714	FALSE	150.964	TRUE	CD206- Mac
M40	82a3125a-619f-4fcd-8459-0b93cea8b76b	8955	6600.6	97.5385	21.8	FALSE	27.027	FALSE	18	FALSE	11.0135	FALSE	28.7838	FALSE	119.27	TRUE	CD206- Mac
M40	d5de843b-309d-45da-9cc3-03a4f48f7f8d	2034.3	7003.7	83.0317	17.3175	FALSE	52.3766	FALSE	24.5195	FALSE	10.5844	FALSE	29.7403	FALSE	91.961	TRUE	CD206- Mac
M40	d48a6927-4c01-43ef-9ef6-1a868bbf543e	2363.2	7303.3	87.5354	28.1919	FALSE	59.1616	FALSE	26.8081	FALSE	12.3131	FALSE	40.0707	FALSE	74.9697	TRUE	CD206- Mac
M40	7b4dcd69-328d-4f10-b375-25bb715ddf4e	3727.7	6735.4	92.88	9.3467	FALSE	25.8854	FALSE	12.1146	FALSE	6.9062	FALSE	20.8646	FALSE	64.8021	TRUE	CD206- Mac
M40	0468ad38-069e-492c-ab8a-37c5917eaa9e	3037.9	6740.4	80.6308	5.4462	FALSE	29.0658	FALSE	14.5526	FALSE	7.3684	FALSE	22.4737	FALSE	66.0395	TRUE	CD206- Mac
M40	5780ac41-5508-4ffc-a360-90008cfd1ecf	3674	6975.5	110.952	28.2688	FALSE	24.104	FALSE	13.6	FALSE	8.632	FALSE	21.344	FALSE	97.144	TRUE	CD206- Mac
M40	ed56970d-6357-49af-9dc9-9ec8a461b270	3403.5	7027.4	90.2585	14.7279	FALSE	29.0093	FALSE	16.3148	FALSE	7.5185	FALSE	27.0648	FALSE	74.4074	TRUE	CD206- Mac
M40	030af29f-58f8-4607-9aec-5297d0f031d0	3210	7079.1	91.0476	7.3333	FALSE	33.6923	FALSE	20.4038	FALSE	9.625	FALSE	28.0385	FALSE	103.99	TRUE	CD206- Mac
M40	adbfa48f-3c70-4316-847c-09aa143a9476	2883.1	7312.8	82.6159	21.1304	FALSE	43.0603	FALSE	22.431	FALSE	10.7931	FALSE	28.6897	FALSE	78.9914	TRUE	CD206- Mac
M40	70af8e23-e929-4776-b8db-769e83ba6146	3293.4	7599.4	81.2619	14.25	FALSE	35.4086	FALSE	21.828	FALSE	8.6882	FALSE	25.5806	FALSE	99.3979	TRUE	CD206- Mac
M40	248eb23c-1601-4967-8be9-e01ee67fbf5c	5234.7	6836.3	106.933	12.5769	FALSE	41.7551	FALSE	17.449	FALSE	9.7653	FALSE	38.6735	FALSE	85.1531	TRUE	CD206- Mac
M40	1abd9863-4252-4070-97bc-a18918943553	5630.8	7038.7	89.0192	50.8558	TRUE	44.5778	FALSE	22.6667	FALSE	12.5778	FALSE	30.2444	FALSE	66.2444	TRUE	CD206- Mac
M40	b1f6ecd3-a9f1-4685-8ac4-07a914b42e10	5670.6	7080.6	106.536	20.631	FALSE	44.8605	FALSE	22.1628	FALSE	14.0349	FALSE	34.1279	FALSE	67.686	TRUE	CD206- Mac
M40	f4c4cf83-a719-4930-b683-b90f77c31956	5053.1	7433.9	82.5841	28	FALSE	41.6082	FALSE	20.4845	FALSE	14.0309	FALSE	27.8763	FALSE	151.845	TRUE	CD206- Mac
M40	10de285b-58ec-4bec-837a-92f437a1a9ef	5230.4	7453.9	96.5949	10.5316	FALSE	33.8772	FALSE	13.9561	FALSE	7.6228	FALSE	32.614	FALSE	70.2982	TRUE	CD206- Mac
M40	795239c3-d44e-4355-856f-9966f02dafe0	4990.1	7564.3	88.6212	42.6212	FALSE	34	FALSE	17.1507	FALSE	9.3151	FALSE	26.1507	FALSE	84.1781	TRUE	CD206- Mac
M40	4083720e-e6ea-4264-9180-58a7ff9b30ff	5713	7593.3	90.125	47.9632	TRUE	37.5962	FALSE	23.3654	FALSE	11.875	FALSE	28.3269	FALSE	92.7692	TRUE	CD206- Mac
M40	6c7fad4e-e710-4968-89bf-2919ce3ef3e0	6225	6730.3	91.1461	9.6124	FALSE	33.7899	FALSE	17.1765	FALSE	8.5798	FALSE	24.3697	FALSE	64.3782	TRUE	CD206- Mac
M40	dd4b8d2c-8bce-4d1c-8e83-fce6f42f5a9a	5715.1	6801	84.8625	18.2125	FALSE	32.5926	FALSE	16.9136	FALSE	8.2222	FALSE	25.2346	FALSE	62.7778	TRUE	CD206- Mac
M40	b53e3e77-7c32-4c66-aadc-41e48f9fbcb0	6035.7	6951.1	91.1667	30.0694	FALSE	41.076	FALSE	17.3671	FALSE	8.8861	FALSE	27.8608	FALSE	72.7975	TRUE	CD206- Mac
M40	da3106d1-a525-4ec1-a3af-79e4648c1313	5856.5	7033.1	94.9118	16.9044	FALSE	35.4466	FALSE	13.8835	FALSE	6.8835	FALSE	47.699	FALSE	66.8058	TRUE	CD206- Mac
M40	b02767f9-3c03-4cc6-a6f6-7c20556b1590	5740.9	7108.4	94.5	17.2051	FALSE	36.8675	FALSE	27.9759	FALSE	8.6988	FALSE	29.8313	FALSE	44.5422	TRUE	CD206- Mac
M40	52a66c75-bd81-4c8e-b6dc-f8519703b026	6097.3	7229.3	92.6638	10.7328	FALSE	49.3458	FALSE	23.3925	FALSE	12.2056	FALSE	34.6168	FALSE	81.2804	TRUE	CD206- Mac
M40	53615cd9-a33f-4171-8542-c8bb68b1128b	7226.2	6798.6	119.099	106.44	TRUE	37.3333	FALSE	25.7011	FALSE	11.8966	FALSE	37.2989	FALSE	185.862	TRUE	CD206- Mac
M40	3b3f3b4d-414d-41e4-8337-3eb255decaf1	7197.7	6871.6	82.8194	48.529	TRUE	24.1682	FALSE	17.0093	FALSE	8.0748	FALSE	21.4486	FALSE	148.514	TRUE	CD206- Mac
M40	4f35f743-220f-48ff-9030-5dee8b3c4c44	7035.1	6946.4	88.1613	29.4731	FALSE	31.1412	FALSE	17.1529	FALSE	8.8	FALSE	24.7412	FALSE	85.1176	TRUE	CD206- Mac
M40	fc313454-5b3d-4f03-8dbe-792fbca88be8	6964	7037.6	89.5753	7.1644	FALSE	25.061	FALSE	18.8659	FALSE	8.1951	FALSE	23.1341	FALSE	104.756	TRUE	CD206- Mac
M40	54f32fee-4c50-4e6a-aa3c-c44c2d4c1e13	6996.4	7050	91.2483	31.2828	FALSE	36.1008	FALSE	21.7227	FALSE	9.0672	FALSE	24.6134	FALSE	89.2521	TRUE	CD206- Mac
M40	ab0dec0b-5b12-4df4-803c-825c36762a8c	7066.7	7080.2	85.887	25.7043	FALSE	39.0385	FALSE	18.3462	FALSE	9.0577	FALSE	40.5288	FALSE	61.4808	TRUE	CD206- Mac
M40	4a0360a1-97d5-4bbc-8d57-e9e8f6ab3cf1	7052.3	7148.7	89.4308	15.6846	FALSE	32.3611	FALSE	18.6296	FALSE	8.1111	FALSE	22.5833	FALSE	42.1111	TRUE	CD206- Mac
M40	18cd41f4-9693-4375-887f-761555949992	7344.3	7215.9	95.5632	30.7816	FALSE	53.5532	FALSE	34.2234	FALSE	15.3404	FALSE	33.6915	FALSE	80.383	TRUE	CD206- Mac
M40	ef23ed48-0769-4d21-af8c-122295ddad9c	6813.2	7327.8	94.9938	11.3938	FALSE	41.0227	FALSE	21.5985	FALSE	9.6212	FALSE	34.2727	FALSE	70.4167	TRUE	CD206- Mac
M40	5fb485cd-686d-40ed-b1d9-27959352942c	8160.8	6761	113.638	38.4638	FALSE	35.0777	FALSE	22.6602	FALSE	10.0485	FALSE	41	FALSE	156.117	TRUE	CD206- Mac
M40	8960ad2e-79b0-4ce7-9ab1-d7f385ca3ea3	8459.2	7184.8	81.7536	14.8696	FALSE	36.8701	FALSE	20.7273	FALSE	8.5195	FALSE	25.0649	FALSE	76.0649	TRUE	CD206- Mac
M40	2b77f19a-77c1-487b-81db-af408165a154	8307.1	7224.8	83.8843	22.5372	FALSE	33.0217	FALSE	24.7065	FALSE	10.0326	FALSE	24.1957	FALSE	137.424	TRUE	CD206- Mac
M40	4d2817dd-63ee-4756-8133-7887c7e70382	8047.8	7272	82.8763	45.3918	FALSE	34.4767	FALSE	22.407	FALSE	9.5349	FALSE	24.4651	FALSE	72.907	TRUE	CD206- Mac
M40	a7dfb954-5f58-461e-8ff6-8839b902b58a	7724.1	7366.7	92.9552	52.0149	TRUE	28.2105	FALSE	22.4868	FALSE	9.5263	FALSE	25.4079	FALSE	115.145	TRUE	CD206- Mac
M40	815923d1-78b9-4f2a-b510-f858e079ea44	9267.8	7309.9	108.6	67.7048	TRUE	38.8723	FALSE	19.7766	FALSE	13.2447	FALSE	31.6915	FALSE	130.84	TRUE	CD206- Mac
M40	a555e5d6-513f-469f-9c17-89810a9ee567	8785.2	7347.6	93.4022	13.9565	FALSE	46.0261	FALSE	18.487	FALSE	9.6609	FALSE	45.4957	FALSE	64.9652	TRUE	CD206- Mac
M40	30d9b359-7843-4c05-9c07-8860886819d4	9257.2	7423.3	107.227	34.9076	FALSE	30.4386	FALSE	16.6667	FALSE	11.0351	FALSE	29.1053	FALSE	146.79	TRUE	CD206- Mac
M40	bfabc2ea-9e4d-419d-9c50-ff85260f2b33	2577.6	7954.2	90.3294	26.4471	FALSE	28.5114	FALSE	14.7727	FALSE	8.1591	FALSE	23.4091	FALSE	74.5114	TRUE	CD206- Mac
M40	46f38c6e-5fcd-451d-8024-6e41276b5f31	2465.6	7978.9	80.5833	54.3333	TRUE	29.8621	FALSE	15.3333	FALSE	8.023	FALSE	22.5172	FALSE	86.5057	TRUE	CD206- Mac
M40	76de98ab-10ce-4464-bd9a-537bbb121f87	3177	7779.5	78.8218	36.2574	FALSE	33.7391	FALSE	16.4348	FALSE	8.6739	FALSE	23.2065	FALSE	93.2283	TRUE	CD206- Mac
M40	35938f9a-29e0-47d0-a8e5-95522fe5d5f6	2872.6	7779.2	90.8812	31.703	FALSE	30.5979	FALSE	13.6804	FALSE	6.9588	FALSE	22.4227	FALSE	46.1649	TRUE	CD206- Mac
M40	75b75ac2-3241-4871-bce4-27448fabcea4	3665.7	8001.7	90.1111	18.6444	FALSE	33.68	FALSE	15.44	FALSE	8.54	FALSE	28.52	FALSE	99.84	TRUE	CD206- Mac
M40	e8f6dab0-41ac-44e5-a12c-40422755c651	2927.3	8051.8	81.837	9.5543	FALSE	52.6477	FALSE	23.9091	FALSE	11.7727	FALSE	30.5568	FALSE	72.4886	TRUE	CD206- Mac
M40	163e4a9a-260d-4581-9a28-72d964edd8e1	3399.2	8184.6	87.75	43.4265	FALSE	34.3947	FALSE	20.4474	FALSE	10	FALSE	24.7763	FALSE	128.763	TRUE	CD206- Mac
M40	1dc8738b-dd43-41cd-b112-bedf84e0e5e5	3952.5	7781.9	85.194	16.7463	FALSE	36.4459	FALSE	18	FALSE	8.2973	FALSE	39	FALSE	102.635	TRUE	CD206- Mac
M40	3961482b-c8f3-4d55-8a12-5b9ee9ba26a6	4225.4	8067.9	109.064	25.9273	FALSE	39.0973	FALSE	20.354	FALSE	9.3186	FALSE	30.9646	FALSE	122.186	TRUE	CD206- Mac
M40	9ac3a43d-e905-4abd-b641-95f64a04fca8	4161.7	8136.7	92.6302	204.034	TRUE	46.2	FALSE	22.4	FALSE	13.6	FALSE	36.1583	FALSE	45.85	TRUE	CD206- Mac
M40	8fd75aaa-2c1a-4172-9194-15f359d7c049	3905.9	8191	87.181	8.2476	FALSE	61.3656	FALSE	28.043	FALSE	16.2366	FALSE	39.8602	FALSE	76.9785	TRUE	CD206- Mac
M40	ca3a1f76-0777-4bec-a703-a626513abae7	3949.3	8234.9	100.343	21.2537	FALSE	35.5769	FALSE	16.9103	FALSE	9.1282	FALSE	26.7821	FALSE	56.2821	TRUE	CD206- Mac
M40	2618ba44-f658-4f09-9836-30820acfe93b	4379.9	8451.5	103	15.0505	FALSE	31.8812	FALSE	16.2871	FALSE	7.7327	FALSE	26.8218	FALSE	105.01	TRUE	CD206- Mac
M40	4433ba35-d315-454f-8f4b-3f2af956b867	4414.7	8551.4	131.579	28.1929	FALSE	41.2087	FALSE	22.0174	FALSE	9.5739	FALSE	40.487	FALSE	133.435	TRUE	CD206- Mac
M40	c7ce5967-3d5e-4f8a-b45c-380d5fe3e3b6	4963.4	7659.2	97.2475	90.9406	TRUE	49.0619	FALSE	20.4227	FALSE	12.0722	FALSE	34.2577	FALSE	48.8247	TRUE	CD206- Mac
M40	2a0f6ff0-8270-47f5-9a10-615101ce1bfc	5288.7	7694.7	95.9612	52.0874	TRUE	36.5149	FALSE	18.8812	FALSE	9.7525	FALSE	26.9604	FALSE	84.9307	TRUE	CD206- Mac
M40	6daff394-8379-44a6-b4b7-de666a0a021e	5646.7	7803.9	90.8462	27.7077	FALSE	36.3875	FALSE	17.575	FALSE	8.875	FALSE	31.9625	FALSE	58.925	TRUE	CD206- Mac
M40	8f3ccd33-aa90-4a5c-b152-bdedc59703ec	5445.4	7947.6	87.7718	25.7383	FALSE	38.1172	FALSE	18.4141	FALSE	8.375	FALSE	40.5547	FALSE	81.3672	TRUE	CD206- Mac
M40	8276ae20-4a3a-4545-9856-a8c5f7a4a730	5124.9	8168.7	97.5692	32.7692	FALSE	47.92	FALSE	21.48	FALSE	11.2267	FALSE	49.96	FALSE	84.3067	TRUE	CD206- Mac
M40	922f135f-615e-4a2a-8675-30d6a69a11f2	5470.6	8188.4	99.2596	54.8462	TRUE	50.8384	FALSE	26.0404	FALSE	12.5354	FALSE	31.0404	FALSE	114.899	TRUE	CD206- Mac
M40	cc020b92-4a9b-4401-839a-0d25417da040	5194.3	8251.9	88.25	24.4479	FALSE	29.2381	FALSE	21.7524	FALSE	8.2762	FALSE	23.9714	FALSE	77.3429	TRUE	CD206- Mac
M40	63070ad2-432a-48af-b101-c09a6ed926c8	5295.4	8256.7	90.9324	23.6351	FALSE	34.4819	FALSE	16.7711	FALSE	7.9036	FALSE	49.2289	FALSE	119.47	TRUE	CD206- Mac
M40	db81405b-a36c-4ff8-9792-17466da904da	4869	8331.1	85.5811	50.5405	TRUE	30.15	FALSE	20.1125	FALSE	8.5875	FALSE	27.525	FALSE	138.975	TRUE	CD206- Mac
M40	fb630c35-250a-4356-a4fe-43f2dd6665cd	5150.2	8517.9	96.5327	19.5981	FALSE	38.4674	FALSE	16.8043	FALSE	9.2065	FALSE	44.2283	FALSE	74.5217	TRUE	CD206- Mac
M40	74571cb5-dcd8-4ef6-96cc-e8e2c5ac5c89	5800.2	7753.3	86.4368	22.8851	FALSE	21.8942	FALSE	14.2308	FALSE	7.2885	FALSE	19.0577	FALSE	91.6827	TRUE	CD206- Mac
M40	de0ab9b0-1193-4d0a-8b33-6f7ece57e62c	5747.4	7871.2	93.0247	26.8889	FALSE	28.0875	FALSE	16.325	FALSE	7.1	FALSE	22.575	FALSE	121.2	TRUE	CD206- Mac
M40	3c7dc36f-bb31-4c7b-b2f4-2180fdbc54d0	6039.7	7871.8	94.4567	12	FALSE	32.0095	FALSE	15.8571	FALSE	7.5143	FALSE	30.2571	FALSE	53.3143	TRUE	CD206- Mac
M40	c3bcc540-1881-41c8-9269-79a44f03ca5a	5738.1	8188	98.7414	31.5345	FALSE	39.2206	FALSE	18.3824	FALSE	8.8235	FALSE	40.1029	FALSE	76.1324	TRUE	CD206- Mac
M40	f76de921-149c-4e20-b5e0-3220c4ef211d	6105.4	8323.9	93.9388	10.4796	FALSE	37.8837	FALSE	20.3256	FALSE	9.8023	FALSE	36.6047	FALSE	95.1977	TRUE	CD206- Mac
M40	f219c667-35ad-4c74-8d74-a5126118999f	6110.5	8485.3	87.3704	22.9852	FALSE	29.9364	FALSE	16.8818	FALSE	7.8182	FALSE	23.2091	FALSE	81.7545	TRUE	CD206- Mac
M40	40161a6c-b9c8-497e-92e5-c01a60780ae3	7409.1	7695.5	87.8557	9.8351	FALSE	26.3208	FALSE	18.7547	FALSE	8.0377	FALSE	23.5943	FALSE	72.9717	TRUE	CD206- Mac
[truncated: 64,701 more rows]
