# Supplementary material for: Revealing the crucial roles of suppressive immune microenvironment in cardiac myxoma progression
Source: Signal Transduct Target Ther. 2024 Aug 2;9:193. doi: 10.1038/s41392-024-01912-2 (PMC11294589; doi:10.1038/s41392-024-01912-2)
Supplement: Supplementary file 9 — Data S5 [file 41392_2024_1912_MOESM9_ESM.xlsx]

## Sheet: Sheet1
Data S5. Marker genes of non-immune clusters
Gene	P_val	Avg_log2FC	Pct_cluster	Pct_others	P_val_adj	Cluster
BPIFB1	0	1.67911	0.68	0.33	0	MC1
HP	0	1.41922	0.576	0.182	0	MC1
RBFOX1	0	1.15459	0.601	0.367	0	MC1
RSPO2	0	1.14438	0.395	0.162	0	MC1
CLU	0	0.929179	0.999	0.95	0	MC1
PLA2G2A	0	0.844778	1	0.977	0	MC1
PDE1A	0	0.782766	0.989	0.792	0	MC1
C3	0	0.767125	0.889	0.576	0	MC1
CP	0	0.764125	0.481	0.266	0	MC1
NTRK2	0	0.755771	0.776	0.481	0	MC1
ENPP2	0	0.729243	0.595	0.281	0	MC1
PLCXD3	0	0.717265	0.797	0.486	0	MC1
C7	0	0.700909	0.928	0.704	0	MC1
CFH	0	0.691117	0.993	0.911	0	MC1
RARRES1	0	0.683546	0.748	0.493	0	MC1
NEGR1	0	0.673886	0.854	0.659	0	MC1
PDE3B	0	0.668976	0.807	0.518	0	MC1
C1GALT1	0	0.604737	0.556	0.327	0	MC1
NRG1	0	0.603082	0.723	0.422	0	MC1
MGST1	0	0.598062	0.748	0.476	0	MC1
MIA	0	0.581407	0.931	0.745	0	MC1
PRLR	0	0.576389	0.508	0.237	0	MC1
CRISPLD1	0	0.574655	0.411	0.199	0	MC1
FMOD	0	0.571226	0.914	0.667	0	MC1
SERPINA3	0	0.549732	0.956	0.772	0	MC1
GALNT1	0	0.549149	0.971	0.841	0	MC1
PDZRN3	0	0.53274	0.611	0.363	0	MC1
ADAMTS19	0	0.528934	0.675	0.414	0	MC1
FGF10	0	0.51368	0.356	0.143	0	MC1
SCRG1	0	0.510632	0.341	0.16	0	MC1
PDE3A	0	0.507242	0.999	0.932	0	MC1
ACO1	0	0.506715	0.665	0.422	0	MC1
FAM160A1	0	0.505696	0.434	0.183	0	MC1
PDE7B	0	0.502209	0.968	0.807	0	MC1
TNFSF10	0	0.502161	0.839	0.613	0	MC1
BTG2	0	0.493818	0.81	0.589	0	MC1
MT1E	0	0.471989	0.598	0.378	0	MC1
NUCB2	0	0.464629	0.885	0.736	0	MC1
FGFR2	0	0.459408	0.55	0.303	0	MC1
PIEZO2	0	0.455555	0.656	0.398	0	MC1
SH3RF1	0	0.431909	0.676	0.439	0	MC1
ATP8A1	0	0.430812	0.645	0.388	0	MC1
CES1	0	0.430513	0.401	0.192	0	MC1
SERPINA5	0	0.416251	0.468	0.25	0	MC1
PLAAT3	0	0.396954	0.756	0.525	0	MC1
PLXNA4	0	0.386689	0.646	0.394	0	MC1
SRGN	0	0.377406	0.976	0.889	0	MC1
C1R	0	0.363233	0.952	0.795	0	MC1
ADAMTSL2	0	0.329336	0.336	0.14	0	MC1
GMDS	0	0.325949	0.919	0.771	0	MC1
ASS1	0	0.323889	0.433	0.223	0	MC1
GCHFR	0	0.316324	0.379	0.178	0	MC1
IFITM10	0	0.308076	0.316	0.138	0	MC1
SLC7A8	0	0.290975	0.31	0.133	0	MC1
TMSB4X	0	-0.689899	0.998	0.983	0	MC1
VIM	0	-0.704473	0.994	0.99	0	MC1
S100A10	0	-1.056	0.906	0.898	0	MC1
POSTN	0	-1.533	0.345	0.541	0	MC1
ID2	7.10838e-304	0.389438	0.85	0.659	1.73921e-299	MC1
SLPI	4.13745e-302	0.410664	0.883	0.653	1.01231e-297	MC1
RORA	5.16288e-300	0.41503	0.819	0.636	1.2632e-295	MC1
LDLRAD3	1.90157e-298	0.374232	0.765	0.552	4.65258e-294	MC1
PRELP	8.1344e-298	0.28702	0.379	0.186	1.99024e-293	MC1
CYTL1	2.78386e-296	0.386426	0.375	0.187	6.81127e-292	MC1
MECOM	6.84194e-296	0.314635	0.971	0.84	1.67402e-291	MC1
CA3	1.76036e-295	0.384173	0.301	0.135	4.30708e-291	MC1
MT1F	9.60375e-293	0.274226	0.335	0.154	2.34975e-288	MC1
PLCB1	5.36904e-288	0.318657	0.989	0.883	1.31364e-283	MC1
CAV1	4.66865e-283	-1.11303	0.237	0.41	1.14228e-278	MC1
TMSB10	1.79673e-281	-0.530664	0.994	0.975	4.39606e-277	MC1
PDGFRL	4.34672e-281	0.260529	0.332	0.156	1.06351e-276	MC1
NFE2L2	1.0808e-280	0.335654	0.954	0.845	2.6444e-276	MC1
SH3BGRL3	5.51881e-280	-0.787238	0.899	0.864	1.35029e-275	MC1
ESR2	1.96581e-278	0.375713	0.389	0.202	4.80975e-274	MC1
LEPR	3.83777e-277	0.388906	0.703	0.481	9.38987e-273	MC1
CDO1	2.20023e-275	0.271735	0.323	0.152	5.3833e-271	MC1
SPARC	1.94346e-274	-0.779611	0.78	0.788	4.75506e-270	MC1
C1S	1.47774e-271	0.33167	0.824	0.62	3.6156e-267	MC1
CYB5A	4.94599e-270	0.367538	0.682	0.461	1.21014e-265	MC1
CTHRC1	8.55112e-270	-0.890458	0.176	0.357	2.0922e-265	MC1
MAOB	1.09204e-268	0.377457	0.532	0.324	2.67189e-264	MC1
FAT4	1.16518e-260	0.458702	0.489	0.299	2.85086e-256	MC1
LAMA2	3.79151e-259	0.342756	0.7	0.475	9.27669e-255	MC1
ZBTB7C	1.00259e-257	0.295856	0.683	0.447	2.45303e-253	MC1
CFB	1.47036e-257	0.315173	0.489	0.283	3.59752e-253	MC1
GNAL	5.61388e-257	0.304389	0.331	0.165	1.37355e-252	MC1
SLCO1C1	1.05978e-250	0.369776	0.62	0.403	2.59297e-246	MC1
PRSS23	3.32067e-249	-0.873655	0.242	0.4	8.12469e-245	MC1
MSX1	2.35795e-248	0.330415	0.479	0.284	5.76921e-244	MC1
ACTB	3.51248e-242	-0.547988	0.936	0.912	8.594e-238	MC1
TNRC6C	1.2031e-240	0.336247	0.705	0.499	2.94363e-236	MC1
NLGN1	5.33556e-240	0.572668	0.584	0.39	1.30545e-235	MC1
BASP1	2.73458e-238	0.378401	0.903	0.738	6.6907e-234	MC1
S1PR3	3.7235e-238	0.322921	0.34	0.176	9.11029e-234	MC1
AQP5	8.51923e-237	0.279975	0.363	0.189	2.0844e-232	MC1
NFIB	1.52056e-234	0.316633	0.968	0.882	3.72035e-230	MC1
SPAG1	7.92987e-234	0.291102	0.413	0.232	1.9402e-229	MC1
SCG2	3.01012e-233	0.855872	0.386	0.224	7.36485e-229	MC1
HACD1	3.6601e-231	0.306428	0.306	0.152	8.95517e-227	MC1
CRIP1	1.05622e-229	-1.24719	0.39	0.522	2.58425e-225	MC1
SERPINF1	5.89741e-229	0.318467	0.435	0.25	1.44292e-224	MC1
CYP1B1	7.13111e-228	0.454934	0.497	0.306	1.74477e-223	MC1
RNF24	1.50719e-226	0.319329	0.877	0.694	3.68764e-222	MC1
RNF19A	2.31112e-219	0.418914	0.644	0.456	5.65462e-215	MC1
NPR3	8.88311e-219	0.385667	0.736	0.524	2.17343e-214	MC1
EXOC4	8.17514e-215	0.284023	0.871	0.701	2.00021e-210	MC1
MSRB2	1.0474e-214	0.320554	0.749	0.559	2.56267e-210	MC1
KCNT2	1.48929e-214	0.252656	0.856	0.652	3.64383e-210	MC1
PHGDH	4.87315e-212	0.281816	0.48	0.29	1.19231e-207	MC1
NTRK3	7.76038e-212	0.281303	0.305	0.154	1.89873e-207	MC1
PPP1R9A	4.47276e-211	0.253006	0.277	0.135	1.09435e-206	MC1
MCC	7.06179e-211	0.309101	0.644	0.447	1.72781e-206	MC1
WFDC2	1.42666e-209	0.370483	0.287	0.144	3.4906e-205	MC1
IDH1	1.56191e-204	0.259988	0.451	0.271	3.82153e-200	MC1
CMTM8	1.77723e-204	0.303963	0.464	0.288	4.34834e-200	MC1
IER2	3.73764e-204	0.353918	0.859	0.733	9.14488e-200	MC1
CREG1	6.86325e-203	0.268348	0.641	0.432	1.67923e-198	MC1
CHMP1B	2.86099e-202	0.347537	0.603	0.423	6.99998e-198	MC1
MYRIP	1.44123e-201	0.372878	0.436	0.264	3.52626e-197	MC1
SLC16A4	2.85911e-200	0.401681	0.503	0.324	6.99538e-196	MC1
BMI1	1.22059e-199	0.288321	0.575	0.385	2.98642e-195	MC1
ABCC4	4.20274e-199	0.328799	0.437	0.265	1.02828e-194	MC1
AL138828.1	1.10775e-192	0.329336	0.649	0.455	2.71033e-188	MC1
FAM171B	9.36593e-192	0.276422	0.363	0.208	2.29156e-187	MC1
LGALS1	5.78702e-191	-0.61096	0.978	0.91	1.41591e-186	MC1
MAPK10	7.67097e-191	0.263404	0.505	0.317	1.87686e-186	MC1
ALDH3A2	1.06456e-190	0.259246	0.445	0.273	2.60466e-186	MC1
CDH13	4.28758e-190	-0.905922	0.361	0.482	1.04904e-185	MC1
PTPN13	1.50089e-187	0.268397	0.528	0.342	3.67223e-183	MC1
PTHLH	2.21446e-180	-0.888322	0.124	0.26	5.41811e-176	MC1
BMPR1B	1.17437e-175	0.451648	0.349	0.209	2.87332e-171	MC1
VTN	2.02371e-175	0.292953	0.576	0.398	4.9514e-171	MC1
ANXA2	2.4753e-175	-0.370366	0.963	0.932	6.05631e-171	MC1
CFI	1.82674e-174	0.276801	0.767	0.591	4.46949e-170	MC1
NQO1	4.14651e-173	0.272687	0.376	0.223	1.01453e-168	MC1
NT5DC1	4.30499e-173	0.270591	0.736	0.547	1.0533e-168	MC1
TGM2	2.24752e-172	0.377522	0.462	0.297	5.49901e-168	MC1
DNAJC1	1.2229e-170	0.252622	0.968	0.868	2.99207e-166	MC1
GPRIN3	3.17146e-169	0.297566	0.443	0.281	7.75961e-165	MC1
CXCL1	5.76141e-168	0.292057	0.252	0.13	1.40965e-163	MC1
LINC00639	1.52059e-167	0.287441	0.257	0.133	3.72042e-163	MC1
PDE10A	4.60337e-165	0.303135	0.809	0.618	1.12631e-160	MC1
NNMT	8.59744e-164	0.274997	0.981	0.919	2.10354e-159	MC1
HSPG2	1.1272e-162	-0.795576	0.419	0.509	2.75793e-158	MC1
SLC4A4	2.27651e-162	0.600346	0.304	0.176	5.56995e-158	MC1
RBBP7	2.84563e-161	0.291083	0.612	0.443	6.9624e-157	MC1
BOC	6.95869e-160	0.284253	0.452	0.292	1.70258e-155	MC1
CXCL2	8.83348e-160	0.39234	0.586	0.422	2.16129e-155	MC1
TERF2IP	1.38096e-159	0.277162	0.786	0.613	3.37881e-155	MC1
DLGAP1	3.17895e-159	0.689317	0.365	0.234	7.77793e-155	MC1
ACTG1	5.73367e-158	-0.408123	0.961	0.931	1.40286e-153	MC1
TMX4	1.98715e-153	0.290024	0.918	0.763	4.86195e-149	MC1
TFPI	8.83088e-153	0.272992	0.816	0.658	2.16065e-148	MC1
BMP6	4.88899e-149	-0.661443	0.178	0.306	1.19619e-144	MC1
LSAMP	2.59212e-146	0.293849	0.76	0.589	6.34215e-142	MC1
CCPG1	1.05264e-145	0.257175	0.769	0.615	2.5755e-141	MC1
NFKB1	9.42216e-144	0.312107	0.692	0.541	2.30532e-139	MC1
JADE1	6.09295e-142	0.25037	0.51	0.35	1.49076e-137	MC1
IL1RL1	1.5738e-140	-0.903495	0.361	0.461	3.85062e-136	MC1
AC008591.1	4.62279e-138	0.260072	0.259	0.143	1.13106e-133	MC1
SOD2	1.21866e-135	0.250059	0.863	0.742	2.98169e-131	MC1
ARHGAP29	3.90205e-131	-0.566178	0.609	0.644	9.54714e-127	MC1
AKR1C2	8.64968e-131	0.254433	0.473	0.321	2.11632e-126	MC1
DNAJC12	8.0237e-129	0.297218	0.525	0.371	1.96316e-124	MC1
TM4SF1	1.49541e-119	-0.500892	0.794	0.783	3.65883e-115	MC1
NPAS3	2.8266e-119	0.284845	0.253	0.147	6.91585e-115	MC1
RAI14	5.45475e-109	-0.529167	0.32	0.41	1.33461e-104	MC1
TMTC2	5.7976e-106	0.390039	0.795	0.659	1.4185e-101	MC1
COL3A1	1.17827e-103	-0.706648	0.882	0.815	2.88288e-99	MC1
MAP1B	5.77647e-103	-0.505284	0.49	0.556	1.41333e-98	MC1
TAGLN2	3.66191e-101	-0.377406	0.894	0.845	8.9596e-97	MC1
IL6	6.44063e-100	0.270956	0.327	0.214	1.57583e-95	MC1
ITGA5	1.16551e-98	-0.393021	0.156	0.251	2.85165e-94	MC1
GJA1	6.87374e-98	-0.50903	0.446	0.513	1.6818e-93	MC1
NRP2	4.8594e-97	-0.394725	0.156	0.254	1.18895e-92	MC1
HEG1	8.72156e-97	-0.507859	0.59	0.62	2.1339e-92	MC1
IGFBP6	2.54992e-93	-0.769764	0.579	0.587	6.23889e-89	MC1
S100A16	4.85243e-93	-0.470124	0.613	0.623	1.18724e-88	MC1
TNFRSF12A	2.51747e-90	-0.560288	0.392	0.463	6.15949e-86	MC1
B2M	1.08965e-89	-0.290886	0.999	0.989	2.66604e-85	MC1
NME2	1.89982e-89	-0.298736	0.963	0.901	4.64828e-85	MC1
SAT1	6.42675e-85	-0.38386	0.982	0.937	1.57243e-80	MC1
PLK2	4.0869e-84	-0.423332	0.306	0.392	9.99941e-80	MC1
MMP16	1.19525e-80	-0.4548	0.183	0.274	2.92442e-76	MC1
CAVIN1	5.9167e-80	-0.440828	0.515	0.545	1.44764e-75	MC1
CTSB	1.42778e-77	-0.297441	0.903	0.871	3.49334e-73	MC1
EEF1B2	3.60752e-77	-0.270121	0.949	0.888	8.82651e-73	MC1
TGFBI	5.7511e-76	-0.512445	0.214	0.298	1.40712e-71	MC1
GNG11	7.88375e-76	-0.621401	0.399	0.454	1.92892e-71	MC1
CRIP2	1.57735e-75	-0.465675	0.488	0.521	3.8593e-71	MC1
DKK3	8.61762e-73	-0.470549	0.365	0.427	2.10847e-68	MC1
CFL1	1.21085e-71	-0.306888	0.873	0.821	2.96259e-67	MC1
CMIP	1.93131e-70	-0.440226	0.476	0.512	4.72534e-66	MC1
IGFBP7	3.24209e-68	-0.349562	0.994	0.972	7.93242e-64	MC1
CD59	6.85017e-68	-0.347407	0.941	0.889	1.67603e-63	MC1
CD151	8.12585e-67	-0.358488	0.703	0.689	1.98815e-62	MC1
PCSK5	1.01483e-66	0.373685	0.38	0.291	2.483e-62	MC1
FBLN2	1.08951e-66	-0.34989	0.205	0.288	2.66571e-62	MC1
COL5A1	1.22452e-66	-0.378842	0.2	0.275	2.99603e-62	MC1
F5	8.3255e-66	-0.42737	0.303	0.376	2.037e-61	MC1
ACKR3	1.85137e-65	-0.547779	0.335	0.406	4.52975e-61	MC1
CCND1	5.62645e-65	-0.470166	0.362	0.425	1.37662e-60	MC1
GSTO1	9.93266e-65	-0.428934	0.684	0.658	2.43022e-60	MC1
SPTBN1	2.6079e-62	-0.32331	0.796	0.763	6.38075e-58	MC1
THBS1	7.45383e-60	-0.590268	0.285	0.349	1.82373e-55	MC1
CELF2	2.69848e-58	-0.38864	0.294	0.371	6.60238e-54	MC1
S100A11	1.04428e-56	-0.264555	0.982	0.936	2.55503e-52	MC1
RHOA	2.14842e-56	-0.259968	0.826	0.783	5.25654e-52	MC1
TUBA1A	1.07704e-54	-0.33086	0.691	0.683	2.63519e-50	MC1
COL6A2	4.11262e-52	-0.389935	0.352	0.405	1.00623e-47	MC1
PFN1	4.21677e-52	-0.32863	0.786	0.736	1.03172e-47	MC1
IGHG4	7.03129e-52	-0.297793	0.318	0.223	1.72035e-47	MC1
ITGA6	5.47337e-51	-0.482713	0.539	0.543	1.33917e-46	MC1
LTBP1	1.19726e-50	-0.509128	0.681	0.649	2.92934e-46	MC1
NDUFA4L2	1.05855e-49	0.293827	0.286	0.212	2.58996e-45	MC1
COL5A2	1.20362e-48	-0.404278	0.775	0.717	2.94489e-44	MC1
DCBLD2	1.63937e-48	-0.476687	0.413	0.445	4.01105e-44	MC1
CD99	2.60866e-47	-0.269338	0.797	0.758	6.3826e-43	MC1
PTMS	4.61658e-47	-0.265839	0.817	0.768	1.12954e-42	MC1
FLNA	5.45276e-47	-0.361115	0.457	0.489	1.33413e-42	MC1
RNASE1	9.3321e-47	-0.674582	0.513	0.534	2.28329e-42	MC1
AHNAK	6.52726e-46	-0.358358	0.584	0.588	1.59702e-41	MC1
CCL18	1.59641e-45	-0.844038	0.2	0.263	3.90593e-41	MC1
CCL2	3.75443e-45	-0.579931	0.772	0.745	9.18596e-41	MC1
PDLIM1	1.74611e-43	-0.403377	0.868	0.816	4.2722e-39	MC1
CD34	1.88455e-43	-0.439545	0.323	0.362	4.61093e-39	MC1
CLIC1	1.0892e-42	-0.272695	0.776	0.726	2.66496e-38	MC1
PALMD	4.82269e-42	-0.442883	0.54	0.548	1.17997e-37	MC1
NAV1	3.47639e-40	-0.367555	0.535	0.543	8.50569e-36	MC1
COL6A1	8.95652e-40	-0.417572	0.324	0.364	2.19139e-35	MC1
PGM2L1	5.92062e-39	-0.273519	0.254	0.313	1.4486e-34	MC1
FSTL1	2.50335e-38	-0.308573	0.596	0.589	6.12494e-34	MC1
MACF1	5.86808e-38	-0.273838	0.841	0.785	1.43574e-33	MC1
IGFBP4	1.87909e-36	-0.340768	0.809	0.771	4.59757e-32	MC1
EMP3	2.69665e-36	-0.452234	0.704	0.652	6.5979e-32	MC1
AFAP1	1.62212e-35	-0.307793	0.354	0.392	3.96884e-31	MC1
TPM2	2.77798e-35	-0.561321	0.246	0.295	6.79689e-31	MC1
LTBP2	4.08599e-35	-0.394692	0.414	0.442	9.9972e-31	MC1
PPFIBP1	4.95356e-35	-0.278152	0.708	0.675	1.21199e-30	MC1
HLA-B	1.62092e-34	-0.345679	0.835	0.787	3.9659e-30	MC1
MIR4435-2HG	4.4243e-34	-0.315785	0.225	0.273	1.08249e-29	MC1
PPP1R14B	1.19037e-33	-0.291639	0.666	0.633	2.91248e-29	MC1
S100A4	2.77746e-33	-0.620588	0.258	0.296	6.79562e-29	MC1
RASAL2	2.56093e-32	-0.466005	0.335	0.369	6.26582e-28	MC1
MARCKS	8.56675e-32	-0.334005	0.566	0.563	2.09603e-27	MC1
ACTN4	1.36103e-31	-0.308298	0.428	0.447	3.33004e-27	MC1
CD200	2.54131e-31	-0.314607	0.452	0.469	6.21783e-27	MC1
TPM1	6.51551e-31	-0.582523	0.542	0.543	1.59415e-26	MC1
MGP	3.86889e-30	-0.265256	0.885	0.873	9.46601e-26	MC1
MYH9	4.32985e-30	-0.423392	0.464	0.47	1.05938e-25	MC1
COTL1	6.98783e-30	-0.332468	0.21	0.252	1.70971e-25	MC1
TCF4	7.66716e-30	-0.519927	0.645	0.622	1.87592e-25	MC1
DOCK4	1.61236e-28	-0.476535	0.291	0.328	3.94497e-24	MC1
DIXDC1	1.89217e-28	-0.259149	0.284	0.324	4.62956e-24	MC1
FBN1	3.44953e-28	-0.342721	0.562	0.549	8.43996e-24	MC1
IGFBP3	7.51604e-28	-0.883902	0.208	0.26	1.83895e-23	MC1
PLXNA2	1.64249e-27	-0.319612	0.279	0.314	4.01869e-23	MC1
HYAL2	8.93151e-27	-0.346442	0.3	0.329	2.18527e-22	MC1
GSN	1.18381e-25	-0.348942	0.525	0.521	2.89643e-21	MC1
F2R	1.68262e-25	-0.273937	0.316	0.347	4.11686e-21	MC1
AOPEP	1.75554e-25	-0.256759	0.795	0.734	4.29528e-21	MC1
BMPR2	4.79151e-25	-0.430434	0.713	0.664	1.17234e-20	MC1
CRIM1	5.64685e-25	-0.474194	0.682	0.66	1.38162e-20	MC1
HMCN1	7.93311e-25	-0.429204	0.453	0.473	1.941e-20	MC1
FRMD5	1.11746e-24	-0.454121	0.558	0.54	2.73409e-20	MC1
ABL2	8.06106e-24	-0.334503	0.368	0.386	1.9723e-19	MC1
ENO1	8.22645e-24	-0.259789	0.804	0.749	2.01277e-19	MC1
ST6GAL1	1.65305e-23	-0.308579	0.252	0.288	4.04452e-19	MC1
NT5E	6.04446e-23	-0.293198	0.374	0.391	1.4789e-18	MC1
PXDN	7.08142e-23	-0.255068	0.274	0.309	1.73261e-18	MC1
CD44	8.48936e-23	-0.279284	0.605	0.598	2.07709e-18	MC1
SNCAIP	9.33249e-23	-0.27233	0.247	0.289	2.28338e-18	MC1
IGF1	1.32986e-22	0.386829	0.486	0.433	3.25376e-18	MC1
YWHAH	2.44794e-22	-0.285774	0.401	0.413	5.98938e-18	MC1
FKBP1A	8.52198e-21	-0.354502	0.819	0.759	2.08507e-16	MC1
PLAUR	1.51746e-20	-0.281378	0.234	0.265	3.71278e-16	MC1
PDLIM4	1.65598e-20	-0.346741	0.503	0.487	4.0517e-16	MC1
CYTOR	2.73674e-20	-0.2729	0.258	0.287	6.69598e-16	MC1
PTPRE	4.4638e-20	-0.257766	0.228	0.261	1.09216e-15	MC1
AP2S1	4.32096e-19	-0.254714	0.655	0.613	1.05721e-14	MC1
CAV2	1.39725e-18	-0.259187	0.338	0.357	3.41865e-14	MC1
GAS5	1.55257e-17	-0.254933	0.793	0.739	3.79867e-13	MC1
PACS1	1.91845e-17	-0.349966	0.492	0.485	4.69388e-13	MC1
CD74	3.41701e-17	-0.434653	0.511	0.406	8.3604e-13	MC1
ASAP2	8.43361e-17	-0.288256	0.5	0.489	2.06345e-12	MC1
SRPX2	1.09337e-16	-0.251529	0.268	0.295	2.67515e-12	MC1
CCDC80	1.47433e-16	-0.35435	0.752	0.72	3.60723e-12	MC1
UGCG	2.07213e-15	-0.303908	0.418	0.422	5.06989e-11	MC1
PALM2-AKAP2	6.25656e-15	-0.327176	0.602	0.567	1.53079e-10	MC1
NBL1	1.0839e-14	-0.255064	0.251	0.273	2.65199e-10	MC1
TXNDC5	1.32712e-14	-0.285825	0.508	0.495	3.24707e-10	MC1
ELMO1	1.39594e-14	-0.432696	0.416	0.416	3.41545e-10	MC1
UBE2E2	3.62282e-14	-0.299915	0.34	0.356	8.86395e-10	MC1
PMEPA1	4.04217e-14	-0.250402	0.412	0.416	9.88998e-10	MC1
IL33	2.06978e-13	-0.373965	0.457	0.462	5.06413e-09	MC1
CCN2	2.84879e-13	-0.42487	0.429	0.455	6.97013e-09	MC1
SNED1	2.64808e-12	-0.396723	0.273	0.288	6.47905e-08	MC1
PDLIM5	8.02807e-12	-0.281061	0.703	0.661	1.96423e-07	MC1
TRIO	1.71987e-11	-0.285509	0.458	0.444	4.208e-07	MC1
PMP22	4.08077e-11	-0.260802	0.444	0.433	9.98442e-07	MC1
SERPINE1	1.22606e-10	-0.448936	0.372	0.386	2.9998e-06	MC1
MYOF	1.65369e-10	-0.265637	0.42	0.414	4.04608e-06	MC1
IGLC2	1.72466e-10	-1.22178	0.365	0.303	4.21972e-06	MC1
IGKC	2.65226e-10	-1.40385	0.644	0.577	6.48929e-06	MC1
PLPP1	4.62516e-10	-0.317372	0.353	0.356	1.13164e-05	MC1
ABLIM1	7.26968e-10	-0.34974	0.5	0.467	1.77867e-05	MC1
CAMK2N1	8.44059e-10	-0.322886	0.531	0.499	2.06516e-05	MC1
GRB10	5.01133e-09	-0.308089	0.467	0.452	0.000122612	MC1
COL8A1	7.02071e-09	-0.399076	0.424	0.41	0.000171776	MC1
RHOJ	1.13619e-08	-0.268327	0.444	0.433	0.000277991	MC1
CDK6	1.55111e-08	-0.296397	0.521	0.494	0.000379511	MC1
PECAM1	3.82613e-08	-0.53406	0.428	0.403	0.00093614	MC1
KCNQ5	6.55944e-08	-0.266751	0.383	0.395	0.0016049	MC1
PKP4	6.74953e-08	-0.408905	0.43	0.413	0.00165141	MC1
CD55	1.06532e-07	-0.411634	0.824	0.742	0.00260652	MC1
ZNF385D	2.61635e-07	-0.458506	0.254	0.209	0.00640143	MC1
SNRK	3.00452e-07	-0.265691	0.264	0.27	0.00735116	MC1
MICAL2	8.57413e-07	-0.255499	0.522	0.493	0.0209783	MC1
EPAS1	9.04822e-07	-0.413831	0.52	0.483	0.0221383	MC1
FAM107B	2.89255e-06	-0.313162	0.933	0.844	0.070772	MC1
PTPRG	6.26613e-06	-0.340562	0.603	0.555	0.153314	MC1
NDRG1	1.03973e-05	-0.426079	0.389	0.373	0.254392	MC1
DOCK9	1.42301e-05	-0.307869	0.37	0.356	0.348167	MC1
PEAK1	1.82602e-05	-0.26039	0.629	0.577	0.446773	MC1
ASAP1	7.88634e-05	-0.263393	0.608	0.56	1	MC1
CDK17	8.74265e-05	-0.251336	0.469	0.444	1	MC1
TANC1	0.000121146	-0.25236	0.497	0.464	1	MC1
ZEB1	0.000131481	-0.308757	0.496	0.465	1	MC1
STOM	0.000328801	-0.308456	0.562	0.512	1	MC1
CEMIP2	0.00033008	-0.250167	0.586	0.538	1	MC1
SOCS3	0.000614979	-0.472187	0.412	0.388	1	MC1
ANGPTL4	0.000795466	-0.276032	0.307	0.304	1	MC1
HLA-DRB1	0.000886089	-0.342293	0.326	0.277	1	MC1
HLA-DRA	0.0014735	-0.541679	0.367	0.346	1	MC1
ECSCR	0.00180372	-0.3512	0.469	0.428	1	MC1
TAGLN	0.00569578	-0.274587	0.502	0.463	1	MC1
HLA-DPB1	0.00584806	-0.263909	0.266	0.26	1	MC1
COL1A2	0.00608607	-0.255374	0.956	0.856	1	MC1
SAMD4A	0	1.32928	0.875	0.55	0	MC2
SLCO1C1.1	0	1.29906	0.775	0.385	0	MC2
SEMA4A	0	1.27269	0.401	0.198	0	MC2
NFATC2	0	1.24491	0.703	0.397	0	MC2
KIRREL3	0	1.23146	0.689	0.348	0	MC2
RBFOX1.1	0	1.20378	0.612	0.377	0	MC2
KCNQ5.1	0	1.1494	0.664	0.34	0	MC2
HIVEP2	0	1.14423	0.85	0.508	0	MC2
NFKB1.1	0	1.13112	0.774	0.533	0	MC2
ZSWIM6	0	1.12684	0.885	0.618	0	MC2
LSAMP.1	0	1.12674	0.837	0.583	0	MC2
PDE3A.1	0	1.11271	1	0.935	0	MC2
PDE7B.1	0	1.05898	0.989	0.812	0	MC2
TSC22D2	0	1.05425	0.803	0.516	0	MC2
MSI2	0	1.04159	0.982	0.795	0	MC2
RAPH1	0	1.04082	0.864	0.544	0	MC2
MIR99AHG	0	1.03429	0.967	0.762	0	MC2
TMTC2.1	0	1.03429	0.893	0.647	0	MC2
EXT1	0	1.02976	0.961	0.785	0	MC2
PSD3	0	1.01297	0.974	0.763	0	MC2
RORA.1	0	1.01204	0.861	0.638	0	MC2
PDE1A.1	0	1.01046	0.979	0.805	0	MC2
PBX3	0	0.996662	0.902	0.652	0	MC2
AC092691.1	0	0.965011	0.648	0.33	0	MC2
MTHFD1L	0	0.964289	0.947	0.744	0	MC2
ADAMTS19.1	0	0.962338	0.732	0.417	0	MC2
SIK3	0	0.96097	0.906	0.66	0	MC2
PLCB1.1	0	0.959842	0.991	0.888	0	MC2
TSHZ2	0	0.948552	0.863	0.701	0	MC2
TMEM108	0	0.947127	0.714	0.431	0	MC2
LAMA2.1	0	0.946258	0.771	0.473	0	MC2
NEGR1.1	0	0.945822	0.915	0.657	0	MC2
FNDC3B	0	0.937133	0.995	0.897	0	MC2
FRMD5.1	0	0.936343	0.815	0.491	0	MC2
PDE10A.1	0	0.936007	0.901	0.61	0	MC2
PRKCA	0	0.934185	0.926	0.627	0	MC2
NEAT1	0	0.933219	0.997	0.948	0	MC2
SOX6	0	0.931078	0.823	0.51	0	MC2
KAZN	0	0.927599	0.935	0.687	0	MC2
ARIH1	0	0.926408	0.897	0.643	0	MC2
MECOM.1	0	0.921032	0.988	0.844	0	MC2
SOX5	0	0.910949	0.918	0.639	0	MC2
LINC00511	0	0.901871	0.806	0.459	0	MC2
BACH2	0	0.90177	0.679	0.32	0	MC2
PIEZO2.1	0	0.895892	0.706	0.403	0	MC2
RBMS3	0	0.895029	0.981	0.825	0	MC2
CREB5	0	0.890079	0.689	0.382	0	MC2
INTS6	0	0.884708	0.708	0.439	0	MC2
MAML2	0	0.876213	0.926	0.693	0	MC2
PDZRN3.1	0	0.856034	0.647	0.369	0	MC2
NAALADL2	0	0.851519	0.861	0.559	0	MC2
DENND4A	0	0.841597	0.786	0.522	0	MC2
MAPK4	0	0.838289	0.703	0.416	0	MC2
AUTS2	0	0.82716	0.873	0.573	0	MC2
DPYD	0	0.822911	0.96	0.764	0	MC2
CRY1	0	0.819001	0.786	0.491	0	MC2
EXOC6B	0	0.816047	0.921	0.636	0	MC2
FRAS1	0	0.812992	0.529	0.25	0	MC2
FER	0	0.812879	0.856	0.565	0	MC2
ZBTB7C.1	0	0.812342	0.689	0.458	0	MC2
EXOC4.1	0	0.810941	0.934	0.698	0	MC2
RAB7A	0	0.80314	0.894	0.71	0	MC2
TANC2	0	0.80262	0.843	0.526	0	MC2
RAPGEF2	0	0.801425	0.855	0.56	0	MC2
RFX7	0	0.8013	0.758	0.449	0	MC2
HNRNPC	0	0.801235	0.938	0.799	0	MC2
PRICKLE1	0	0.799571	0.806	0.556	0	MC2
IL1RAPL1	0	0.797181	0.383	0.179	0	MC2
ATXN1	0	0.795474	0.938	0.701	0	MC2
BNC2	0	0.792156	0.958	0.772	0	MC2
HMCN1.1	0	0.789502	0.685	0.427	0	MC2
BICC1	0	0.789269	0.923	0.659	0	MC2
CASK	0	0.789185	0.902	0.653	0	MC2
MIR100HG	0	0.788974	0.836	0.612	0	MC2
MAGI2	0	0.777086	0.849	0.582	0	MC2
KCNQ1OT1	0	0.775808	0.576	0.254	0	MC2
CLIC4	0	0.775291	0.916	0.765	0	MC2
FAM160A1.1	0	0.772424	0.418	0.199	0	MC2
LGR4	0	0.769583	0.819	0.544	0	MC2
PCDH7	0	0.765068	0.659	0.434	0	MC2
ENOX1	0	0.762823	0.752	0.45	0	MC2
UNC5C	0	0.761876	0.61	0.327	0	MC2
TLE4	0	0.761655	0.703	0.42	0	MC2
LDLRAD3.1	0	0.761545	0.816	0.553	0	MC2
ELL2	0	0.756996	0.705	0.469	0	MC2
FHIT	0	0.755347	0.794	0.505	0	MC2
MBD5	0	0.754581	0.899	0.607	0	MC2
POLG2	0	0.753606	0.491	0.238	0	MC2
PDE3B.1	0	0.753487	0.817	0.531	0	MC2
GLIS3	0	0.751878	0.809	0.52	0	MC2
GPHN	0	0.750994	0.888	0.622	0	MC2
ABTB2	0	0.748017	0.544	0.25	0	MC2
MCTP2	0	0.747846	0.71	0.452	0	MC2
TRPS1	0	0.747764	0.91	0.649	0	MC2
EPB41L4A	0	0.745925	0.852	0.575	0	MC2
PBX1	0	0.744255	0.949	0.772	0	MC2
KCNT2.1	0	0.743335	0.91	0.652	0	MC2
ZFAND3	0	0.742128	0.933	0.73	0	MC2
KIAA1217	0	0.74203	0.816	0.542	0	MC2
RFX2	0	0.74074	0.611	0.34	0	MC2
RFX3	0	0.739092	0.716	0.404	0	MC2
LHFPL2	0	0.73874	0.798	0.498	0	MC2
NEDD9	0	0.737118	0.859	0.588	0	MC2
KLHL29	0	0.733222	0.525	0.262	0	MC2
EBF1	0	0.732334	0.847	0.576	0	MC2
DLEU2	0	0.729731	0.74	0.452	0	MC2
NR4A3	0	0.728124	0.474	0.234	0	MC2
FTX	0	0.726347	0.962	0.737	0	MC2
ARHGAP24	0	0.719433	0.803	0.487	0	MC2
SPIDR	0	0.719141	0.908	0.65	0	MC2
AHI1	0	0.718804	0.886	0.635	0	MC2
RUNX1	0	0.71865	0.868	0.616	0	MC2
ETV6	0	0.71513	0.907	0.687	0	MC2
PARD3	0	0.714361	0.856	0.554	0	MC2
TTC28	0	0.713242	0.896	0.628	0	MC2
ANTXR1	0	0.707767	0.935	0.728	0	MC2
FBXL7	0	0.705243	0.882	0.605	0	MC2
CDK14	0	0.702993	0.692	0.375	0	MC2
KIF1B	0	0.702789	0.744	0.472	0	MC2
SYNE1	0	0.701812	0.725	0.474	0	MC2
SESTD1	0	0.70087	0.84	0.575	0	MC2
PDE4B	0	0.699825	0.869	0.7	0	MC2
PRICKLE2	0	0.698014	0.779	0.498	0	MC2
PDLIM3	0	0.697117	0.888	0.708	0	MC2
WTAP	0	0.695985	0.841	0.635	0	MC2
CAMK1D	0	0.695872	0.788	0.524	0	MC2
ZBTB20	0	0.695789	0.99	0.89	0	MC2
DLG2	0	0.695172	0.702	0.424	0	MC2
MIR31HG	0	0.694668	0.694	0.376	0	MC2
PAPPA	0	0.693888	0.957	0.795	0	MC2
GLS	0	0.691805	0.791	0.533	0	MC2
LRMDA	0	0.689924	0.898	0.68	0	MC2
DOCK5	0	0.689785	0.784	0.459	0	MC2
JMJD1C	0	0.688112	0.953	0.776	0	MC2
SMC5	0	0.687791	0.793	0.503	0	MC2
NFATC1	0	0.686499	0.499	0.222	0	MC2
ZHX2	0	0.684923	0.629	0.346	0	MC2
WWOX	0	0.684864	0.746	0.489	0	MC2
MRTFA	0	0.681064	0.747	0.457	0	MC2
HDAC8	0	0.676004	0.791	0.495	0	MC2
ATP13A3	0	0.675749	0.89	0.658	0	MC2
FBXL17	0	0.67559	0.792	0.486	0	MC2
ITPR2	0	0.674719	0.916	0.699	0	MC2
EIF4G3	0	0.673607	0.915	0.692	0	MC2
BICD1	0	0.673341	0.752	0.481	0	MC2
NFIA	0	0.671356	0.957	0.805	0	MC2
CACNA2D1	0	0.669049	0.805	0.526	0	MC2
TRPM3	0	0.666693	0.549	0.246	0	MC2
TNFRSF10B	0	0.666245	0.743	0.485	0	MC2
AF117829.1	0	0.664497	0.664	0.326	0	MC2
ADAMTSL4-AS1	0	0.663086	0.6	0.291	0	MC2
MBNL2	0	0.662149	0.872	0.665	0	MC2
PPP1R12B	0	0.660959	0.718	0.392	0	MC2
MAST4	0	0.660765	0.898	0.683	0	MC2
PLXNA4.1	0	0.659651	0.648	0.407	0	MC2
PRKD1	0	0.658717	0.676	0.379	0	MC2
SLC22A3	0	0.658441	0.517	0.235	0	MC2
PEAK1.1	0	0.658329	0.811	0.545	0	MC2
RABGEF1	0	0.656787	0.767	0.496	0	MC2
ARID1B	0	0.656756	0.933	0.699	0	MC2
NHS	0	0.656715	0.648	0.355	0	MC2
CDK6.1	0	0.65665	0.705	0.46	0	MC2
SCMH1	0	0.65549	0.826	0.531	0	MC2
ATXN7	0	0.652997	0.606	0.301	0	MC2
FBXO11	0	0.652443	0.843	0.598	0	MC2
LIMCH1	0	0.652341	0.881	0.674	0	MC2
PSME4	0	0.650011	0.745	0.472	0	MC2
NFAT5	0	0.647735	0.828	0.585	0	MC2
PELI2	0	0.647568	0.812	0.519	0	MC2
RASSF8	0	0.646709	0.913	0.701	0	MC2
DUSP16	0	0.645703	0.555	0.272	0	MC2
MYH10	0	0.642101	0.761	0.52	0	MC2
PLXDC2	0	0.640352	0.912	0.716	0	MC2
SHROOM3	0	0.639283	0.423	0.184	0	MC2
TCF12	0	0.639064	0.928	0.703	0	MC2
BAZ2B	0	0.637888	0.83	0.568	0	MC2
TEAD1	0	0.63684	0.864	0.624	0	MC2
PLEKHA5	0	0.636572	0.827	0.567	0	MC2
ARHGAP32	0	0.635981	0.703	0.382	0	MC2
LINC00472	0	0.6354	0.384	0.173	0	MC2
GAB2	0	0.63529	0.834	0.577	0	MC2
ITSN1	0	0.631287	0.791	0.514	0	MC2
MAGI1	0	0.63097	0.827	0.545	0	MC2
MAPK10.1	0	0.630391	0.605	0.308	0	MC2
HOMER1	0	0.629767	0.331	0.143	0	MC2
MCC.1	0	0.628911	0.715	0.444	0	MC2
CAMK2D	0	0.62635	0.874	0.65	0	MC2
FNIP1	0	0.625111	0.76	0.463	0	MC2
MB21D2	0	0.623226	0.569	0.291	0	MC2
LDLRAD4	0	0.621067	0.679	0.393	0	MC2
IQCJ-SCHIP1	0	0.620008	0.445	0.198	0	MC2
AFF4	0	0.617928	0.878	0.662	0	MC2
DYRK1A	0	0.616931	0.748	0.473	0	MC2
TCF7L1	0	0.615844	0.686	0.418	0	MC2
VPS13B	0	0.615024	0.827	0.528	0	MC2
RERE	0	0.614774	0.888	0.643	0	MC2
ARHGEF12	0	0.614739	0.813	0.567	0	MC2
PTCHD4	0	0.613912	0.578	0.352	0	MC2
SH3RF1.1	0	0.612875	0.712	0.444	0	MC2
TCF7L2	0	0.612009	0.894	0.678	0	MC2
MCU	0	0.610277	0.73	0.463	0	MC2
LINC01004	0	0.608256	0.578	0.278	0	MC2
BMPER	0	0.607704	0.794	0.561	0	MC2
MAGI3	0	0.605011	0.682	0.402	0	MC2
AC020916.1	0	0.604862	0.77	0.508	0	MC2
ENAH	0	0.604373	0.82	0.599	0	MC2
EVI5	0	0.598387	0.866	0.617	0	MC2
PICALM	0	0.59309	0.866	0.656	0	MC2
BRAF	0	0.590885	0.742	0.46	0	MC2
MKLN1	0	0.590083	0.87	0.642	0	MC2
FOXP1	0	0.588617	0.99	0.912	0	MC2
ARMC9	0	0.588344	0.646	0.361	0	MC2
SNCAIP.1	0	0.587714	0.493	0.239	0	MC2
ARHGAP26	0	0.585914	0.677	0.443	0	MC2
STAG1	0	0.585568	0.882	0.653	0	MC2
KMT2C	0	0.583209	0.826	0.573	0	MC2
FAM107B.1	0	0.581665	0.968	0.842	0	MC2
BCAS3	0	0.580005	0.741	0.454	0	MC2
IQCN	0	0.578592	0.321	0.097	0	MC2
ITFG1	0	0.578533	0.82	0.588	0	MC2
AKAP13	0	0.576307	0.971	0.834	0	MC2
MED13	0	0.571771	0.728	0.477	0	MC2
FUT8	0	0.571579	0.733	0.481	0	MC2
SND1	0	0.570765	0.8	0.562	0	MC2
TIPARP	0	0.570759	0.727	0.47	0	MC2
FAM172A	0	0.570101	0.814	0.541	0	MC2
HERC4	0	0.569445	0.762	0.472	0	MC2
FAF1	0	0.568346	0.785	0.512	0	MC2
DANT2	0	0.568094	0.7	0.378	0	MC2
HDAC4	0	0.56796	0.605	0.318	0	MC2
SNHG14	0	0.567333	0.704	0.423	0	MC2
SH3KBP1	0	0.567299	0.844	0.646	0	MC2
IMMP2L	0	0.56699	0.819	0.569	0	MC2
LINC01473	0	0.566356	0.628	0.342	0	MC2
MAPK8	0	0.565231	0.678	0.397	0	MC2
PVT1	0	0.565067	0.732	0.447	0	MC2
DST	0	0.56429	0.896	0.688	0	MC2
REL	0	0.563515	0.585	0.327	0	MC2
CPEB4	0	0.563138	0.703	0.439	0	MC2
FARP1	0	0.561896	0.745	0.463	0	MC2
DENND5B	0	0.559002	0.689	0.406	0	MC2
EPB41L2	0	0.557331	0.842	0.611	0	MC2
ULK4	0	0.556941	0.568	0.301	0	MC2
SRGAP1	0	0.555439	0.672	0.426	0	MC2
SMYD3	0	0.552452	0.772	0.515	0	MC2
SLC39A11	0	0.552243	0.571	0.331	0	MC2
HHAT	0	0.551652	0.553	0.284	0	MC2
TNIK	0	0.550305	0.461	0.223	0	MC2
LAMA1	0	0.550207	0.458	0.203	0	MC2
KDM6A	0	0.549093	0.655	0.376	0	MC2
NRIP1	0	0.548163	0.764	0.523	0	MC2
TBC1D5	0	0.546188	0.841	0.596	0	MC2
CHD2	0	0.54517	0.766	0.519	0	MC2
PRKN	0	0.544541	0.624	0.367	0	MC2
PTPRK	0	0.543969	0.764	0.492	0	MC2
ZCCHC7	0	0.543903	0.765	0.508	0	MC2
BTBD9	0	0.543491	0.649	0.382	0	MC2
UTY	0	0.543302	0.476	0.24	0	MC2
ZNF407	0	0.542928	0.596	0.313	0	MC2
MSC-AS1	0	0.542331	0.622	0.364	0	MC2
BBS9	0	0.540022	0.704	0.408	0	MC2
NSMCE2	0	0.538253	0.73	0.465	0	MC2
CBLB	0	0.537155	0.71	0.433	0	MC2
NFIB.1	0	0.53626	0.979	0.885	0	MC2
PPM1L	0	0.534468	0.569	0.301	0	MC2
REV3L	0	0.534034	0.839	0.609	0	MC2
FMNL2	0	0.533055	0.675	0.422	0	MC2
KANSL1L	0	0.532916	0.573	0.294	0	MC2
SIPA1L1	0	0.532257	0.73	0.47	0	MC2
FTO	0	0.52954	0.745	0.467	0	MC2
PTBP2	0	0.528948	0.689	0.394	0	MC2
AGAP1	0	0.526009	0.669	0.373	0	MC2
MEF2A	0	0.525673	0.837	0.611	0	MC2
LRBA	0	0.525287	0.708	0.445	0	MC2
NF1	0	0.525068	0.804	0.543	0	MC2
ITPR1	0	0.525044	0.755	0.49	0	MC2
USP34	0	0.524954	0.851	0.591	0	MC2
MAPKAPK2	0	0.522646	0.605	0.35	0	MC2
LHFPL6	0	0.521502	0.89	0.716	0	MC2
ZNF609	0	0.520871	0.72	0.447	0	MC2
GSK3B	0	0.520148	0.725	0.474	0	MC2
SNX25	0	0.519144	0.539	0.275	0	MC2
GRB10.1	0	0.517211	0.678	0.413	0	MC2
BTAF1	0	0.515838	0.565	0.317	0	MC2
USP12	0	0.512806	0.555	0.313	0	MC2
ZNF638	0	0.512656	0.833	0.58	0	MC2
LINC01619	0	0.512434	0.443	0.207	0	MC2
TRAF3	0	0.511458	0.506	0.272	0	MC2
AL356124.1	0	0.511323	0.339	0.142	0	MC2
PTK2	0	0.51006	0.855	0.595	0	MC2
AL731577.2	0	0.509515	0.381	0.155	0	MC2
VWA8	0	0.508784	0.579	0.301	0	MC2
PTPRM	0	0.50862	0.88	0.656	0	MC2
STARD13	0	0.508202	0.655	0.406	0	MC2
PPP3CA	0	0.507261	0.857	0.633	0	MC2
RLF	0	0.507191	0.675	0.426	0	MC2
MED13L	0	0.505761	0.857	0.627	0	MC2
SIK2	0	0.504607	0.588	0.347	0	MC2
ESYT2	0	0.504267	0.768	0.533	0	MC2
MAP4K4	0	0.503014	0.858	0.642	0	MC2
VTI1A	0	0.502277	0.692	0.42	0	MC2
CTIF	0	0.501756	0.482	0.252	0	MC2
AKT3	0	0.501331	0.793	0.555	0	MC2
CADPS2	0	0.499149	0.74	0.492	0	MC2
ADAMTS17	0	0.498549	0.329	0.125	0	MC2
CDK13	0	0.496416	0.686	0.42	0	MC2
LDB2	0	0.493907	0.871	0.637	0	MC2
CASC15	0	0.49314	0.732	0.478	0	MC2
STK3	0	0.490782	0.707	0.454	0	MC2
AGO3	0	0.49044	0.692	0.431	0	MC2
TRAPPC9	0	0.490062	0.6	0.334	0	MC2
BACH1	0	0.489702	0.691	0.422	0	MC2
RNF144A	0	0.489339	0.588	0.327	0	MC2
RALGAPA1	0	0.489044	0.695	0.434	0	MC2
ANKRD17	0	0.489027	0.824	0.589	0	MC2
KLRD1	0	0.488443	0.424	0.177	0	MC2
TNRC6C.1	0	0.487664	0.739	0.503	0	MC2
PPP2R3A	0	0.486221	0.619	0.349	0	MC2
TNFRSF19	0	0.486185	0.557	0.31	0	MC2
ABL1	0	0.486014	0.732	0.483	0	MC2
HBP1	0	0.485896	0.69	0.447	0	MC2
PATJ	0	0.484272	0.565	0.291	0	MC2
AL513166.1	0	0.483843	0.389	0.172	0	MC2
GAREM1	0	0.483674	0.525	0.271	0	MC2
SMAD2	0	0.483015	0.792	0.568	0	MC2
TNKS	0	0.482883	0.696	0.418	0	MC2
SLC19A2	0	0.481994	0.449	0.194	0	MC2
PCSK5.1	0	0.481268	0.522	0.269	0	MC2
CDKAL1	0	0.480589	0.723	0.456	0	MC2
ST3GAL6	0	0.480363	0.595	0.336	0	MC2
COP1	0	0.480354	0.711	0.428	0	MC2
ZFC3H1	0	0.479934	0.596	0.344	0	MC2
RABGAP1L	0	0.478896	0.722	0.469	0	MC2
PPP6R3	0	0.47548	0.733	0.47	0	MC2
LINC02798	0	0.47543	0.338	0.119	0	MC2
AL139807.1	0	0.473874	0.527	0.264	0	MC2
DYM	0	0.472944	0.711	0.459	0	MC2
DNAJC1.1	0	0.472275	0.974	0.872	0	MC2
POT1-AS1	0	0.471341	0.385	0.173	0	MC2
ASH1L	0	0.470991	0.848	0.631	0	MC2
NOCT	0	0.46985	0.379	0.17	0	MC2
KDM4C	0	0.467896	0.615	0.365	0	MC2
DENND1A	0	0.466619	0.672	0.403	0	MC2
WDPCP	0	0.4663	0.628	0.373	0	MC2
CHKA	0	0.46615	0.439	0.208	0	MC2
DLG1	0	0.465616	0.714	0.452	0	MC2
GMDS-DT	0	0.465291	0.635	0.376	0	MC2
ITGB8	0	0.464687	0.566	0.314	0	MC2
ZNF521	0	0.463041	0.801	0.561	0	MC2
SCLT1	0	0.462763	0.549	0.301	0	MC2
PTPRJ	0	0.461979	0.522	0.278	0	MC2
ARID2	0	0.460748	0.644	0.381	0	MC2
AC008591.1.1	0	0.459718	0.336	0.135	0	MC2
GOLGB1	0	0.459642	0.868	0.668	0	MC2
UBAP1	0	0.459598	0.605	0.359	0	MC2
DGKI	0	0.45849	0.325	0.137	0	MC2
ASCC3	0	0.457821	0.717	0.468	0	MC2
ARL15	0	0.457476	0.779	0.502	0	MC2
AFDN	0	0.456984	0.752	0.511	0	MC2
METTL15	0	0.456924	0.589	0.329	0	MC2
DIP2C	0	0.456073	0.533	0.277	0	MC2
SOBP	0	0.455615	0.598	0.34	0	MC2
PLCE1	0	0.455207	0.502	0.263	0	MC2
MACF1.1	0	0.450835	0.934	0.77	0	MC2
STXBP5	0	0.450753	0.572	0.314	0	MC2
COG5	0	0.450629	0.654	0.395	0	MC2
LINC00571	0	0.448021	0.35	0.15	0	MC2
ATXN2	0	0.446732	0.75	0.503	0	MC2
DOCK1	0	0.446532	0.715	0.45	0	MC2
SMURF1	0	0.445562	0.566	0.317	0	MC2
PPARD	0	0.4449	0.528	0.281	0	MC2
SBF2	0	0.444407	0.76	0.51	0	MC2
LINC01278	0	0.443271	0.549	0.296	0	MC2
TPST1	0	0.442457	0.594	0.347	0	MC2
LPP	0	0.441381	0.92	0.741	0	MC2
PLCB4	0	0.437143	0.541	0.297	0	MC2
EHBP1	0	0.436407	0.634	0.378	0	MC2
PCCA	0	0.436188	0.635	0.363	0	MC2
CCDC7	0	0.435748	0.503	0.261	0	MC2
ATP9B	0	0.433009	0.59	0.315	0	MC2
DIP2B	0	0.432987	0.602	0.345	0	MC2
UBR3	0	0.431474	0.664	0.406	0	MC2
PCNX1	0	0.430917	0.662	0.409	0	MC2
ADGRA3	0	0.429638	0.505	0.249	0	MC2
HECTD2	0	0.429086	0.563	0.306	0	MC2
TVP23C	0	0.428627	0.485	0.246	0	MC2
ADARB1	0	0.425663	0.511	0.274	0	MC2
PIBF1	0	0.425289	0.673	0.414	0	MC2
WDR70	0	0.424515	0.621	0.363	0	MC2
ZFYVE9	0	0.420855	0.589	0.333	0	MC2
FBXL20	0	0.419333	0.581	0.328	0	MC2
FARP2	0	0.415993	0.517	0.275	0	MC2
AC016831.7	0	0.414156	0.408	0.182	0	MC2
CLASP1	0	0.413196	0.625	0.365	0	MC2
AC119674.1	0	0.403283	0.298	0.116	0	MC2
C11orf49	0	0.403226	0.602	0.347	0	MC2
PCNX2	0	0.402969	0.535	0.288	0	MC2
MALAT1	0	0.400137	1	0.998	0	MC2
DISP1	0	0.393492	0.423	0.206	0	MC2
LARGE1	0	0.386681	0.49	0.247	0	MC2
PRH1	0	0.383913	0.446	0.215	0	MC2
MIR222HG	0	0.382267	0.329	0.14	0	MC2
COL4A5	0	0.37763	0.392	0.177	0	MC2
ZNF516	0	0.373192	0.395	0.186	0	MC2
DIS3L2	0	0.373104	0.508	0.265	0	MC2
SFXN5	0	0.369881	0.383	0.172	0	MC2
TIAM2	0	0.355376	0.387	0.17	0	MC2
SMC5-AS1	0	0.354336	0.283	0.105	0	MC2
RPTOR	0	0.332756	0.402	0.186	0	MC2
AC009093.2	0	0.272322	0.287	0.108	0	MC2
ITM2B	0	-0.517721	0.964	0.984	0	MC2
H3F3A	0	-0.53751	0.884	0.959	0	MC2
PSMA7	0	-0.539309	0.784	0.87	0	MC2
SUMO2	0	-0.546006	0.769	0.865	0	MC2
SEC61B	0	-0.562952	0.805	0.852	0	MC2
RNASEK	0	-0.563181	0.76	0.842	0	MC2
COX7A2	0	-0.56422	0.744	0.843	0	MC2
VIM.1	0	-0.564354	0.989	0.991	0	MC2
PRDX1	0	-0.56565	0.821	0.897	0	MC2
DAD1	0	-0.569709	0.736	0.82	0	MC2
EEF1D	0	-0.573025	0.84	0.915	0	MC2
NDUFA13	0	-0.584686	0.753	0.842	0	MC2
CHCHD2	0	-0.58854	0.795	0.891	0	MC2
EEF1B2.1	0	-0.590305	0.814	0.918	0	MC2
EDF1	0	-0.592475	0.737	0.828	0	MC2
ATP5PF	0	-0.593636	0.699	0.804	0	MC2
H3F3B	0	-0.593798	0.905	0.965	0	MC2
GPX4	0	-0.596544	0.767	0.856	0	MC2
SSR4	0	-0.59774	0.83	0.908	0	MC2
COX5B	0	-0.598432	0.68	0.795	0	MC2
GNG5	0	-0.599054	0.713	0.798	0	MC2
UBC	0	-0.599164	0.926	0.941	0	MC2
MGST3	0	-0.599604	0.712	0.801	0	MC2
ATP5MG	0	-0.602157	0.756	0.845	0	MC2
CD81	0	-0.606402	0.843	0.899	0	MC2
COX6B1	0	-0.608929	0.658	0.765	0	MC2
PPIA	0	-0.609108	0.806	0.894	0	MC2
KRTCAP2	0	-0.609922	0.677	0.784	0	MC2
OAZ1	0	-0.611338	0.832	0.909	0	MC2
CFL1.1	0	-0.61297	0.787	0.84	0	MC2
NDUFB2	0	-0.614427	0.656	0.751	0	MC2
UBB	0	-0.62186	0.85	0.911	0	MC2
NDUFB4	0	-0.622708	0.631	0.739	0	MC2
SRP14	0	-0.626315	0.845	0.941	0	MC2
TAGLN2.1	0	-0.62713	0.802	0.866	0	MC2
GUK1	0	-0.628255	0.744	0.85	0	MC2
RACK1	0	-0.629161	0.867	0.959	0	MC2
BTF3	0	-0.634118	0.779	0.89	0	MC2
CD63	0	-0.634672	0.896	0.967	0	MC2
CALM1	0	-0.63606	0.835	0.897	0	MC2
TSPO	0	-0.642148	0.716	0.813	0	MC2
CST3	0	-0.642242	0.923	0.958	0	MC2
TMEM258	0	-0.642365	0.655	0.757	0	MC2
GSTP1	0	-0.642593	0.8	0.887	0	MC2
NDUFS5	0	-0.659753	0.742	0.851	0	MC2
EEF1A1	0	-0.660084	0.976	0.993	0	MC2
ATP5MD	0	-0.663009	0.583	0.698	0	MC2
NME2.1	0	-0.664701	0.825	0.931	0	MC2
PFN1.1	0	-0.664979	0.671	0.761	0	MC2
ELOB	0	-0.671583	0.718	0.828	0	MC2
SELENOM	0	-0.673301	0.764	0.861	0	MC2
UBL5	0	-0.68263	0.695	0.812	0	MC2
EIF1	0	-0.682889	0.93	0.978	0	MC2
TMA7	0	-0.68407	0.683	0.795	0	MC2
COX7C	0	-0.68682	0.754	0.869	0	MC2
S100A13	0	-0.688704	0.786	0.858	0	MC2
SNHG29	0	-0.691756	0.784	0.881	0	MC2
UQCR11	0	-0.695006	0.637	0.756	0	MC2
TMSB4X.1	0	-0.701179	0.96	0.992	0	MC2
NDUFA4	0	-0.708067	0.799	0.9	0	MC2
PFDN5	0	-0.71248	0.826	0.938	0	MC2
CD59.1	0	-0.712962	0.876	0.905	0	MC2
MYL12B	0	-0.71463	0.811	0.871	0	MC2
COMMD6	0	-0.71759	0.7	0.811	0	MC2
TXN	0	-0.718136	0.765	0.857	0	MC2
DYNLL1	0	-0.719215	0.828	0.923	0	MC2
HINT1	0	-0.722019	0.71	0.815	0	MC2
COX6C	0	-0.724682	0.663	0.794	0	MC2
NACA	0	-0.727004	0.87	0.967	0	MC2
MYL6	0	-0.730972	0.9	0.963	0	MC2
S100A11.1	0	-0.733718	0.893	0.956	0	MC2
OST4	0	-0.734114	0.753	0.863	0	MC2
ACTB.1	0	-0.736043	0.88	0.924	0	MC2
UQCRB	0	-0.736144	0.762	0.887	0	MC2
SERF2	0	-0.740801	0.892	0.965	0	MC2
ACTG1.1	0	-0.742172	0.882	0.948	0	MC2
SEC61G	0	-0.743853	0.663	0.774	0	MC2
PTMA	0	-0.749309	0.928	0.977	0	MC2
TPT1	0	-0.752174	0.978	0.994	0	MC2
UBA52	0	-0.753151	0.876	0.96	0	MC2
LDHA	0	-0.756334	0.732	0.83	0	MC2
MIF	0	-0.764358	0.855	0.954	0	MC2
TOMM7	0	-0.778733	0.792	0.896	0	MC2
POLR2L	0	-0.77906	0.684	0.775	0	MC2
MYL12A	0	-0.788128	0.719	0.802	0	MC2
HLA-B.1	0	-0.792611	0.733	0.81	0	MC2
IFITM3	0	-0.816373	0.91	0.964	0	MC2
FKBP1A.1	0	-0.818898	0.719	0.782	0	MC2
GAPDH	0	-0.824668	0.882	0.963	0	MC2
B2M.1	0	-0.825222	0.983	0.993	0	MC2
IFITM2	0	-0.840601	0.775	0.883	0	MC2
FAU	0	-0.860504	0.872	0.966	0	MC2
SH3BGRL3.1	0	-0.862506	0.791	0.887	0	MC2
ATP5F1E	0	-0.922724	0.848	0.93	0	MC2
IFI27	0	-0.96342	0.797	0.876	0	MC2
TMSB10.1	0	-1.00555	0.953	0.984	0	MC2
S100A6	0	-1.06408	0.918	0.962	0	MC2
FTL	0	-1.11315	0.985	0.996	0	MC2
FTH1	0	-1.19975	0.979	0.992	0	MC2
MT2A	0	-1.40141	0.62	0.743	0	MC2
ADIRF	0	-1.51174	0.601	0.712	0	MC2
PAN3	1.72235e-307	0.422875	0.669	0.41	4.21407e-303	MC2
SMG6	2.82881e-307	0.43118	0.639	0.388	6.92125e-303	MC2
CSTB	9.17453e-307	-0.651805	0.647	0.739	2.24473e-302	MC2
CHD9	2.19849e-306	0.425631	0.867	0.665	5.37904e-302	MC2
GPR158	3.2958e-306	0.529523	0.261	0.096	8.06383e-302	MC2
STAT3	5.61215e-306	0.502916	0.89	0.716	1.37312e-301	MC2
ACYP2	5.01701e-305	0.443537	0.662	0.415	1.22751e-300	MC2
NUTM2B-AS1	2.15305e-304	0.430123	0.598	0.354	5.26787e-300	MC2
CLMP	2.84616e-304	0.444098	0.923	0.742	6.96371e-300	MC2
TRAK1	4.98879e-304	0.419406	0.521	0.284	1.22061e-299	MC2
IL1RAP	7.1907e-304	0.50249	0.534	0.299	1.75935e-299	MC2
FBXW7	7.61598e-304	0.495232	0.644	0.402	1.8634e-299	MC2
TBC1D22A	1.62059e-303	0.388557	0.611	0.357	3.96509e-299	MC2
NIBAN1	3.25562e-303	0.537797	0.79	0.572	7.96551e-299	MC2
AL109930.1	3.35344e-303	0.454904	0.544	0.293	8.20486e-299	MC2
ADK	5.39741e-303	0.446695	0.613	0.366	1.32058e-298	MC2
EEF1G	7.43125e-303	-0.511086	0.83	0.927	1.8182e-298	MC2
LATS2	2.86389e-302	0.571789	0.529	0.299	7.00707e-298	MC2
FOSL1	4.95387e-302	0.494679	0.408	0.201	1.21206e-297	MC2
TRIO.1	5.11849e-302	0.431872	0.663	0.406	1.25234e-297	MC2
CDRT4	2.4781e-301	0.348822	0.328	0.141	6.06317e-297	MC2
TMTC1	4.82751e-301	0.531299	0.873	0.685	1.18115e-296	MC2
NBAS	1.66684e-300	0.410745	0.627	0.378	4.07825e-296	MC2
THADA	3.21053e-300	0.406102	0.577	0.33	7.8552e-296	MC2
KLF12	3.55281e-300	0.428763	0.599	0.348	8.69265e-296	MC2
GABARAP	5.23821e-300	-0.556749	0.75	0.846	1.28163e-295	MC2
ST3GAL3	6.75377e-300	0.38307	0.448	0.225	1.65244e-295	MC2
HLCS	1.67876e-299	0.395904	0.5	0.268	4.10743e-295	MC2
CEMIP2.1	2.75795e-299	0.453495	0.757	0.508	6.74787e-295	MC2
TMEM135	2.92753e-299	0.434042	0.568	0.324	7.16278e-295	MC2
PHF21A	3.36895e-299	0.438898	0.656	0.407	8.24281e-295	MC2
UQCRQ	1.81238e-298	-0.606998	0.636	0.737	4.43434e-294	MC2
COX4I1	3.21993e-298	-0.549831	0.758	0.853	7.87821e-294	MC2
DTNB	3.44636e-298	0.425711	0.509	0.276	8.43222e-294	MC2
C12orf57	7.06505e-298	-0.563317	0.739	0.814	1.7286e-293	MC2
ATP5MC2	1.26933e-297	-0.547502	0.725	0.822	3.10568e-293	MC2
CHD6	1.5886e-297	0.41684	0.651	0.403	3.88682e-293	MC2
NPC2	1.64172e-297	-0.623997	0.782	0.846	4.0168e-293	MC2
FOXO1	5.85612e-297	0.478284	0.737	0.498	1.43282e-292	MC2
ROBO1	5.9486e-297	0.503174	0.541	0.305	1.45544e-292	MC2
TBCK	1.00434e-296	0.40519	0.568	0.324	2.45731e-292	MC2
BIN3	1.09233e-296	0.412554	0.517	0.284	2.6726e-292	MC2
WDR7	1.53657e-296	0.360039	0.504	0.267	3.75952e-292	MC2
EIF2AK3	1.70108e-295	0.425524	0.474	0.251	4.16202e-291	MC2
PARD3B	1.94425e-295	0.576812	0.623	0.389	4.75699e-291	MC2
MAP2K4	1.53166e-294	0.399842	0.581	0.337	3.74752e-290	MC2
UGGT2	1.97481e-294	0.412942	0.649	0.402	4.83177e-290	MC2
NUMB	2.45968e-294	0.450673	0.756	0.517	6.01811e-290	MC2
SCAPER	1.04859e-293	0.434171	0.643	0.398	2.56558e-289	MC2
FARS2	2.04941e-293	0.402764	0.58	0.337	5.01428e-289	MC2
ZMIZ1	2.12981e-293	0.453536	0.739	0.504	5.21101e-289	MC2
MAP2K5	2.73697e-293	0.372253	0.508	0.273	6.69655e-289	MC2
MAST2	1.74877e-292	0.372107	0.435	0.217	4.27873e-288	MC2
TTLL5	4.97551e-292	0.375881	0.511	0.276	1.21736e-287	MC2
PACS1.1	1.29197e-291	0.561256	0.686	0.448	3.16106e-287	MC2
BABAM2	1.71608e-291	0.478167	0.7	0.462	4.19874e-287	MC2
SOD1	1.95718e-291	-0.531329	0.793	0.845	4.78863e-287	MC2
FYN	2.02489e-291	0.46914	0.739	0.501	4.9543e-287	MC2
VMP1	2.1329e-291	0.473084	0.843	0.642	5.21856e-287	MC2
NBEA	1.54508e-290	0.468122	0.556	0.328	3.78034e-286	MC2
GRIP1	1.75946e-290	0.485308	0.333	0.146	4.30487e-286	MC2
MON2	1.18321e-289	0.385341	0.633	0.384	2.89496e-285	MC2
PLEKHG1	2.79907e-289	0.378125	0.559	0.313	6.84848e-285	MC2
NDUFA1	5.29841e-289	-0.609867	0.592	0.702	1.29636e-284	MC2
SLC7A1	9.75769e-289	0.444705	0.579	0.338	2.38741e-284	MC2
VPS37B	1.13825e-288	0.404349	0.428	0.217	2.78497e-284	MC2
GBF1	1.34577e-288	0.452787	0.606	0.369	3.29269e-284	MC2
ACSM3	1.88085e-288	0.757127	0.461	0.245	4.60187e-284	MC2
VCAN-AS1	3.82676e-288	0.42793	0.395	0.187	9.36293e-284	MC2
KIF13A	4.66356e-288	0.495288	0.729	0.494	1.14103e-283	MC2
GRAMD1B	1.67575e-287	0.534049	0.59	0.346	4.10005e-283	MC2
KLHL24	4.09407e-287	0.434811	0.631	0.389	1.0017e-282	MC2
SLC4A7	6.45821e-287	0.455568	0.658	0.416	1.58013e-282	MC2
MBNL1	6.68662e-286	0.525164	0.922	0.774	1.63601e-281	MC2
ABCD3	8.82766e-286	0.396076	0.595	0.355	2.15986e-281	MC2
KIF21A	1.07367e-285	0.39421	0.535	0.299	2.62696e-281	MC2
ZMYM2	2.15534e-285	0.412861	0.664	0.419	5.27347e-281	MC2
NDEL1	2.55894e-285	0.393752	0.535	0.303	6.26095e-281	MC2
AOPEP.1	3.32357e-285	0.434572	0.897	0.717	8.13177e-281	MC2
DYNC2H1	5.62671e-285	0.417844	0.58	0.337	1.37669e-280	MC2
GATAD2B	4.38784e-284	0.385187	0.578	0.339	1.07357e-279	MC2
AL138828.1.1	5.76314e-284	0.534266	0.7	0.456	1.41007e-279	MC2
PCED1B	1.40576e-283	0.417924	0.517	0.285	3.43947e-279	MC2
OSBPL6	1.73262e-283	0.404186	0.475	0.251	4.23921e-279	MC2
EFCAB2	3.35693e-283	0.430323	0.525	0.299	8.2134e-279	MC2
DCBLD2.1	3.36981e-283	0.406549	0.65	0.397	8.24491e-279	MC2
PDE4D	3.62376e-283	0.518553	0.873	0.747	8.86625e-279	MC2
NRCAM	3.82663e-283	0.440554	0.5	0.272	9.36261e-279	MC2
MAPK6	6.62039e-283	0.404596	0.59	0.354	1.61981e-278	MC2
UQCRH	1.63811e-282	-0.553067	0.7	0.798	4.00795e-278	MC2
JAZF1	2.53307e-282	0.448617	0.522	0.296	6.19767e-278	MC2
POMP	3.64548e-282	-0.570679	0.702	0.787	8.91939e-278	MC2
CACNA2D3	4.61339e-282	0.63557	0.379	0.189	1.12876e-277	MC2
ITGAV	1.04477e-281	0.471302	0.858	0.67	2.55625e-277	MC2
SHLD2	4.12563e-281	0.4107	0.569	0.335	1.00942e-276	MC2
LINC01876	4.32323e-281	0.528907	0.313	0.137	1.05776e-276	MC2
CYLD	6.45756e-281	0.441878	0.517	0.293	1.57997e-276	MC2
STK33	6.77872e-281	0.355111	0.368	0.172	1.65855e-276	MC2
TRIM2	2.00771e-280	0.392807	0.56	0.326	4.91227e-276	MC2
KSR1	2.51254e-280	0.551766	0.546	0.322	6.14744e-276	MC2
BIRC6	6.23065e-280	0.408108	0.792	0.56	1.52445e-275	MC2
IRAK2	1.24053e-279	0.439472	0.308	0.134	3.0352e-275	MC2
SEC24A	7.5246e-278	0.461877	0.49	0.272	1.84104e-273	MC2
SPIRE1	8.3563e-278	0.389076	0.536	0.304	2.04454e-273	MC2
COX7B	1.44757e-277	-0.591175	0.627	0.721	3.54176e-273	MC2
WDFY2	3.78382e-277	0.432517	0.512	0.286	9.25788e-273	MC2
CEP112	6.65129e-277	0.426824	0.644	0.403	1.62737e-272	MC2
ATG7	7.39846e-277	0.41079	0.633	0.391	1.81018e-272	MC2
HLA-C	1.04524e-276	-0.522062	0.792	0.858	2.55738e-272	MC2
SH3PXD2B	1.53795e-276	0.460199	0.631	0.395	3.7629e-272	MC2
UBR5	3.30218e-276	0.471044	0.667	0.433	8.07944e-272	MC2
CLIC1.1	3.34723e-276	-0.588626	0.658	0.751	8.18967e-272	MC2
ARHGEF26	5.85501e-276	0.373435	0.362	0.169	1.43254e-271	MC2
KLHL4	1.67204e-275	0.457563	0.435	0.225	4.09099e-271	MC2
MYO1E	3.95875e-275	0.521771	0.704	0.478	9.68586e-271	MC2
EHMT1	1.22453e-274	0.354868	0.554	0.316	2.99606e-270	MC2
COX6A1	1.28498e-274	-0.548087	0.663	0.762	3.14396e-270	MC2
LAMB1	2.61458e-274	0.458484	0.864	0.68	6.39709e-270	MC2
MYO9A	3.54928e-274	0.383638	0.639	0.398	8.68401e-270	MC2
ANKS1A	5.29442e-274	0.351944	0.476	0.254	1.29539e-269	MC2
NHSL1	5.66186e-274	0.469882	0.686	0.454	1.38529e-269	MC2
ROR2	2.40855e-273	0.46041	0.403	0.204	5.89301e-269	MC2
PCNX4	2.71795e-273	0.387302	0.569	0.335	6.65001e-269	MC2
KCNMB2-AS1	3.57021e-273	0.41225	0.318	0.141	8.73522e-269	MC2
AC087564.1	6.23774e-273	0.325165	0.276	0.111	1.52619e-268	MC2
WDFY3	8.06139e-273	0.386298	0.655	0.412	1.97238e-268	MC2
POU2F1	3.40611e-272	0.400654	0.554	0.322	8.33373e-268	MC2
OSBPL10	3.70234e-272	0.424668	0.61	0.372	9.05852e-268	MC2
PLOD2	4.65901e-272	0.470725	0.937	0.792	1.13992e-267	MC2
IGFBP7.1	9.43417e-272	-0.642848	0.987	0.975	2.30826e-267	MC2
ASAP2.1	1.31293e-271	0.457077	0.689	0.453	3.21234e-267	MC2
NNMT.1	4.04899e-271	-0.588277	0.926	0.933	9.90667e-267	MC2
ECSCR.1	4.21017e-271	-0.924711	0.287	0.466	1.0301e-266	MC2
WNK1	1.08759e-270	0.405305	0.877	0.696	2.66102e-266	MC2
ANKRD11	1.25592e-270	0.42716	0.788	0.574	3.07286e-266	MC2
CUL1	1.88172e-270	0.376886	0.617	0.38	4.604e-266	MC2
TP53BP2	2.11955e-270	0.40652	0.491	0.274	5.1859e-266	MC2
NUP98	2.86207e-270	0.400859	0.548	0.317	7.00263e-266	MC2
CARMIL1	1.05253e-269	0.401651	0.596	0.36	2.57522e-265	MC2
RBM6	1.39163e-269	0.398934	0.707	0.464	3.40491e-265	MC2
LINC00639.1	2.26981e-269	0.406549	0.302	0.131	5.55354e-265	MC2
YAP1	3.16009e-269	0.422901	0.73	0.497	7.73179e-265	MC2
UBR4	3.33022e-269	0.318784	0.462	0.243	8.14804e-265	MC2
BTBD19	9.43726e-269	0.28106	0.303	0.129	2.30901e-264	MC2
TGFBR1	1.4614e-268	0.393285	0.541	0.311	3.5756e-264	MC2
APBB2	3.92568e-268	0.359183	0.63	0.383	9.60497e-264	MC2
TMEM59	9.53358e-268	-0.471658	0.823	0.886	2.33258e-263	MC2
TRPM7	1.62394e-267	0.360692	0.591	0.35	3.9733e-263	MC2
CCDC91	2.42615e-267	0.458843	0.657	0.433	5.93607e-263	MC2
PRR16	7.64011e-267	0.503807	0.397	0.193	1.86931e-262	MC2
FOXN3	1.1436e-266	0.480721	0.724	0.5	2.79804e-262	MC2
AGPAT4	2.00071e-266	0.360955	0.385	0.188	4.89513e-262	MC2
DCAF6	2.02302e-266	0.389929	0.647	0.408	4.94971e-262	MC2
CUX1	6.05261e-266	0.408896	0.781	0.559	1.48089e-261	MC2
AC002074.1	8.34755e-266	0.290527	0.272	0.11	2.0424e-261	MC2
LINC00894	1.16328e-265	0.29046	0.319	0.139	2.84621e-261	MC2
ZNF827	5.79375e-265	0.374182	0.506	0.281	1.41756e-260	MC2
TRMT112	3.48948e-264	-0.574008	0.597	0.706	8.53771e-260	MC2
STK39	5.04948e-264	0.364266	0.416	0.212	1.23546e-259	MC2
PER2	1.10304e-263	0.339535	0.389	0.193	2.69882e-259	MC2
PSPC1	1.9539e-263	0.359859	0.54	0.311	4.78061e-259	MC2
RAD51B	2.40681e-263	0.423628	0.519	0.297	5.88875e-259	MC2
SGMS2	4.24425e-263	0.400865	0.487	0.269	1.03844e-258	MC2
ARID4B	8.96944e-263	0.437887	0.849	0.647	2.19455e-258	MC2
AL049828.1	4.41351e-262	0.366152	0.321	0.145	1.07985e-257	MC2
LGALS3	1.11134e-261	-0.635381	0.67	0.73	2.71912e-257	MC2
EPC2	1.43943e-261	0.344732	0.529	0.301	3.52186e-257	MC2
KIF13B	2.16658e-261	0.44907	0.742	0.511	5.30097e-257	MC2
RCOR1	3.48059e-261	0.441366	0.496	0.281	8.51595e-257	MC2
UQCR10	7.10989e-261	-0.578406	0.591	0.698	1.73958e-256	MC2
AC004160.1	9.35772e-261	0.425964	0.328	0.15	2.28955e-256	MC2
AL022068.1	2.42559e-260	0.369358	0.285	0.121	5.93469e-256	MC2
INTS6L	3.01383e-260	0.333723	0.271	0.112	7.37395e-256	MC2
ATXN7L1	3.65413e-260	0.339697	0.431	0.224	8.94057e-256	MC2
ZNF462	4.28387e-260	0.373273	0.584	0.352	1.04814e-255	MC2
HMGB1	6.44271e-260	-0.423882	0.883	0.914	1.57634e-255	MC2
USP32	1.53509e-259	0.37137	0.528	0.303	3.75591e-255	MC2
ERBIN	1.59075e-259	0.438237	0.712	0.481	3.89208e-255	MC2
SETD5	6.55211e-259	0.395023	0.709	0.476	1.6031e-254	MC2
C20orf194	9.7097e-259	0.326734	0.503	0.276	2.37567e-254	MC2
ERC1	1.22952e-258	0.395732	0.685	0.448	3.00827e-254	MC2
PLD1	1.93154e-258	0.440273	0.655	0.422	4.7259e-254	MC2
RAC1	3.0801e-258	-0.493179	0.791	0.842	7.53609e-254	MC2
ELF1	3.49733e-258	0.485511	0.797	0.593	8.55691e-254	MC2
WDR37	9.3402e-258	0.351932	0.48	0.265	2.28527e-253	MC2
ANKH	9.68634e-257	0.579067	0.802	0.601	2.36996e-252	MC2
CNTLN	1.24362e-256	0.347975	0.539	0.309	3.04276e-252	MC2
MICU1	2.09369e-256	0.39279	0.75	0.527	5.12264e-252	MC2
AP002989.1	2.66433e-256	0.674112	0.372	0.185	6.51882e-252	MC2
SENP5	4.0245e-256	0.337755	0.525	0.298	9.84675e-252	MC2
DPH6-DT	4.25974e-256	0.310553	0.284	0.12	1.04223e-251	MC2
FGFR2.1	1.20598e-255	0.426403	0.541	0.318	2.95066e-251	MC2
RB1CC1	1.39978e-255	0.428467	0.807	0.598	3.42483e-251	MC2
P3H2	2.39176e-255	0.436699	0.382	0.191	5.85193e-251	MC2
ADAMTS9-AS2	3.4539e-255	0.442099	0.682	0.454	8.45066e-251	MC2
STRN3	5.13933e-255	0.39625	0.616	0.386	1.25744e-250	MC2
PSEN1	8.00644e-255	0.377663	0.498	0.283	1.95894e-250	MC2
GSE1	9.94134e-255	0.466664	0.497	0.284	2.43235e-250	MC2
AL078604.4	6.2977e-254	0.640573	0.393	0.205	1.54086e-249	MC2
RIC1	7.95152e-254	0.345297	0.504	0.283	1.9455e-249	MC2
LCORL	9.08939e-254	0.431161	0.583	0.355	2.2239e-249	MC2
MIR29B2CHG	1.26774e-253	0.275957	0.307	0.135	3.10178e-249	MC2
MID1	1.34005e-253	0.536997	0.785	0.572	3.27871e-249	MC2
LRCH3	4.85475e-253	0.355512	0.561	0.333	1.18781e-248	MC2
KDM2A	5.55521e-253	0.372904	0.69	0.457	1.35919e-248	MC2
USP47	5.88459e-253	0.381995	0.711	0.478	1.43978e-248	MC2
ATP8A1.1	1.41439e-252	0.480536	0.63	0.404	3.46059e-248	MC2
GOLGA4	2.94931e-252	0.419233	0.855	0.658	7.21608e-248	MC2
N4BP2L2	5.38023e-252	0.36578	0.889	0.718	1.31638e-247	MC2
GPATCH2	6.08119e-252	0.360852	0.543	0.32	1.48788e-247	MC2
PDE8A	6.36502e-252	0.371654	0.608	0.379	1.55733e-247	MC2
TANC1.1	1.02452e-251	0.423131	0.668	0.433	2.5067e-247	MC2
GLI2	1.05675e-251	0.287771	0.273	0.114	2.58555e-247	MC2
COL5A2.1	3.29537e-251	0.469914	0.879	0.7	8.06278e-247	MC2
SPAG9	5.48201e-251	0.502004	0.761	0.551	1.34128e-246	MC2
ZDBF2	6.85914e-251	0.26858	0.332	0.153	1.67822e-246	MC2
CAMKMT	8.32613e-251	0.465243	0.486	0.279	2.03715e-246	MC2
AC011246.1	1.23795e-250	0.498529	0.355	0.173	3.02889e-246	MC2
SRGN.1	2.58494e-250	-0.553346	0.902	0.908	6.32458e-246	MC2
SNHG6	2.88868e-250	-0.622028	0.53	0.647	7.06774e-246	MC2
WWC2	3.65113e-250	0.422425	0.54	0.321	8.93322e-246	MC2
TTC17	5.71118e-250	0.365342	0.644	0.411	1.39736e-245	MC2
ATP6V0E1	7.67235e-250	-0.472007	0.815	0.857	1.8772e-245	MC2
KIAA0232	8.80855e-250	0.425967	0.579	0.361	2.15519e-245	MC2
TIMP1	2.03985e-249	-0.741403	0.992	0.995	4.99089e-245	MC2
NDUFC2	2.05687e-249	-0.529724	0.778	0.861	5.03255e-245	MC2
ZNF644	4.89628e-249	0.401621	0.677	0.452	1.19797e-244	MC2
PHLPP1	4.9892e-249	0.416742	0.419	0.223	1.22071e-244	MC2
PACSIN2	1.64175e-247	0.391042	0.495	0.284	4.01688e-243	MC2
LAPTM4A	1.83302e-247	-0.496867	0.727	0.79	4.48485e-243	MC2
BMPR1A	3.93865e-247	0.366435	0.549	0.324	9.63671e-243	MC2
ABI2	6.43493e-247	0.391022	0.678	0.446	1.57443e-242	MC2
MRPL51	7.33505e-247	-0.531775	0.629	0.732	1.79467e-242	MC2
NRXN3	1.12998e-246	0.7091	0.54	0.328	2.76473e-242	MC2
KAT6B	1.43199e-246	0.361416	0.628	0.398	3.50364e-242	MC2
PTPN13.1	2.49034e-246	0.397628	0.567	0.345	6.09311e-242	MC2
ITCH	2.54343e-246	0.326794	0.602	0.364	6.223e-242	MC2
SGMS1	2.86279e-246	0.390922	0.615	0.391	7.00439e-242	MC2
SH3D19	2.92942e-246	0.483582	0.658	0.439	7.16741e-242	MC2
ROR1	3.94326e-246	0.569313	0.384	0.2	9.64797e-242	MC2
PTPN1	4.12714e-246	0.54418	0.618	0.405	1.00979e-241	MC2
USP9X	4.59917e-246	0.422284	0.697	0.476	1.12528e-241	MC2
DYRK3	2.26115e-245	0.313125	0.386	0.196	5.53235e-241	MC2
GMDS.1	2.53735e-245	0.621434	0.917	0.779	6.20813e-241	MC2
NCOA2	2.61899e-245	0.388682	0.585	0.36	6.40788e-241	MC2
PARP8	2.69667e-245	0.387733	0.464	0.257	6.59795e-241	MC2
SPATA5	2.74337e-245	0.32679	0.436	0.232	6.71221e-241	MC2
GCNT1	3.37335e-245	0.407912	0.589	0.362	8.25358e-241	MC2
CUL3	5.05523e-245	0.395869	0.714	0.486	1.23686e-240	MC2
ARPC3	6.03198e-245	-0.53936	0.677	0.752	1.47584e-240	MC2
ATP5MPL	6.46342e-245	-0.557105	0.589	0.686	1.5814e-240	MC2
KPNA4	2.27128e-244	0.443512	0.685	0.467	5.55715e-240	MC2
STAU2	2.85131e-244	0.376258	0.569	0.345	6.9763e-240	MC2
CSPP1	4.10363e-244	0.397538	0.451	0.25	1.00404e-239	MC2
SKI	2.29754e-243	0.449589	0.589	0.373	5.6214e-239	MC2
SLC7A5	5.33604e-243	0.298866	0.338	0.159	1.30557e-238	MC2
ADIPOR2	1.37864e-242	0.365672	0.52	0.304	3.37311e-238	MC2
MAML3	1.81882e-242	0.473801	0.52	0.313	4.45011e-238	MC2
FRYL	2.27695e-242	0.381157	0.727	0.498	5.57101e-238	MC2
WAC	4.07198e-242	0.43534	0.794	0.59	9.96292e-238	MC2
PRKCI	5.22903e-242	0.372358	0.765	0.539	1.27939e-237	MC2
SUPT3H	1.40708e-241	0.362337	0.468	0.26	3.4427e-237	MC2
FOXJ3	1.47732e-241	0.418115	0.559	0.339	3.61456e-237	MC2
CTNNA1	1.64439e-241	0.418238	0.866	0.69	4.02334e-237	MC2
NEDD4L	2.45656e-241	0.430016	0.408	0.216	6.01047e-237	MC2
SAP18	2.50154e-240	-0.524591	0.645	0.737	6.12052e-236	MC2
TTTY10	3.17441e-240	0.501181	0.404	0.215	7.76682e-236	MC2
RFX3-AS1	4.7743e-240	0.33926	0.379	0.191	1.16813e-235	MC2
MMP16.1	5.56202e-240	0.539188	0.42	0.223	1.36086e-235	MC2
SSH2	5.97623e-240	0.412178	0.632	0.408	1.4622e-235	MC2
ATP5IF1	1.0619e-239	-0.557287	0.602	0.698	2.59814e-235	MC2
UMAD1	1.26805e-239	0.359275	0.523	0.309	3.10255e-235	MC2
TNRC6B	3.04042e-239	0.375637	0.822	0.616	7.43899e-235	MC2
MFSD4B	5.45671e-239	0.296999	0.411	0.214	1.33509e-234	MC2
NEK1	5.87727e-239	0.3805	0.566	0.35	1.43799e-234	MC2
KANK1	6.81616e-239	0.481405	0.563	0.347	1.66771e-234	MC2
ELOVL5	1.43263e-238	0.635024	0.602	0.393	3.5052e-234	MC2
RELB	2.17905e-238	0.353194	0.459	0.254	5.33147e-234	MC2
FGGY	9.87847e-238	0.342291	0.45	0.248	2.41697e-233	MC2
KIRREL1	1.27948e-237	0.364334	0.46	0.258	3.13051e-233	MC2
SELENOW	2.06069e-237	-0.588705	0.566	0.661	5.04188e-233	MC2
EML4	2.85582e-237	0.39742	0.588	0.369	6.98734e-233	MC2
PTPN4	1.11326e-236	0.315692	0.497	0.281	2.7238e-232	MC2
SPATS2	1.13128e-236	0.375907	0.661	0.433	2.76789e-232	MC2
SMAD3	2.34413e-236	0.470274	0.48	0.277	5.73539e-232	MC2
MAMDC2	2.49797e-236	0.518061	0.496	0.288	6.11179e-232	MC2
YBX1	6.30442e-236	-0.456748	0.793	0.84	1.5425e-231	MC2
DBI	1.23378e-235	-0.598687	0.614	0.697	3.01869e-231	MC2
BMPR1B.1	2.59254e-235	0.493605	0.399	0.207	6.34317e-231	MC2
NLGN1.1	4.97969e-235	0.655922	0.61	0.396	1.21838e-230	MC2
DENND5A	8.75106e-235	0.393503	0.608	0.389	2.14112e-230	MC2
SEM1	8.78914e-235	-0.542196	0.596	0.682	2.15044e-230	MC2
MAP4K3	1.38499e-234	0.342583	0.54	0.318	3.38866e-230	MC2
MEG3	2.22431e-234	0.640593	0.448	0.26	5.44221e-230	MC2
INVS	2.42556e-234	0.341242	0.498	0.285	5.93461e-230	MC2
AEBP2	4.33655e-234	0.377917	0.518	0.308	1.06102e-229	MC2
COPS9	7.39074e-234	-0.588318	0.505	0.618	1.80829e-229	MC2
ADNP	7.60156e-234	0.344685	0.608	0.383	1.85987e-229	MC2
NFKBIZ	8.62619e-234	0.410661	0.861	0.68	2.11057e-229	MC2
MLLT10	1.87952e-233	0.331676	0.612	0.383	4.59862e-229	MC2
NOP10	2.80344e-233	-0.602014	0.496	0.617	6.85917e-229	MC2
BCAR3	6.53515e-233	0.371964	0.608	0.385	1.59896e-228	MC2
SNX9	6.97639e-233	0.471624	0.772	0.569	1.70691e-228	MC2
TMCC1	9.78057e-233	0.362259	0.56	0.342	2.39301e-228	MC2
MAP4	1.01271e-232	0.422561	0.772	0.558	2.4778e-228	MC2
CAMSAP2	1.50606e-232	0.388755	0.631	0.409	3.68489e-228	MC2
GAB1	1.59762e-232	0.350476	0.457	0.255	3.90889e-228	MC2
QKI	7.573e-232	0.526639	0.848	0.665	1.85289e-227	MC2
PPP1R13B	7.73702e-232	0.435468	0.452	0.255	1.89302e-227	MC2
ZNF254	9.64817e-232	0.253972	0.404	0.208	2.36062e-227	MC2
CCDC57	1.2939e-231	0.255484	0.314	0.146	3.16579e-227	MC2
FBXW8	1.76563e-231	0.266027	0.326	0.154	4.31997e-227	MC2
ABCC4.1	1.90499e-231	0.383834	0.472	0.267	4.66094e-227	MC2
FAM214A	2.11926e-231	0.430697	0.487	0.282	5.1852e-227	MC2
C4orf3	2.36875e-231	-0.581008	0.553	0.654	5.79562e-227	MC2
SOS1	2.99721e-231	0.33456	0.642	0.41	7.33328e-227	MC2
NCOA1	3.06994e-231	0.382916	0.724	0.503	7.51121e-227	MC2
HLA-A	4.19961e-231	-0.526721	0.832	0.875	1.02752e-226	MC2
LARP4B	7.55798e-231	0.335035	0.517	0.303	1.84921e-226	MC2
HSPE1	9.74887e-231	-0.54456	0.72	0.76	2.38526e-226	MC2
FAM120B	1.81871e-230	0.28276	0.448	0.243	4.44984e-226	MC2
TRPC1	2.03854e-230	0.299497	0.4	0.207	4.98769e-226	MC2
CHD1	2.37376e-230	0.390758	0.638	0.415	5.80789e-226	MC2
NEDD8	4.94535e-230	-0.531777	0.651	0.74	1.20998e-225	MC2
HECTD4	8.30227e-230	0.301616	0.473	0.265	2.03132e-225	MC2
AHCYL2	8.72605e-230	0.352399	0.441	0.245	2.135e-225	MC2
NPM1	1.39205e-229	-0.42015	0.868	0.898	3.40592e-225	MC2
NUP153	1.94399e-229	0.41452	0.473	0.273	4.75636e-225	MC2
MPDZ	3.93492e-229	0.356752	0.628	0.406	9.62756e-225	MC2
PIP5K1A	4.05732e-229	0.302644	0.447	0.246	9.92704e-225	MC2
TAPT1-AS1	4.87149e-229	0.26132	0.264	0.113	1.19191e-224	MC2
MICOS10	6.48629e-229	-0.544882	0.593	0.686	1.587e-224	MC2
UNC13B	7.59034e-229	0.341454	0.409	0.219	1.85713e-224	MC2
ATAD2B	1.36912e-228	0.300202	0.453	0.25	3.34982e-224	MC2
ABCC1	1.85966e-228	0.297095	0.442	0.24	4.55002e-224	MC2
ARMH4	3.69934e-228	0.267761	0.343	0.166	9.05116e-224	MC2
PIK3CB	1.02104e-227	0.321732	0.51	0.297	2.49818e-223	MC2
TTC7A	1.03576e-227	0.287243	0.344	0.169	2.53419e-223	MC2
DLC1	1.23783e-227	0.377286	0.665	0.449	3.0286e-223	MC2
WIPF1	1.31752e-227	0.394254	0.619	0.404	3.22357e-223	MC2
XKR6	2.07698e-227	0.312216	0.397	0.208	5.08174e-223	MC2
MPP5	5.28861e-227	0.335447	0.481	0.277	1.29397e-222	MC2
AP1G1	5.38469e-227	0.335055	0.511	0.3	1.31747e-222	MC2
ZMYM4	9.76995e-227	0.330098	0.649	0.42	2.39041e-222	MC2
SCFD2	9.92111e-227	0.361979	0.44	0.245	2.4274e-222	MC2
SEC24D	1.17277e-226	0.41297	0.64	0.423	2.86943e-222	MC2
TBC1D32	1.25051e-226	0.306472	0.342	0.169	3.05963e-222	MC2
ATF7IP2	1.61615e-226	0.457332	0.602	0.392	3.95423e-222	MC2
CCNYL1	3.53004e-226	0.377573	0.38	0.198	8.63695e-222	MC2
UBE2H	6.96818e-226	0.510789	0.724	0.51	1.7049e-221	MC2
TRA2A	7.44887e-226	0.391753	0.716	0.5	1.82252e-221	MC2
TBL1XR1	2.27598e-225	0.44829	0.763	0.557	5.56863e-221	MC2
TRRAP	2.61203e-225	0.284408	0.429	0.231	6.39086e-221	MC2
FBXL13	3.80106e-225	0.314781	0.357	0.179	9.30005e-221	MC2
HSPB1	1.0033e-224	-0.698719	0.567	0.649	2.45478e-220	MC2
UTRN	1.41355e-224	0.307301	0.764	0.545	3.45852e-220	MC2
MZT2B	1.80205e-224	-0.543632	0.622	0.719	4.40909e-220	MC2
LGALS1.1	3.15187e-224	-0.601451	0.889	0.931	7.71168e-220	MC2
TTC39C	3.16675e-224	0.309378	0.477	0.268	7.74809e-220	MC2
NCOR2	4.54913e-224	0.329834	0.555	0.339	1.11304e-219	MC2
FXYD5	5.66208e-224	-0.636661	0.533	0.629	1.38534e-219	MC2
COX8A	5.9478e-224	-0.52639	0.591	0.691	1.45525e-219	MC2
CPEB2	6.33201e-224	0.353136	0.387	0.205	1.54925e-219	MC2
BTRC	9.00293e-224	0.311964	0.481	0.274	2.20275e-219	MC2
DPH6	1.20783e-223	0.393955	0.446	0.252	2.9552e-219	MC2
FRS2	1.31851e-223	0.329675	0.53	0.316	3.22601e-219	MC2
SLC12A2	1.83499e-223	0.537412	0.573	0.367	4.48968e-219	MC2
NT5DC1.1	3.66354e-223	0.39591	0.757	0.553	8.96359e-219	MC2
PCBP1-AS1	5.42185e-223	0.285824	0.346	0.172	1.32657e-218	MC2
EID1	1.24191e-222	-0.409186	0.811	0.898	3.03857e-218	MC2
ATP5PD	1.58831e-222	-0.524152	0.582	0.682	3.88613e-218	MC2
VPS13D	1.97532e-222	0.312595	0.527	0.314	4.83302e-218	MC2
PALLD	3.22616e-222	0.384409	0.742	0.532	7.89344e-218	MC2
TMEM164	3.78492e-222	0.388807	0.513	0.303	9.26056e-218	MC2
PDE7A	6.30836e-222	0.288661	0.374	0.191	1.54347e-217	MC2
MXRA5	7.79907e-222	0.414105	0.795	0.597	1.9082e-217	MC2
ARMCX4	8.32397e-222	0.262858	0.364	0.183	2.03662e-217	MC2
HIPK3	1.10136e-221	0.407887	0.777	0.581	2.6947e-217	MC2
GPR176	1.53973e-221	0.411509	0.315	0.152	3.76726e-217	MC2
ADAM17	1.59502e-221	0.379482	0.524	0.32	3.90254e-217	MC2
ZFHX3	1.93694e-221	0.35849	0.746	0.533	4.73911e-217	MC2
NUBPL	3.81641e-221	0.291294	0.412	0.221	9.33762e-217	MC2
SPATA6	7.87735e-221	0.301279	0.437	0.239	1.92735e-216	MC2
HIVEP1	7.92394e-221	0.360521	0.511	0.305	1.93875e-216	MC2
SQSTM1	2.56279e-220	0.39157	0.951	0.87	6.27037e-216	MC2
PDXDC1	2.90728e-220	0.323225	0.5	0.293	7.11323e-216	MC2
OPA1	5.59522e-220	0.33142	0.489	0.285	1.36898e-215	MC2
DOCK7	7.00364e-220	0.305705	0.493	0.286	1.71358e-215	MC2
ENTPD7	7.36331e-220	0.292517	0.333	0.164	1.80158e-215	MC2
SEMA6A	8.00202e-220	0.416312	0.404	0.218	1.95785e-215	MC2
TBC1D23	8.54723e-220	0.326539	0.497	0.292	2.09125e-215	MC2
UBL3	2.15203e-219	0.390915	0.662	0.454	5.26537e-215	MC2
PHPT1	6.43448e-219	-0.510311	0.669	0.764	1.57432e-214	MC2
BDNF	9.76873e-219	0.408861	0.32	0.155	2.39012e-214	MC2
PELI1	1.22384e-218	0.422358	0.603	0.39	2.99437e-214	MC2
OTUD7B	1.30951e-218	0.297396	0.378	0.195	3.20399e-214	MC2
PRKCE	1.33528e-218	0.375195	0.525	0.316	3.26702e-214	MC2
XPR1	2.49156e-218	0.346747	0.523	0.313	6.0961e-214	MC2
MEG8	2.52382e-218	0.463511	0.269	0.122	6.17504e-214	MC2
FOXO3	2.70863e-218	0.552497	0.733	0.54	6.62721e-214	MC2
FAM193A	6.1698e-218	0.26683	0.43	0.234	1.50957e-213	MC2
CDK8	6.35763e-218	0.314804	0.376	0.196	1.55552e-213	MC2
AFF1	1.28336e-217	0.368302	0.711	0.493	3.13999e-213	MC2
RRAS2	1.61076e-217	0.376785	0.455	0.261	3.94104e-213	MC2
DMXL1	1.95394e-217	0.345963	0.503	0.297	4.78069e-213	MC2
THUMPD3-AS1	2.65457e-216	0.352653	0.542	0.332	6.49495e-212	MC2
DENND1B	3.04461e-216	0.303147	0.362	0.187	7.44925e-212	MC2
ATOX1	3.45666e-216	-0.562304	0.568	0.664	8.45742e-212	MC2
THRB	5.43799e-216	0.335996	0.358	0.184	1.33051e-211	MC2
CLEC16A	5.9292e-216	0.282523	0.375	0.194	1.4507e-211	MC2
SNX29	7.41291e-216	0.281009	0.45	0.249	1.81372e-211	MC2
PAFAH1B1	1.46618e-215	0.367649	0.748	0.536	3.58729e-211	MC2
PDSS2	1.70317e-215	0.320105	0.509	0.301	4.16715e-211	MC2
ARFGEF1	5.95094e-215	0.319883	0.595	0.374	1.45602e-210	MC2
ARPC1B	8.09809e-215	-0.531539	0.688	0.747	1.98136e-210	MC2
CATSPERB	1.27782e-214	0.654145	0.288	0.137	3.12643e-210	MC2
NIPBL	4.39311e-214	0.355465	0.761	0.551	1.07486e-209	MC2
CDH11	6.87357e-214	0.369995	0.942	0.781	1.68176e-209	MC2
MTCL1	7.15048e-214	0.28271	0.324	0.159	1.74951e-209	MC2
GALNT18	9.91077e-214	0.344359	0.473	0.275	2.42487e-209	MC2
GFPT2	1.09476e-213	0.391216	0.673	0.451	2.67854e-209	MC2
CLASP2	1.68553e-213	0.323524	0.537	0.325	4.124e-209	MC2
PPIB	1.82876e-213	-0.436628	0.822	0.88	4.47443e-209	MC2
PRDX5	2.21814e-213	-0.518467	0.714	0.798	5.42713e-209	MC2
ALPK1	3.03738e-213	0.291788	0.448	0.25	7.43155e-209	MC2
AC097376.3	5.35891e-213	0.26475	0.322	0.156	1.31116e-208	MC2
SPSB1	5.77209e-213	0.415562	0.337	0.173	1.41226e-208	MC2
SPECC1L	6.05788e-213	0.298394	0.569	0.35	1.48218e-208	MC2
PTPRG.1	8.6114e-213	0.318337	0.744	0.531	2.10695e-208	MC2
ATP5ME	9.2192e-213	-0.549149	0.53	0.634	2.25566e-208	MC2
TJP1	9.93405e-213	0.390658	0.774	0.566	2.43056e-208	MC2
PARK7	1.2538e-212	-0.472193	0.74	0.828	3.06768e-208	MC2
ATR	1.75985e-212	0.291156	0.468	0.268	4.30582e-208	MC2
ARFGEF2	1.90226e-212	0.303382	0.474	0.273	4.65425e-208	MC2
USP9Y	2.64777e-212	0.367972	0.39	0.213	6.4783e-208	MC2
SLMAP	2.81206e-212	0.321944	0.584	0.368	6.88027e-208	MC2
UBE4B	3.35602e-212	0.292823	0.478	0.277	8.21117e-208	MC2
CRADD	4.36379e-212	0.358508	0.493	0.295	1.06769e-207	MC2
USP53	5.32001e-212	0.40736	0.576	0.366	1.30165e-207	MC2
RABGAP1	8.5748e-212	0.297516	0.59	0.37	2.098e-207	MC2
EIF4A1	1.06275e-211	-0.43181	0.849	0.859	2.60022e-207	MC2
LPIN2	2.67654e-211	0.346433	0.486	0.288	6.54868e-207	MC2
C19orf53	3.23282e-211	-0.51711	0.605	0.701	7.90973e-207	MC2
CCDC146	4.89495e-211	0.25303	0.284	0.131	1.19765e-206	MC2
BMP2K	5.13967e-211	0.36482	0.545	0.338	1.25752e-206	MC2
HIBCH	5.19962e-211	0.32926	0.635	0.419	1.27219e-206	MC2
BICRAL	8.52681e-211	0.267733	0.45	0.252	2.08626e-206	MC2
FAM13A	1.00352e-210	0.298569	0.521	0.312	2.4553e-206	MC2
ASB3	1.09234e-210	0.322826	0.493	0.291	2.67263e-206	MC2
NUTM2A-AS1	3.0895e-210	0.308624	0.591	0.372	7.55908e-206	MC2
ANK2	4.78352e-210	0.297602	0.281	0.129	1.17038e-205	MC2
INPP4B	6.15365e-210	0.267791	0.343	0.173	1.50561e-205	MC2
GPRIN3.1	6.22256e-210	0.312164	0.489	0.28	1.52247e-205	MC2
EIF3K	9.22137e-210	-0.496816	0.678	0.761	2.25619e-205	MC2
TRMT11	1.87083e-209	0.286544	0.477	0.276	4.57736e-205	MC2
RIN2	2.79422e-209	0.361939	0.677	0.463	6.83663e-205	MC2
GPATCH8	3.62339e-209	0.319879	0.689	0.47	8.86535e-205	MC2
RNGTT	1.19103e-208	0.282796	0.428	0.237	2.91409e-204	MC2
COX10-AS1	2.09612e-208	0.292413	0.303	0.146	5.12858e-204	MC2
SHB	2.78734e-208	0.394347	0.446	0.259	6.81979e-204	MC2
SIRT1	2.91202e-208	0.32953	0.421	0.234	7.12483e-204	MC2
SPAG16	3.62794e-208	0.399425	0.515	0.319	8.87648e-204	MC2
ID3	4.33334e-208	-0.715283	0.647	0.722	1.06024e-203	MC2
KIAA0825	6.37236e-208	0.298056	0.333	0.167	1.55913e-203	MC2
ZC4H2	6.51462e-208	0.271857	0.311	0.15	1.59393e-203	MC2
NRF1	6.61719e-208	0.276856	0.401	0.216	1.61903e-203	MC2
MEIS2	1.5743e-207	0.333156	0.658	0.454	3.85183e-203	MC2
GATAD2A	2.08508e-207	0.373709	0.554	0.348	5.10156e-203	MC2
CREBBP	2.53298e-207	0.327143	0.633	0.422	6.19744e-203	MC2
NPAS3.1	7.12925e-207	0.398618	0.298	0.144	1.74431e-202	MC2
ANO6	7.45072e-207	0.406345	0.675	0.466	1.82297e-202	MC2
SLC25A6	1.46059e-206	-0.457518	0.73	0.806	3.57364e-202	MC2
GCH1	2.21304e-206	0.483974	0.319	0.164	5.41464e-202	MC2
ZRANB1	2.55826e-206	0.386706	0.454	0.265	6.25928e-202	MC2
GULP1	2.76676e-206	0.365009	0.565	0.35	6.76944e-202	MC2
EPS8	4.29296e-206	0.365191	0.752	0.545	1.05036e-201	MC2
RYBP	6.17951e-206	0.391798	0.589	0.387	1.51194e-201	MC2
ATP2C1	2.32573e-205	0.337891	0.592	0.379	5.69037e-201	MC2
RHOC	2.41939e-205	-0.60995	0.405	0.529	5.91952e-201	MC2
CHIC2	3.03586e-205	0.396615	0.656	0.446	7.42785e-201	MC2
SF3B6	3.07763e-205	-0.51119	0.592	0.686	7.53004e-201	MC2
CEP95	5.12477e-205	0.266542	0.368	0.193	1.25388e-200	MC2
SRGAP2	1.22951e-204	0.28877	0.498	0.291	3.00823e-200	MC2
SEC11A	4.30954e-204	-0.469515	0.731	0.783	1.05442e-199	MC2
SKIL	6.31694e-204	0.490363	0.768	0.576	1.54556e-199	MC2
TNRC6A	7.03875e-204	0.335235	0.724	0.51	1.72217e-199	MC2
CDC42BPA	7.92084e-204	0.347924	0.747	0.529	1.93799e-199	MC2
FANCC	8.10883e-204	0.283972	0.354	0.183	1.98399e-199	MC2
HMBOX1	1.14781e-203	0.276042	0.489	0.286	2.80834e-199	MC2
SNRPD2	1.18925e-203	-0.526888	0.563	0.663	2.90975e-199	MC2
CYTH1	2.85606e-203	0.308898	0.514	0.308	6.98791e-199	MC2
CATSPERE	3.29143e-203	0.256483	0.258	0.115	8.05315e-199	MC2
TPI1	3.54418e-203	-0.56725	0.676	0.751	8.67154e-199	MC2
VAMP5	4.98522e-203	-0.591777	0.495	0.609	1.21973e-198	MC2
CTDSPL	8.8975e-203	0.336978	0.541	0.339	2.17695e-198	MC2
AGO2	1.1508e-202	0.315019	0.464	0.271	2.81566e-198	MC2
UBA6-AS1	1.96848e-202	0.353866	0.361	0.192	4.81628e-198	MC2
DENND4C	2.28681e-202	0.286193	0.564	0.35	5.59513e-198	MC2
ASAP1.1	2.45656e-202	0.378779	0.746	0.535	6.01046e-198	MC2
DNMBP	2.79919e-202	0.310343	0.444	0.252	6.84878e-198	MC2
UBR1	7.5162e-202	0.318451	0.582	0.37	1.83899e-197	MC2
CRIM1.1	1.62679e-201	0.583918	0.822	0.634	3.98026e-197	MC2
TBL1X	2.31932e-201	0.351254	0.553	0.347	5.67467e-197	MC2
ZNF708	2.54969e-201	0.254898	0.474	0.271	6.23832e-197	MC2
GAS5.1	5.5825e-201	-0.591905	0.689	0.762	1.36587e-196	MC2
HLA-E	8.69116e-201	-0.703162	0.579	0.65	2.12647e-196	MC2
COMMD10	9.95202e-201	0.325509	0.624	0.415	2.43496e-196	MC2
GBE1	1.43477e-200	0.401027	0.585	0.38	3.51045e-196	MC2
ZNF423	1.86081e-200	0.284779	0.353	0.183	4.55283e-196	MC2
FGFR1	1.12246e-199	0.32208	0.573	0.365	2.74631e-195	MC2
PCF11	1.22711e-199	0.327584	0.464	0.274	3.00237e-195	MC2
DLGAP1.1	1.34347e-199	0.685669	0.409	0.233	3.28706e-195	MC2
LINC01515	2.42023e-199	0.328878	0.308	0.153	5.92157e-195	MC2
CACNA1C	2.60902e-199	0.51192	0.46	0.283	6.38349e-195	MC2
NPAS2	5.6658e-199	0.366312	0.445	0.261	1.38625e-194	MC2
XRN1	1.03572e-198	0.299397	0.622	0.405	2.53411e-194	MC2
ACACA	1.16928e-198	0.298329	0.432	0.245	2.86089e-194	MC2
IFRD1	1.80134e-198	0.367105	0.581	0.379	4.40733e-194	MC2
ZFPM2-AS1	1.83572e-198	0.36889	0.311	0.153	4.49145e-194	MC2
PPP2R2A	1.85763e-198	0.328369	0.672	0.462	4.54507e-194	MC2
IPMK	3.17704e-198	0.331017	0.403	0.223	7.77327e-194	MC2
NLGN4Y	3.30488e-198	0.347121	0.277	0.134	8.08605e-194	MC2
RNF38	6.3752e-198	0.290015	0.51	0.307	1.55982e-193	MC2
ETF1	8.98005e-198	0.388874	0.606	0.404	2.19715e-193	MC2
NCKAP5L	9.25914e-198	0.273443	0.279	0.132	2.26543e-193	MC2
LCOR	3.1504e-197	0.282946	0.451	0.259	7.70809e-193	MC2
SETD2	3.24803e-197	0.309769	0.621	0.406	7.94696e-193	MC2
RAB13	3.66583e-197	-0.497175	0.664	0.748	8.96918e-193	MC2
FAM102B	5.36966e-197	0.33163	0.516	0.316	1.31379e-192	MC2
ZRANB2-AS2	7.51591e-197	0.252118	0.261	0.118	1.83892e-192	MC2
FNIP2	8.09139e-197	0.431129	0.591	0.386	1.97972e-192	MC2
GRK5	1.40374e-196	0.311397	0.484	0.287	3.43453e-192	MC2
ARHGAP10	1.54647e-196	0.254053	0.478	0.278	3.78376e-192	MC2
TUBA1B	2.36943e-196	-0.570879	0.654	0.719	5.79728e-192	MC2
TMBIM4	6.91815e-196	-0.453828	0.701	0.763	1.69266e-191	MC2
UST	1.42176e-195	0.334955	0.278	0.134	3.47861e-191	MC2
ATP5PO	1.82534e-195	-0.514921	0.548	0.649	4.46605e-191	MC2
KALRN	1.97277e-195	0.28708	0.483	0.287	4.82677e-191	MC2
CORO1C	2.71096e-195	0.318902	0.503	0.306	6.63291e-191	MC2
MAP3K4	1.13893e-194	0.27354	0.403	0.223	2.78661e-190	MC2
ANKRD28	1.71237e-194	0.461627	0.534	0.337	4.18964e-190	MC2
USP24	2.58961e-194	0.279975	0.411	0.228	6.336e-190	MC2
LRRC49	7.01723e-194	0.292418	0.325	0.166	1.71691e-189	MC2
AC079447.1	7.99836e-194	0.264275	0.28	0.133	1.95696e-189	MC2
ZNRF3	8.12344e-194	0.301179	0.369	0.201	1.98756e-189	MC2
TP53BP1	1.35472e-193	0.285484	0.434	0.249	3.3146e-189	MC2
S100A10.1	2.81217e-193	-0.686822	0.853	0.909	6.88053e-189	MC2
SMURF2	6.05625e-193	0.400272	0.655	0.449	1.48178e-188	MC2
AC104123.1	9.54511e-193	0.288019	0.301	0.149	2.3354e-188	MC2
PARVA	1.07747e-192	0.381623	0.727	0.529	2.63625e-188	MC2
HUWE1	2.52385e-192	0.316445	0.665	0.455	6.1751e-188	MC2
TMEM117	2.83267e-192	0.31559	0.325	0.168	6.93069e-188	MC2
TNFAIP8	6.79795e-192	0.509929	0.576	0.391	1.66325e-187	MC2
MIPOL1	7.66283e-192	0.261495	0.342	0.178	1.87486e-187	MC2
SEC62	1.07269e-191	-0.429852	0.724	0.774	2.62454e-187	MC2
NDUFB7	1.70165e-191	-0.490381	0.593	0.685	4.16343e-187	MC2
NLK	2.22812e-191	0.311353	0.479	0.285	5.45154e-187	MC2
STX5	1.33424e-190	0.309845	0.504	0.309	3.26449e-186	MC2
SLC41A2	3.48971e-190	0.269373	0.349	0.185	8.53827e-186	MC2
NDUFA11	3.6018e-190	-0.490967	0.621	0.706	8.81254e-186	MC2
CPEB3	3.64157e-190	0.293345	0.412	0.234	8.90984e-186	MC2
RNLS	5.89416e-190	0.36997	0.363	0.2	1.44212e-185	MC2
CLIP2	1.38099e-189	0.271073	0.308	0.155	3.37886e-185	MC2
TRAF3IP2-AS1	1.91889e-189	0.251427	0.375	0.201	4.69495e-185	MC2
MAP4K5	2.38212e-189	0.308553	0.601	0.394	5.82834e-185	MC2
GNAS	9.50288e-189	-0.347022	0.903	0.914	2.32507e-184	MC2
RICTOR	1.02334e-188	0.272621	0.476	0.282	2.5038e-184	MC2
HS2ST1	2.07871e-188	0.327015	0.528	0.333	5.08597e-184	MC2
PSMB3	2.25519e-188	-0.529851	0.541	0.637	5.51778e-184	MC2
PPP3R1	3.32816e-188	0.387107	0.595	0.395	8.14302e-184	MC2
DIAPH2	3.34286e-188	0.295381	0.65	0.441	8.17898e-184	MC2
EPB41	4.13711e-188	0.292028	0.404	0.227	1.01223e-183	MC2
FIS1	6.492e-188	-0.495543	0.634	0.716	1.5884e-183	MC2
PRDX4	7.12873e-188	-0.504863	0.689	0.749	1.74419e-183	MC2
DNAH14	9.67396e-188	0.329352	0.298	0.151	2.36693e-183	MC2
CMIP.1	9.91539e-188	0.303438	0.686	0.469	2.426e-183	MC2
USP36	1.38327e-187	0.335533	0.353	0.189	3.38444e-183	MC2
PEBP1	2.24225e-187	-0.436033	0.713	0.771	5.48611e-183	MC2
DYNLRB1	2.29967e-187	-0.521023	0.517	0.619	5.62661e-183	MC2
AP000331.1	2.51438e-187	0.288975	0.344	0.178	6.15194e-183	MC2
SPCS1	5.21553e-187	-0.482395	0.625	0.703	1.27608e-182	MC2
IGF1R	7.19132e-187	0.417222	0.504	0.321	1.7595e-182	MC2
PRLR.1	1.04411e-186	0.343616	0.448	0.264	2.55462e-182	MC2
MAN1A1	1.45859e-186	0.464218	0.598	0.404	3.56874e-182	MC2
SESN3	1.67628e-186	0.352011	0.659	0.457	4.10134e-182	MC2
LRRFIP1	3.45432e-186	0.398529	0.889	0.748	8.45169e-182	MC2
NDUFC1	4.21147e-186	-0.52298	0.49	0.593	1.03042e-181	MC2
PHTF1	5.30191e-186	0.332947	0.485	0.298	1.29722e-181	MC2
NOTCH2	6.93659e-186	0.320697	0.557	0.356	1.69717e-181	MC2
SIN3A	7.68139e-186	0.315492	0.38	0.212	1.87941e-181	MC2
ZSWIM5	9.57606e-186	0.278411	0.371	0.202	2.34297e-181	MC2
ATP2A2	1.06086e-185	0.38576	0.673	0.476	2.59562e-181	MC2
FAM126A	1.86158e-185	0.407625	0.625	0.429	4.55473e-181	MC2
ANKHD1	2.91923e-185	0.336412	0.682	0.478	7.14248e-181	MC2
SMCHD1	5.30422e-185	0.298449	0.621	0.411	1.29778e-180	MC2
SLC10A7	6.24512e-185	0.26191	0.322	0.165	1.52799e-180	MC2
INO80	6.85235e-185	0.268037	0.435	0.252	1.67657e-180	MC2
MIB1	7.36172e-185	0.301612	0.577	0.377	1.80119e-180	MC2
KRT10	8.67832e-185	-0.513671	0.6	0.682	2.12332e-180	MC2
ZBTB21	9.59573e-185	0.295025	0.352	0.189	2.34779e-180	MC2
TAOK1	1.13471e-184	0.331835	0.683	0.476	2.77629e-180	MC2
SYNE2	1.93262e-184	0.29236	0.676	0.459	4.72855e-180	MC2
FAM122C	2.42749e-184	0.258282	0.261	0.122	5.93933e-180	MC2
AP3B1	3.12333e-184	0.295345	0.66	0.45	7.64186e-180	MC2
WEE1	2.45444e-183	0.268865	0.32	0.165	6.00528e-179	MC2
OSBPL3	2.78048e-183	0.283661	0.405	0.228	6.80301e-179	MC2
ESR2.1	3.84016e-183	0.427681	0.38	0.213	9.39572e-179	MC2
SDCCAG8	7.08108e-183	0.343243	0.694	0.494	1.73253e-178	MC2
XYLT1	1.0938e-182	0.287457	0.28	0.135	2.6762e-178	MC2
BCKDHB	1.27328e-182	0.27443	0.424	0.245	3.11535e-178	MC2
SFPQ	1.54075e-182	0.316414	0.761	0.57	3.76976e-178	MC2
KIAA1328	1.6606e-182	0.258154	0.351	0.187	4.06299e-178	MC2
DCP1A	2.48143e-182	0.269031	0.476	0.287	6.07132e-178	MC2
AL353138.1	2.79099e-182	0.298629	0.453	0.269	6.82871e-178	MC2
WDR83OS	3.0397e-182	-0.501192	0.575	0.663	7.43722e-178	MC2
PLAGL1	4.31806e-182	0.358505	0.52	0.326	1.0565e-177	MC2
NR2C2	5.36411e-182	0.26309	0.399	0.224	1.31244e-177	MC2
ELP4	7.70716e-182	0.291375	0.411	0.237	1.88571e-177	MC2
NDUFB8	1.22675e-181	-0.467573	0.678	0.745	3.00149e-177	MC2
CSNK1A1	1.29383e-181	0.326773	0.89	0.74	3.16561e-177	MC2
ANOS1	1.93361e-181	0.361412	0.492	0.307	4.73097e-177	MC2
KANSL1	2.40737e-181	0.310761	0.633	0.426	5.8901e-177	MC2
ZNF131	3.14638e-181	0.291709	0.5	0.309	7.69824e-177	MC2
CBFA2T2	6.20385e-181	0.26987	0.398	0.225	1.5179e-176	MC2
RNF24.1	9.72278e-181	0.333856	0.873	0.704	2.37887e-176	MC2
LINC01184	1.09852e-180	0.319469	0.497	0.309	2.68775e-176	MC2
NUFIP2	1.10083e-180	0.434851	0.687	0.496	2.69341e-176	MC2
TUT7	1.36346e-180	0.294975	0.551	0.353	3.33598e-176	MC2
CD151.1	1.81268e-180	-0.537652	0.645	0.701	4.43508e-176	MC2
FBXL2	2.46296e-180	0.271515	0.365	0.199	6.02613e-176	MC2
TASOR2	2.91483e-180	0.286598	0.588	0.385	7.1317e-176	MC2
PPM1B	3.5519e-180	0.273016	0.445	0.263	8.69044e-176	MC2
NPC1	4.37017e-180	0.251305	0.397	0.223	1.06925e-175	MC2
KDM3A	8.64427e-180	0.265788	0.327	0.172	2.11499e-175	MC2
NDUFB1	1.06003e-179	-0.528797	0.511	0.605	2.59359e-175	MC2
CEP85L	1.81734e-179	0.264027	0.391	0.22	4.44648e-175	MC2
ENO1.1	2.83549e-179	-0.526929	0.716	0.769	6.93758e-175	MC2
NME7	3.10533e-179	0.270449	0.453	0.267	7.59781e-175	MC2
RAB3GAP1	4.11415e-179	0.27987	0.559	0.357	1.00661e-174	MC2
ZHX3	6.06033e-179	0.300717	0.508	0.317	1.48278e-174	MC2
PRDX6	6.89159e-179	-0.478489	0.682	0.725	1.68616e-174	MC2
MPP6	9.16105e-179	0.266773	0.393	0.222	2.24143e-174	MC2
2023-03-06	1.47257e-178	0.316793	0.664	0.463	3.60293e-174	MC2
RUFY3	1.91193e-178	0.269247	0.515	0.321	4.67792e-174	MC2
NEK7	2.09953e-178	0.369191	0.649	0.445	5.13691e-174	MC2
MED27	2.71634e-178	0.266816	0.443	0.26	6.64607e-174	MC2
AL050309.1	3.1419e-178	0.296912	0.369	0.204	7.68728e-174	MC2
BRWD3	3.42347e-178	0.26504	0.348	0.187	8.37619e-174	MC2
GPATCH2L	4.23686e-178	0.314731	0.464	0.281	1.03663e-173	MC2
LMBR1	4.41722e-178	0.273543	0.501	0.307	1.08076e-173	MC2
SLC44A5	5.82263e-178	0.397779	0.257	0.124	1.42462e-173	MC2
CDC42BPB	7.53988e-178	0.281508	0.71	0.502	1.84478e-173	MC2
SENP6	1.03929e-177	0.299387	0.697	0.492	2.54282e-173	MC2
PDGFD	1.74157e-177	0.31244	0.399	0.228	4.2611e-173	MC2
ATP5F1D	1.79311e-177	-0.477323	0.639	0.716	4.38721e-173	MC2
SLC25A3	2.34321e-177	-0.422398	0.777	0.823	5.73313e-173	MC2
CDR2	4.4758e-177	0.301802	0.479	0.294	1.09509e-172	MC2
AASS	5.73317e-177	0.264568	0.419	0.242	1.40274e-172	MC2
GABARAPL2	6.36015e-177	-0.454302	0.707	0.778	1.55614e-172	MC2
PLCXD3.1	9.20864e-177	0.55921	0.695	0.522	2.25308e-172	MC2
JARID2	2.29681e-176	0.25508	0.45	0.264	5.61961e-172	MC2
SOD2.1	2.32625e-176	0.475353	0.867	0.747	5.69165e-172	MC2
RBX1	2.60903e-176	-0.496931	0.573	0.65	6.3835e-172	MC2
RB1	2.99492e-176	0.302619	0.624	0.424	7.32766e-172	MC2
H2AFZ	1.36018e-175	-0.522786	0.632	0.712	3.32796e-171	MC2
KIAA1958	1.55637e-175	0.258639	0.313	0.163	3.80797e-171	MC2
PPP1R9A.1	2.2371e-175	0.322926	0.281	0.142	5.4735e-171	MC2
COX17	2.815e-175	-0.518513	0.573	0.65	6.88745e-171	MC2
WWP2	3.93228e-175	0.269986	0.416	0.242	9.62112e-171	MC2
BRK1	4.65478e-175	-0.46017	0.597	0.68	1.13888e-170	MC2
ETNK1	5.65951e-175	0.277137	0.475	0.289	1.38471e-170	MC2
MOK	7.27285e-175	0.282337	0.397	0.23	1.77945e-170	MC2
SRPK2	1.08692e-174	0.32473	0.712	0.518	2.65937e-170	MC2
TYW1	1.29124e-174	0.258166	0.405	0.233	3.15928e-170	MC2
HIPK2	1.59625e-174	0.311379	0.607	0.405	3.90555e-170	MC2
BPTF	2.0633e-174	0.299649	0.801	0.609	5.04827e-170	MC2
SEC31A	2.0781e-174	0.307836	0.874	0.716	5.08449e-170	MC2
PUM2	2.19266e-174	0.279418	0.635	0.429	5.36477e-170	MC2
ATP5MF	2.68665e-174	-0.504068	0.516	0.611	6.57343e-170	MC2
CENPP	3.83849e-174	0.28288	0.287	0.144	9.39162e-170	MC2
SPPL3	5.82043e-174	0.300592	0.566	0.37	1.42409e-169	MC2
TM4SF1.1	6.14457e-174	-0.60657	0.774	0.787	1.50339e-169	MC2
OXCT1	8.14736e-174	0.298998	0.475	0.294	1.99341e-169	MC2
FCHSD2	1.52804e-173	0.385969	0.673	0.476	3.73865e-169	MC2
MTAP	4.06988e-173	0.287361	0.49	0.303	9.95777e-169	MC2
MET	5.32104e-173	0.295973	0.507	0.315	1.3019e-168	MC2
KIAA2026	6.58203e-173	0.267801	0.542	0.352	1.61043e-168	MC2
SNU13	1.25687e-172	-0.474158	0.593	0.675	3.07519e-168	MC2
GSTO1.1	1.30638e-172	-0.585168	0.6	0.676	3.19632e-168	MC2
TOMM5	1.72585e-172	-0.52831	0.454	0.558	4.22263e-168	MC2
WDR26	5.38619e-172	0.377386	0.53	0.346	1.31784e-167	MC2
CCNY	5.60784e-172	0.321187	0.771	0.581	1.37207e-167	MC2
USP25	6.12231e-172	0.295673	0.517	0.325	1.49795e-167	MC2
RERG	6.19927e-172	0.388014	0.339	0.183	1.51678e-167	MC2
ELF2	3.36877e-171	0.325805	0.715	0.52	8.24237e-167	MC2
FNDC3A	3.50544e-171	0.324564	0.767	0.578	8.57676e-167	MC2
POGZ	3.92487e-171	0.275437	0.562	0.368	9.60299e-167	MC2
SNRPG	4.34857e-171	-0.482593	0.579	0.655	1.06397e-166	MC2
MARK3	4.39901e-171	0.276596	0.623	0.42	1.07631e-166	MC2
AL137024.1	4.8799e-171	0.267972	0.377	0.207	1.19396e-166	MC2
CREB3L2	6.84643e-171	0.351465	0.737	0.54	1.67511e-166	MC2
TRIM24	7.43446e-171	0.297643	0.512	0.322	1.81899e-166	MC2
ATE1	2.21372e-170	0.262202	0.531	0.335	5.4163e-166	MC2
RALGAPA2	2.59081e-170	0.316713	0.597	0.402	6.33895e-166	MC2
AP002518.2	4.35807e-170	0.259265	0.264	0.128	1.06629e-165	MC2
EGR3	5.48733e-170	0.259857	0.452	0.269	1.34259e-165	MC2
MAPKAP1	8.39038e-170	0.263481	0.584	0.383	2.05287e-165	MC2
JPX	1.35175e-169	0.2745	0.601	0.4	3.30732e-165	MC2
PSMB1	1.75399e-169	-0.452228	0.691	0.755	4.29149e-165	MC2
PIK3R3	6.08786e-169	0.373808	0.397	0.233	1.48952e-164	MC2
HNRNPLL	6.36141e-169	0.255724	0.432	0.256	1.55645e-164	MC2
PPFIA1	2.60574e-168	0.274015	0.567	0.368	6.37546e-164	MC2
CIRBP	4.98735e-168	-0.464635	0.654	0.708	1.22025e-163	MC2
LRRC28	5.27698e-168	0.254305	0.36	0.2	1.29112e-163	MC2
CDK17.1	6.08904e-168	0.286125	0.617	0.416	1.48981e-163	MC2
ARHGAP21	7.67741e-168	0.296961	0.728	0.533	1.87843e-163	MC2
EP300	1.11926e-167	0.256421	0.539	0.346	2.73849e-163	MC2
MXD1	3.23108e-167	0.25772	0.418	0.245	7.90548e-163	MC2
TNFAIP3	3.78748e-167	0.45773	0.557	0.375	9.26684e-163	MC2
SCAF8	7.6076e-167	0.25403	0.492	0.305	1.86135e-162	MC2
PDS5A	1.58357e-166	0.261726	0.623	0.417	3.87453e-162	MC2
OVCH1-AS1	2.16176e-166	0.33426	0.308	0.167	5.28918e-162	MC2
SPAG1.1	2.31579e-166	0.277993	0.41	0.242	5.66603e-162	MC2
EDIL3	2.70196e-166	0.743457	0.626	0.49	6.61088e-162	MC2
RANBP9	3.21021e-166	0.293866	0.555	0.363	7.85442e-162	MC2
TXNIP	3.50389e-166	-0.814578	0.358	0.502	8.57296e-162	MC2
NFATC3	4.67387e-166	0.260877	0.399	0.231	1.14356e-161	MC2
ASXL1	5.26279e-166	0.366903	0.632	0.443	1.28765e-161	MC2
SOS2	1.13358e-165	0.300031	0.555	0.365	2.77353e-161	MC2
PGM2L1.1	1.27725e-165	0.375839	0.444	0.273	3.12505e-161	MC2
NECTIN3	3.5256e-165	0.324309	0.685	0.495	8.62608e-161	MC2
ATP11B	5.49608e-165	0.285712	0.517	0.331	1.34473e-160	MC2
NDUFB10	5.78794e-165	-0.462498	0.647	0.723	1.41613e-160	MC2
AC113383.1	8.08096e-165	0.373863	0.286	0.149	1.97717e-160	MC2
2023-03-07	8.86484e-165	0.309833	0.613	0.413	2.16896e-160	MC2
MICAL2.1	8.9296e-165	0.474161	0.656	0.469	2.18481e-160	MC2
NT5C2	1.42528e-164	0.269587	0.525	0.334	3.48723e-160	MC2
YME1L1	1.49949e-164	0.358879	0.729	0.542	3.6688e-160	MC2
RNF19A.1	1.68481e-164	0.318782	0.659	0.463	4.12223e-160	MC2
S100A16.1	2.09441e-164	-0.589103	0.551	0.634	5.12438e-160	MC2
HSPA8	2.70835e-164	-0.390949	0.836	0.853	6.62653e-160	MC2
IRS2	2.80766e-164	0.274017	0.542	0.348	6.86951e-160	MC2
SPECC1	7.41891e-164	0.25641	0.367	0.208	1.81519e-159	MC2
RBIS	1.24771e-163	-0.493727	0.481	0.58	3.05277e-159	MC2
GALNT10	2.53372e-163	0.350412	0.553	0.368	6.19926e-159	MC2
PRUNE2	2.65282e-163	0.297987	0.489	0.307	6.49065e-159	MC2
R3HDM2	4.88133e-163	0.284092	0.634	0.435	1.19431e-158	MC2
LY6E	5.1733e-163	-0.565218	0.511	0.58	1.26575e-158	MC2
GNAQ	5.4679e-163	0.281456	0.815	0.637	1.33783e-158	MC2
ELMSAN1	5.80811e-163	0.304225	0.394	0.23	1.42107e-158	MC2
NDUFA12	6.35643e-163	-0.508402	0.424	0.533	1.55523e-158	MC2
SMARCC1	1.07708e-162	0.252209	0.556	0.359	2.63529e-158	MC2
SERP1	1.19896e-162	-0.456154	0.656	0.707	2.9335e-158	MC2
GFPT1	1.22825e-162	0.289543	0.649	0.452	3.00517e-158	MC2
CCNH	1.7596e-162	0.361624	0.626	0.442	4.30522e-158	MC2
HNRNPA1	2.00535e-162	-0.414558	0.763	0.809	4.9065e-158	MC2
IFNAR2	2.05734e-162	0.320114	0.655	0.464	5.03369e-158	MC2
ATF6	3.28747e-162	0.344169	0.591	0.403	8.04344e-158	MC2
NDUFB11	3.50827e-162	-0.483753	0.59	0.676	8.58368e-158	MC2
PUM1	5.00967e-162	0.283751	0.728	0.531	1.22572e-157	MC2
RRP12	8.67817e-162	0.267473	0.292	0.152	2.12329e-157	MC2
TRIP12	1.19336e-161	0.284767	0.68	0.483	2.9198e-157	MC2
BRI3	1.76169e-161	-0.496178	0.67	0.73	4.31032e-157	MC2
NDUFS6	1.83097e-161	-0.47346	0.566	0.645	4.47984e-157	MC2
ABHD3	1.91832e-161	0.302097	0.349	0.197	4.69355e-157	MC2
CNST	2.47222e-161	0.257181	0.431	0.259	6.04878e-157	MC2
GALNT2	2.66745e-161	0.307337	0.581	0.389	6.52646e-157	MC2
LAMC1	3.23186e-161	0.437034	0.645	0.47	7.90738e-157	MC2
C4orf48	4.57227e-161	-0.532824	0.553	0.629	1.1187e-156	MC2
TMEM263	5.2871e-161	0.302664	0.639	0.447	1.2936e-156	MC2
SDK1	5.38642e-161	0.291973	0.261	0.13	1.3179e-156	MC2
PBRM1	9.16255e-161	0.261996	0.645	0.442	2.2418e-156	MC2
SLC44A1	1.32433e-160	0.326292	0.831	0.662	3.24024e-156	MC2
COL12A1	1.57118e-160	0.286882	0.309	0.162	3.84422e-156	MC2
SLC39A14	2.88111e-160	0.409788	0.437	0.272	7.04922e-156	MC2
SKP1	4.47376e-160	-0.321364	0.919	0.923	1.09459e-155	MC2
ATP2B1	4.66536e-160	0.407059	0.637	0.46	1.14147e-155	MC2
FOCAD	1.00418e-159	0.293124	0.375	0.218	2.45694e-155	MC2
KCTD1	1.01315e-159	0.279426	0.434	0.264	2.47887e-155	MC2
NCOA7	1.04724e-159	0.320326	0.891	0.739	2.56229e-155	MC2
BBX	1.90741e-159	0.302675	0.841	0.676	4.66686e-155	MC2
PPDPF	2.68057e-159	-0.490278	0.554	0.627	6.55854e-155	MC2
ARSJ	2.68487e-159	0.277811	0.339	0.188	6.56907e-155	MC2
SCFD1	2.75203e-159	0.276245	0.65	0.453	6.7334e-155	MC2
FAM168A	3.43609e-159	0.263859	0.446	0.273	8.40709e-155	MC2
OSTC	4.41675e-159	-0.451841	0.702	0.752	1.08065e-154	MC2
CD99.1	4.74754e-159	-0.444688	0.729	0.773	1.16158e-154	MC2
CD74.1	6.79991e-159	-1.00328	0.327	0.447	1.66373e-154	MC2
TAB2	9.4734e-159	0.277934	0.46	0.285	2.31786e-154	MC2
STK38L	3.24002e-158	0.440574	0.531	0.35	7.92736e-154	MC2
GTDC1	3.92109e-158	0.268157	0.395	0.232	9.59374e-154	MC2
LAMTOR5	4.43717e-158	-0.44231	0.644	0.719	1.08564e-153	MC2
CELF2.1	6.28082e-158	0.316249	0.512	0.325	1.53673e-153	MC2
SIL1	6.48106e-158	0.301014	0.689	0.493	1.58572e-153	MC2
AGPS	7.5709e-158	0.306121	0.599	0.407	1.85237e-153	MC2
FAM155A	1.50222e-157	0.48458	0.309	0.17	3.67548e-153	MC2
NPR3.1	1.57278e-157	0.370841	0.724	0.538	3.84813e-153	MC2
NUP58	2.93438e-157	0.260238	0.418	0.25	7.17955e-153	MC2
HSBP1	4.10869e-157	-0.458089	0.577	0.653	1.00527e-152	MC2
PDCD5	4.14836e-157	-0.497132	0.49	0.58	1.01498e-152	MC2
PTMS.1	4.96808e-157	-0.429022	0.746	0.785	1.21554e-152	MC2
ERH	7.16529e-157	-0.435447	0.619	0.688	1.75313e-152	MC2
RWDD1	8.599e-157	-0.470865	0.513	0.601	2.10392e-152	MC2
RALY	9.43518e-156	0.351507	0.571	0.39	2.30851e-151	MC2
CHST11	1.35188e-155	0.469339	0.504	0.336	3.30765e-151	MC2
RBPMS	2.49925e-155	0.421643	0.679	0.498	6.11492e-151	MC2
IQGAP1	2.50174e-155	0.290604	0.851	0.704	6.121e-151	MC2
NEDD4	3.40315e-155	0.259409	0.44	0.268	8.32649e-151	MC2
RNF43	3.68907e-155	0.291548	0.376	0.22	9.02605e-151	MC2
TRIM44	4.39024e-155	0.269908	0.638	0.443	1.07416e-150	MC2
KCMF1	5.54243e-155	0.259553	0.573	0.382	1.35607e-150	MC2
PHACTR4	6.45648e-155	0.291139	0.624	0.434	1.57971e-150	MC2
ANKIB1	7.28435e-155	0.272251	0.596	0.406	1.78226e-150	MC2
ATG10	9.76603e-155	0.254074	0.349	0.197	2.38945e-150	MC2
TAGLN.1	1.4719e-154	-1.57886	0.39	0.487	3.60129e-150	MC2
NFE2L2.1	2.35737e-154	0.280996	0.949	0.852	5.76778e-150	MC2
MRPL33	4.88844e-154	-0.47491	0.514	0.599	1.19605e-149	MC2
KIF26B	3.39565e-153	0.610521	0.312	0.174	8.30813e-149	MC2
ANKRD13C	4.85817e-153	0.258739	0.415	0.25	1.18865e-148	MC2
MYO1D	5.11248e-153	0.442913	0.543	0.372	1.25087e-148	MC2
APRT	5.49748e-153	-0.47495	0.599	0.68	1.34507e-148	MC2
ZEB2	7.41489e-153	0.286174	0.734	0.55	1.8142e-148	MC2
R3HDM1	2.26831e-152	0.257078	0.49	0.312	5.54986e-148	MC2
RABAC1	2.88938e-152	-0.455741	0.713	0.782	7.06944e-148	MC2
GATA4	4.99641e-152	0.285869	0.741	0.549	1.22247e-147	MC2
SRSF4	6.78154e-152	0.256098	0.723	0.527	1.65924e-147	MC2
BEX3	8.11144e-152	-0.445201	0.639	0.709	1.98463e-147	MC2
HELZ	1.62415e-151	0.250131	0.5	0.32	3.9738e-147	MC2
ATXN10	2.87188e-151	0.271763	0.662	0.471	7.02662e-147	MC2
SLC25A33	3.54945e-151	0.265022	0.369	0.217	8.68445e-147	MC2
EZR	6.70074e-151	0.309746	0.722	0.538	1.63947e-146	MC2
PPP1R14B.1	1.03296e-150	-0.512456	0.572	0.652	2.52734e-146	MC2
SF3B5	3.13758e-150	-0.472265	0.557	0.64	7.67671e-146	MC2
PLSCR4	4.26549e-150	0.436018	0.809	0.638	1.04364e-145	MC2
FRMD6	4.81914e-150	0.444169	0.44	0.279	1.1791e-145	MC2
DSE	5.07455e-150	0.301682	0.592	0.408	1.24159e-145	MC2
ANAPC16	5.28789e-150	-0.462864	0.555	0.626	1.29379e-145	MC2
CMSS1	6.71746e-150	0.298915	0.534	0.357	1.64356e-145	MC2
LTC4S	6.92168e-150	-0.644928	0.403	0.51	1.69353e-145	MC2
SNCG	7.81919e-150	-0.594658	0.204	0.337	1.91312e-145	MC2
PTPN14	9.51136e-150	0.293278	0.581	0.392	2.32715e-145	MC2
RBMS1	1.24289e-149	0.329761	0.843	0.689	3.04098e-145	MC2
DPYSL3	1.54395e-149	0.335375	0.81	0.64	3.77758e-145	MC2
MRPS21	1.61211e-149	-0.477796	0.492	0.581	3.94436e-145	MC2
TOMM6	1.74616e-149	-0.458246	0.601	0.675	4.27233e-145	MC2
AC107021.1	2.45659e-149	0.258089	0.349	0.197	6.01054e-145	MC2
ABCA1	2.718e-149	0.444411	0.605	0.422	6.65014e-145	MC2
SUSD6	3.74288e-149	0.296745	0.49	0.321	9.15769e-145	MC2
EMC1-AS1	5.08387e-149	0.258496	0.256	0.13	1.24387e-144	MC2
FGD6	1.56587e-148	0.273559	0.435	0.267	3.83121e-144	MC2
ATP6V1G1	3.16986e-148	-0.412023	0.679	0.745	7.7557e-144	MC2
MAP3K2	5.02113e-148	0.266271	0.589	0.401	1.22852e-143	MC2
HIVEP3	5.92099e-148	0.306033	0.307	0.171	1.44869e-143	MC2
PRDX2	6.64563e-148	-0.417856	0.719	0.782	1.62599e-143	MC2
ACBD6	1.3931e-147	0.269218	0.551	0.368	3.4085e-143	MC2
SPRED1	1.99476e-147	0.267172	0.574	0.384	4.88058e-143	MC2
UVRAG	2.02186e-147	0.329482	0.595	0.405	4.94688e-143	MC2
TNFSF10.1	2.75878e-147	-0.554177	0.616	0.668	6.7499e-143	MC2
SPEN	3.42715e-147	0.264382	0.508	0.328	8.3852e-143	MC2
NDUFAB1	4.06665e-147	-0.466765	0.509	0.597	9.94986e-143	MC2
MRPL20	1.13832e-146	-0.443426	0.579	0.657	2.78512e-142	MC2
ID1	2.29705e-146	-0.724058	0.58	0.653	5.6202e-142	MC2
PHACTR1	2.42158e-146	0.254027	0.424	0.261	5.92489e-142	MC2
CHMP2A	2.9324e-146	-0.446699	0.595	0.671	7.17471e-142	MC2
TANK	3.83583e-146	0.303342	0.644	0.46	9.38513e-142	MC2
HLA-DRB1.1	5.29831e-146	-0.748234	0.178	0.309	1.29634e-141	MC2
YES1	6.89915e-146	0.278878	0.535	0.355	1.68801e-141	MC2
MRC2	8.13609e-146	0.266099	0.726	0.525	1.99066e-141	MC2
DAAM1	9.55681e-146	0.375641	0.751	0.567	2.33826e-141	MC2
TFDP2	9.86757e-146	0.27675	0.633	0.447	2.4143e-141	MC2
ARHGEF3	1.36984e-145	0.276966	0.553	0.37	3.3516e-141	MC2
CCNL1	1.07626e-143	0.343187	0.746	0.563	2.63329e-139	MC2
PPP2CB	2.27102e-143	0.282471	0.653	0.466	5.55651e-139	MC2
CD9	2.98034e-143	-0.511041	0.7	0.736	7.29199e-139	MC2
ARL6IP4	4.05712e-143	-0.4395	0.606	0.678	9.92656e-139	MC2
PCBP1	6.31374e-143	-0.432898	0.614	0.663	1.54478e-138	MC2
NAA38	7.41808e-143	-0.458853	0.592	0.65	1.81498e-138	MC2
B4GALT1	1.61752e-142	0.306534	0.858	0.701	3.95757e-138	MC2
SAMD12	1.67792e-142	0.257799	0.3	0.167	4.10537e-138	MC2
CIB1	2.47644e-142	-0.472386	0.527	0.604	6.0591e-138	MC2
FSTL4	4.21892e-142	0.812219	0.344	0.205	1.03224e-137	MC2
PTPN11	5.38602e-142	0.25818	0.582	0.399	1.3178e-137	MC2
OSMR	5.98414e-142	0.284703	0.718	0.531	1.46414e-137	MC2
GPBP1	9.03125e-142	0.278029	0.674	0.492	2.20968e-137	MC2
NAMPT	1.00954e-141	0.370203	0.865	0.736	2.47005e-137	MC2
NUPR1	1.49963e-141	-0.54895	0.549	0.627	3.66916e-137	MC2
SPCS2	3.88252e-141	-0.415154	0.666	0.703	9.49937e-137	MC2
PRELID1	4.47243e-141	-0.472759	0.535	0.61	1.09427e-136	MC2
AFAP1.1	5.566e-141	0.273884	0.535	0.355	1.36183e-136	MC2
VAV3	1.02884e-140	0.354877	0.264	0.141	2.51727e-136	MC2
ARHGAP22	1.30434e-140	0.293386	0.299	0.168	3.19132e-136	MC2
WWTR1	2.42922e-140	0.295066	0.961	0.876	5.94357e-136	MC2
HMGCS1	3.4216e-140	0.253124	0.316	0.177	8.37162e-136	MC2
SELENOH	1.78369e-139	-0.426554	0.578	0.65	4.36416e-135	MC2
CAVIN3	2.00656e-139	-0.49464	0.562	0.626	4.90945e-135	MC2
HNRNPU	2.57447e-139	0.334063	0.812	0.654	6.29896e-135	MC2
C9orf16	2.85349e-139	-0.477147	0.515	0.6	6.98165e-135	MC2
RAN	3.81631e-139	-0.456606	0.596	0.66	9.33737e-135	MC2
LAMTOR4	7.0592e-139	-0.454639	0.608	0.673	1.72718e-134	MC2
GLG1	2.06048e-138	0.255928	0.772	0.595	5.04137e-134	MC2
DDT	2.49411e-138	-0.466234	0.479	0.569	6.10234e-134	MC2
SMIM26	3.3006e-138	-0.467211	0.419	0.518	8.07558e-134	MC2
YAF2	5.59965e-138	0.280754	0.527	0.354	1.37007e-133	MC2
CLIP1	1.56425e-137	0.261537	0.618	0.43	3.82726e-133	MC2
MORC4	1.82162e-137	0.275242	0.388	0.235	4.45696e-133	MC2
NUCKS1	1.86362e-137	-0.338453	0.811	0.834	4.55971e-133	MC2
FUS	1.93466e-137	0.268896	0.722	0.541	4.73353e-133	MC2
SSR2	2.27582e-137	-0.422227	0.652	0.701	5.56825e-133	MC2
SLIRP	2.40625e-137	-0.461254	0.469	0.555	5.88737e-133	MC2
FCGRT	3.48853e-137	-0.489819	0.643	0.698	8.53538e-133	MC2
YWHAB	3.68988e-137	-0.384273	0.733	0.765	9.02802e-133	MC2
SNX3	6.5574e-137	-0.447662	0.566	0.619	1.6044e-132	MC2
COX7A1	7.71088e-137	-0.478344	0.306	0.426	1.88662e-132	MC2
SHOC2	1.50034e-136	0.275343	0.58	0.404	3.67087e-132	MC2
ERRFI1	2.26327e-136	0.284009	0.416	0.258	5.53753e-132	MC2
SSBP1	3.0538e-136	-0.426982	0.597	0.658	7.47173e-132	MC2
MRPL41	4.69912e-136	-0.461984	0.489	0.576	1.14973e-131	MC2
SYNJ2	5.26233e-136	0.279159	0.423	0.266	1.28753e-131	MC2
JUNB	8.46288e-136	-0.557455	0.751	0.77	2.07061e-131	MC2
ERN1	1.27844e-135	0.301998	0.528	0.359	3.12797e-131	MC2
KMT2A	7.09049e-135	0.270125	0.652	0.472	1.73483e-130	MC2
PAM	8.63452e-135	0.281286	0.671	0.492	2.11261e-130	MC2
SFT2D2	2.17179e-134	0.267668	0.685	0.506	5.31371e-130	MC2
ZFAS1	3.06403e-134	-0.494289	0.638	0.682	7.49676e-130	MC2
SNCA	3.65644e-134	0.278823	0.464	0.293	8.94621e-130	MC2
GLUD1	4.87883e-134	0.342322	0.625	0.463	1.1937e-129	MC2
UHRF2	5.27895e-134	0.253212	0.596	0.412	1.2916e-129	MC2
FRMD4B	1.76899e-133	0.291692	0.709	0.526	4.32819e-129	MC2
SVIL	2.2477e-133	0.34019	0.609	0.435	5.49946e-129	MC2
OSBPL8	3.02316e-133	0.265602	0.693	0.511	7.39676e-129	MC2
TMEM14C	3.83047e-133	-0.411168	0.582	0.65	9.372e-129	MC2
LTBP1.1	1.22359e-132	0.298572	0.802	0.628	2.99376e-128	MC2
USP48	1.45402e-132	0.258124	0.612	0.433	3.55756e-128	MC2
ARHGEF28	5.47292e-132	0.28866	0.4	0.25	1.33906e-127	MC2
ROCK2	7.06837e-132	0.271041	0.699	0.511	1.72942e-127	MC2
TRIR	1.42545e-131	-0.41017	0.618	0.682	3.48765e-127	MC2
DNAJB6	2.59728e-131	0.386844	0.724	0.558	6.35476e-127	MC2
NPDC1	9.52826e-131	-0.547697	0.452	0.531	2.33128e-126	MC2
CRIP2.1	1.11649e-130	-0.557865	0.439	0.528	2.73172e-126	MC2
HERC1	1.35222e-130	0.257223	0.587	0.408	3.30848e-126	MC2
CALM2	2.77471e-130	-0.316439	0.898	0.893	6.78888e-126	MC2
DLGAP4	3.16365e-130	0.269391	0.421	0.265	7.7405e-126	MC2
NDUFB3	5.82034e-130	-0.443906	0.483	0.567	1.42406e-125	MC2
TOMM20	7.37821e-130	-0.367986	0.72	0.77	1.80523e-125	MC2
GXYLT2	8.52578e-130	0.253258	0.638	0.452	2.086e-125	MC2
MLF1	1.01851e-129	0.327305	0.471	0.316	2.49198e-125	MC2
ECPAS	1.19261e-129	0.25008	0.496	0.328	2.91796e-125	MC2
ARL6IP5	1.24269e-129	-0.384	0.686	0.737	3.04048e-125	MC2
NEBL	6.50694e-129	0.304185	0.304	0.174	1.59205e-124	MC2
GADD45GIP1	9.28134e-129	-0.459886	0.53	0.606	2.27087e-124	MC2
CTBP2	1.4786e-128	0.267092	0.545	0.374	3.61769e-124	MC2
LDLR	1.95928e-128	0.291678	0.336	0.199	4.79377e-124	MC2
LRRC4C	3.14464e-128	0.347754	0.307	0.18	7.69399e-124	MC2
CADM1	5.01962e-128	0.287948	0.332	0.195	1.22815e-123	MC2
IGFBP4.1	5.37785e-128	-0.545763	0.726	0.789	1.3158e-123	MC2
AP2S1.1	5.59446e-128	-0.480662	0.571	0.631	1.3688e-123	MC2
SUB1	2.5225e-127	-0.349661	0.809	0.827	6.17179e-123	MC2
HSP90AA1	2.57295e-127	-0.267365	0.967	0.965	6.29524e-123	MC2
HEBP2	2.69552e-127	-0.424548	0.583	0.649	6.59512e-123	MC2
CCDC34	4.38077e-127	0.253471	0.291	0.165	1.07184e-122	MC2
GEM	9.63672e-127	0.276408	0.505	0.343	2.35782e-122	MC2
PLAC9	1.40364e-126	-0.683356	0.271	0.381	3.4343e-122	MC2
TRAPPC5	1.51498e-126	-0.451099	0.56	0.631	3.7067e-122	MC2
PPFIBP1.1	1.63319e-126	0.265193	0.825	0.655	3.99593e-122	MC2
BAZ1A	2.27232e-126	0.343563	0.487	0.326	5.55968e-122	MC2
RASGEF1B	1.94763e-125	0.287431	0.33	0.196	4.76526e-121	MC2
MT1E.1	2.79876e-125	-0.679749	0.343	0.439	6.84773e-121	MC2
GNAI2	3.47147e-125	-0.432336	0.638	0.67	8.49365e-121	MC2
PITPNC1	5.63341e-125	0.371185	0.512	0.351	1.37833e-120	MC2
SETBP1	5.66252e-125	0.291632	0.414	0.264	1.38545e-120	MC2
RNF7	8.31343e-125	-0.42666	0.567	0.638	2.03405e-120	MC2
ANKRD12	8.59887e-125	0.263538	0.787	0.618	2.10389e-120	MC2
IGF1.1	2.03611e-124	0.376774	0.587	0.417	4.98176e-120	MC2
GAS7	3.69633e-124	0.262703	0.435	0.283	9.04382e-120	MC2
DNAJC15	4.79808e-124	-0.392675	0.663	0.706	1.17395e-119	MC2
HSP90AB1	5.75783e-124	-0.273742	0.949	0.945	1.40877e-119	MC2
LRRFIP2	1.34959e-123	0.254456	0.632	0.454	3.30205e-119	MC2
RBM47	2.01154e-123	0.32684	0.588	0.422	4.92163e-119	MC2
KLHL13	4.2364e-123	0.278702	0.338	0.203	1.03652e-118	MC2
ABCC3	4.51114e-123	0.293255	0.363	0.224	1.10374e-118	MC2
ATP5MC3	4.53559e-123	-0.407098	0.606	0.673	1.10972e-118	MC2
NRG1.1	4.76881e-123	0.622713	0.612	0.46	1.16678e-118	MC2
ANAPC11	1.89466e-122	-0.419258	0.563	0.629	4.63566e-118	MC2
TMBIM6	1.89667e-122	-0.326386	0.821	0.814	4.64059e-118	MC2
ATRAID	4.8459e-122	-0.407639	0.588	0.648	1.18565e-117	MC2
ZBTB38	1.50197e-121	0.260158	0.824	0.67	3.67488e-117	MC2
ZNHIT1	3.20926e-121	-0.439897	0.536	0.605	7.8521e-117	MC2
ERO1B	3.39209e-121	0.280278	0.319	0.19	8.29944e-117	MC2
UXT	4.37469e-121	-0.435588	0.505	0.584	1.07035e-116	MC2
SPTAN1	9.59668e-121	0.254118	0.745	0.572	2.34802e-116	MC2
CNTNAP3B	1.77673e-120	0.412212	0.429	0.281	4.34711e-116	MC2
CTSC	3.74413e-120	-0.677694	0.412	0.489	9.16076e-116	MC2
MRPL57	4.81912e-120	-0.432692	0.479	0.563	1.17909e-115	MC2
HSPH1	4.012e-119	0.639257	0.654	0.498	9.81617e-115	MC2
PALM2-AKAP2.1	8.54911e-119	0.266792	0.72	0.546	2.09171e-114	MC2
SERPINF1.1	9.56839e-119	-0.680476	0.19	0.307	2.3411e-114	MC2
RTRAF	1.01387e-118	-0.392963	0.596	0.65	2.48063e-114	MC2
ATP5MC1	1.01593e-118	-0.436285	0.508	0.586	2.48567e-114	MC2
EIF3E	1.68731e-118	-0.341095	0.797	0.825	4.12833e-114	MC2
CCDC85B	5.30043e-118	-0.47093	0.547	0.606	1.29686e-113	MC2
UBE2E2.1	5.64285e-118	0.258627	0.482	0.327	1.38064e-113	MC2
PDLIM1.1	7.30825e-117	-0.481722	0.841	0.824	1.78811e-112	MC2
IL33.1	1.23831e-116	-0.669838	0.371	0.479	3.02977e-112	MC2
MYDGF	2.86655e-116	-0.418368	0.66	0.691	7.01359e-112	MC2
DDAH1	3.29644e-116	0.377876	0.434	0.29	8.06539e-112	MC2
NOP53	3.51708e-116	-0.487067	0.509	0.581	8.60523e-112	MC2
SMDT1	6.11798e-116	-0.443748	0.394	0.489	1.49689e-111	MC2
DUSP23	6.31907e-116	-0.552159	0.437	0.526	1.54609e-111	MC2
EMP3.1	1.56921e-115	-0.594637	0.626	0.67	3.8394e-111	MC2
HAPLN1	3.0979e-115	0.45317	0.666	0.528	7.57964e-111	MC2
ZDHHC14	6.30977e-115	0.291717	0.349	0.22	1.54381e-110	MC2
ROMO1	1.89094e-114	-0.42423	0.485	0.562	4.62655e-110	MC2
MRFAP1	4.36712e-114	-0.387088	0.572	0.628	1.0685e-109	MC2
CLTA	7.15944e-114	-0.354112	0.714	0.744	1.7517e-109	MC2
NSA2	1.2527e-113	-0.411505	0.555	0.624	3.06499e-109	MC2
CNBP	2.41974e-113	-0.400902	0.601	0.644	5.92039e-109	MC2
SSBP2	2.16509e-112	0.354673	0.483	0.34	5.29733e-108	MC2
LSM3	2.20268e-112	-0.437947	0.365	0.46	5.3893e-108	MC2
NDUFA3	3.4397e-112	-0.42911	0.298	0.405	8.41591e-108	MC2
IFI27L2	1.56916e-111	-0.440848	0.505	0.572	3.83927e-107	MC2
C18orf32	1.63439e-111	-0.40338	0.546	0.612	3.99885e-107	MC2
POLR2I	5.20567e-111	-0.437947	0.409	0.498	1.27367e-106	MC2
AL365295.1	5.27684e-111	0.304248	0.271	0.159	1.29108e-106	MC2
MCL1	5.40153e-111	0.255199	0.816	0.661	1.32159e-106	MC2
OOEP	7.0893e-110	-0.469755	0.298	0.397	1.73454e-105	MC2
RSPO2.1	1.76211e-109	0.269027	0.317	0.19	4.31136e-105	MC2
NRP1	5.6722e-109	0.263019	0.724	0.562	1.38782e-104	MC2
MRPL52	9.50857e-109	-0.429298	0.449	0.527	2.32646e-104	MC2
MGP.1	9.64718e-109	-0.646502	0.862	0.878	2.36038e-104	MC2
VDAC2	1.12029e-108	-0.416427	0.543	0.606	2.74101e-104	MC2
SNRPE	4.2339e-108	-0.422728	0.46	0.533	1.03591e-103	MC2
H2AFJ	5.50115e-107	-0.424561	0.646	0.69	1.34597e-102	MC2
ATP6V1F	8.26607e-107	-0.441505	0.514	0.583	2.02246e-102	MC2
NUCB2.1	4.38371e-106	-0.438393	0.768	0.767	1.07256e-101	MC2
TXNDC17	2.70379e-105	-0.417521	0.518	0.584	6.61537e-101	MC2
NDUFA2	3.05613e-105	-0.419607	0.453	0.531	7.47744e-101	MC2
MICOS13	4.3233e-105	-0.419578	0.448	0.526	1.05778e-100	MC2
JAK1	9.23837e-105	0.294079	0.808	0.665	2.26035e-100	MC2
LRRC23	1.65009e-104	0.337652	0.363	0.235	4.03727e-100	MC2
DUSP1	1.97122e-104	-0.537502	0.758	0.745	4.82299e-100	MC2
SNRPF	4.31341e-104	-0.425197	0.407	0.488	1.05536e-99	MC2
FOSB	6.27139e-104	0.265793	0.841	0.716	1.53442e-99	MC2
ATP6V0C	1.33384e-103	-0.393397	0.563	0.615	3.2635e-99	MC2
GNG11.1	1.52297e-103	-0.701322	0.368	0.457	3.72625e-99	MC2
COX5A	1.69866e-103	-0.426088	0.479	0.548	4.15611e-99	MC2
UFC1	3.94272e-103	-0.39735	0.518	0.584	9.64664e-99	MC2
TALDO1	1.70161e-102	-0.475928	0.418	0.487	4.16334e-98	MC2
CYB5A.1	2.30216e-102	-0.466355	0.444	0.519	5.63269e-98	MC2
LMNA	3.63161e-102	0.283328	0.91	0.824	8.88546e-98	MC2
CIAO2B	4.74469e-102	-0.422817	0.5	0.569	1.16088e-97	MC2
NTRK3.1	1.72708e-101	0.355488	0.277	0.168	4.22564e-97	MC2
EEF2	4.35577e-101	-0.29626	0.825	0.864	1.06573e-96	MC2
C1orf122	5.14797e-101	-0.430559	0.505	0.568	1.25955e-96	MC2
MYOF.1	1.29889e-100	0.291226	0.541	0.391	3.17799e-96	MC2
SLC4A4.1	1.35365e-100	0.348732	0.304	0.183	3.31197e-96	MC2
TMEM230	2.10277e-100	-0.392106	0.538	0.587	5.14485e-96	MC2
TMEM50A	2.64099e-100	-0.371926	0.641	0.678	6.46172e-96	MC2
PDLIM5.1	6.25858e-100	0.275195	0.798	0.644	1.53129e-95	MC2
RNH1	7.04406e-100	-0.401528	0.543	0.596	1.72347e-95	MC2
SLC25A5	7.35895e-100	-0.414346	0.491	0.555	1.80051e-95	MC2
TSTD1	8.18397e-100	-0.463147	0.386	0.462	2.00237e-95	MC2
VPS28	3.35161e-99	-0.411543	0.538	0.596	8.20039e-95	MC2
KCTD16	1.15314e-98	0.478452	0.331	0.208	2.82138e-94	MC2
AURKAIP1	1.36238e-98	-0.390172	0.566	0.625	3.33334e-94	MC2
TIMM8B	3.01212e-98	-0.41378	0.419	0.499	7.36975e-94	MC2
TMEM219	5.95843e-98	-0.416395	0.487	0.552	1.45785e-93	MC2
SRSF9	9.38151e-98	-0.372266	0.556	0.61	2.29537e-93	MC2
KIAA1549L	2.01505e-97	0.25803	0.264	0.157	4.93023e-93	MC2
LEF1	2.07091e-97	0.279035	0.435	0.296	5.0669e-93	MC2
TOP1	6.94933e-97	0.260867	0.82	0.671	1.70029e-92	MC2
C1R.1	7.17654e-97	-0.378358	0.835	0.826	1.75588e-92	MC2
TJP2	4.6093e-96	0.298927	0.369	0.245	1.12776e-91	MC2
LSM7	5.64104e-96	-0.42175	0.362	0.45	1.38019e-91	MC2
GNAL.1	6.20014e-96	0.250889	0.293	0.181	1.51699e-91	MC2
ATP5F1C	2.0096e-95	-0.360878	0.575	0.625	4.91689e-91	MC2
CTSZ	2.07876e-95	-0.381721	0.639	0.671	5.08611e-91	MC2
ARPC2	2.85867e-95	-0.325234	0.779	0.779	6.99431e-91	MC2
ARL2	4.77126e-95	-0.411368	0.396	0.479	1.16738e-90	MC2
ENY2	5.93848e-95	-0.397094	0.56	0.604	1.45297e-90	MC2
NDUFV2	1.45288e-94	-0.386278	0.574	0.624	3.55475e-90	MC2
RBM8A	3.4734e-94	-0.38758	0.552	0.605	8.49836e-90	MC2
HLA-DRA.1	1.30371e-93	-0.79346	0.274	0.365	3.18979e-89	MC2
SELENOK	2.76496e-93	-0.378494	0.653	0.689	6.76502e-89	MC2
PSMA2	4.6405e-93	-0.388406	0.661	0.707	1.13539e-88	MC2
MIA.1	2.54907e-92	-0.869457	0.838	0.773	6.2368e-88	MC2
CHURC1	3.3319e-92	-0.339951	0.609	0.651	8.15216e-88	MC2
PSMB6	3.90835e-92	-0.368341	0.547	0.609	9.56256e-88	MC2
MTLN	8.01063e-92	-0.382983	0.215	0.315	1.95996e-87	MC2
EIF3G	8.64852e-92	-0.401462	0.5	0.563	2.11603e-87	MC2
SNHG8	9.66193e-92	-0.470899	0.378	0.453	2.36399e-87	MC2
PDIA6	9.79236e-92	-0.338451	0.682	0.711	2.3959e-87	MC2
PET100	1.25586e-91	-0.402445	0.332	0.423	3.07271e-87	MC2
GTF2H5	1.44714e-91	-0.403078	0.385	0.464	3.54073e-87	MC2
SAV1	1.58225e-91	0.262259	0.471	0.33	3.87129e-87	MC2
TMED10	4.19327e-90	-0.304042	0.753	0.766	1.02597e-85	MC2
POLE4	9.0155e-89	-0.404211	0.335	0.423	2.20582e-84	MC2
POLR2K	1.15848e-88	-0.392174	0.444	0.508	2.83444e-84	MC2
AHR	2.7408e-88	0.275838	0.634	0.478	6.70591e-84	MC2
HMGN1	3.38711e-88	-0.340892	0.66	0.688	8.28725e-84	MC2
MYRIP.1	4.01314e-88	0.427126	0.398	0.281	9.81896e-84	MC2
TPM3	5.39921e-88	-0.382474	0.715	0.717	1.32103e-83	MC2
PFDN2	2.68968e-87	-0.383972	0.439	0.503	6.58084e-83	MC2
SNHG7	3.72669e-87	-0.451795	0.305	0.392	9.11809e-83	MC2
CTSD	3.73078e-87	-0.444237	0.656	0.66	9.1281e-83	MC2
SRI	8.01739e-87	-0.362627	0.584	0.635	1.96161e-82	MC2
CEBPD	8.17055e-86	-0.436465	0.689	0.728	1.99909e-81	MC2
SUMO1	2.66845e-85	-0.372502	0.511	0.563	6.52891e-81	MC2
TUBB	3.096e-85	-0.379726	0.598	0.645	7.57499e-81	MC2
CUTA	5.21329e-85	-0.396689	0.57	0.619	1.27553e-80	MC2
PLP2	6.84956e-85	-0.421746	0.411	0.48	1.67588e-80	MC2
LDHB	1.09779e-84	-0.376326	0.52	0.571	2.68596e-80	MC2
LAMTOR2	1.17997e-84	-0.380575	0.444	0.514	2.88704e-80	MC2
MT1X	1.63523e-84	-0.573268	0.249	0.34	4.00091e-80	MC2
KDELR2	2.12757e-84	-0.367939	0.579	0.615	5.20552e-80	MC2
NDUFAF3	7.60098e-84	-0.379082	0.517	0.57	1.85973e-79	MC2
BTG1	1.10472e-83	-0.436005	0.638	0.662	2.70293e-79	MC2
SELENOS	1.61287e-83	-0.35448	0.657	0.685	3.94622e-79	MC2
NAA50	1.87721e-83	0.255998	0.551	0.407	4.59297e-79	MC2
PSMD8	2.15036e-83	-0.375248	0.583	0.624	5.26128e-79	MC2
ID2.1	2.53822e-83	-0.501898	0.676	0.703	6.21026e-79	MC2
POLR2F	5.39352e-83	-0.375749	0.465	0.526	1.31963e-78	MC2
LEPROT	6.10366e-83	-0.31501	0.724	0.741	1.49338e-78	MC2
JTB	6.47804e-83	-0.347555	0.577	0.627	1.58498e-78	MC2
BZW1	7.73556e-83	-0.333332	0.73	0.733	1.89266e-78	MC2
ZNF706	8.3735e-83	-0.38228	0.516	0.561	2.04874e-78	MC2
RBM3	1.04901e-82	-0.380445	0.529	0.569	2.56661e-78	MC2
FOS	1.1007e-82	-0.454409	0.956	0.925	2.69308e-78	MC2
CHMP5	1.4295e-82	-0.365238	0.479	0.54	3.49755e-78	MC2
PCAT19	4.03531e-82	-0.4213	0.46	0.516	9.8732e-78	MC2
TMEM256	4.60785e-82	-0.386598	0.353	0.432	1.1274e-77	MC2
RSL24D1	5.84524e-82	-0.39563	0.476	0.534	1.43016e-77	MC2
ISCU	9.82439e-82	-0.363073	0.528	0.581	2.40373e-77	MC2
APCDD1	1.31326e-81	0.333371	0.378	0.258	3.21316e-77	MC2
S100A4.1	4.1372e-81	-0.726517	0.211	0.303	1.01225e-76	MC2
EIF3I	4.40553e-81	-0.370027	0.41	0.482	1.0779e-76	MC2
NENF	1.17993e-80	-0.377868	0.496	0.547	2.88694e-76	MC2
PGK1	2.96162e-80	-0.449445	0.631	0.659	7.24619e-76	MC2
RNF181	2.98771e-80	-0.393187	0.359	0.437	7.31002e-76	MC2
SNRPD1	7.92431e-80	-0.383726	0.384	0.458	1.93884e-75	MC2
CYBA	1.67017e-79	-0.466395	0.625	0.651	4.0864e-75	MC2
NDUFB6	5.38719e-79	-0.37178	0.438	0.501	1.31808e-74	MC2
PSME2	1.39291e-78	-0.401847	0.424	0.488	3.40804e-74	MC2
SBDS	1.85029e-78	-0.369898	0.529	0.566	4.52711e-74	MC2
UAP1	3.9874e-78	0.250322	0.46	0.331	9.75596e-74	MC2
DPM3	7.71479e-78	-0.338874	0.215	0.308	1.88758e-73	MC2
NDUFAF8	2.75928e-77	-0.377132	0.422	0.488	6.75114e-73	MC2
SEC11C	4.76033e-77	-0.390153	0.373	0.445	1.16471e-72	MC2
SCP2	1.12042e-76	-0.373231	0.483	0.53	2.74132e-72	MC2
COX14	9.80106e-76	-0.368738	0.431	0.498	2.39803e-71	MC2
[truncated: 24,146 more rows]
