# Supplementary material for: Revealing the crucial roles of suppressive immune microenvironment in cardiac myxoma progression
Source: Signal Transduct Target Ther. 2024 Aug 2;9:193. doi: 10.1038/s41392-024-01912-2 (PMC11294589; doi:10.1038/s41392-024-01912-2)
Supplement: Supplementary file 10 — Data 6 [file 41392_2024_1912_MOESM10_ESM.xlsx]

## Sheet: Sheet1
Data S6. Genes with variation along pseudotime
Gene	waldStat	pvalue	logFC_lineage1	logFC_lineage2	Top200	GS_group
LEPR	773.651	0	-2.98508	-1.98298	Yes	GS1
NRG1	761.955	0	-3.93835	-2.08241	Yes	GS2
PTPRM	738.016	0	-2.41598	-1.02714	Yes	GS2
CDH11	707.189	0	-2.1886	-0.123281	Yes	GS3
RBMS3	682.758	0	-1.83241	-0.732451	Yes	GS2
CDH13	658.556	0	-3.61794	-0.283082	Yes	GS1
S100A11	585.421	0	0.963138	1.30853	Yes	GS1
MAST4	565.377	0	-2.20956	-0.607177	Yes	GS2
KCNT2	556.22	0	-2.38723	-0.905653	Yes	GS2
PDE3A	538.563	0	-1.55819	-0.486459	Yes	GS2
BMX	510.75	0	-2.99523	-0.547177	Yes	GS1
EXT1	496.003	0	-1.76573	-0.705223	Yes	GS2
NLGN1	493.716	0	-3.64706	-1.94432	Yes	GS2
FTH1	491.076	0	1.47307	1.10275	Yes	GS4
CGNL1	477.551	0	-3.41175	-0.629461	Yes	GS1
GMDS	464.289	0	-1.50759	-1.13967	Yes	GS2
IGFBP5	451.74	0	2.61872	1.68839	Yes	GS2
CRIM1	448.069	0	-2.3827	-0.53303	Yes	GS2
MECOM	442.973	0	-1.5022	-0.472665	Yes	GS2
IGKC	439.039	0	-1.39887	-3.0184	Yes	GS4
EPB41L4A	433.202	0	-1.9486	-0.868957	Yes	GS2
CPE	432.429	0	4.13125	2.40324	Yes	GS2
CD63	403.09	0	0.680391	0.986498	Yes	GS1
CST3	403.05	0	0.680584	1.08064	Yes	GS1
GABARAP	398.795	0	1.05397	1.19202	Yes	GS1
PARD3B	397.528	0	-2.56666	-1.15873	Yes	GS2
ANKH	394.872	0	2.10215	1.01607	Yes	GS2
RALGAPA2	386.345	0	-2.27782	-1.4908	Yes	GS2
AK5	374.274	0	-6.29333	-3.51927	Yes	GS1
FCHSD2	370.185	0	-2.39681	-0.437581	Yes	GS2
NFIA	363.268	0	-1.19524	-0.737545	Yes	GS2
SRP14	360.567	0	0.604278	1.0196	Yes	GS1
FAU	356.585	0	0.835569	0.855373	Yes	GS1
H3F3A	355.297	0	0.706481	0.866382	Yes	GS1
MIA	353.661	0	1.95451	0.98259	Yes	GS4
MIF	348.953	0	0.997332	0.895698	Yes	GS1
NFIB	348.746	0	-1.41859	-0.249968	Yes	GS2
ATP13A3	347.255	0	-1.66879	-0.352861	Yes	GS2
EPAS1	347.115	0	-2.13526	-0.992208	Yes	GS3
ABLIM1	346.529	0	-2.25641	-0.513765	Yes	GS3
TTTY10	345.14	0	-2.70187	-2.53959	Yes	GS2
FOXP1	343.641	0	-1.05643	-0.419844	Yes	GS2
H3F3B	340.836	0	0.740183	0.934898	Yes	GS1
SCD5	338.999	0	-2.80787	-0.374362	Yes	GS1
GAPDH	332.692	0	0.738564	0.949145	Yes	GS1
MICAL2	327.472	0	-1.93152	-0.902394	Yes	GS2
MCTP2	325.813	0	-2.04671	-1.11188	Yes	GS2
TIMP1	324.219	0	1.44528	0.798076	Yes	GS4
LHFPL6	321.909	0	-1.47125	-0.74675	Yes	GS2
PRDX5	321.845	0	1.00273	1.14177	Yes	GS1
NDUFC2	320.445	0	0.938267	1.07767	Yes	GS1
KANK1	318.721	0	-2.13238	-1.22713	Yes	GS2
FLI1	318.265	0	-2.47006	-0.715218	Yes	GS3
SH3BGRL3	317.059	0	0.719506	1.29	Yes	GS1
TMEM108	316.686	0	-2.13203	-1.25945	Yes	GS2
PKM	316.069	0	0.693873	1.29518	Yes	GS3
RAPGEF5	312.08	0	-2.83671	-0.922242	Yes	GS3
ATP8A1	310.339	0	-2.13199	-0.772497	Yes	GS2
NACA	310.256	0	0.727872	0.750382	Yes	GS1
NPC2	309.803	0	1.06136	1.09917	Yes	GS1
PFDN5	309.262	0	0.788898	0.821192	Yes	GS1
RNASEK	306.17	0	0.800204	1.09752	Yes	GS1
TMSB10	305.293	0	0.490828	1.09333	Yes	GS1
ARHGAP26	305.068	0	-1.90399	-1.01473	Yes	GS2
SERF2	303.393	0	0.639974	0.93375	Yes	GS1
PRDX1	303.29	0	0.626784	1.02616	Yes	GS1
EMP3	301.979	0	0.164	1.66307	Yes	GS1
EIF1	300.152	0	0.553912	0.813779	Yes	GS1
GUK1	295.98	0	0.401182	1.2678	Yes	GS1
ELMO1	292.687	0	-2.54648	-0.382683	Yes	GS3
CALM2	292.218	0	0.582626	1.00462	Yes	GS3
EDN1	291.641	0	-7.5378	-3.30568	Yes	GS1
ATP6V0E1	291.149	0	0.881047	0.903708	Yes	GS1
CATSPERB	291.122	0	-3.24205	-3.18237	Yes	GS2
PARD3	289.451	0	-1.50703	-0.559092	Yes	GS2
ITM2B	286.977	0	0.752671	0.719937	Yes	GS1
NEK7	284.796	0	-2.16571	-0.317543	Yes	GS2
PLXNA2	284.793	0	-2.74871	0.510376	Yes	GS3
UVRAG	283.872	0	-1.96765	-0.959335	Yes	GS2
PVT1	283.188	0	-1.67502	-0.921721	Yes	GS2
KIAA1549L	281.26	0	-3.69131	-1.33617	Yes	GS3
S100A6	281.013	0	0.366147	1.44399	Yes	GS1
MED13L	279.249	0	-1.34062	-0.680869	Yes	GS2
STMN2	278.863	0	7.10248	5.36062	Yes	GS2
CHCHD2	277.545	0	0.700959	0.939278	Yes	GS1
MT2A	277.448	0	1.59005	1.51177	Yes	GS4
RBP1	277.419	0	1.21135	1.16196	Yes	GS2
FNDC3B	275.682	0	-1.05777	-0.364435	Yes	GS2
CNTNAP3B	273.166	0	-2.54422	-1.49957	Yes	GS2
SERPINA3	273.085	0	1.67624	0.166351	Yes	GS4
HSPG2	271.071	0	-2.10075	0.345156	Yes	GS1
PLD1	271.067	0	-1.90552	-0.880395	Yes	GS2
COX5B	270.62	0	0.864132	1.14189	Yes	GS1
PLCXD3	269.3	0	-1.754	-1.28223	Yes	GS2
NPAS2	268.614	0	-2.26602	-1.30839	Yes	GS2
COX6A1	268.44	0	0.82038	1.19934	Yes	GS1
FTL	268.423	0	0.792993	0.796548	Yes	GS4
MCU	267.023	0	-1.73275	-0.835932	Yes	GS2
NDUFA13	266.093	0	0.739313	1.03184	Yes	GS1
LPP	262.156	0	-1.30181	-0.383114	Yes	GS2
BRI3	261.844	0	1.06695	1.11134	Yes	GS1
ACSM3	261.136	0	-2.07835	-2.73643	Yes	GS2
DDAH1	261.108	0	-2.58209	-0.767284	Yes	GS2
TMSB4X	260.683	0	-0.0416736	1.07899	Yes	GS1
LIMCH1	259.737	0	-1.07237	-0.97606	Yes	GS2
IFITM3	258.541	0	0.669857	0.926032	Yes	GS1
CAMK2D	257.907	0	-1.36349	-0.655346	Yes	GS2
MACF1	257.043	0	-1.26072	0.0080337	Yes	GS2
SMAD3	256.831	0	-2.62683	-0.495357	Yes	GS2
GABARAPL2	254.912	0	1.00333	0.998604	Yes	GS1
PELI2	254.821	0	-1.75597	-0.448179	Yes	GS2
SKP1	254.604	0	0.545593	0.818517	Yes	GS3
COX7A2	253.33	0	0.80861	0.946524	Yes	GS1
BMPR2	253.071	0	-1.37763	-0.561372	Yes	GS2
CUTA	252.695	0	1.23154	1.24203	Yes	GS1
PRKCH	252.088	0	-3.48451	-1.11172	Yes	GS1
B2M	251.939	0	0.326397	0.843843	Yes	GS1
NDUFA4	251.872	0	0.815946	0.935488	Yes	GS1
DENND4A	251.56	0	-1.58246	-0.911862	Yes	GS2
PLA2G2A	250.196	0	1.34445	0.69363	Yes	GS4
MBNL1	248.811	0	-1.27916	-0.461009	Yes	GS2
CAMK1D	247.951	0	-1.72518	-0.430185	Yes	GS2
MYL6	246.793	0	0.228492	0.953991	Yes	GS1
EID1	245.77	0	0.63693	0.899845	Yes	GS1
MID1	244.433	0	-1.55909	-0.469129	Yes	GS2
NDUFS5	243.952	0	0.783707	0.959835	Yes	GS1
HHIP	243.792	0	-5.62946	-0.832144	Yes	GS1
TPT1	243.529	0	0.487634	0.757931	Yes	GS1
DAD1	242.912	0	0.882173	0.937202	Yes	GS1
C12orf57	242.711	0	0.927661	0.844359	Yes	GS1
CLU	242.542	0	0.590814	1.26508	Yes	GS1
EXOC4	241.714	0	-1.18035	-0.795927	Yes	GS2
SAMD4A	241.529	0	-1.83114	-0.486715	Yes	GS2
PDE1A	241.2	0	-1.02666	-0.798627	Yes	GS2
LRIG1	240.706	0	-2.86359	-0.601895	Yes	GS1
RGS5	239.3	0	-3.96605	-0.169211	Yes	GS1
FLNB	239.259	0	-2.27279	-0.710943	Yes	GS3
TGFB2	238.306	0	-3.27841	-0.99286	Yes	GS3
SUMO2	238.17	0	0.692334	0.930111	Yes	GS1
RERE	238.015	0	-1.1241	-0.710293	Yes	GS2
TMTC1	237.076	0	-1.39285	0.119696	Yes	GS2
FAF1	236.296	0	-1.4578	-0.7076	Yes	GS2
NME2	236.054	0	0.509543	0.905549	Yes	GS1
MSN	235.793	0	-1.33763	0.369653	Yes	GS3
ELOB	235.397	0	0.76425	1.004	Yes	GS1
EEF1A1	233.343	0	0.518273	0.737832	Yes	GS1
PTK2	233.11	0	-1.38986	-0.423192	Yes	GS2
CD81	231.73	0	0.157093	1.07456	Yes	GS1
ID1	231.009	0	1.38238	1.34688	Yes	GS1
ASAP2	230.526	0	-1.68126	-0.135766	Yes	GS2
PRDX2	230.4	0	0.884763	0.958487	Yes	GS1
CD59	229.597	0	-0.0896357	1.03277	Yes	GS1
ZFAND3	227.286	0	-1.12192	-0.447027	Yes	GS2
CD9	227.222	0	0.20563	1.2979	Yes	GS1
UTRN	224.799	0	-1.62149	-0.109076	Yes	GS2
ACKR3	223.332	0	-2.10412	1.03851	Yes	GS1
MIR99AHG	222.642	0	-1.00258	-0.731018	Yes	GS2
PEAK1	222.308	0	-1.60212	-0.388753	Yes	GS2
ERG	221.722	0	-2.60322	-1.73133	Yes	GS3
BTF3	221.666	0	0.73449	0.810331	Yes	GS1
PAPPA	221.306	0	-1.4033	-0.0832754	Yes	GS2
GPX4	221.139	0	0.586828	0.958967	Yes	GS1
STOM	221.055	0	-1.71993	0.132306	Yes	GS1
THBD	220.634	0	-3.47775	-0.292272	Yes	GS1
LDHA	220.071	0	0.783077	1.03057	Yes	GS1
HEG1	219.746	0	-1.46431	0.660942	Yes	GS3
TNS3	218.8	0	-2.35968	-1.34943	Yes	GS2
ZBTB20	217.434	0	-0.871321	-0.365239	Yes	GS2
CCDC80	215.366	0	-2.02821	0.0431104	Yes	GS1
RBPMS	214.832	0	-1.5755	-0.708428	Yes	GS2
PTMA	214.696	0	0.388564	0.813905	Yes	GS1
MGST3	214.135	0	0.686735	1.03615	Yes	GS1
CTIF	213.14	0	-2.30848	-0.665879	Yes	GS2
ZBTB7C	213.066	0	-1.79972	-0.507239	Yes	GS2
SSR4	212.91	0	0.797359	0.672112	Yes	GS1
MGP	212.771	0	1.73538	0.590599	Yes	GS2
TTC28	211.958	0	-1.27726	-0.506745	Yes	GS2
ADAMTSL1	211.198	0	-4.39799	-2.95578	Yes	GS3
MAGI1	210.672	0	-1.2679	-0.837575	Yes	GS2
TAGLN2	210.636	0	-0.100012	1.06842	Yes	GS1
GSK3B	210.131	0	-1.52054	-0.630102	Yes	GS2
SEC62	210.114	0	0.718058	1.0392	Yes	GS1
SPIDR	207.962	0	-1.17407	-0.548154	Yes	GS2
GSTP1	207.193	0	0.603548	0.851893	Yes	GS1
UBA52	207.173	0	0.552267	0.669657	Yes	GS1
COLEC12	206.753	0	-1.51629	-0.851249	Yes	GS3
PTPRG	206.281	0	-1.63367	-0.202737	Yes	GS2
SEC61B	205.768	0	0.77943	0.855442	Yes	GS1
MRTFA	205.603	0	-1.48896	-0.681334	Yes	GS2
ETV6	205.55	0	-1.00695	-0.898622	Yes	GS2
TIMP2	205.405	0	0.0285909	1.03056	Yes	GS3
PHPT1	205.395	0	0.77785	1.02579	Yes	GS1
TOMM20	205.306	0	0.656551	0.998037	Yes	GS1
JMJD1C	205.3	0	-1.08761	-0.432085	Yes	GS2
TRIO	205.176	0	-1.84322	-0.262711	Yes	GS2
RACK1	204.99	0	0.629225	0.629064	Yes	GS1
ITPR1	204.19	0	-1.58593	-0.301904	Yes	GS2
DST	204.117	0	-1.26225	0.176652	Yes	GS2
MAML3	203.642	0	-1.89532	-1.23013	Yes	GS2
ATP6V1G1	203.513	0	0.811034	0.980256	Yes	GS1
SETBP1	203.485	0	-2.25561	-1.34816	No
BSG	203.078	0	0.689838	1.14863	No
BICC1	202.943	0	-1.20429	-0.545155	No
SPTBN1	202.653	0	-0.988955	0.571625	No
TJP2	202.403	0	-2.38014	-0.642197	No
SELENOK	201.618	0	0.982398	0.984994	No
FNBP1	201.203	0	-1.78613	-0.299533	No
TXN	201.18	0	0.648224	0.998888	No
KLHL13	201.107	0	-2.78194	-1.15648	No
IGLC3	200.485	0	-0.0161771	4.67072	No
H2AFJ	200.216	0	1.06017	0.98121	No
TSC22D2	199.658	0	-1.51329	-0.901198	No
LMO4	199.169	0	1.073	0.762291	No
PBX1	199.107	0	-1.15018	-0.332743	No
TCF12	199.034	0	-1.0999	-0.396564	No
UBL5	198.864	0	0.681777	1.00323	No
MKLN1	198.687	0	-1.16674	-0.464533	No
EPB41L2	198.337	0	-1.249	-0.396425	No
SELENOM	198.275	0	0.781392	0.79353	No
PSME4	198.23	0	-1.44392	-0.677171	No
DKK3	198.183	0	-1.86451	0.720216	No
KMT2C	198.172	0	-1.26576	-0.496073	No
TMEM258	197.806	0	0.929786	0.952109	No
APBB2	197.456	0	-1.79109	-0.624781	No
PSMB1	197.356	0	0.825422	0.888453	No
GNAQ	196.41	0	-1.24854	-0.266007	No
KDM4C	196.29	0	-1.72137	-0.535514	No
IGLC2	196.243	0	3.081	0.272757	No
ACTG1	196.111	0	0.259255	1.01126	No
COX8A	196.09	0	0.853151	1.07584	No
NDUFB8	196.077	0	0.98621	0.764592	No
GLIS3	193.585	0	-1.43491	-0.639282	No
SRI	193.532	0	1.08363	1.02102	No
ENOX1	193.318	0	-1.68629	-0.735014	No
LAMTOR5	193.117	0	0.690262	1.0538	No
EXOC6B	193.066	0	-1.23308	-0.148249	No
GNG5	192.879	0	0.670922	0.958645	No
POMP	191.493	0	0.633668	0.977607	No
COX6B1	191.284	0	0.752333	0.964593	No
PEBP1	190.962	0	0.726398	0.997385	No
ASAP1	190.749	0	-1.55212	-0.130657	No
QKI	190.728	0	-1.32697	-0.228879	No
PARK7	190.434	0	0.679079	0.853296	No
CSTB	190.401	0	0.577688	1.23569	No
NCOA7	190.345	0	-1.12019	-0.177509	No
MYH10	189.847	0	-1.42278	-0.630565	No
GPHN	189.576	0	-1.1754	-0.680903	No
SCN8A	189.487	0	-2.76718	-1.36943	No
TMEM59	189.419	0	0.645361	0.75725	No
EBF1	189.12	0	-1.15424	-0.8494	No
FAM126A	188.921	0	-1.80304	-0.348742	No
ATP5PF	188.635	0	0.667244	0.945532	No
SNHG29	188.616	0	0.563639	0.875179	No
ANXA2	188.419	0	0.0860513	0.847258	No
BAZ2B	188.074	0	-1.35625	-0.388614	No
IGFBP4	188.008	0	0.64597	1.35905	No
GADD45GIP1	188.001	0	0.818446	1.26152	No
LDB2	187.832	0	-1.11727	-0.851162	No
EVI5	187.749	0	-1.21046	-0.222857	No
EDF1	187.415	0	0.627174	0.882649	No
OST4	186.676	0	0.613805	0.970385	No
COMMD6	186.471	0	0.855547	0.845798	No
NEDD8	185.977	0	0.710122	0.990446	No
KRTCAP2	185.878	0	0.835745	0.846349	No
TNFRSF10B	185.673	0	-1.5435	-0.490674	No
EEF1G	184.663	0	0.507706	0.770963	No
COX7B	184.456	0	0.886127	1.03102	No
HERC1	184.138	0	-1.53056	-0.873948	No
PLXDC2	183.957	0	-1.20247	-0.239782	No
SLCO1C1	182.915	0	-1.83251	-0.731599	No
SPTSSA	182.671	0	0.897814	1.2199	No
PTPRJ	182.659	0	-1.96141	-0.516347	No
STK3	182.615	0	-1.33394	-0.84605	No
ST6GAL1	181.789	0	-2.17045	-0.958884	No
DYNLL1	180.831	0	0.324395	0.868083	No
PECAM1	180.827	0	-2.01916	-0.394718	No
BRK1	180.788	0	0.68233	1.11979	No
UQCR10	180.374	0	0.828384	1.10505	No
ECE1	180.302	0	-1.77776	0.149762	No
TSPO	180.191	0	0.368708	0.99705	No
MLLT3	179.888	0	-2.97047	-1.76683	No
NDUFB11	179.305	0	0.928625	0.969297	No
LAMTOR4	179.111	0	0.735561	1.09684	No
PDLIM1	178.842	0	-1.15684	0.311155	No
CHST11	178.596	0	-1.5328	-1.27759	No
FNIP2	178.47	0	-1.75005	-0.686112	No
MCC	178.447	0	-1.7294	-0.063872	No
CDC42BPA	178.415	0	-1.44283	-0.0528625	No
UQCRH	178.326	0	0.799819	0.794758	No
TBC1D5	178.298	0	-1.26112	-0.283456	No
GNA14	178.142	0	-4.11824	-2.4971	No
OAZ1	178.054	0	0.449879	0.762069	No
PITPNC1	178.025	0	-1.67947	-1.33599	No
LGALS3	177.551	0	0.769773	1.16237	No
DLG1	177.388	0	-1.53478	-0.2915	No
FMOD	177.215	0	1.06106	0.828678	No
PTGS1	176.989	0	-5.31433	0.991322	No
RHOA	176.735	0	-0.0489587	1.00488	No
NEGR1	176.674	0	-1.62609	-0.126143	No
PTPN14	176.465	0	-1.75359	-0.14335	No
ARL15	175.979	0	-1.19253	-0.849022	No
DLC1	175.96	0	-1.52376	-0.894989	No
NFAT5	175.595	0	-1.25348	-0.470607	No
COX7C	175.309	0	0.745804	0.741158	No
FAM189A1	175.266	0	-4.38769	-2.64936	No
AFAP1	174.716	0	-1.87404	-0.0810132	No
NTN1	174.63	0	-4.13586	-0.884463	No
OSTC	174.168	0	0.95134	0.778332	No
DENND1A	173.867	0	-1.65117	-0.298935	No
PFN1	173.628	0	0.552275	1.03674	No
FIS1	173.262	0	0.695383	0.986598	No
NRXN3	173.244	0	-2.43229	-0.217838	No
ATP5PD	173.233	0	0.67406	1.12018	No
MTHFD1L	173.16	0	-1.13104	-0.425747	No
S100A10	172.102	0	-0.115015	1.16426	No
TSPAN8	170.642	0	-3.53745	0.46648	No
ADI1	170.24	0	0.16098	1.39828	No
MRPL51	170.068	0	0.726037	0.934384	No
FBXO34	169.593	0	-1.9981	-0.0780742	No
CELF2	169.397	0	-2.10768	-0.226839	No
SF3B6	169.305	0	0.946994	0.86416	No
TOMM6	169.297	0	0.845055	0.952957	No
SNU13	168.873	0	0.789456	0.98402	No
MYH9	168.617	0	-1.57606	0.16381	No
NDUFB10	168.194	0	0.813388	0.849149	No
ZSWIM6	168.07	0	-1.30045	-0.558899	No
PRKN	167.809	0	-1.49462	-0.963097	No
SAP18	167.802	0	0.649883	0.986831	No
FTX	167.4	0	-0.892509	-0.48252	No
PSMA7	167.304	0	0.383642	0.84224	No
SARAF	167.187	0	0.536756	0.779534	No
PGK1	167.07	0	0.925012	0.983708	No
PHACTR2	166.508	0	-1.31026	-0.152935	No
SEMA4A	165.447	0	-2.71227	-1.36893	No
ATP6V1F	165.403	0	0.797266	1.21039	No
PAN3	165.362	0	-1.32069	-0.851104	No
BZW1	165.334	0	0.0901686	1.08299	No
TRMT112	165.328	0	0.802097	0.954362	No
ATP6V0C	165.002	0	0.689575	1.16743	No
SLC25A6	164.816	0	0.740989	0.742475	No
AK1	164.511	0	0.788646	1.26956	No
CCNI	164.422	0	0.636521	0.646104	No
STARD13	164.387	0	-1.56657	-0.554492	No
LRMDA	163.991	0	-1.0801	-0.581685	No
PPIA	163.839	0	0.295307	0.850151	No
SNRPN	163.805	0	1.21557	1.04106	No
ARPC1B	163.554	0	0.110386	1.08899	No
SLIT2	163.547	0	-4.42141	-1.13556	No
COX6C	163.188	0	0.627443	0.970813	No
TMEM208	163.082	0	1.37146	1.14635	No
PDLIM5	163.037	0	-1.28068	-0.287317	No
CTSD	162.994	0	0.923544	1.04864	No
HMGB1	162.579	0	0.479064	0.678918	No
FRMD4B	162.194	0	-1.40937	-0.240009	No
FRYL	161.768	0	-1.45333	-0.271659	No
IGHG4	161.696	0	-0.604679	-2.71456	No
MYDGF	161.447	0	0.871114	0.84898	No
ACTB	161.411	0	0.159268	0.911417	No
FABP5	161.254	0	1.68624	1.17025	No
ATP5F1D	161.142	0	0.651384	0.963707	No
COL26A1	161.108	0	-9.65734	-9.66231	No
SIK3	160.838	0	-1.11171	-0.501962	No
PPP1R14B	160.531	0	0.411133	1.22909	No
PICALM	160.151	0	-1.15155	-0.22963	No
ANXA1	159.93	0	0.115514	1.01577	No
MAP4	159.884	0	-1.25308	0.0090929	No
RAB11FIP1	159.778	0	-1.74263	-0.609444	No
TBL1XR1	159.76	0	-1.19359	-0.451354	No
PPM1H	159.558	0	-3.77609	-1.94653	No
PSAP	159.266	0	0.172304	0.945426	No
IGFBP6	159.263	0	0.636657	1.42346	No
FBXL7	159.101	0	-1.26068	-0.314608	No
ERH	158.705	0	0.780836	0.959878	No
NNMT	158.554	0	0.643111	0.735245	No
IGHG1	158.394	0	-1.45988	-3.08776	No
TIMP3	158.307	0	1.98499	1.25843	No
COMMD3	158.232	0	1.14036	1.28666	No
ATP5MG	157.713	0	0.584926	0.820683	No
PTMS	157.492	0	-0.0673729	1.01174	No
IFI27	157.174	0	0.290007	1.13736	No
DBI	157.173	0	0.955714	0.997295	No
RHOC	156.876	0	0.709151	1.44513	No
HEBP2	156.772	0	0.478235	1.18232	No
LDLRAD3	156.444	0	-1.0425	-0.815558	No
PAPSS2	156.412	0	-1.42944	-0.268931	No
CRISPLD1	156.012	0	-2.48956	-1.11767	No
MANF	155.77	0	0.867944	1.23487	No
UQCRB	155.635	0	0.628573	0.724133	No
ARIH1	155.513	0	-1.13408	-0.47851	No
RAC1	155.138	0	0.169354	0.858101	No
PHLDB2	155.043	0	-3.47029	-1.15875	No
EIF4G2	154.92	0	0.140798	0.951361	No
PLSCR4	154.623	0	-1.23348	-0.35796	No
DYNLRB1	154.406	0	0.583069	1.19349	No
ZNF609	154.392	0	-1.33893	-0.499449	No
BPIFB1	154.286	0	2.45703	1.29353	No
MARCKS	154.211	0	1.2397	1.04853	No
UBB	154.148	0	0.651872	0.636733	No
EEF1B2	153.945	0	0.617199	0.632852	No
NOP10	153.88	0	0.615986	1.22864	No
ZEB1	153.829	0	-1.62069	-0.184614	No
SCRG1	153.693	0	3.81066	1.81782	No
CLIC1	153.654	0	0.370721	0.995361	No
NEDD9	153.495	0	-1.17446	-0.299944	No
DOCK5	153.381	0	-1.33865	-0.132599	No
ATOX1	153.187	0	0.891388	0.960604	No
SRSF9	153.116	0	0.84959	1.02779	No
NDUFB7	152.929	0	0.663764	0.98993	No
ARPC2	152.463	0	0.0395007	0.948752	No
ABLIM3	152.432	0	-2.26955	-0.539448	No
RNF7	152.243	0	0.775319	1.01211	No
BLOC1S1	151.617	0	0.63566	1.34118	No
ERP29	151.498	0	0.756178	0.997214	No
MPZL2	151.186	0	-2.82476	0.945416	No
SSH2	150.949	0	-1.54498	-0.334132	No
KRT10	150.93	0	0.756035	0.978762	No
RABAC1	150.892	0	0.726617	0.758394	No
ERC1	150.731	0	-1.43585	-0.297648	No
ATP5MC3	150.533	0	0.819775	0.905649	No
CDK6	150.479	0	-1.55953	-0.134086	No
EIF3K	150.299	0	0.691211	0.797768	No
TMED10	150.032	0	0.545032	0.87104	No
NDUFB4	149.594	0	0.75884	0.965943	No
MYRIP	149.526	0	-2.40386	-1.09279	No
FRAS1	149.073	0	-2.16832	-0.618197	No
COX4I1	149.064	0	0.495036	0.753913	No
LINC00472	149.042	0	-2.39103	-1.23595	No
COL8A1	148.937	0	-1.66286	0.549252	No
CEP112	148.807	0	-1.42671	-0.636567	No
OCIAD2	148.749	0	0.693666	1.08746	No
NDUFB2	148.289	0	0.540981	0.977642	No
CNPY2	148.109	0	0.986562	0.648424	No
WDR83OS	147.553	0	0.615463	1.03098	No
C18orf32	147.396	0	0.737801	1.09853	No
UBC	147.32	0	0.445654	0.723502	No
SERPINE2	146.86	0	1.60707	-0.0971321	No
PLA2G5	146.755	0	-1.56988	-1.37682	No
MPDZ	146.678	0	-1.43233	-0.402072	No
MRPL20	146.458	0	0.626582	1.04221	No
CFLAR	146.426	0	-1.134	0.353428	No
PRSS23	146.422	0	-1.90253	0.575751	No
RNASE1	146.356	0	-1.55585	0.0383769	No
EXOC6	146.312	0	-2.2395	-0.719875	No
FBXL17	146.085	0	-1.21113	-0.536793	No
BMP2K	145.816	0	-1.63761	-0.43148	No
PALM2-AKAP2	145.811	0	-1.34305	0.0895188	No
HSBP1	145.51	0	0.796634	0.925551	No
ITSN1	145.469	0	-1.2192	-0.332245	No
NLK	145.457	0	-1.74789	-0.78025	No
CPEB4	145.409	0	-1.33501	-0.460542	No
ARHGEF12	145.305	0	-1.15718	-0.412867	No
HSPE1	145.19	0	0.685335	0.917359	No
PLAT	144.938	0	-3.59371	0.00358896	No
FBXO32	144.667	0	-1.84975	-0.968151	No
AUTS2	144.413	0	-1.22726	-0.212495	No
CAMK2N1	144.316	0	1.34284	0.915387	No
YWHAB	144.303	0	0.0625839	0.953535	No
CALM1	144.243	0	-0.0927328	0.855516	No
DDT	144.209	0	1.00265	1.0374	No
DRAP1	144.162	0	0.744686	1.1791	No
DCN	143.944	0	5.16485	2.96259	No
ENO1	143.936	0	0.522748	0.91699	No
MICOS10	143.842	0	0.634457	1.00009	No
SERTAD4-AS1	143.811	0	0.991653	1.06224	No
MRPL52	143.778	0	0.774788	1.30851	No
GOLM1	143.712	0	0.680302	1.19065	No
EEF1D	143.686	0	0.370378	0.686924	No
CHMP2A	143.499	0	0.796668	0.880299	No
GFOD1	143.153	0	-3.17174	-0.427471	No
SH3RF1	143.02	0	-1.47003	-0.320859	No
ARHGEF28	142.849	0	-2.14259	-0.437301	No
KIF26B	142.748	0	-1.98601	-2.36402	No
MMP2	142.206	0	0.24988	1.30649	No
UQCRQ	141.837	0	0.684926	0.930576	No
PLP2	141.709	0	1.04233	1.15781	No
WWC1	141.535	0	-3.69338	-1.32888	No
KIF1B	141.22	0	-1.26143	-0.464987	No
SMURF2	141.161	0	-1.39857	-0.319088	No
NBEA	141.026	0	-1.14555	-1.23446	No
CABLES1	140.697	0	-2.19852	-1.16306	No
ATRAID	140.392	0	0.947112	0.771029	No
SEC61G	140.191	0	0.821986	0.821479	No
ANTXR1	139.513	0	-0.955518	-0.256426	No
MBNL2	139.406	0	-1.12585	-0.149955	No
ATG7	139.297	0	-1.30997	-0.61338	No
SDCCAG8	139.281	0	-1.21893	-0.368258	No
CLIC4	139.215	0	-1.01781	0.231175	No
SPCS1	139.211	0	0.602811	0.957255	No
PDE7B	139.119	0	-0.9001	-0.419572	No
MAP3K8	139.097	0	-1.74636	-0.430973	No
ATP5F1B	138.901	0	0.485625	1.11569	No
ATP5F1E	138.87	0	0.401186	0.830112	No
G0S2	138.85	0	2.25136	1.54032	No
ATP5IF1	138.753	0	0.691723	0.948283	No
INMT	138.422	0	-4.0157	-2.17473	No
SEC11A	138.398	0	0.703581	0.671832	No
FBN1	138.157	0	-0.979103	0.751672	No
GSN	137.889	0	-1.14201	0.823115	No
GNAS	137.838	0	0.340879	0.658014	No
GRB10	137.709	0	-1.45284	-0.50133	No
C1orf122	137.702	0	0.831675	1.13858	No
C19orf53	137.645	0	0.795126	0.793938	No
ITGB1	137.214	0	-0.0593745	0.796521	No
PPDPF	137.086	0	0.960144	0.881342	No
LGR4	136.784	0	-1.12696	-0.512805	No
NDUFAF3	136.641	0	0.916893	0.936008	No
ATP6V0B	136.634	0	0.597508	1.12555	No
SELENOH	136.498	0	0.814786	0.86966	No
LRRFIP1	136.408	0	-0.674722	0.703734	No
TRAPPC5	135.58	0	0.821488	0.887705	No
CARMIL1	135.526	0	-1.46757	-0.502812	No
PSMB3	135.493	0	0.757819	0.958169	No
SCAPER	135.426	0	-1.19105	-0.8105	No
KIAA1671	135.425	0	-2.32053	-0.330442	No
GSTO1	135.291	0	0.386347	0.996309	No
CNTNAP3	135.265	0	-2.07378	-1.30214	No
PALMD	135.239	0	-1.48835	0.0443226	No
MTPN	134.764	0	0.418911	1.02475	No
ATP5MPL	134.681	0	0.616664	0.998836	No
TCF4	134.607	0	-1.09033	-0.758939	No
DNAJC6	134.601	0	-3.08089	-1.47042	No
ANAPC11	134.449	0	0.603285	1.03127	No
ZBTB38	134.416	0	-0.825811	0.571899	No
SNRPG	134.33	0	0.618735	1.03655	No
DYNC1I1	134.192	0	-2.46404	-1.76337	No
PRKCE	133.95	0	-1.67949	-0.506328	No
TPI1	133.842	0	0.591853	0.895748	No
TOMM7	133.716	0	0.613175	0.694259	No
AGPS	133.309	0	-1.24425	-0.677781	No
ANXA5	133.137	0	0.110607	0.903255	No
ZMYND8	133.098	0	-1.42585	-0.404672	No
DSTN	132.988	0	0.0751952	0.741593	No
CIB1	132.739	0	0.653337	1.05031	No
APRT	132.681	0	0.472265	0.99146	No
HIVEP1	132.54	0	-1.50332	-0.910679	No
TMOD3	132.43	0	-1.12166	-0.0612604	No
HIF1A	132.238	0	-0.934099	-0.21538	No
GBE1	132.202	0	-1.60783	-0.254165	No
MAGED2	132.093	0	1.01237	0.782707	No
PHLDA1	132.039	0	1.4491	0.789302	No
PRDX4	131.916	0	0.91291	0.603953	No
FGD5	131.879	0	-3.23484	-0.970445	No
CFL1	131.863	0	0.0850116	0.864733	No
ABCA1	131.781	0	-1.37217	-0.673115	No
SESTD1	131.735	0	-1.11219	-0.157483	No
ITPR2	131.653	0	-0.989257	-0.104479	No
KIRREL1	131.356	0	-1.7552	-0.525413	No
LRRC23	131.143	0	-1.73591	-0.86527	No
THBS1	130.923	0	-1.97649	-0.616885	No
ANKRD44	130.902	0	-2.3296	-1.05433	No
HIVEP3	130.869	0	-2.16477	-1.00508	No
JUND	130.779	0	0.622728	0.728498	No
TCF7L1	130.269	0	-1.19238	-0.734876	No
KDM6A	130.118	0	-1.40736	-0.512315	No
VDAC2	129.903	0	0.666979	0.991302	No
NDUFA12	129.888	0	0.839937	1.18139	No
LAPTM4A	129.68	0	0.605375	0.717293	No
TSC22D1	129.443	0	0.178527	0.98909	No
FAM214A	129.357	0	-1.73104	-0.602721	No
MELTF	129.303	0	2.80981	2.00433	No
JTB	129.276	0	0.82959	0.823088	No
SPCS2	129.177	0	0.708692	0.850861	No
USP34	129.051	0	-0.942467	-0.397421	No
NDUFA11	129.024	0	0.517202	0.915315	No
WFDC2	128.97	0	2.90711	1.47957	No
AC109466.1	128.862	0	-7.62739	-6.8189	No
BCAS3	128.66	0	-1.23678	-0.481823	No
S100A13	128.46	0	0.718281	0.584192	No
VPS13B	128.437	0	-0.991202	-0.528573	No
PLCB4	128.173	0	-1.85193	-0.444587	No
NPM1	128.166	0	0.551148	0.551696	No
EIF3E	128.132	0	0.591925	0.67449	No
CDKN2A	128.131	0	2.20798	1.66437	No
REV3L	128.085	0	-1.12265	-0.206554	No
ARID5B	127.984	0	-0.878836	-0.560319	No
KLHL29	127.975	0	-1.85738	-0.666117	No
HIGD2A	127.89	0	0.993248	1.16752	No
LAMTOR1	127.85	0	0.911711	1.37995	No
FST	127.804	0	0.613094	1.72306	No
TMEM14C	127.664	0	0.673038	0.930052	No
PLSCR1	127.607	0	-1.33618	-0.647623	No
CTNNAL1	127.568	0	-1.12881	0.0939647	No
MIR4435-2HG	127.533	0	-1.87313	-0.286624	No
SAMD12	127.443	0	-2.45474	-0.863923	No
NOL7	127.411	0	0.805888	0.962026	No
NUFIP2	127.292	0	-1.15104	-0.453271	No
FER	127.248	0	-1.07522	-0.321367	No
TMCO1	127.061	0	0.712174	0.976566	No
POLR2K	127.034	0	0.915625	1.14006	No
MRPS24	126.974	0	0.620745	1.1214	No
ZNF521	126.925	0	-1.15365	-0.458016	No
NAV2	126.659	0	-4.09057	0.924436	No
TAF10	126.652	0	0.729569	1.12273	No
IL1RAP	126.036	0	-1.39948	-0.776718	No
PLCE1	126.01	0	-1.44764	-0.916215	No
SSR2	126.004	0	0.782452	0.732633	No
AHNAK	125.783	0	-0.830165	0.710696	No
ATP5MF	125.755	0	0.550083	1.12408	No
AURKAIP1	125.742	0	0.753996	0.866554	No
IMMP2L	125.352	0	-0.861054	-0.809745	No
MRPL40	125.332	0	0.937392	1.10596	No
PLPP3	125	0	-1.46298	0.0773435	No
SHROOM2	124.925	0	-3.06047	-2.1214	No
SCFD2	124.719	0	-1.88866	-0.559144	No
STAG1	124.7	0	-0.89024	-0.398025	No
RARRES1	124.639	0	1.2478	0.976185	No
STAU2	124.398	0	-1.47108	-0.566417	No
ALKBH7	124.349	0	0.884494	1.03239	No
VTI1A	124.022	0	-1.34236	-0.326684	No
MYLIP	123.89	0	-1.74284	-0.450365	No
EEF2	123.876	0	0.414074	0.72854	No
PYCARD	123.849	0	1.12016	1.0585	No
DAAM1	122.955	0	-1.17041	-0.221164	No
SERP1	122.939	0	0.703818	0.806445	No
LAMTOR2	122.91	0	0.696997	1.18755	No
RAPH1	122.886	0	-1.18702	-0.134903	No
UBR5	122.767	0	-1.29582	-0.383672	No
PSMC5	122.756	0	0.788547	0.97992	No
SH3RF2	122.613	0	-2.40969	0.125573	No
GRAMD1B	122.587	0	-1.56794	-0.503772	No
CDK17	122.224	0	-1.37772	-0.507509	No
NDUFA1	122.016	0	0.561796	0.934417	No
PCNX1	122.007	0	-1.23785	-0.488196	No
ABL2	121.879	0	-1.4861	-0.35183	No
NTRK3	121.648	0	-2.00305	-1.68146	No
TEK	121.538	0	-3.51401	0.392894	No
RGL1	120.996	0	-1.79726	-0.742105	No
MRPL41	120.995	0	0.722006	1.02167	No
PRLR	120.944	0	-1.63291	-1.23437	No
COX5A	120.939	0	0.715608	1.05711	No
STUB1	120.933	0	0.735125	1.24179	No
APCDD1L-DT	120.743	0	-2.83188	-2.48177	No
TMX4	120.677	0	0.682163	0.762509	No
KIF13A	120.669	0	-1.14342	-0.507464	No
NDUFAB1	120.304	0	0.839582	0.875961	No
MXRA7	120.27	0	0.37727	1.57684	No
ATP5ME	120.266	0	0.599776	1.0224	No
TMEM167A	120.233	0	0.886874	0.795695	No
HCFC1R1	119.916	0	1.023	1.43934	No
KIAA1217	119.835	0	-1.23644	-0.185853	No
ANO6	119.634	0	-1.21485	-0.29866	No
TMA7	119.547	0	0.388371	0.834133	No
VPS13A	119.508	0	-1.58808	-0.441134	No
HIVEP2	119.212	0	-1.23589	-0.253209	No
LAGE3	119.189	0	1.37842	1.14091	No
PPIC	119.121	0	0.940413	1.01455	No
ATP5MD	119.052	0	0.72139	0.883602	No
TGFBR2	118.975	0	-1.33647	-0.21091	No
SLIT3	118.708	0	-2.19994	0.333217	No
SELENOF	118.686	0	0.488788	0.937852	No
NBDY	118.602	0	0.506837	1.00494	No
PSMB6	118.564	0	0.65051	0.920464	No
Z68871.1	118.53	0	-2.08597	-1.12073	No
DISC1	118.504	0	-2.02826	-0.73148	No
MRPL57	118.359	0	0.914995	0.86691	No
CKLF	118.264	0	1.13994	1.09179	No
NDUFB3	117.759	0	0.874416	0.940126	No
COG5	117.669	0	-1.3011	-0.392859	No
ANKRD17	117.591	0	-1.03776	-0.220685	No
UQCR11	117.565	0	0.530128	0.868463	No
SLC44A5	117.534	0	-2.45365	-1.82345	No
RTL8C	117.528	0	0.472442	1.40334	No
CSNK2B	117.432	0	0.953899	1.02452	No
UXT	117.375	0	0.744586	0.906499	No
PGAM1	117.343	0	0.539555	1.16999	No
AC092849.1	117.282	0	-4.23492	-3.25315	No
SEL1L3	117.049	0	-1.92024	-0.554219	No
DOCK1	117.021	0	-1.18367	-0.292461	No
SPTAN1	116.753	0	-0.931306	0.760078	No
AOPEP	116.735	0	-0.882028	0.114902	No
MSC-AS1	116.591	0	-1.19071	-0.867898	No
MAP4K3	116.425	0	-1.43082	-0.520822	No
TRIR	116.388	0	0.693907	0.721445	No
CTSL	116.326	0	1.05748	0.873142	No
SELENOS	116.188	0	0.595251	0.817892	No
RIN2	116.187	0	-1.24781	-0.203335	No
WDR70	116.085	0	-1.30287	-0.498505	No
FGD6	115.962	0	-1.66908	-0.398924	No
TMEM230	115.949	0	0.671169	0.971133	No
RAI14	115.873	0	-1.43802	-0.564521	No
RAMP1	115.821	0	3.83173	1.88055	No
TEAD1	115.813	0	-0.988496	-0.011535	No
GNAI2	115.699	0	-0.00797196	1.03163	No
PACS1	115.673	0	-1.17117	-0.630124	No
SRP9	115.665	0	0.489743	1.03558	No
LDHB	115.663	0	0.984868	0.792112	No
KDELR1	115.578	0	0.571399	0.91793	No
TMED9	115.513	0	0.811392	0.82213	No
PTPN1	115.428	0	-1.39994	-0.227831	No
NDUFB5	115.316	0	0.893681	1.17174	No
SEMA3A	115.206	0	-2.69067	-0.363569	No
CADPS2	115.095	0	-1.10596	-0.566762	No
AFF4	114.92	0	-0.910984	-0.212679	No
GAB1	114.735	0	-1.33591	-1.10812	No
ISCU	114.719	0	0.572371	1.02665	No
NFE2L2	114.579	0	-0.66201	0.331214	No
GALNT10	114.31	0	-1.41149	-0.207526	No
SBF2	114.295	0	-0.99103	-0.548391	No
RBX1	114.149	0	0.536528	0.936158	No
CHI3L2	113.836	0	2.04325	1.32465	No
SLC6A4	113.785	0	-6.24333	-4.61846	No
CPEB3	113.719	0	-1.56349	-0.833097	No
NUPR1	113.695	0	0.819426	0.95261	No
NDUFS6	113.485	0	0.447039	0.979739	No
PGLS	113.121	0	0.953072	0.986318	No
ARL6IP5	112.896	0	0.114258	0.881207	No
HSPH1	112.751	0	-1.3074	-0.430333	No
LATS2	112.737	0	-1.691	-0.0386578	No
CDKAL1	112.678	0	-1.00117	-0.634158	No
UBE2H	112.466	0	-1.13525	-0.347296	No
RAB8B	112.398	0	-1.49637	-0.394392	No
EIF4G3	112.355	0	-0.868181	0.104747	No
FARP1	112.266	0	-1.08648	-0.315367	No
ERBIN	112.264	0	-1.14797	-0.36906	No
ITGAV	112.218	0	-0.931906	0.0982415	No
FOCAD	112.201	0	-1.79673	-0.808026	No
SSBP2	112.059	0	-1.46619	-0.794341	No
DGUOK	112.034	0	0.939578	1.04153	No
RBM6	111.784	0	-1.06666	-0.382503	No
ARL6IP4	111.777	0	0.465537	0.879131	No
PRNP	111.623	0	0.699978	1.04895	No
ELF1	111.522	0	-0.98579	-0.419966	No
WWOX	111.468	0	-1.19379	-0.452047	No
TMEM132C	111.369	0	-2.92122	-1.17488	No
TMEM135	111.351	0	-1.17949	-0.958558	No
BANF1	111.258	0	0.951919	1.13124	No
AL022238.2	111.13	0	-2.25899	-1.22574	No
CRIP1	111.12	0	-0.822638	1.4742	No
PTP4A2	111.104	0	0.230093	0.864359	No
RARRES2	111.061	0	0.302499	1.76746	No
BEX3	110.988	0	0.669209	0.736903	No
RAB13	110.954	0	0.517483	0.785963	No
SMIM26	110.924	0	0.889082	1.02717	No
MBD5	110.908	0	-0.895618	-0.392477	No
DYNLT1	110.805	0	0.712739	0.797287	No
CHURC1	110.795	0	0.721824	0.75726	No
ELL2	110.744	0	-1.28567	-0.512813	No
KTN1	110.74	0	-0.101366	0.694449	No
SSH1	110.732	0	-1.7157	-0.402719	No
CTTNBP2	110.48	0	6.0154	3.55541	No
MYL12B	110.433	0	0.167051	0.759653	No
ATP1B3	110.383	0	-0.641832	0.413307	No
MYOF	110.354	0	-1.36443	0.448374	No
MAP4K4	110.212	0	-0.948105	-0.195142	No
CHD2	110.064	0	-1.07774	-0.252828	No
PRAG1	109.981	0	-1.65186	-1.57739	No
FAM222A-AS1	109.974	0	-2.64789	-1.5908	No
C4orf48	109.564	0	0.563958	1.04846	No
GTF2A2	109.564	0	0.606298	0.96692	No
ARPC3	109.132	0	0.585923	0.705794	No
RAN	109.1	0	0.558192	0.881135	No
TMBIM6	109.058	0	0.228368	0.748045	No
SF3B5	109.047	0	0.768309	0.73974	No
CRY1	108.977	0	-1.17476	-0.410575	No
WTAP	108.895	0	-1.006	-0.423526	No
SELENOW	108.861	0	0.320131	1.03312	No
CUL3	108.762	0	-1.11832	-0.224999	No
TMEM219	108.687	0	0.813967	0.874265	No
ARHGAP6	108.566	0	-2.58763	-1.6645	No
SOD1	108.559	0	0.371253	0.69543	No
ID3	108.205	0	0.883493	0.675072	No
CIAO2B	107.954	0	0.508956	1.03377	No
CEMIP2	107.925	0	-1.10755	-0.372921	No
SMURF1	107.876	0	-1.37482	-0.529954	No
IFI27L2	107.807	0	0.507918	1.07703	No
CARHSP1	107.737	0	0.911	1.03651	No
KLF2	107.721	0	0.0352449	1.20611	No
AC119674.1	107.717	0	-2.64915	-1.00342	No
PCCA	107.555	0	-1.26614	-0.509901	No
IL6ST	107.338	0	-0.897818	0.000308779	No
CEP170	107.314	0	-1.19194	-0.448073	No
RHOJ	107.231	0	-1.35816	-0.206484	No
MYO1E	107.191	0	-1.25592	-0.305265	No
UBE2M	107.036	0	0.934931	1.29104	No
NDUFS7	106.789	0	0.865213	1.19322	No
POLG2	106.716	0	-1.64572	-0.754743	No
ARID1B	106.715	0	-0.792436	-0.242349	No
PPP1R13B	106.669	0	-1.61209	-0.698767	No
RNF19B	106.543	0	-1.58458	-0.321151	No
B4GALT1	106.524	0	-0.849558	0.269981	No
ARID4B	106.52	0	-0.833561	-0.348181	No
DENND5B	106.492	0	-1.12711	-0.5577	No
ATP5MC2	106.481	0	0.494076	0.607817	No
RASSF8	106.395	0	-0.88273	-0.0280387	No
ATP5MC1	106.285	0	0.767633	0.872143	No
RAB34	106.21	0	1.21385	0.862818	No
TNFRSF10D	106.08	0	-1.61873	-0.367629	No
CAMKMT	105.948	0	-1.6159	-0.535626	No
MYL6B	105.912	0	1.00956	1.01045	No
POLR2I	105.898	0	0.917737	0.975793	No
ARID2	105.764	0	-1.24285	-0.448376	No
CYTH1	105.75	0	-1.5042	-0.396209	No
C4orf3	105.652	0	0.633613	0.859318	No
RBM8A	105.624	0	0.84601	0.677979	No
COP1	105.576	0	-1.14179	-0.473145	No
MEIS2	105.544	0	-1.3345	-0.0598288	No
PTGIS	105.454	0	-1.60559	0.299643	No
PABPC1	105.316	0	-0.715905	0.262711	No
PIK3R3	105.282	0	-1.80232	-0.756136	No
PRKCB	105.237	0	-5.68476	-1.8771	No
SNRPE	105.23	0	0.809055	0.932609	No
SSR3	105.075	0	0.667487	0.683996	No
NDUFV2	105.058	0	0.665361	0.805293	No
DIP2B	105.023	0	-1.22655	-0.553677	No
INTS6	105.008	0	-1.07869	-0.797688	No
GNB1	104.907	0	-0.679815	0.520811	No
SYF2	104.751	0	0.755941	0.916179	No
SLC38A2	104.592	0	-0.84806	0.114896	No
AKT3	104.588	0	-0.880379	-0.535653	No
CHMP5	104.516	0	0.665472	0.974071	No
PDE3B	104.514	0	-1.1931	0.151901	No
DPP7	104.433	0	0.78492	1.00718	No
TYMP	104.422	0	1.03073	1.32722	No
ZDHHC14	104.369	0	-1.90984	-0.426818	No
AKR1C2	104.345	0	0.851063	1.64497	No
LTBP2	104.33	0	-1.50436	-0.216491	No
ME3	104.231	0	-2.58747	-0.387214	No
TCF7L2	104.215	0	-0.885988	-0.157075	No
LRP5L	104.104	0	-2.12104	-0.944683	No
CCNY	103.964	0	-1.02482	-0.0757816	No
MLEC	103.938	0	0.930121	0.886757	No
TXNDC17	103.932	0	0.676515	0.929606	No
VDAC1	103.926	0	0.436682	1.0265	No
EDNRA	103.787	0	3.48872	2.25446	No
COPE	103.708	0	0.59675	0.860405	No
RBFOX1	103.602	0	2.21992	-0.0805191	No
CBX3	103.581	0	0.431213	0.946251	No
FMNL2	103.556	0	-1.29429	0.0541505	No
PPIB	103.554	0	0.508288	0.582274	No
SCAND1	103.51	0	0.83438	0.886328	No
PHF21A	103.477	0	-1.17837	-0.471161	No
COPS6	103.384	0	0.857217	1.12045	No
PSMD8	103.318	0	0.593235	0.834294	No
PSMB4	102.945	0	0.604151	0.940847	No
MICOS13	102.844	0	0.451818	1.13779	No
SEM1	102.55	0	0.599193	0.819122	No
PTTG1IP	102.486	0	-0.0850339	0.887948	No
STRN3	102.446	0	-1.17291	-0.466585	No
HSP90B1	102.381	0	0.39893	0.599907	No
BTBD9	102.355	0	-1.22641	-0.540549	No
ECH1	102.335	0	1.00957	0.830064	No
HSP90AB1	102.278	0	0.203623	0.586879	No
MLF2	102.242	0	0.731884	1.13009	No
LEF1	102.123	0	1.81313	0.651569	No
PIR	102.105	0	-1.55286	0.219251	No
CD34	102.104	0	-1.58563	0.110953	No
RRAS	102.071	0	0.193437	1.3617	No
HMBOX1	101.675	0	-1.29013	-0.887375	No
RTN4	101.656	0	-0.386555	0.630035	No
TUBB	101.654	0	0.492833	0.922037	No
PON2	101.582	0	0.584913	0.617536	No
PFDN2	101.571	0	0.779328	0.991516	No
AL731577.2	101.488	0	-1.5893	-1.33555	No
ABTB2	101.426	0	-1.30867	-0.956176	No
BIRC6	101.406	0	-0.938881	-0.284171	No
RARB	101.396	0	-2.05103	-0.664037	No
CTSB	101.393	0	0.639761	0.850173	No
TGM2	101.388	0	1.63471	1.67047	No
ARL3	101.332	0	0.944966	0.891189	No
NENF	101.331	0	0.654256	0.977121	No
SNHG6	101.283	0	0.6307	0.918616	No
RABGAP1L	101.185	0	-1.1457	-0.203178	No
NUMB	101.083	0	-1.02601	-0.239233	No
VOPP1	100.984	0	-1.31397	0.32814	No
TMEM150C	100.907	0	-1.73698	-0.387649	No
CHPF	100.774	0	1.25643	1.1002	No
CMIP	100.75	0	-1.24462	0.0178508	No
PSMB2	100.706	0	0.784354	0.963141	No
ASMTL	100.645	0	-0.885382	-0.409568	No
BAZ1A	100.608	0	-1.54153	0.0658746	No
RTRAF	100.531	0	0.61472	0.782579	No
RWDD1	100.497	0	0.550816	0.961412	No
TERF2IP	100.47	0	0.555093	0.853279	No
CYTOR	100.448	0	-1.61826	-0.514393	No
HK1	100.3	0	-1.33648	0.0106358	No
YBX1	100.298	0	0.332914	0.674147	No
B4GALT5	100.285	0	-1.52405	0.0317704	No
ZNHIT1	100.278	0	0.594132	0.870189	No
DOCK9	100.277	0	-1.55258	0.0679985	No
ALPL	100.27	0	-1.72445	-0.569481	No
KIF13B	100.147	0	-1.06756	-0.0242204	No
LCN1	100.117	0	4.63283	2.17221	No
DCLK1	100.011	0	-5.00022	-1.17564	No
POLR2J	99.9101	0	0.512673	1.06194	No
TMBIM4	99.8934	0	0.455913	0.703297	No
EIF3I	99.8382	0	0.596868	1.10623	No
NSA2	99.8266	0	0.741038	0.703835	No
RAB27B	99.6726	0	3.41597	2.10202	No
FRMD5	99.5927	0	-1.12246	-0.338447	No
MRAP	99.4959	0	2.0446	0.777721	No
AL356124.1	99.4795	0	-2.48511	-0.811783	No
CALR	99.3936	0	0.459328	0.720712	No
NOS1AP	99.2374	0	-2.8749	-0.821185	No
SERBP1	99.1921	0	0.190881	0.844878	No
CHN1	99.1435	0	-1.5965	-0.282756	No
CYBA	99.0987	0	0.761867	0.687468	No
SNRPB2	99.0253	0	0.913103	0.922817	No
HMGN1	98.9631	0	0.668364	0.647039	No
GATA6	98.9565	0	-1.35783	-0.165665	No
AC010359.3	98.7315	0	-2.59441	-0.923363	No
INPP4B	98.7049	0	-1.77585	-1.37862	No
HLA-F	98.6688	0	1.67008	1.0669	No
H2AFZ	98.5689	0	0.726545	0.647267	No
MYO1D	98.566	0	-1.46828	-0.432117	No
HP	98.3439	0	1.36556	2.33909	No
NCKAP1	98.3348	0	-1.05028	0.161629	No
VPS28	98.2536	0	0.598194	0.861127	No
PPP6R3	98.1394	0	-1.05398	-0.232085	No
NME9	98.0608	0	-2.12608	-1.61289	No
IFITM2	97.7675	0	0.120334	0.816046	No
CPXM2	97.5879	0	-2.07022	-0.329277	No
EGFL7	97.4596	0	-2.44755	-0.246112	No
ETFB	97.4064	0	0.615483	0.744641	No
CHI3L1	97.3377	0	5.04493	1.27276	No
GATAD2B	97.2662	0	-0.997551	-0.76234	No
TMEM117	97.2385	0	-2.08454	-0.504173	No
PLEC	97.2167	0	-0.0294157	1.20216	No
C17orf49	97.2008	0	0.999184	1.32705	No
MPC2	97.1393	0	0.597233	1.13344	No
NEAT1	96.9949	0	-0.722968	0.128909	No
ARFGEF2	96.9652	0	-1.46817	-0.165641	No
NDUFC1	96.9555	0	0.570511	0.98416	No
TRERF1	96.9357	0	-2.37516	-0.225537	No
RALGAPA1	96.5346	0	-1.14503	-0.186264	No
HTRA1	96.5061	0	0.885306	0.779426	No
DDX24	96.4625	0	0.395743	0.805229	No
STMP1	96.3693	0	0.684798	0.913006	No
RBIS	96.2894	0	0.90055	0.718239	No
THADA	96.2799	0	-1.26572	-0.426916	No
ATP5PO	96.2768	0	0.63962	0.780219	No
YAP1	96.2516	0	-0.959291	-0.360701	No
CREBBP	96.1131	0	-1.03115	-0.44509	No
BMP6	96.0934	0	-1.8701	-0.540845	No
MRFAP1	95.9851	0	0.587046	0.79408	No
MRPL34	95.7993	0	0.941503	1.12407	No
RORA	95.785	0	-1.08242	-0.389019	No
SLC12A2	95.7103	0	-1.47135	-0.226113	No
GLUL	95.7016	0	-0.946157	0.791317	No
METTL15	95.6549	0	-1.21837	-0.57528	No
CACNA2D3	95.6548	0	-1.49332	-1.35713	No
PLEKHA6	95.6383	0	-2.77952	-0.647381	No
ARHGAP18	95.5326	0	-1.42715	-0.350463	No
SNX29	95.3961	0	-1.52949	-0.101567	No
GTF3A	95.3292	0	0.406092	1.21017	No
SCAF8	95.2579	0	-1.25688	-0.555109	No
BCAP31	95.023	0	0.576044	1.03019	No
PCBP1	94.9901	0	0.438439	0.859763	No
GRK5	94.9722	0	-1.47395	-0.107456	No
LRP6	94.8619	0	-1.13099	-0.797036	No
AKIRIN2	94.7515	0	1.19929	0.947901	No
NAA38	94.5985	0	0.448896	0.885815	No
MT1E	94.4792	0	1.30485	1.0488	No
ZNF407	94.4037	0	-1.31048	-0.533958	No
CYSTM1	94.3668	0	-0.173932	0.9972	No
LAMA2	94.2926	0	-1.21234	-0.471181	No
DYRK1A	94.2636	0	-1.08504	-0.256802	No
FCGRT	94.1921	0	0.737979	0.546039	No
UBR3	94.1373	0	-1.18353	-0.282888	No
SSBP1	94.116	0	0.534798	0.795719	No
GMDS-DT	94.0449	0	-1.24762	-0.452971	No
CDC42SE2	93.9776	0	-1.39341	-0.361586	No
TUBB4B	93.7755	0	0.286425	1.03651	No
POLR2L	93.7383	0	0.00538748	0.924247	No
PCAT19	93.6344	0	0.900704	0.95649	No
TC2N	93.4502	0	-1.32042	-1.27701	No
AL442067.3	93.42	0	-2.50134	-1.45336	No
SLC3A2	93.3107	0	0.99617	0.899164	No
PLPP4	93.2878	0	3.79216	2.78458	No
MRPS21	93.1741	0	0.596781	0.931429	No
LARP4	93.1593	0	-1.31639	-0.253498	No
PMP22	93.1465	0	-0.523963	1.07557	No
NDUFB6	93.1323	0	0.840874	0.888605	No
CAVIN1	93.0826	0	-0.894953	0.608912	No
RCN2	93.0383	0	0.510579	0.702738	No
FUNDC2	93.0143	0	0.88122	0.926072	No
MB21D2	92.9806	0	-1.45339	-0.155131	No
KCNMB4	92.9646	0	-2.49689	-1.74465	No
LRBA	92.9374	0	-1.17785	-0.387084	No
REEP5	92.8691	0	0.371736	0.824846	No
PCED1B	92.8372	0	-1.52657	-0.254724	No
CUX1	92.7824	0	-0.924342	-0.142401	No
YIPF3	92.742	0	0.711437	0.967421	No
MT1X	92.677	0	1.37144	1.42732	No
DAPK1	92.596	0	-1.73279	-0.60004	No
PSMD7	92.5429	0	0.488087	0.957195	No
EPS15	92.5187	0	-1.19973	-0.326219	No
FOS	92.4485	0	0.743122	0.427558	No
SLC4A7	92.4054	0	-1.13793	-0.403173	No
BLVRB	92.3985	0	0.83117	0.918605	No
ACADVL	92.3979	0	0.646387	0.875675	No
PCSK1N	92.2939	0	1.97532	1.20967	No
CATSPERD	92.2856	0	-3.08994	-2.09215	No
ZCRB1	92.2607	0	0.671466	0.956783	No
CPNE8	92.1361	0	-1.28521	-0.0356216	No
COX17	92.0428	0	0.458055	0.869825	No
FKBP1A	92.0133	0	-0.077625	0.839505	No
MPRIP	91.9652	0	-1.23753	0.331347	No
COPS9	91.8941	0	0.46448	0.960348	No
CLTA	91.8913	0	0.284865	0.731518	No
HSP90AA1	91.8545	0	0.160504	0.587853	No
USP48	91.8178	0	-1.13979	-0.0313139	No
LGALS1	91.5814	0	0.296736	0.680036	No
SOX4	91.4933	0	0.275493	0.991782	No
TRAPPC9	91.3406	0	-1.25345	-0.416957	No
EIF4A1	91.1926	0	0.295794	0.602451	No
SLMAP	91.0778	0	-1.20863	-0.244563	No
MYL12A	91.0723	0	0.29211	0.792126	No
SNF8	91.0391	0	0.725315	0.995781	No
SMYD3	90.9677	0	-0.85828	-0.564667	No
PLXNA4	90.9303	0	-1.03007	-0.84646	No
UQCRFS1	90.8683	0	0.86101	1.11075	No
CHIC2	90.6975	0	-1.10309	-0.318452	No
MRPS18C	90.6249	0	0.928171	1.11911	No
HSPA8	90.5792	0	0.108961	0.705897	No
REX1BD	90.562	0	0.568952	0.976286	No
FOXO1	90.5155	0	-1.00009	-0.520765	No
MRPL43	90.3957	0	0.963551	1.13243	No
PLS3	90.3476	0	-1.09439	0.150416	No
SDK1	90.2995	0	-2.43137	-0.783295	No
TRIP12	90.2986	0	-1.03344	-0.00429269	No
RSPO2	90.2973	0	2.29088	1.35966	No
PIGP	90.2413	0	1.21831	0.948676	No
ATP11A	90.112	0	-1.47834	-0.354342	No
SPIRE1	90.1082	0	-1.27727	-0.474011	No
ARFGEF1	90.08	0	-1.04437	-0.556947	No
MSI2	90.0755	0	-0.688612	-0.227648	No
DYM	90.0649	0	-0.997041	-0.383532	No
OCIAD1	89.962	0	0.50633	0.688174	No
BNC2	89.9436	0	-0.709341	-0.251272	No
SH3RF3	89.9349	0	-2.34129	-0.127916	No
EFEMP2	89.8251	0	0.948173	0.993798	No
MAP1LC3B	89.7894	0	0.494047	0.730408	No
CDK2AP1	89.7826	0	0.375533	0.915206	No
C11orf96	89.7775	0	0.90502	1.21336	No
VEGFB	89.7604	0	0.746103	1.06585	No
BUD31	89.7174	0	0.640927	0.960895	No
PRDX6	89.6436	0	0.673578	0.605903	No
TBX20	89.6116	0	-2.11584	-1.34433	No
SIN3A	89.5812	0	-1.62872	-0.499578	No
DDIT4	89.5694	0	1.57209	1.45323	No
LXN	89.4449	0	1.25775	0.800376	No
DNAJB9	89.3966	0	0.874613	1.04147	No
MAP2K2	89.3895	0	0.756748	1.00988	No
SDCBP	89.3027	0	-0.840601	0.258871	No
AC026341.1	89.1264	0	-3.12189	-2.26623	No
MSRB2	89.0973	0	0.576728	0.938779	No
TCEAL4	89.0785	0	0.552213	0.860383	No
PARVA	89.06	0	-0.972421	0.08677	No
VEPH1	89.0486	0	-2.39884	-0.47638	No
YIF1A	89.0467	0	1.00142	0.885441	No
EIF1B	88.9959	0	0.862113	0.797984	No
DDOST	88.8818	0	0.947597	0.860711	No
SPAG9	88.6424	0	-0.98422	-0.128037	No
CDKN2B	88.5542	0	1.50562	1.15509	No
NDUFA8	88.5427	0	0.923298	1.2251	No
ZRANB1	88.5299	0	-1.45019	-0.337098	No
RAB7A	88.4137	0	-0.884077	-0.207146	No
ANAPC16	88.3543	0	0.471652	0.875394	No
UBXN1	88.1777	0	0.689742	0.949171	No
GLS	88.1649	0	-1.01905	-0.139462	No
SEC11C	88.0104	0	0.791575	1.16126	No
RASEF	87.9926	0	4.01371	6.93056	No
ANKRD33B	87.8377	0	-3.38632	-1.10055	No
ICAM1	87.8313	0	-1.91376	-0.0964061	No
AKAP13	87.7922	0	-0.695904	0.101752	No
IER3	87.7742	0	0.399902	0.751826	No
KITLG	87.7425	0	-1.76042	0.139093	No
ATP2C1	87.6776	0	-1.12983	-0.240512	No
USP53	87.6199	0	-1.21168	-0.406006	No
UBR1	87.4865	0	-1.22323	-0.261978	No
TPRKB	87.4818	0	1.32582	1.05071	No
TACR1	87.4525	0	-2.52368	-1.99468	No
NCKAP5L	87.3579	0	-1.79864	-0.93896	No
PDE4C	87.3568	0	-4.3354	-2.75042	No
NME1	87.3453	0	0.342793	1.20219	No
LMAN2	87.3379	0	0.662851	0.759971	No
CUL9	87.2945	0	-1.19744	-0.438248	No
PSMA4	87.2135	0	0.518869	0.951927	No
RNF122	87.1493	0	-2.70534	-0.796697	No
NBL1	87.136	0	1.01479	1.41822	No
IPPK	87.1206	0	-1.76318	-0.671226	No
MDFIC	87.0864	0	-1.08048	-0.0739139	No
ENY2	87.0768	0	0.590906	0.785283	No
CD99	86.7743	0	0.07039	0.779065	No
TTC7B	86.7571	0	-1.62857	-0.891517	No
PRELID1	86.7356	0	0.637821	0.760386	No
ABCB9	86.7058	0	-1.59439	-1.19422	No
GPX8	86.6848	0	1.09347	0.896258	No
LSM10	86.658	0	1.11141	1.15782	No
EIF3H	86.5889	0	0.615479	0.595807	No
KIAA0355	86.5328	0	-1.29881	-0.377439	No
BMI1	86.5091	0	0.607962	1.18568	No
YWHAH	86.5006	0	-0.405935	1.14913	No
NGRN	86.471	0	0.859075	0.931541	No
ARHGEF7	86.3756	0	-1.61376	-0.512248	No
THOC7	86.3529	0	0.595972	1.11129	No
CSMD2	86.3066	0	-2.18937	-0.722105	No
ALDH1A2	86.2987	0	-2.3545	-1.35538	No
USP32	86.2287	0	-1.26906	-0.492295	No
CDKN1A	86.2266	0	0.418459	1.38284	No
BCAR3	86.1974	0	-1.18736	-0.183629	No
CYB5A	86.1758	0	0.960907	0.820613	No
FHIT	86.1713	0	-0.930976	-0.477988	No
RAPGEF2	86.1548	0	-0.965781	-0.238855	No
NCOA3	86.1436	0	-1.31537	-0.178725	No
POLR2G	86.1381	0	0.724877	1.1584	No
COX7A2L	86.1283	0	0.628083	0.852143	No
ANKHD1	86.1229	0	-0.988043	-0.228049	No
IL1RL1	86.0831	0	-1.27276	0.755214	No
LRPAP1	86.0746	0	0.609688	0.780726	No
EMC7	86.058	0	0.596166	0.86946	No
BRAF	86.0166	0	-0.949424	-0.486119	No
LSM8	85.9738	0	0.705334	0.974227	No
RRAS2	85.9406	0	-1.4959	-0.191511	No
SLC45A4	85.881	0	-2.31666	-1.02078	No
GTF2H5	85.8546	0	0.723752	1.11285	No
SUMO1	85.7108	0	0.410639	0.944562	No
RGPD5	85.7055	0	-2.52179	-1.09517	No
KANSL1	85.6641	0	-1.09442	-0.228465	No
NFKB1	85.6234	0	-1.25955	0.0296652	No
CYB5R3	85.5661	0	0.0362324	1.03686	No
TIMM8B	85.5502	0	0.47729	1.07985	No
LGALS4	85.478	0	-2.24554	-1.90723	No
WSB1	85.4619	0	-0.746534	-0.421752	No
RBMS1	85.4502	0	-0.782507	0.240092	No
ITGA9	85.4103	0	-3.04918	-0.611272	No
TLE4	85.3792	0	-1.06491	-0.525716	No
PNKD	85.3007	0	0.661028	0.950281	No
MLLT10	85.2718	0	-1.08283	-0.385365	No
NUCKS1	85.1282	0	0.316174	0.615126	No
CLIP2	85.094	0	-1.71199	-0.441412	No
SH3D19	85.0256	0	-1.18315	0.216431	No
EHMT1	85.0176	0	-1.25934	-0.22477	No
C9orf16	84.9775	0	0.432103	0.893121	No
COX14	84.8924	0	0.697648	0.966105	No
TBC1D9	84.7877	0	-1.94576	-0.368427	No
IL1R1	84.7764	0	-0.684654	0.265123	No
TANC1	84.7201	0	-1.12645	-0.384243	No
NASP	84.6995	0	-0.852511	-0.613323	No
PDE4B	84.6719	0	-0.869302	-0.389238	No
HRH1	84.6542	0	-1.52198	0.00531464	No
PSMB5	84.637	0	0.577056	0.845921	No
FGD4	84.4648	0	-2.34395	-0.52745	No
RNF181	84.4034	0	0.75788	1.0294	No
RER1	84.4004	0	0.716049	0.837777	No
NDUFB1	84.3351	0	0.749746	0.743004	No
FYN	84.3337	0	-1.02235	-0.14914	No
EIF3G	84.1403	0	0.560861	0.84596	No
DNPH1	84.1374	0	0.694699	1.48681	No
PCDH7	84.0974	0	0.858927	0.986884	No
MGST1	84.0808	0	0.697946	1.0443	No
USP47	83.9838	0	-1.01042	-0.04153	No
ISOC2	83.9471	0	1.18054	1.07897	No
SFT2D1	83.9363	0	0.904745	0.941756	No
MAPK8	83.9073	0	-1.1112	-0.447419	No
NDUFAF8	83.8817	0	0.322409	1.12729	No
SEPTIN11	83.84	0	-1.12566	0.0226163	No
F11R	83.8025	0	-1.86166	0.261984	No
PUM1	83.7338	0	-0.874041	-0.234706	No
LAMB1	83.6601	0	-0.844171	-0.137836	No
PCSK6	83.6463	0	-2.5393	-2.43584	No
FAM162A	83.6209	0	0.803083	0.891461	No
EPSTI1	83.5503	0	-1.15426	-0.703146	No
GPC6	83.5256	0	2.68932	2.15423	No
FBXO2	83.5232	0	4.15645	2.0769	No
MRPS36	83.3295	0	0.894282	1.04953	No
SPATS2	83.2902	0	-1.05243	-0.0879536	No
TUFM	83.2228	0	0.465169	1.04018	No
FOXO3	83.1804	0	-0.9239	-0.428609	No
UBE2E2	83.1245	0	-1.40312	-0.197401	No
GTF3C6	83.1146	0	0.878093	0.772296	No
CD55	83.1011	0	-0.465267	0.819336	No
FAM229B	83.0799	0	0.593225	1.41884	No
ISG15	83.0505	0	1.19206	0.978396	No
MPG	83.0359	0	0.738189	0.900193	No
YPEL2	83.0206	0	-1.8903	-0.758338	No
SND1	82.9959	0	-0.843146	-0.265472	No
SGCD	82.9175	0	-1.7178	-0.0547639	No
FAM107B	82.8421	0	-0.653112	0.325533	No
AC005225.2	82.7518	0	-1.44522	-0.580799	No
ARPC5	82.7393	0	0.0356437	0.841882	No
CRIP2	82.6878	0	-0.276799	0.985845	No
TPM3	82.6727	0	-0.444615	0.612959	No
MRPS16	82.6672	0	0.76998	1.09063	No
ANKRD11	82.5899	0	-0.863754	-0.104241	No
ABHD5	82.5722	0	-0.984634	-0.394342	No
GSE1	82.5622	0	-1.28634	-0.555451	No
FAM177A1	82.4943	0	0.0512055	0.791027	No
TBCA	82.4904	0	0.447727	0.612858	No
GHITM	82.4716	0	0.583822	0.952949	No
SSU72	82.4651	0	0.751316	0.803957	No
COPS8	82.4595	0	0.417898	1.19692	No
MYCBP2	82.4337	0	-0.965848	0.226644	No
SLC25A5	82.2949	0	0.595292	0.89544	No
SLIRP	82.1819	0	0.616058	0.888169	No
ID4	82.1568	0	1.61589	0.254278	No
PAEP	81.9442	0	8.19628	1.00331	No
FOXN3	81.9194	0	-0.958092	-0.336841	No
CHD9	81.8115	0	-0.781429	-0.112504	No
AC093898.1	81.7731	0	-4.02049	-2.27756	No
GCSH	81.7514	0	1.08155	0.81827	No
CCN3	81.6908	0	1.77972	1.54793	No
MAP2K5	81.69	0	-1.32347	-0.422015	No
FBXO11	81.5009	0	-0.824523	-0.341556	No
COA4	81.5004	0	0.660169	1.12139	No
PCAT1	81.4862	0	-3.62804	-1.32339	No
DSE	81.4827	0	-1.00462	-0.460986	No
TMCC1	81.4487	0	-1.23088	-0.234528	No
PIEZO2	81.4451	0	-0.855898	-0.910862	No
MEF2A	81.4032	0	-0.902994	0.0947684	No
TECR	81.393	0	0.932564	0.942277	No
PLOD2	81.3768	0	-0.650493	0.344389	No
ARPC1A	81.3511	0	0.537492	0.919024	No
IQCN	81.3377	0	-1.95382	-1.31047	No
C11orf58	81.3127	0	0.370368	0.661968	No
BAG1	81.3124	0	0.361073	1.08662	No
GLRX	81.2361	0	0.729467	1.21978	No
NF1	81.226	0	-0.861724	-0.248179	No
NCOA1	81.1886	0	-0.871248	-0.409339	No
NIPBL	81.1384	0	-0.899952	-0.128461	No
TOMM5	81.1333	0	0.613126	0.87272	No
ATF6	81.1062	0	-1.11978	-0.240191	No
TAOK1	81.0982	0	-0.97436	-0.0634645	No
NUDT4	81.0779	0	-1.31488	-0.359033	No
AC002377.1	81.0633	0	-2.11497	-2.13503	No
RLF	81.0542	0	-0.72508	-0.775599	No
COL3A1	81.0505	0	-0.773731	0.277562	No
CCNL1	81.0267	0	-0.891017	-0.404847	No
COL6A2	80.9031	0	0.680417	1.13368	No
ECT2L	80.8355	0	-2.14085	-1.46655	No
CNOT2	80.7565	0	-0.992902	-0.473511	No
XPR1	80.7499	0	-1.30731	-0.352962	No
SLC26A7	80.7499	0	-2.44132	-1.31132	No
DBN1	80.7489	0	1.00961	1.49054	No
SLC7A9	80.6877	0	-2.81899	-2.13193	No
LRRC37B	80.6437	0	-1.8055	-0.713031	No
CCDC85B	80.6396	0	0.355886	0.895924	No
CHCHD1	80.6352	0	0.711213	1.0899	No
TMEM87B	80.6083	0	-1.55648	-0.457109	No
STT3B	80.6014	0	-1.09298	0.163628	No
SETD2	80.5376	0	-1.04306	-0.3044	No
DGKH	80.4443	0	-1.81331	-0.320701	No
PLCG2	80.4323	0	-2.11087	-0.955955	No
COX16	80.4026	0	0.565624	1.02821	No
GAS5	80.3005	0	0.590533	0.622297	No
ERLEC1	80.2429	0	0.475343	0.88538	No
ATP5F1A	80.1958	0	0.214903	0.954415	No
QPCT	80.1444	0	-0.784108	0.997609	No
CALCRL	80.128	0	-2.15118	-0.986822	No
TMPRSS9	79.9798	0	-2.40448	-1.30294	No
TMED2	79.9611	0	0.748899	0.687472	No
CISD1	79.9609	0	0.614249	0.899238	No
HNRNPC	79.9436	0	-0.683776	-0.23242	No
RANBP9	79.9216	0	-1.20916	-0.0240406	No
LINC02175	79.9178	0	-1.97208	-1.29508	No
EPS8	79.8524	0	-0.848909	-0.379985	No
LINC-PINT	79.8508	0	-1.42539	-0.371364	No
AC016831.7	79.6306	0	-1.67771	-0.437346	No
AGAP5	79.6044	0	-1.77328	-0.789085	No
HERC2	79.5845	0	-1.33563	-0.106924	No
LSM2	79.5691	0	0.766721	1.09503	No
ARHGAP31	79.4452	0	-1.81515	-0.290867	No
SPSB1	79.4435	0	-1.47693	-0.969904	No
CDH23	79.4035	0	-2.31415	-0.205039	No
COL9A3	79.3776	0	2.18372	0.199902	No
SOS1	79.3736	0	-1.09783	-0.165934	No
FBLN2	79.3649	0	-1.51727	0.366199	No
RNH1	79.2995	0	0.736027	0.613269	No
FAM172A	79.1808	0	-0.806543	-0.361873	No
S100A16	79.1709	0	0.202707	0.883589	No
EIF3D	79.1425	0	0.578336	0.859809	No
C1orf21	79.1362	0	-1.71527	-0.263678	No
CDH5	79.1083	0	-3.83862	-0.535662	No
ADCY9	79.108	0	-2.0603	-0.755594	No
SNCAIP	79.0692	0	-1.61815	-0.157649	No
FSTL1	78.993	0	-0.852388	0.304677	No
ELOVL5	78.9477	0	-1.2326	-0.196591	No
MDP1	78.9385	0	1.28066	1.2151	No
IER2	78.9373	0	0.417285	0.831779	No
DPYSL2	78.8447	0	-0.393943	0.787959	No
CCPG1	78.8188	0	0.33434	0.808185	No
TMOD1	78.7164	0	-1.62134	-0.562877	No
LHFPL2	78.6623	0	-0.921343	-0.242367	No
FAM163A	78.6407	0	-2.64362	-0.513566	No
OGT	78.63	0	-1.49143	-0.218935	No
HDAC7	78.6082	0	-1.67658	-0.263605	No
TBCB	78.5946	0	0.154506	1.19097	No
PPCS	78.4929	0	0.701271	1.11617	No
COMT	78.4651	0	0.57576	0.800721	No
MRPL27	78.4004	0	0.752791	1.03157	No
TMEM179B	78.3966	0	0.81632	0.885771	No
ITGA6	78.2939	0	-0.651908	0.81266	No
PGM5	78.2618	0	-2.24971	-1.18794	No
WAC	78.1758	0	-0.749609	-0.373301	No
ITSN2	77.9256	0	-1.18698	-0.153839	No
AP2S1	77.8841	0	0.208795	0.842116	No
NLRP1	77.8629	0	-1.47196	-0.411539	No
FBXO31	77.8416	0	-1.26199	-0.478597	No
FGF2	77.7741	0	-0.802975	0.903275	No
AGFG1	77.7159	0	-0.965945	-0.233436	No
WASHC3	77.7039	0	0.714856	0.847196	No
WDR26	77.6816	0	-1.19197	-0.289522	No
YWHAQ	77.6399	0	-0.293004	0.700857	No
FBLIM1	77.6226	0	-1.50005	-0.86653	No
ZNF706	77.5889	0	0.322632	0.899551	No
HYAL2	77.5384	0	-0.167522	1.33027	No
AKR1C1	77.5383	0	0.440081	0.68636	No
NCEH1	77.52	0	-1.6319	0.39034	No
SLC39A11	77.4822	0	-1.23089	-0.457352	No
TBC1D12	77.4077	0	-1.82332	-0.807703	No
BDNF	77.3474	0	-2.04232	-0.386315	No
MRPS15	77.3419	0	0.478525	1.11932	No
PTHLH	77.1456	0	-0.559974	1.72667	No
CASP10	77.1357	0	-2.12242	-0.437695	No
SBDS	77.0428	0	0.270846	0.91619	No
SNRPD2	76.96	0	0.577032	0.645076	No
ANP32B	76.9321	0	0.649653	0.584195	No
UFC1	76.9046	0	0.476137	0.812805	No
AP2M1	76.8409	0	0.359978	0.802526	No
TNRC6B	76.8282	0	-0.784131	-0.134948	No
HAX1	76.7926	0	0.426165	1.25108	No
SMG6	76.7308	0	-0.985036	-0.418031	No
RAB3GAP1	76.7201	0	-1.13972	0.0612155	No
EIF2S2	76.6865	0	0.317321	0.719063	No
FARS2	76.648	0	-1.05185	-0.503075	No
PRR13	76.6256	0	0.822797	1.09879	No
TARBP1	76.6016	0	-1.52967	-0.321081	No
PIK3CB	76.6012	0	-1.04429	-0.537504	No
UGCG	76.5882	0	-1.20905	-0.262433	No
USP9X	76.5726	0	-0.972037	-0.145971	No
CAMLG	76.5688	0	0.486024	0.77204	No
WDTC1	76.5393	0	-1.98142	-0.361177	No
VWA8	76.4951	0	-1.23361	-0.386999	No
SMIM19	76.4019	0	0.668404	1.04305	No
RSL24D1	76.3741	0	0.772387	0.628564	No
EVA1C	76.3091	0	-1.11538	-0.12327	No
2023-03-07	76.2897	0	-0.989468	-0.332103	No
PTGES3	76.2722	0	0.197418	0.730802	No
TMEM98	76.2439	0	1.03579	0.702676	No
MZT2B	76.1951	0	0.409944	0.686507	No
SLC7A2	76.1898	0	-1.46236	-0.109973	No
BABAM2	76.1658	0	-0.886491	-0.466796	No
CNIH1	76.1618	0	0.67213	0.87414	No
MINDY4	76.1029	0	-2.38398	-1.05264	No
TMEM223	76.0566	0	1.26402	1.38479	No
NUCB2	76.0422	0	0.632371	0.567563	No
LMAN1	76.0171	0	0.462327	0.647891	No
TMEM14B	75.9263	0	0.409873	0.805746	No
LEF1-AS1	75.8927	0	2.87602	0.924776	No
GBF1	75.8783	0	-1.02488	-0.438796	No
WDPCP	75.8692	0	-0.93797	-0.667079	No
ATXN2	75.7463	0	-0.853039	-0.273464	No
MTSS1	75.7363	0	-1.45164	0.0474311	No
S100A4	75.5384	0	0.834722	1.58332	No
USP25	75.5146	0	-1.19973	-0.433255	No
NIN	75.4886	0	-1.6062	-0.18431	No
LINC01133	75.3688	0	-3.45196	0.810346	No
ARHGAP35	75.328	0	-1.1587	-0.642298	No
DPY30	75.3264	0	0.812982	0.931494	No
MTCH1	75.2769	0	0.112023	1.1421	No
SET	75.264	0	0.221826	0.739782	No
RTL8A	75.2345	0	0.828887	1.30389	No
BTRC	75.1941	0	-1.13042	-0.670013	No
LIMD1	75.1865	0	-1.89133	-0.790039	No
STK38	75.1848	0	-1.4795	-0.0491252	No
HNRNPK	75.1666	0	0.262273	0.691614	No
SMARCC1	75.1347	0	-1.1251	0.115697	No
MED13	75.1183	0	-0.940675	-0.19416	No
CCT8	75.1017	0	0.521865	0.88611	No
CCND1	75.0283	0	0.312291	1.2556	No
TLE1	75.0189	0	-1.85843	-0.372092	No
ZCCHC7	74.9855	0	-0.873536	-0.331518	No
HNRNPA1	74.8394	1.11022e-16	0.46382	0.490748	No
STK38L	74.8004	1.11022e-16	-1.30985	0.0409109	No
NCOA2	74.7833	1.11022e-16	-1.11186	-0.356288	No
CIRBP	74.783	1.11022e-16	0.742909	0.339748	No
POLR2F	74.7505	1.11022e-16	0.582949	0.818211	No
WDR44	74.7422	1.11022e-16	-1.71911	-0.166623	No
RGS3	74.7236	1.11022e-16	-1.44405	-1.27728	No
PRKCI	74.7223	1.11022e-16	-0.810165	-0.0180567	No
SRPRA	74.7073	1.11022e-16	0.32601	1.14517	No
RAB11FIP3	74.6818	1.11022e-16	-1.69807	-0.52444	No
SLC27A4	74.6252	1.11022e-16	-0.178161	1.14387	No
WDFY3	74.6134	1.11022e-16	-0.946487	-0.447563	No
PDE8A	74.5677	1.11022e-16	-1.1199	-0.0723165	No
NUP62CL	74.5029	1.11022e-16	-2.44573	-2.20876	No
NDUFS3	74.3761	1.11022e-16	0.649678	1.1087	No
MPP5	74.3757	1.11022e-16	-1.31051	-0.277696	No
UBE3C	74.2832	1.11022e-16	-1.16582	-0.195744	No
FAM193A	74.2785	1.11022e-16	-1.31763	-0.307091	No
MGAT4B	74.2037	1.11022e-16	0.359885	1.30111	No
LINC02307	74.1979	1.11022e-16	-2.68325	-2.48712	No
AAMDC	74.196	1.11022e-16	0.159781	0.805328	No
SKI	74.1486	1.11022e-16	-1.07008	-0.179616	No
ELP1	74.0623	1.11022e-16	-1.32019	-0.307362	No
CNIH4	74.0425	1.11022e-16	0.715517	0.86262	No
CTSA	74.0299	1.11022e-16	0.0856978	1.06624	No
MSX1	73.9858	1.11022e-16	0.934496	1.2992	No
PTPN12	73.9384	1.11022e-16	-0.935961	-0.274398	No
CAST	73.9273	1.11022e-16	-0.496119	0.397353	No
MLXIP	73.9271	1.11022e-16	-1.38333	-0.212969	No
H2AFV	73.9256	1.11022e-16	0.259032	0.787062	No
SMDT1	73.8494	1.11022e-16	0.26106	1.09411	No
FAM126B	73.8385	1.11022e-16	-1.55323	-0.459611	No
HDDC2	73.6406	1.11022e-16	0.673429	1.16923	No
PACSIN2	73.6158	1.11022e-16	-1.26808	-0.400865	No
VAMP3	73.5999	1.11022e-16	0.36647	1.25371	No
IGF1R	73.5776	1.11022e-16	-1.09425	-0.60477	No
SNRPD1	73.4831	1.11022e-16	0.779119	0.853584	No
AL035458.2	73.4822	1.11022e-16	-1.80745	-1.22152	No
TRAK1	73.4366	1.11022e-16	-1.24632	-0.454481	No
MIR29B2CHG	73.3868	1.11022e-16	-1.63053	-0.779115	No
ACVR1B	73.3694	1.11022e-16	-1.10372	-0.654502	No
LTBP1	73.2879	1.11022e-16	0.536169	0.7094	No
DANCR	73.2684	1.11022e-16	0.910503	1.01055	No
FAM89B	73.1787	1.11022e-16	0.661111	1.14042	No
AC118549.1	73.1691	1.11022e-16	-1.13251	-0.557375	No
PDAP1	73.1288	1.11022e-16	0.479387	0.942087	No
ABCG1	73.1068	1.11022e-16	-2.77502	-0.0536656	No
VPS13C	73.0581	1.11022e-16	-1.07571	-0.0781562	No
ST13	73.0388	1.11022e-16	0.581765	0.549772	No
DYNLT3	73.022	1.11022e-16	0.096026	1.21037	No
ZHX2	73.0179	1.11022e-16	-1.03307	-0.563364	No
SLC4A4	73.0041	1.11022e-16	-2.16396	0.00841302	No
TMBIM1	72.9972	1.11022e-16	-0.0528444	1.28879	No
ATP1A1	72.9306	1.11022e-16	-0.68764	0.292779	No
TGOLN2	72.8718	1.11022e-16	0.185075	0.785059	No
PLEKHG2	72.8641	1.11022e-16	-2.46943	-0.876132	No
FAM3C	72.85	1.11022e-16	0.403977	0.793141	No
AC004014.1	72.8496	1.11022e-16	-4.29934	-2.34103	No
PDIA6	72.8172	1.11022e-16	0.643533	0.539788	No
ARL2	72.7931	1.11022e-16	-0.0724368	1.09444	No
KDM2A	72.7679	1.11022e-16	-0.90721	-0.264447	No
SOX6	72.7552	1.11022e-16	-0.411512	-0.896855	No
ASXL1	72.7084	1.11022e-16	-0.946328	-0.448049	No
TRAPPC1	72.6751	1.11022e-16	0.643664	0.939387	No
IKZF5	72.6059	2.22045e-16	-1.09254	-0.223786	No
TEX41	72.5828	2.22045e-16	-2.72133	-1.58662	No
LSM1	72.5361	2.22045e-16	0.344669	1.32614	No
HINT1	72.5271	2.22045e-16	0.297272	0.662412	No
DUSP1	72.5203	2.22045e-16	0.516214	0.73789	No
C1QBP	72.5178	2.22045e-16	0.499865	0.99583	No
CNBP	72.4386	2.22045e-16	0.457398	0.712029	No
MEA1	72.4124	2.22045e-16	1.11082	1.12527	No
GLRX5	72.382	2.22045e-16	0.737853	1.13798	No
DLGAP4	72.3122	2.22045e-16	-1.25319	0.207522	No
MXRA8	72.2796	2.22045e-16	1.31885	1.43267	No
TUT7	72.2527	2.22045e-16	-1.06632	-0.276071	No
MAP3K1	72.2363	2.22045e-16	-1.49195	-1.04393	No
AP002518.2	72.2108	2.22045e-16	-1.84876	-0.863354	No
PDCD6	72.1787	2.22045e-16	0.415296	0.839974	No
RAMP2	72.0675	2.22045e-16	-4.4185	1.19074	No
LINC01301	72.0612	2.22045e-16	-1.58303	-1.0127	No
DNM3	71.9832	2.22045e-16	-1.80762	-1.28839	No
LINC01473	71.966	2.22045e-16	-1.09381	-0.575904	No
ST8SIA1	71.9344	2.22045e-16	-2.47284	-2.16823	No
DYNC1H1	71.8453	2.22045e-16	-0.758409	0.330215	No
STK4	71.8241	2.22045e-16	-1.26765	0.0758515	No
MRPS34	71.8137	2.22045e-16	0.654615	1.00094	No
DIS3L2	71.8038	2.22045e-16	-1.21465	-0.52799	No
HIST1H4C	71.7857	2.22045e-16	0.949918	0.927405	No
EMC4	71.7485	2.22045e-16	0.809514	0.9928	No
SSB	71.6592	2.22045e-16	0.418304	0.709847	No
ERI2	71.6208	3.33067e-16	-2.1978	-1.03098	No
PAFAH1B1	71.6106	3.33067e-16	-0.825266	0.106195	No
ACTN1	71.6061	3.33067e-16	-0.614706	0.134163	No
DCTN2	71.5641	3.33067e-16	0.332795	1.20695	No
PPP3R1	71.5499	3.33067e-16	-1.19448	-0.250214	No
LUZP1	71.5214	3.33067e-16	-1.12365	-0.154452	No
ST3GAL1	71.5207	3.33067e-16	-1.10208	0.271116	No
NDFIP1	71.517	3.33067e-16	0.144888	0.72791	No
AC067852.3	71.5025	3.33067e-16	-2.76626	-1.37672	No
OBSL1	71.4648	3.33067e-16	1.35209	1.04184	No
ADAMTS9	71.4414	3.33067e-16	-2.29839	0.33531	No
AC024084.1	71.4349	3.33067e-16	-2.5586	-1.36189	No
LARP7	71.3521	3.33067e-16	0.50024	1.05878	No
RCOR1	71.342	3.33067e-16	-1.28609	-0.0974084	No
MIEN1	71.3295	3.33067e-16	0.584308	1.30412	No
DNAJC8	71.2031	3.33067e-16	0.452947	0.81262	No
TNKS	71.1775	3.33067e-16	-0.849527	-0.507513	No
PRRC2C	71.0978	3.33067e-16	-0.582461	0.276047	No
POSTN	71.038	3.33067e-16	-1.48262	-0.219089	No
RBP4	71.0126	3.33067e-16	2.45719	5.40831	No
DUT	71.0057	3.33067e-16	0.477258	0.862479	No
ROMO1	70.9576	4.44089e-16	0.527523	0.818407	No
HIPK4	70.9543	4.44089e-16	-2.79089	-2.32802	No
MESD	70.9233	4.44089e-16	0.559868	0.862478	No
CTNNA1	70.8709	4.44089e-16	-0.645882	0.255697	No
DEPP1	70.8666	4.44089e-16	-1.53354	-1.22669	No
THYN1	70.8443	4.44089e-16	1.06522	1.11313	No
HECTD4	70.8396	4.44089e-16	-1.23398	-0.336285	No
POU2F1	70.7789	4.44089e-16	-1.11598	-0.444136	No
ATP5F1C	70.7457	4.44089e-16	0.501697	0.682127	No
EGOT	70.7155	4.44089e-16	-1.97453	-0.117564	No
KCTD12	70.5931	4.44089e-16	-0.948606	1.19108	No
TMEM147	70.5791	4.44089e-16	0.641751	0.888546	No
LGALS3BP	70.5647	4.44089e-16	1.39906	1.09892	No
ATAD2B	70.4629	5.55112e-16	-1.25341	-0.518454	No
SOS2	70.4535	5.55112e-16	-1.12506	0.0461141	No
PRR4	70.4396	5.55112e-16	2.98246	0.947886	No
PSMA6	70.3854	5.55112e-16	0.450558	0.837341	No
CSGALNACT1	70.3306	5.55112e-16	1.12951	0.957347	No
MON2	70.2745	5.55112e-16	-0.985642	-0.382488	No
TXNRD1	70.2592	5.55112e-16	-0.879616	-0.0400202	No
DIAPH1	70.2351	5.55112e-16	-1.18082	0.376655	No
NRIP1	70.2098	5.55112e-16	-0.898605	-0.106379	No
PSMA3	70.1398	5.55112e-16	0.502978	0.818133	No
JAK1	70.1292	5.55112e-16	-0.724824	0.215697	No
HNRNPDL	70.0575	6.66134e-16	0.366654	0.722729	No
NFKBIA	70.0524	6.66134e-16	0.144256	0.936562	No
CLASP1	70.0018	6.66134e-16	-0.962479	-0.456306	No
OVCH1	69.9835	6.66134e-16	-2.16109	-0.464226	No
ZNF461	69.9759	6.66134e-16	-1.52957	-0.368911	No
QRICH2	69.9472	6.66134e-16	-1.96506	-1.40628	No
MSX2	69.7956	6.66134e-16	4.34622	3.10724	No
NDUFS8	69.7399	6.66134e-16	0.335539	0.882614	No
HEATR5A	69.7099	7.77156e-16	-1.1655	0.029439	No
MOV10	69.7038	7.77156e-16	-0.955611	-0.248113	No
PBX4	69.655	7.77156e-16	-2.21287	-2.16849	No
IAH1	69.6054	7.77156e-16	0.908087	0.830274	No
ICA1	69.5692	7.77156e-16	-1.4247	-0.0691739	No
RPN2	69.4819	7.77156e-16	0.371562	0.606431	No
AP1S3	69.4422	8.88178e-16	-1.24869	-0.557937	No
CAP2	69.4257	8.88178e-16	-1.34107	-0.79187	No
CAV2	69.3878	8.88178e-16	0.133169	1.16897	No
PFDN4	69.3636	8.88178e-16	1.01055	1.06724	No
LAMC1	69.279	8.88178e-16	-1.00643	-0.00809929	No
VAMP5	69.2539	8.88178e-16	-0.249592	0.819597	No
MYLK	69.243	8.88178e-16	-2.99279	-0.93496	No
FTO	69.1543	9.99201e-16	-0.764989	-0.481066	No
AGO3	69.1316	9.99201e-16	-0.850977	-0.477493	No
TSPAN9	69.1096	9.99201e-16	-1.36259	0.269955	No
CD151	69.0861	9.99201e-16	0.174829	0.739849	No
CHMP3	69.0753	9.99201e-16	0.264241	0.810013	No
CCNYL1	69.0589	9.99201e-16	-1.37403	-0.723561	No
ERO1B	69.0543	9.99201e-16	-1.40165	-0.898217	No
ADAMTS12	69.0421	9.99201e-16	-1.61422	-1.23561	No
ATP2A2	69.0324	9.99201e-16	-0.932485	0.00856436	No
NDUFA7	68.9979	9.99201e-16	0.621091	0.780002	No
RRAGA	68.9531	1.11022e-15	0.837719	1.00393	No
EEA1	68.9299	1.11022e-15	-0.90809	0.25233	No
TPM4	68.9244	1.11022e-15	-0.145873	0.706271	No
CAPN2	68.9083	1.11022e-15	-0.365585	1.02564	No
GCH1	68.9024	1.11022e-15	-1.90482	-0.271487	No
NDUFA5	68.8842	1.11022e-15	0.789781	0.738817	No
TSC22D3	68.8745	1.11022e-15	0.575209	1.06806	No
DCTN3	68.8411	1.11022e-15	0.394317	0.954774	No
AL365436.2	68.8302	1.11022e-15	-3.45939	-1.36044	No
ATR	68.8171	1.11022e-15	-1.21434	-0.439082	No
RAPGEF4	68.794	1.11022e-15	-1.57433	-0.598702	No
HSPA5	68.7517	1.22125e-15	0.436509	0.651908	No
C1orf43	68.6947	1.22125e-15	0.514925	0.808665	No
CTBP2	68.6877	1.22125e-15	-1.07274	-0.028499	No
PPFIBP1	68.6859	1.22125e-15	-0.79244	-0.0197089	No
CDIP1	68.6607	1.22125e-15	-0.757117	-0.546153	No
ANXA7	68.6208	1.22125e-15	0.279474	0.874323	No
KLF7	68.5877	1.33227e-15	-1.58928	0.0489	No
KLF9	68.5856	1.33227e-15	-1.03374	0.437064	No
COPZ1	68.5802	1.33227e-15	0.958725	0.939114	No
CDYL	68.5437	1.33227e-15	-1.19939	-0.132475	No
ERC2	68.5026	1.33227e-15	-3.10098	-2.3712	No
CCT3	68.4865	1.33227e-15	0.458023	0.773429	No
SLC38A1	68.4718	1.33227e-15	0.744681	1.72308	No
RICTOR	68.4592	1.33227e-15	-1.18281	-0.467207	No
AC002553.1	68.4305	1.33227e-15	-2.31245	-1.67034	No
VKORC1	68.3713	1.44329e-15	0.51457	0.731834	No
CAPNS1	68.2565	1.55431e-15	-0.0107693	0.951744	No
COL1A2	68.2564	1.55431e-15	-0.0993272	0.616885	No
DPYSL3	68.2358	1.55431e-15	-0.701015	0.341839	No
MAN1A1	68.2217	1.55431e-15	-1.05731	-0.415391	No
LSM3	68.1781	1.55431e-15	0.89449	0.726069	No
HLA-C	68.0718	1.66533e-15	0.172222	0.5861	No
PPA1	67.9434	1.77636e-15	0.350006	0.691954	No
ARSB	67.9398	1.77636e-15	-1.54232	-0.675721	No
NEK10	67.7682	1.88738e-15	-2.20024	-0.904065	No
SLC10A7	67.7502	1.88738e-15	-1.699	-0.37558	No
ABCC1	67.6138	2.10942e-15	-1.23062	-0.334005	No
EIF3M	67.5064	2.22045e-15	0.61353	0.719656	No
C14orf178	67.494	2.22045e-15	-1.93044	-0.608056	No
AFAP1L1	67.4862	2.22045e-15	-4.38179	-0.558143	No
ASH1L	67.4855	2.22045e-15	-0.715401	-0.136583	No
PLPP1	67.4746	2.22045e-15	-1.21162	-0.201188	No
MORF4L1	67.4376	2.22045e-15	0.187996	0.54291	No
ELF2	67.4287	2.33147e-15	-0.871922	-0.151065	No
INVS	67.4278	2.33147e-15	-1.24762	-0.371804	No
CCDC90B	67.41	2.33147e-15	0.796052	0.840598	No
TNRC6C	67.364	2.33147e-15	-0.868117	-0.0797432	No
AL160272.1	67.3616	2.33147e-15	-2.29162	-0.666559	No
METTL9	67.3405	2.33147e-15	0.440657	0.928859	No
BRWD3	67.3055	2.44249e-15	-1.51067	-0.513198	No
UBE2K	67.2546	2.44249e-15	-0.79483	0.268816	No
PLPP7	67.2378	2.55351e-15	-1.5206	-0.869993	No
RTL10	67.1836	2.55351e-15	-2.01317	-0.266393	No
SERPINB1	67.1718	2.55351e-15	0.0152065	0.99151	No
SEC24B	67.1669	2.55351e-15	-1.09871	-0.465363	No
LDLRAD4	67.0907	2.66454e-15	-1.14963	-0.142994	No
CD2AP	67.076	2.77556e-15	-1.11406	-0.0464733	No
SP100	67.036	2.77556e-15	-0.776549	0.276127	No
RSL1D1	67.0032	2.77556e-15	0.762457	0.762562	No
ITPK1	66.9872	2.88658e-15	-1.80523	-0.158767	No
C14orf119	66.9699	2.88658e-15	0.995701	1.17824	No
WWC2	66.9636	2.88658e-15	-1.19493	-0.223971	No
IPO5	66.9234	2.88658e-15	-1.01519	0.24542	No
WWP2	66.9095	2.9976e-15	-1.29859	-0.279906	No
DDX10	66.8454	2.9976e-15	-1.46771	0.165419	No
TCEAL8	66.8391	3.10862e-15	0.773047	0.842913	No
UBR2	66.8216	3.10862e-15	-1.0477	-0.195224	No
KLHL24	66.7977	3.10862e-15	-0.796953	-0.611066	No
ESD	66.7763	3.10862e-15	0.877347	0.70922	No
GINM1	66.7608	3.21965e-15	0.293955	0.834685	No
ECHS1	66.7553	3.21965e-15	0.741386	0.881191	No
EMC3	66.7403	3.21965e-15	0.664832	0.822191	No
PPP1R12B	66.7194	3.21965e-15	-0.810984	-0.575506	No
SIVA1	66.7183	3.21965e-15	0.662659	0.695304	No
PIEZO1	66.6982	3.33067e-15	-1.31349	0.095403	No
ARF1	66.6469	3.33067e-15	0.154959	0.72594	No
LAT2	66.6388	3.33067e-15	-1.55691	-1.32727	No
MYO6	66.6348	3.44169e-15	-1.252	-0.232893	No
PDLIM4	66.6267	3.44169e-15	0.523654	0.840218	No
TMEM154	66.6246	3.44169e-15	0.780838	1.20183	No
SERTAD4	66.6239	3.44169e-15	0.474613	1.24148	No
CTSF	66.6056	3.44169e-15	0.897587	0.63741	No
METRN	66.5967	3.44169e-15	1.03196	0.72932	No
TRIM37	66.5939	3.44169e-15	-1.3709	-0.127592	No
PPP1R9A	66.5158	3.55271e-15	-1.75985	-0.706314	No
UBE4B	66.4923	3.66374e-15	-1.2138	-0.0725738	No
TMEM50A	66.4156	3.77476e-15	0.263179	0.674718	No
LY6E	66.403	3.77476e-15	0.593398	0.768491	No
LSM5	66.3937	3.77476e-15	0.769392	0.986257	No
SMIM3	66.3651	3.88578e-15	1.22314	1.06368	No
FGFR2	66.3487	3.88578e-15	-0.945973	-0.853849	No
LEPROT	66.342	3.88578e-15	0.262343	0.600353	No
ARL1	66.3316	3.9968e-15	0.5555	0.888374	No
MRAP2	66.3149	3.9968e-15	-2.1366	-0.541011	No
TTLL11	66.3098	3.9968e-15	-1.8954	-0.588572	No
IMP3	66.2904	3.9968e-15	0.743779	0.987562	No
BMPR1A	66.2781	4.10783e-15	-1.07249	-0.332868	No
SURF1	66.2723	4.10783e-15	0.541969	1.20668	No
LMO7	66.238	4.10783e-15	-0.81036	1.29592	No
AC027288.3	66.2213	4.21885e-15	-2.96467	-1.33497	No
WRN	66.2152	4.21885e-15	-1.4067	-0.356849	No
FAM174C	66.1987	4.21885e-15	0.845579	0.937901	No
PRC1-AS1	66.1765	4.21885e-15	-2.48407	-2.07172	No
NFATC1	66.1531	4.32987e-15	-1.47438	-0.147474	No
EMC6	66.153	4.32987e-15	0.721589	0.986501	No
ADAMTS17	66.1252	4.32987e-15	-1.72278	-0.862952	No
LARS2	66.1073	4.44089e-15	-1.74941	-0.474067	No
NSMCE2	66.0837	4.44089e-15	-0.905052	-0.18702	No
TNXB	66.0589	4.55191e-15	-2.59324	1.90231	No
NDUFB9	66.0347	4.55191e-15	0.575342	0.849243	No
MDH2	66.0194	4.66294e-15	0.63072	0.822592	No
ATP2B4	65.9582	4.77396e-15	-0.777228	0.486132	No
CUEDC2	65.9035	4.88498e-15	0.650119	1.04659	No
GRIK1	65.8951	4.88498e-15	3.19484	0.394397	No
TCEAL9	65.8854	4.88498e-15	0.303862	0.628442	No
AUP1	65.8734	4.996e-15	0.702581	1.10086	No
KCNJ14	65.8449	4.996e-15	-1.55866	-0.903067	No
CTDNEP1	65.8416	4.996e-15	0.422407	1.09771	No
CDC37	65.8247	5.10703e-15	0.13185	1.18684	No
NAALADL2	65.7802	5.21805e-15	-0.754783	-0.340361	No
STK10	65.7296	5.32907e-15	-1.70935	-0.681124	No
TRA2B	65.69	5.44009e-15	-0.666876	-0.618487	No
FGFRL1	65.6297	5.55112e-15	0.873286	1.45046	No
NMB	65.4779	5.9952e-15	1.50695	1.43843	No
TIMM13	65.4435	6.10623e-15	0.164943	1.07792	No
JUNB	65.4417	6.10623e-15	0.550561	0.60998	No
STOML2	65.3998	6.32827e-15	1.05685	0.703026	No
RCC1	65.3922	6.32827e-15	-1.70096	-0.967014	No
NDUFA3	65.3628	6.43929e-15	0.817837	0.97488	No
EAPP	65.3347	6.55032e-15	0.714304	0.652194	No
RIPOR2	65.3018	6.55032e-15	-1.95699	-0.926589	No
TBC1D22A	65.3004	6.66134e-15	-1.00221	-0.33998	No
SNX6	65.2444	6.77236e-15	-0.111681	0.754493	No
AL157827.2	65.2167	6.88338e-15	-3.74197	-1.14663	No
NELFE	65.2047	6.88338e-15	0.594329	1.34741	No
LRRFIP2	65.1214	7.21645e-15	-0.885783	0.170791	No
ARHGAP17	65.073	7.43849e-15	-1.40877	-0.522169	No
ACAP2	65.0694	7.43849e-15	-0.841647	-0.333155	No
SIPA1L3	64.9652	7.77156e-15	-1.49642	-0.276358	No
ANKRD36	64.9457	7.88258e-15	-1.55898	-0.984294	No
GOLGA7	64.9069	7.99361e-15	0.614859	1.14127	No
PIN1	64.8852	8.10463e-15	0.581282	1.09772	No
KAT6B	64.8799	8.10463e-15	-0.937704	-0.373943	No
SUB1	64.8482	8.32667e-15	0.442571	0.399895	No
BAX	64.7628	8.65974e-15	0.46558	0.850269	No
APEX1	64.7396	8.77076e-15	0.722485	0.827732	No
EZR	64.735	8.77076e-15	-0.15845	0.836062	No
OGA	64.7225	8.77076e-15	-0.998326	-0.156771	No
FXYD5	64.6885	8.99281e-15	-0.266011	0.764773	No
AC012181.1	64.6675	9.10383e-15	-2.90865	-2.03265	No
DUSP2	64.6675	9.10383e-15	1.41843	0.674747	No
SERPINB9	64.6462	9.21485e-15	-1.47815	-0.553207	No
AFF1	64.6306	9.21485e-15	-0.842421	-0.323754	No
NUP153	64.6115	9.32587e-15	-1.1958	-0.459398	No
WNK1	64.5826	9.4369e-15	-0.644463	0.171374	No
LARP4B	64.5687	9.54792e-15	-1.14176	-0.0960718	No
SPEN	64.5195	9.76996e-15	-1.11021	0.0103385	No
CANX	64.4836	9.99201e-15	0.116331	0.676539	No
ECT2	64.4619	1.0103e-14	-2.22754	-0.0564197	No
RANBP1	64.4613	1.0103e-14	0.468157	0.914697	No
LIFR	64.4522	1.0103e-14	-1.72492	-0.606261	No
MRPL47	64.4341	1.02141e-14	0.733484	1.01597	No
PDLIM2	64.4263	1.02141e-14	0.550196	0.943446	No
TDRD10	64.3962	1.04361e-14	-2.71878	-1.46601	No
MIR17HG	64.342	1.06581e-14	-2.00774	-1.00883	No
BHLHE41	64.2847	1.09912e-14	1.85062	1.49174	No
MACROD2	64.2084	1.14353e-14	-3.08143	-1.10405	No
SUFU	64.1918	1.15463e-14	-1.82473	-0.32859	No
SGMS2	64.1628	1.16573e-14	-1.07724	0.576783	No
AC010737.1	64.1577	1.16573e-14	-1.9809	-1.40913	No
PELI1	64.1552	1.17684e-14	-1.13868	-0.0246556	No
NPIPB15	64.1488	1.17684e-14	-1.78308	-0.94928	No
PRAF2	64.1348	1.18794e-14	0.869203	1.20867	No
CAMSAP2	64.0295	1.24345e-14	-1.00817	-0.122753	No
CBFA2T2	63.9941	1.26565e-14	-1.17495	-0.687177	No
FHL1	63.9912	1.27676e-14	-1.236	-0.122448	No
IFRD1	63.9899	1.27676e-14	-0.957451	-0.433509	No
MDN1	63.982	1.27676e-14	-1.51289	-0.410324	No
ACACA	63.9776	1.27676e-14	-1.3339	-0.157121	No
FAM114A1	63.9769	1.27676e-14	-0.0525533	0.743635	No
TNPO1	63.9746	1.28786e-14	-0.860063	0.136635	No
ATP6AP2	63.9577	1.29896e-14	0.399931	0.706081	No
BCR	63.9454	1.29896e-14	-1.13587	0.0764113	No
DHDH	63.827	1.37668e-14	-2.04286	-1.75646	No
CLMN	63.7966	1.39888e-14	-1.58335	-1.81244	No
SYNE1	63.7938	1.39888e-14	-1.00887	-0.110917	No
WDFY1	63.791	1.40998e-14	-1.00208	-0.157439	No
CTSK	63.7854	1.40998e-14	0.272265	0.844408	No
ZMYM4	63.7644	1.42109e-14	-0.866059	-0.321677	No
FBXL20	63.6924	1.4766e-14	-1.02182	-0.33633	No
Z93943.1	63.6772	1.4877e-14	-3.17713	-1.10113	No
PMEPA1	63.6693	1.4988e-14	0.700418	0.852105	No
ZNRF1	63.6639	1.4988e-14	-1.18149	-0.322291	No
DUOXA2	63.6595	1.4988e-14	-3.33012	0.698877	No
SRP19	63.6405	1.52101e-14	0.555473	0.794861	No
AC110615.1	63.5838	1.55431e-14	-3.11263	-2.75936	No
TNFRSF1A	63.5717	1.56541e-14	0.118158	0.885321	No
PPFIA1	63.5578	1.57652e-14	-0.913473	0.430343	No
PERP	63.5361	1.59872e-14	0.0498627	0.895053	No
SYNJ2	63.4919	1.63203e-14	-1.24197	0.0568618	No
C11orf49	63.455	1.66533e-14	-0.996951	-0.271371	No
RASSF3	63.4419	1.67644e-14	-1.48804	0.0266524	No
NDUFS4	63.4254	1.68754e-14	0.50729	0.641867	No
CBR1	63.4028	1.70974e-14	0.623659	1.02678	No
YWHAE	63.3659	1.74305e-14	-0.0966869	0.588881	No
RBMS2	63.3392	1.76525e-14	-1.15159	-0.179326	No
WBP1L	63.3249	1.77636e-14	-1.1485	-0.0471075	No
PRKCD	63.3133	1.78746e-14	-0.947373	-1.09402	No
THSD7A	63.278	1.82077e-14	-1.50872	-0.482622	No
AKR1C3	63.2679	1.82077e-14	0.428615	0.82401	No
INO80	63.2599	1.83187e-14	-1.21486	-0.200723	No
RAB14	63.248	1.84297e-14	0.269368	0.876121	No
EMC10	63.1915	1.89848e-14	0.532065	1.04155	No
NDUFA4L2	63.1626	1.92069e-14	2.30951	0.501644	No
DSG2	63.1079	1.9762e-14	3.62827	2.06506	No
E2F3	63.0742	2.0095e-14	-1.99124	0.244604	No
VPS50	63.0582	2.03171e-14	-1.58137	-0.392106	No
PIK3C2A	63.0496	2.03171e-14	-0.976854	0.0382345	No
SETD5	63.0394	2.04281e-14	-0.843854	-0.205287	No
AP001021.3	63.0211	2.06501e-14	-1.98038	-1.36298	No
STRAP	63.003	2.08722e-14	0.530959	0.776883	No
WDR7	62.9961	2.08722e-14	-1.18689	-0.363583	No
CAPZA2	62.9819	2.10942e-14	-0.25585	0.638166	No
TCP11L1	62.978	2.10942e-14	-1.49322	-0.105864	No
TERF1	62.9641	2.12053e-14	0.654751	0.875038	No
MCFD2	62.9503	2.14273e-14	0.34569	0.846463	No
LSM7	62.9413	2.15383e-14	0.748618	0.811043	No
KIAA1257	62.9214	2.17604e-14	-1.2512	-1.88728	No
UACA	62.9052	2.18714e-14	-1.03168	-0.29379	No
KAZN	62.8897	2.20934e-14	-0.693792	0.351758	No
ERCC6	62.8064	2.29816e-14	-1.42342	-0.290326	No
NKAP	62.7539	2.36478e-14	0.551885	1.1948	No
AC112770.1	62.7383	2.37588e-14	3.62907	1.85528	No
SLC9A1	62.6953	2.43139e-14	-1.6595	-0.592379	No
AC004817.5	62.6798	2.45359e-14	-3.2923	-2.23682	No
CLIP1	62.6706	2.4647e-14	-0.891742	0.276729	No
SUCLG1	62.6637	2.4758e-14	0.72383	0.862647	No
GULP1	62.5989	2.55351e-14	-1.08005	-0.361144	No
ACER3	62.5546	2.60902e-14	-1.51746	-0.180718	No
GAK	62.5433	2.62013e-14	-1.38067	-0.264456	No
NPDC1	62.5159	2.66454e-14	-0.269589	0.875532	No
RAB5IF	62.5015	2.67564e-14	0.546744	0.887566	No
ANKRD36C	62.4465	2.75335e-14	-1.68004	-0.623865	No
ARHGEF10	62.4413	2.76446e-14	-1.42304	-0.257301	No
VMP1	62.4026	2.81997e-14	-0.629424	-0.328935	No
ARL4C	62.3794	2.84217e-14	1.38442	1.51624	No
KRAS	62.349	2.88658e-14	-0.892581	0.483351	No
FIGN	62.3301	2.91989e-14	-2.91539	-2.09675	No
TBCD	62.3263	2.91989e-14	-1.50663	-0.537923	No
PGRMC1	62.307	2.95319e-14	0.791915	0.868893	No
IK	62.2742	2.9976e-14	0.61077	0.791541	No
SLC39A14	62.2113	3.09752e-14	-1.23954	-0.373012	No
RASA4B	62.1909	3.13083e-14	-3.51619	-1.68816	No
ASCC3	62.1265	3.23075e-14	-0.883736	-0.123678	No
ATF7IP	62.0314	3.38618e-14	-0.929965	-0.305882	No
SNRPD3	62.0312	3.38618e-14	0.323182	1.02075	No
AL121839.2	62.0285	3.39728e-14	-2.1072	-2.24394	No
AP006545.3	61.9948	3.45279e-14	-2.50751	-1.79517	No
ATRN	61.9396	3.55271e-14	-1.22464	-0.282815	No
TMEM160	61.931	3.56382e-14	0.710439	1.05508	No
MATN2	61.9276	3.57492e-14	-2.15787	-0.75268	No
DCAF6	61.9041	3.60822e-14	-0.936504	0.0168347	No
JAM2	61.8106	3.78586e-14	-3.4641	0.349658	No
LMNA	61.7753	3.85247e-14	-0.348137	0.474833	No
XRCC5	61.7724	3.85247e-14	0.0043165	0.680231	No
ACSL4	61.7623	3.87468e-14	-0.874152	-0.183788	No
PRKCG	61.7343	3.93019e-14	-3.02515	-1.54332	No
RREB1	61.729	3.94129e-14	-1.33301	-0.115247	No
CACUL1	61.6875	4.03011e-14	-1.09999	-0.374853	No
PPP2R5E	61.6623	4.07452e-14	-0.847949	0.0868004	No
KAZALD1	61.6526	4.09672e-14	1.1604	1.74862	No
CAVIN3	61.591	4.21885e-14	0.191569	0.799385	No
AP002989.1	61.5764	4.25215e-14	-1.54048	-1.01014	No
ISCA2	61.561	4.28546e-14	1.03079	1.42936	No
RPTOR	61.54	4.32987e-14	-1.40935	-0.448563	No
FAM117A	61.4697	4.4853e-14	-2.03719	-0.663654	No
PPP2R1B	61.4582	4.51861e-14	-1.92683	-0.677033	No
EFEMP1	61.4443	4.54081e-14	-0.611797	0.187419	No
DERL2	61.4256	4.58522e-14	1.04999	0.820573	No
LIMA1	61.4249	4.58522e-14	-0.546074	0.509157	No
ZNF423	61.406	4.62963e-14	-1.44218	-0.713184	No
EHD4	61.3938	4.66294e-14	-1.67577	-0.423632	No
NHSL1	61.3695	4.71845e-14	-0.947833	-0.0731544	No
MAP2K1	61.3676	4.71845e-14	-1.14134	0.228004	No
C12orf10	61.3582	4.74065e-14	0.827656	1.1505	No
NECTIN2	61.3103	4.86278e-14	-0.890043	0.163538	No
CWC15	61.3049	4.87388e-14	0.850215	0.616802	No
CENPX	61.2827	4.92939e-14	0.581798	1.24048	No
FKBP11	61.2794	4.94049e-14	0.919643	0.515211	No
MALSU1	61.2424	5.02931e-14	1.18264	0.6334	No
POT1-AS1	61.214	5.09592e-14	-1.43452	-0.821462	No
TUBA1C	61.2043	5.12923e-14	0.428343	0.88555	No
PSME1	61.1665	5.21805e-14	0.473464	0.797309	No
SNRPF	61.129	5.31797e-14	0.60384	0.813744	No
ATP6V1E1	61.1227	5.34017e-14	0.263683	0.918887	No
AC092153.1	61.1088	5.37348e-14	-3.75126	-1.95945	No
MRPL54	61.1073	5.38458e-14	0.685635	0.918417	No
HINT2	61.0854	5.44009e-14	0.502048	1.10041	No
LSM4	61.0711	5.4734e-14	0.61496	1.18167	No
SERINC1	61.0189	5.61773e-14	-0.0783909	0.684562	No
IL18R1	61.0165	5.62883e-14	-1.08673	0.320579	No
IKBKB	61.0163	5.62883e-14	-1.58424	0.148346	No
MRPS26	60.952	5.81757e-14	0.690002	1.25524	No
ABI3BP	60.924	5.89528e-14	-2.61029	1.41395	No
SERINC3	60.8971	5.973e-14	0.0291005	0.859763	No
EYA4	60.8954	5.9841e-14	-4.29987	-1.48119	No
PSMD2	60.8903	5.9952e-14	0.164955	1.03836	No
SNRPB	60.8868	6.00631e-14	0.588901	0.865449	No
ARNTL2	60.8726	6.05072e-14	-1.7982	0.084483	No
UBXN4	60.8291	6.18394e-14	0.106429	0.594804	No
CAV1	60.8084	6.25056e-14	-0.714301	1.09447	No
HSPB1	60.7964	6.28386e-14	-0.262357	0.816221	No
DGKD	60.7648	6.38378e-14	-2.04497	-0.572564	No
UFD1	60.7635	6.38378e-14	0.34636	0.925237	No
PLEKHA3	60.7147	6.55032e-14	-0.0259671	1.0463	No
ST3GAL4	60.6204	6.86118e-14	0.698651	1.10658	No
MTDH	60.498	7.29417e-14	0.210526	0.519607	No
CLEC16A	60.437	7.51621e-14	-1.34163	-0.330397	No
LRRK2	60.4347	7.52731e-14	-1.65726	-0.698071	No
PTPRB	60.3923	7.69385e-14	-3.8906	-1.0287	No
PHC3	60.3766	7.74936e-14	-1.02255	-0.29244	No
PAM16	60.3723	7.77156e-14	0.830392	1.04842	No
SEMA3F	60.3706	7.77156e-14	-3.13618	0.879819	No
CTNND1	60.354	7.83817e-14	-0.947191	0.100889	No
ATP5PB	60.3524	7.84928e-14	0.475263	0.771431	No
GABRR2	60.301	8.04912e-14	-2.69278	-1.11185	No
GNB2	60.2892	8.09353e-14	0.244869	0.947918	No
MRPL33	60.2826	8.12683e-14	0.439499	0.724035	No
KMT2E	60.2511	8.24896e-14	-0.692267	0.123135	No
SEMA6A	60.2315	8.33777e-14	1.45327	0.882828	No
YPEL3	60.2055	8.4488e-14	0.466738	0.711722	No
SLC25A3	60.1858	8.52651e-14	0.134138	0.569087	No
MRPL55	60.1229	8.80407e-14	0.732051	0.942392	No
NSUN6	60.0916	8.9373e-14	-1.35224	-0.522017	No
REXO2	60.0642	9.05942e-14	-0.0608738	0.644035	No
POP5	60.0055	9.33698e-14	0.914037	0.921774	No
WDR1	59.9502	9.59233e-14	-0.606613	0.869085	No
PPARGC1A	59.9452	9.61453e-14	4.36592	2.59643	No
TCEAL3	59.8606	1.00364e-13	0.656148	0.81373	No
NAXE	59.8247	1.02141e-13	0.908258	1.10198	No
ZFYVE1	59.7624	1.0536e-13	-1.76131	-0.331007	No
ZMYM2	59.7453	1.06248e-13	-0.876422	-0.266242	No
COL1A1	59.7384	1.06692e-13	2.56555	1.9646	No
CALU	59.7348	1.06803e-13	0.124373	0.569648	No
HBP1	59.723	1.0747e-13	-0.800084	-0.334361	No
DDRGK1	59.6955	1.08913e-13	0.826985	0.971992	No
DYNC1I2	59.6877	1.09357e-13	0.014494	0.853359	No
GAB2	59.6765	1.10023e-13	-0.707778	-0.321205	No
CAVIN2	59.6664	1.10578e-13	-2.14731	0.720945	No
SH3GLB1	59.6507	1.11466e-13	-0.179626	0.831797	No
TBCK	59.6507	1.11466e-13	-1.0483	-0.370173	No
TUBB3	59.631	1.12577e-13	0.908783	1.26329	No
NOP2	59.6272	1.12799e-13	-1.87099	-0.620418	No
CNTLN	59.6051	1.1402e-13	-1.07467	-0.327769	No
SYNPO2	59.5562	1.16795e-13	-1.80162	-1.78823	No
ZMIZ1	59.5346	1.18128e-13	-0.708851	0.37759	No
RHOU	59.526	1.18572e-13	0.262671	0.892382	No
PSME2	59.5151	1.19238e-13	0.653624	0.763317	No
SUPT4H1	59.5013	1.20126e-13	0.470889	1.093	No
NDOR1	59.4957	1.20459e-13	-1.85364	-0.552029	No
KLF3	59.4164	1.25233e-13	-0.695187	0.729044	No
NOCT	59.3761	1.27787e-13	-1.56027	-0.476942	No
LRP10	59.3168	1.31672e-13	0.204222	0.796529	No
SCARA3	59.3088	1.32228e-13	-0.305078	1.04456	No
AC093866.1	59.2796	1.34115e-13	-1.89344	-1.59195	No
ACSL3	59.2538	1.35891e-13	-0.752036	-0.517954	No
SLC9A7	59.2356	1.37113e-13	-1.31588	-0.268163	No
AL049629.1	59.1937	1.39999e-13	-3.38589	-1.12463	No
PKN2	59.1447	1.43552e-13	-0.906346	-0.0257153	No
TTC27	59.14	1.43885e-13	-1.40003	-0.361634	No
GTDC1	59.1334	1.44329e-13	-1.12638	-0.731717	No
SRGAP1	59.1306	1.44551e-13	-0.959681	-0.0474003	No
TP53BP2	59.1199	1.45328e-13	-1.17129	-0.252173	No
AC100810.1	59.056	1.49991e-13	1.25944	1.00022	No
PA2G4	59.0315	1.51879e-13	0.293863	0.910336	No
AL135923.2	58.985	1.55431e-13	-5.62812	-1.50835	No
MARK3	58.9793	1.55875e-13	-0.916511	-0.0687054	No
PTGS2	58.9676	1.56763e-13	-1.79445	-0.355176	No
TP53TG1	58.9068	1.61648e-13	0.764467	1.32978	No
NCOR1	58.8783	1.6398e-13	-0.768313	-0.0473868	No
USP15	58.8745	1.64313e-13	-0.970471	0.0189849	No
TMEM256	58.7891	1.71418e-13	0.770942	0.793572	No
ATP11B	58.7094	1.78413e-13	-1.03735	-0.239782	No
LURAP1L	58.7009	1.7919e-13	1.11915	1.41582	No
ZNF428	58.643	1.84408e-13	0.85468	0.839518	No
BX284668.5	58.5865	1.89737e-13	1.01642	1.37973	No
GRM7	58.5787	1.90403e-13	-7.52993	-1.91397	No
SLC22A23	58.5667	1.91624e-13	-1.72601	-0.552304	No
NPEPPS	58.5347	1.94733e-13	-0.847881	0.16141	No
NFATC3	58.5261	1.9551e-13	-1.17168	-0.526858	No
ZSCAN23	58.4978	1.98286e-13	-1.7573	-0.779011	No
ABCF1	58.4847	1.99618e-13	-0.21205	1.09686	No
DLG4	58.4696	2.01172e-13	-0.88634	-0.573271	No
CXCL8	58.4483	2.03282e-13	-0.852707	1.13939	No
HERPUD1	58.439	2.04281e-13	0.257092	0.859289	No
GJA5	58.4352	2.04614e-13	-3.63936	-3.15735	No
CCSER1	58.3986	2.08389e-13	-0.835373	-1.895	No
TRAPPC4	58.3966	2.08611e-13	1.10138	0.744528	No
PCSK1	58.3531	2.13163e-13	3.59002	-0.128924	No
RBM33	58.343	2.14273e-13	-1.0791	-0.311733	No
NT5E	58.3345	2.15161e-13	-0.64057	0.776001	No
TRAPPC3	58.3128	2.17493e-13	0.632662	1.0525	No
TCEA1	58.2929	2.19713e-13	0.292033	0.787443	No
AC018638.6	58.2821	2.20934e-13	-2.54588	-1.88952	No
UTY	58.2708	2.22156e-13	-0.954773	-0.844426	No
BMPER	58.2521	2.24265e-13	-0.806833	0.486365	No
BBX	58.2453	2.25042e-13	-0.586784	0.237831	No
JOSD2	58.2168	2.28262e-13	0.888453	0.885097	No
PRKD3	58.1828	2.32148e-13	-0.939975	0.352138	No
EIF4G1	58.1697	2.33702e-13	-0.62499	0.67039	No
MRPS33	58.1576	2.35145e-13	0.75943	0.953358	No
HELZ	58.1275	2.38698e-13	-1.01554	-0.28934	No
UBE2D3	58.1014	2.41807e-13	-0.602617	0.0451181	No
NAMPT	58.0294	2.50688e-13	-0.660298	-0.37518	No
CUEDC1	58.0112	2.52909e-13	-1.63519	0.00447204	No
PDLIM7	57.9859	2.56128e-13	0.150279	1.13803	No
UCK2	57.9242	2.64233e-13	-1.67908	-0.535882	No
LINC01619	57.923	2.64344e-13	-1.37657	-0.463944	No
MRPL22	57.92	2.64788e-13	0.822488	1.09789	No
BCL2L14	57.8817	2.69895e-13	-1.53801	-1.36197	No
AKR1A1	57.8738	2.70894e-13	1.02348	0.512205	No
HAND2	57.8712	2.71339e-13	0.825168	0.624929	No
REPS1	57.8418	2.75335e-13	-1.043	-0.787889	No
TM2D2	57.7923	2.82219e-13	0.96025	0.87388	No
PIN4	57.7908	2.82441e-13	0.421395	0.99856	No
PITPNA	57.7737	2.84883e-13	-0.687755	0.73624	No
COX20	57.7702	2.85327e-13	0.378667	0.838925	No
AKR1B1	57.7421	2.89435e-13	-0.00326746	1.22034	No
SNRNP27	57.7327	2.90767e-13	0.982751	1.10012	No
FAR1	57.7299	2.911e-13	-1.15971	-0.0366006	No
HIP1	57.7172	2.92988e-13	-1.08035	-0.121006	No
GRHPR	57.7166	2.93099e-13	0.659046	0.831403	No
POLR1D	57.7072	2.94431e-13	0.527409	0.776945	No
LTC4S	57.692	2.96763e-13	-0.145447	1.00959	No
UBE2I	57.662	3.01204e-13	0.34894	0.818318	No
NQO2	57.6551	3.02203e-13	0.55631	0.841173	No
KDM3B	57.6536	3.02425e-13	-1.30776	-0.329608	No
RHOB	57.6514	3.02758e-13	0.0714262	0.704033	No
RSKR	57.6448	3.03757e-13	-2.36207	-0.909953	No
AC087627.1	57.6126	3.08753e-13	-2.12538	-1.20062	No
GCNA	57.6034	3.10196e-13	-2.61648	-0.683551	No
EVA1B	57.5834	3.13305e-13	0.406269	1.14755	No
CISD2	57.5734	3.14859e-13	0.653118	1.06661	No
VPS53	57.5541	3.17857e-13	-1.26874	-0.196272	No
AL078604.4	57.4911	3.28071e-13	-1.60201	-0.554777	No
PCYOX1	57.491	3.28071e-13	0.323006	0.857172	No
ST3GAL3	57.4865	3.28848e-13	-1.28932	-0.337311	No
AL034347.1	57.4711	3.31402e-13	-3.11105	-2.34224	No
CYTL1	57.4588	3.334e-13	1.79515	1.11139	No
AC012485.3	57.4499	3.34954e-13	-2.51557	-1.41599	No
CAPG	57.4322	3.37841e-13	0.736318	1.11359	No
MPP4	57.4314	3.38063e-13	-3.08919	-1.74364	No
RAB10	57.3785	3.47056e-13	-0.413889	0.588947	No
FAM102B	57.3394	3.53939e-13	-1.15451	-0.253663	No
COL4A3	57.3342	3.54827e-13	-2.00024	-1.07512	No
BAG3	57.3055	3.59934e-13	-1.00509	-0.141708	No
DMXL2	57.2818	3.64264e-13	-1.60026	-0.248279	No
OPHN1	57.1686	3.85469e-13	-1.56845	-0.588273	No
[truncated: 22,469 more rows]
