# Supplementary material for: Revealing the crucial roles of suppressive immune microenvironment in cardiac myxoma progression
Source: Signal Transduct Target Ther. 2024 Aug 2;9:193. doi: 10.1038/s41392-024-01912-2 (PMC11294589; doi:10.1038/s41392-024-01912-2)
Supplement: Supplementary file 11 — Data S7 [file 41392_2024_1912_MOESM11_ESM.xlsx]

## Sheet: Sheet1
Data S7. Differential genes in lymphocytes from myxoma versus normal heart
Gene	P_val	Avg_log2FC	Pct_myxoma	Pct_normal	P_val_adj
ISG15	0	-2.35067	0.166	0.522	0
MICOS10	0	1.65577	0.262	0	0
PLA2G2A	0	4.19047	0.708	0.017	0
EIF4G3	0	1.39131	0.287	0.051	0
SH3BGRL3	0	-0.943454	0.751	0.879	0
FGR	0	-1.2834	0.022	0.221	0
EPB41	0	1.51717	0.372	0.085	0
MACF1	0	1.53685	0.467	0.139	0
FAF1	0	1.90926	0.382	0.034	0
EPS15	0	1.40173	0.345	0.083	0
PDE4B	0	1.86797	0.435	0.093	0
DNAJB4	0	-1.65297	0.034	0.245	0
ZNF644	0	1.47195	0.378	0.089	0
DPYD	0	2.68446	0.547	0.033	0
CDC14A	0	1.61909	0.311	0.051	0
RHOC	0	-1.37111	0.098	0.353	0
PTPN22	0	1.44385	0.411	0.154	0
LINC01138	0	1.22982	0.182	0	0
CDC42SE1	0	-1.42685	0.17	0.416	0
S100A6	0	-0.809802	0.683	0.831	0
S100A4	0	-1.37371	0.655	0.916	0
ASH1L	0	1.46617	0.405	0.104	0
FCER1G	0	-2.45043	0.091	0.443	0
HSPA6	0	-4.35277	0.016	0.391	0
FCGR3A	0	-2.43155	0.06	0.483	0
PRRC2C	0	1.17042	0.547	0.268	0
GAS5	0	2.52326	0.42	0	0
RABGAP1L	0	2.84432	0.673	0.099	0
CACYBP	0	-1.46795	0.164	0.418	0
COP1	0	1.53953	0.311	0.04	0
CEP350	0	1.26995	0.273	0.053	0
NIBAN1	0	2.42062	0.361	0	0
RGS2	0	-1.85275	0.166	0.456	0
NEK7	0	1.5491	0.316	0.056	0
PTPRC	0	1.19673	0.877	0.703	0
PCNX2	0	1.54318	0.254	0.011	0
ARID4B	0	1.36367	0.514	0.21	0
AKT3	0	1.88803	0.323	0.023	0
SMYD3	0	2.10189	0.382	0.037	0
ID2	0	-1.45947	0.384	0.644	0
PUM2	0	1.35505	0.298	0.058	0
RHOB	0	-1.77263	0.053	0.281	0
NCOA1	0	1.79666	0.379	0.055	0
BIRC6	0	1.7047	0.428	0.084	0
SOS1	0	1.90181	0.359	0.033	0
EML4	0	1.7709	0.563	0.167	0
CAMKMT	0	1.47355	0.231	0.022	0
FBXO11	0	1.79159	0.344	0.038	0
USP34	0	1.35496	0.381	0.103	0
TMSB10	0	-0.940889	0.934	0.977	0
GNLY	0	-3.8648	0.127	0.742	0
IGKC	0	3.09314	0.777	0.107	0
DUSP2	0	-1.51007	0.453	0.659	0
MAP4K4	0	1.34325	0.257	0.035	0
RANBP2	0	1.66017	0.369	0.069	0
CLASP1	0	1.53418	0.288	0.027	0
MAP3K2	0	1.28304	0.289	0.065	0
MGAT5	0	1.8712	0.307	0.015	0
ARHGAP15	0	2.94418	0.804	0.201	0
AC079793.1	0	2.71198	0.468	0	0
GTDC1	0	1.42404	0.241	0.027	0
MBD5	0	1.60081	0.348	0.078	0
EPC2	0	1.27226	0.23	0.024	0
STK39	0	1.51171	0.296	0.041	0
TLK1	0	1.34058	0.276	0.049	0
AC010894.3	0	1.29331	0.195	0	0
LINC01934	0	2.14418	0.348	0.027	0
GLS	0	1.50517	0.403	0.114	0
STAT4	0	2.155	0.602	0.178	0
STK17B	0	1.33832	0.623	0.295	0
ANKRD44	0	2.04701	0.614	0.165	0
HSPE1	0	-1.8654	0.359	0.668	0
EEF1B2	0	1.00537	0.752	0.531	0
FN1	0	2.03356	0.302	0.012	0
ARPC2	0	-0.83823	0.599	0.769	0
EPHA4	0	1.42948	0.191	0.005	0
CUL3	0	1.57921	0.327	0.043	0
DOCK10	0	2.25505	0.507	0.066	0
SEPTIN2	0	1.28567	0.193	0	0
OXNAD1	0	1.25505	0.316	0.073	0
PLCL2	0	1.58486	0.297	0.034	0
TBC1D5	0	2.05274	0.392	0.032	0
TGFBR2	0	1.50063	0.344	0.081	0
CX3CR1	0	-1.12471	0.023	0.198	0
SETD2	0	1.54136	0.332	0.052	0
TMA7	0	-0.967388	0.621	0.828	0
SELENOK	0	-1.26427	0.279	0.528	0
FOXP1	0	2.10559	0.595	0.15	0
SENP7	0	1.43817	0.306	0.052	0
CBLB	0	1.95713	0.482	0.11	0
CD96	0	1.91983	0.637	0.208	0
ZBTB20	0	2.81211	0.649	0.081	0
GSK3B	0	1.3826	0.286	0.047	0
STAG1	0	2.0445	0.449	0.054	0
RASA2	0	1.55769	0.422	0.11	0
SLC9A9	0	1.52033	0.261	0.028	0
TSC22D2	0	1.56931	0.284	0.033	0
MBNL1	0	2.52393	0.817	0.292	0
SKIL	0	1.46749	0.344	0.072	0
TNIK	0	1.89991	0.419	0.063	0
TBL1XR1	0	1.48973	0.338	0.067	0
ATP11B	0	1.45888	0.315	0.057	0
LPP	0	2.02691	0.465	0.073	0
DLG1	0	1.28891	0.255	0.042	0
ATP5ME	0	-1.19733	0.249	0.541	0
SPON2	0	-2.70446	0.034	0.445	0
FGFBP2	0	-2.42934	0.047	0.415	0
STIM2	0	1.355	0.302	0.059	0
ARAP2	0	1.46203	0.4	0.116	0
ATP8A1	0	1.52217	0.336	0.077	0
FRYL	0	1.27809	0.307	0.065	0
HOPX	0	-1.37856	0.158	0.422	0
ANKRD17	0	1.70704	0.331	0.037	0
CNOT6L	0	2.06973	0.6	0.165	0
PLAC8	0	-2.19019	0.127	0.545	0
GPRIN3	0	1.67992	0.362	0.07	0
PPP3CA	0	1.3019	0.398	0.136	0
NFKB1	0	2.7653	0.491	0.055	0
CAMK2D	0	1.54797	0.298	0.042	0
INPP4B	0	2.42008	0.465	0.044	0
LRBA	0	2.38759	0.532	0.053	0
FBXW7	0	1.73091	0.357	0.05	0
AC023424.3	0	1.30356	0.182	0	0
RAPGEF2	0	1.34793	0.204	0.009	0
NIPBL	0	1.60336	0.406	0.092	0
EMB	0	1.28928	0.453	0.175	0
PARP8	0	2.19703	0.62	0.15	0
ARL15	0	2.19957	0.39	0.016	0
PDE4D	0	1.73762	0.355	0.094	0
ZSWIM6	0	2.24797	0.372	0.011	0
CERT1	0	1.28193	0.183	0	0
IQGAP2	0	1.59849	0.501	0.162	0
AP3B1	0	1.32328	0.264	0.043	0
VCAN	0	1.46488	0.202	0.011	0
RASA1	0	1.56499	0.284	0.018	0
FAM172A	0	1.88996	0.413	0.056	0
ELL2	0	1.71072	0.281	0.026	0
PAM	0	1.5772	0.28	0.029	0
FBXL17	0	1.92759	0.333	0.019	0
MAN2A1	0	1.52087	0.276	0.032	0
CAMK4	0	2.28049	0.425	0.038	0
TNFAIP8	0	1.42191	0.471	0.17	0
CDC42SE2	0	1.75362	0.709	0.302	0
RAPGEF6	0	2.07974	0.371	0.021	0
C5orf56	0	1.27801	0.186	0	0
HNRNPA0	0	-1.23475	0.142	0.391	0
ANKHD1	0	1.71908	0.348	0.033	0
ARHGAP26	0	2.25309	0.471	0.047	0
NR3C1	0	1.27119	0.386	0.138	0
RBM27	0	1.26301	0.215	0.017	0
PPP2R2B	0	1.46371	0.296	0.068	0
DOCK2	0	1.56543	0.378	0.079	0
DUSP1	0	-1.73176	0.451	0.649	0
GMDS	0	1.5391	0.259	0.023	0
JARID2	0	1.41865	0.295	0.046	0
ATXN1	0	2.33318	0.521	0.067	0
CDKAL1	0	1.80227	0.329	0.022	0
HLA-A	0	-1.13587	0.872	0.922	0
HLA-E	0	-0.947973	0.718	0.871	0
HLA-C	0	-1.26954	0.811	0.944	0
HLA-B	0	-1.56817	0.875	0.981	0
NCR3	0	-1.48613	0.056	0.299	0
CLIC1	0	-1.0708	0.434	0.683	0
HSPA1A	0	-2.31665	0.234	0.615	0
HSPA1B	0	-2.35647	0.189	0.556	0
GPSM3	0	-1.39875	0.183	0.511	0
PSMB9	0	-1.04557	0.324	0.577	0
ZFAND3	0	1.9981	0.429	0.054	0
BTBD9	0	2.08513	0.347	0.011	0
TOMM6	0	1.65514	0.261	0	0
PTP4A1	0	-1.14132	0.001	0.173	0
KCNQ5	0	1.7852	0.2	0.006	0
OOEP	0	1.44738	0.214	0.002	0
COX7A2	0	-0.918239	0.391	0.629	0
SNHG5	0	1.96765	0.316	0	0
BACH2	0	2.63493	0.369	0.007	0
ASCC3	0	1.38269	0.296	0.056	0
REV3L	0	1.38808	0.269	0.04	0
FYN	0	2.22884	0.723	0.239	0
CEP85L	0	1.65176	0.353	0.054	0
THEMIS	0	2.46058	0.487	0.071	0
MAP3K5	0	1.68011	0.301	0.023	0
TNFAIP3	0	1.77497	0.616	0.275	0
HIVEP2	0	1.96647	0.365	0.023	0
PHACTR2	0	1.90973	0.359	0.049	0
UTRN	0	2.04009	0.577	0.139	0
TAB2	0	1.32238	0.25	0.037	0
SYNE1	0	1.39807	0.395	0.135	0
ARID1B	0	1.88822	0.48	0.092	0
ZFAND2A	0	-1.80947	0.059	0.252	0
CARD11	0	1.37514	0.287	0.056	0
ACTB	0	-2.53878	0.813	0.985	0
GLCCI1	0	2.07447	0.372	0.036	0
CYCS	0	-1.4133	0.248	0.535	0
JAZF1	0	1.72946	0.346	0.065	0
SEPTIN7	0	3.00121	0.601	0	0
AOAH	0	1.89087	0.389	0.158	0
ELMO1	0	1.96328	0.42	0.055	0
CDK13	0	1.48897	0.346	0.073	0
MYO1G	0	-1.11052	0.074	0.286	0
RABGEF1	0	1.30612	0.211	0.013	0
AUTS2	0	1.84543	0.311	0.044	0
HSPB1	0	-2.40361	0.123	0.473	0
ATP5MF	0	-1.08469	0.209	0.479	0
COG5	0	1.56969	0.303	0.031	0
IMMP2L	0	1.77475	0.244	0.012	0
MDFIC	0	1.6145	0.341	0.06	0
ARF5	0	-1.00143	0.028	0.192	0
LINC00513	0	1.83669	0.324	0.03	0
LINC-PINT	0	1.72249	0.285	0	0
MKLN1	0	1.43151	0.304	0.05	0
EXOC4	0	1.95093	0.394	0.04	0
BRAF	0	2.03839	0.425	0.055	0
KMT2C	0	1.68119	0.396	0.067	0
AC068587.4	0	1.34454	0.186	0	0
DOK2	0	-1.81582	0.13	0.481	0
CLU	0	1.89587	0.405	0.045	0
KAT6A	0	1.82543	0.402	0.065	0
SPIDR	0	1.77597	0.301	0.021	0
TOX	0	2.3972	0.399	0.057	0
PDE7A	0	2.28149	0.541	0.083	0
SNHG6	0	2.28556	0.387	0	0
ARFGEF1	0	1.34371	0.269	0.04	0
NCOA2	0	1.86785	0.375	0.039	0
PAG1	0	1.44125	0.321	0.064	0
FABP4	0	-1.379	0.003	0.165	0
RBIS	0	1.3324	0.191	0	0
VPS13B	0	2.00765	0.387	0.024	0
RNF19A	0	1.74054	0.455	0.13	0
TRPS1	0	1.56712	0.231	0.014	0
ZHX2	0	1.49847	0.253	0.014	0
ASAP1	0	1.61739	0.289	0.027	0
TRAPPC9	0	1.46093	0.237	0.011	0
LY6E	0	-2.21034	0.179	0.637	0
EEF1D	0	-0.849244	0.641	0.81	0
DOCK8	0	1.97647	0.55	0.127	0
RFX3	0	1.58566	0.249	0.01	0
KDM4C	0	1.41991	0.296	0.046	0
MLLT3	0	1.74985	0.301	0.036	0
RNF38	0	1.403	0.26	0.032	0
ZCCHC7	0	1.63058	0.328	0.056	0
CEMIP2	0	1.49349	0.441	0.191	0
ANXA1	0	-1.44563	0.453	0.699	0
SLC27A4	0	1.41004	0.228	0.005	0
FNBP1	0	1.5625	0.575	0.221	0
PTGDS	0	-2.66553	0.007	0.167	0
CLIC3	0	-1.46253	0.088	0.334	0
AKR1C3	0	-1.27763	0.024	0.207	0
TASOR2	0	1.26356	0.185	0	0
PRKCQ	0	1.57438	0.311	0.05	0
SFMBT2	0	1.8853	0.328	0.027	0
CELF2	0	1.41672	0.596	0.288	0
CAMK1D	0	1.69653	0.315	0.032	0
VIM	0	1.21257	0.773	0.443	0
DNAJC1	0	1.48138	0.421	0.135	0
PIP4K2A	0	1.15499	0.527	0.26	0
ZEB1	0	1.82172	0.34	0.029	0
CCNY	0	1.39047	0.25	0.024	0
SGMS1	0	1.43769	0.236	0.015	0
ANK3	0	2.51707	0.347	0.009	0
JMJD1C	0	1.87085	0.505	0.126	0
PRF1	0	-3.04217	0.137	0.66	0
DDIT4	0	-1.48324	0.292	0.54	0
ADK	0	1.64165	0.301	0.033	0
CCSER2	0	1.35291	0.408	0.148	0
PDCD4	0	1.70902	0.534	0.157	0
VTI1A	0	1.62019	0.327	0.044	0
ABLIM1	0	1.41989	0.24	0.031	0
IFITM2	0	-1.00558	0.523	0.74	0
IFITM1	0	-2.16578	0.046	0.447	0
LSP1	0	-1.33158	0.254	0.555	0
ASCL2	0	-0.964673	0.004	0.131	0
PDE3B	0	2.73012	0.425	0.031	0
CD44	0	1.58071	0.641	0.287	0
AMBRA1	0	1.49384	0.25	0.007	0
PTPRJ	0	1.55737	0.29	0.033	0
FTH1	0	-0.986647	0.85	0.934	0
EEF1G	0	2.55683	0.585	0.083	0
PLAAT4	0	2.12027	0.364	0	0
FKBP2	0	-1.22384	0.007	0.196	0
RASGRP2	0	-1.11612	0.05	0.244	0
MALAT1	0	-0.890252	0.999	1	0
CFL1	0	-1.33412	0.657	0.873	0
CTSW	0	-2.34444	0.18	0.614	0
PACS1	0	2.0031	0.38	0.042	0
PPP1CA	0	-1.26176	0.206	0.486	0
PPP6R3	0	1.37345	0.3	0.052	0
FCHSD2	0	1.56861	0.255	0.016	0
UCP2	0	-1.67925	0.116	0.468	0
PICALM	0	1.43282	0.33	0.071	0
MAML2	0	2.37568	0.412	0.024	0
CARD16	0	-1.15495	0.158	0.396	0
SIK3	0	3.30554	0.632	0.026	0
KMT2A	0	1.37229	0.314	0.065	0
HSPA8	0	-1.79672	0.487	0.753	0
WNK1	0	1.61445	0.425	0.108	0
ERC1	0	1.45489	0.232	0.012	0
GAPDH	0	-1.02372	0.554	0.777	0
TPI1	0	-1.34974	0.208	0.533	0
KLRF1	0	-1.86959	0.072	0.409	0
KLRD1	0	-2.01022	0.158	0.603	0
ETV6	0	1.35199	0.218	0.016	0
DUSP16	0	1.60124	0.241	0.015	0
ATF7IP	0	1.44827	0.363	0.09	0
ARHGDIB	0	-0.954301	0.632	0.811	0
PDE3A	0	1.33876	0.182	0.001	0
ITPR2	0	1.60286	0.311	0.035	0
CCDC91	0	1.55876	0.361	0.075	0
RESF1	0	2.44886	0.427	0	0
ARID2	0	1.5387	0.301	0.042	0
SLC38A1	0	1.50447	0.488	0.163	0
PCED1B	0	1.8171	0.38	0.064	0
PCED1B-AS1	0	2.62371	0.473	0	0
PRR13	0	-1.24839	0.187	0.48	0
MYL6	0	-0.877924	0.706	0.879	0
ATP5F1B	0	-1.0799	0.151	0.39	0
USP15	0	1.25697	0.454	0.181	0
OSBPL8	0	1.58314	0.456	0.137	0
LINC01619	0	2.3392	0.344	0	0
CDK17	0	1.73998	0.392	0.07	0
TXNRD1	0	1.38921	0.271	0.035	0
CHST11	0	2.069	0.477	0.083	0
CRY1	0	1.40786	0.245	0.031	0
MED13L	0	1.80929	0.354	0.034	0
BICDL1	0	1.65785	0.273	0.029	0
COX6A1	0	-1.16397	0.296	0.595	0
PAN3	0	1.58326	0.363	0.072	0
ALOX5AP	0	-1.28043	0.238	0.486	0
FOXO1	0	1.94549	0.347	0.026	0
VWA8	0	1.36265	0.216	0.01	0
TPT1	0	1.40062	0.981	0.834	0
FNDC3A	0	1.45396	0.275	0.035	0
DLEU2	0	1.72521	0.282	0.018	0
DLEU1	0	1.49187	0.188	0	0
PIBF1	0	1.32195	0.23	0.025	0
KLF12	0	2.31675	0.483	0.049	0
MYCBP2	0	1.6027	0.449	0.122	0
PSME1	0	-1.19846	0.375	0.671	0
PSME2	0	-1.55372	0.225	0.59	0
GZMH	0	-1.67002	0.23	0.544	0
GZMB	0	-3.53573	0.101	0.671	0
RALGAPA1	0	2.06588	0.454	0.07	0
ARF6	0	-1.11974	0.243	0.488	0
SOS2	0	1.3201	0.228	0.021	0
FBXO34	0	1.38221	0.272	0.046	0
PRKCH	0	1.76557	0.604	0.233	0
SYNE2	0	1.39942	0.552	0.244	0
ZBTB1	0	1.27391	0.313	0.072	0
FUT8	0	1.39972	0.228	0.019	0
GPHN	0	1.55118	0.215	0.005	0
RAD51B	0	1.68698	0.233	0.009	0
PCNX1	0	1.72442	0.347	0.04	0
SIPA1L1	0	1.78249	0.312	0.018	0
FOXN3	0	1.96266	0.553	0.138	0
TC2N	0	1.97678	0.518	0.116	0
BCL11B	0	1.90743	0.506	0.114	0
IGHG4	0	1.77602	0.3	0.005	0
IGHA1	0	1.86577	0.309	0.016	0
SERF2	0	-0.982748	0.729	0.904	0
B2M	0	-1.70031	0.995	1	0
MYO5A	0	1.37722	0.231	0.016	0
RFX7	0	1.32546	0.205	0.012	0
TCF12	0	1.91035	0.36	0.027	0
RORA-AS1	0	1.68723	0.247	0.001	0
VPS13C	0	1.32274	0.365	0.099	0
USP3	0	1.3343	0.311	0.076	0
HERC1	0	1.73129	0.365	0.049	0
DENND4A	0	2.52846	0.478	0.034	0
RAB11A	0	1.58825	0.484	0.174	0
PIAS1	0	1.32976	0.314	0.072	0
ARIH1	0	2.57958	0.505	0.045	0
SCAPER	0	1.34399	0.249	0.037	0
AKAP13	0	1.43058	0.574	0.25	0
ISG20	0	-1.29523	0.227	0.503	0
LINC01578	0	2.05178	0.356	0	0
CHD2	0	1.23391	0.443	0.181	0
ATP6V0C	0	1.32529	0.199	0.001	0
IL32	0	-1.44195	0.677	0.779	0
XYLT1	0	1.29863	0.206	0.011	0
CORO1A	0	-1.52137	0.442	0.758	0
N4BP1	0	1.39514	0.277	0.048	0
ADGRG1	0	-1.30235	0.022	0.233	0
NFAT5	0	1.57927	0.325	0.058	0
WWOX	0	1.61313	0.232	0.02	0
CYBA	0	-1.66095	0.591	0.904	0
ANKRD11	0	1.47036	0.388	0.099	0
PFN1	0	-2.59412	0.692	0.971	0
RNASEK	0	1.84298	0.361	0.03	0
EIF5A	0	-1.26131	0.152	0.421	0
TRAPPC1	0	-1.18301	0.149	0.418	0
UBB	0	-1.97973	0.554	0.857	0
SNHG29	0	2.24727	0.368	0	0
SSH2	0	1.76038	0.421	0.086	0
SLFN12L	0	1.68541	0.358	0.052	0
CCL4	0	-1.14196	0.457	0.738	0
SKAP1	0	2.40997	0.725	0.226	0
ABI3	0	-1.65715	0.047	0.329	0
NME2	0	2.19695	0.37	0.014	0
MSI2	0	1.2495	0.273	0.052	0
BCAS3	0	1.73351	0.275	0.013	0
LIMD2	0	-1.25678	0.224	0.516	0
ICAM2	0	-1.19553	0.053	0.257	0
SMURF2	0	1.38875	0.25	0.029	0
PITPNC1	0	2.42232	0.613	0.117	0
BPTF	0	1.51701	0.403	0.106	0
CD300A	0	-1.20067	0.043	0.236	0
H3F3B	0	-1.35995	0.766	0.901	0
SEPTIN9	0	1.4917	0.239	0	0
ACTG1	0	-0.92944	0.697	0.815	0
CD7	0	-1.84404	0.21	0.589	0
SMCHD1	0	1.59335	0.521	0.178	0
AP001011.1	0	1.5817	0.236	0	0
MYL12A	0	-1.57767	0.663	0.918	0
ANKRD12	0	1.18032	0.624	0.326	0
LDLRAD4	0	1.64899	0.278	0.023	0
TTC39C	0	1.40023	0.386	0.115	0
RNF125	0	1.50613	0.376	0.11	0
DYM	0	1.37384	0.248	0.028	0
PMAIP1	0	-1.68176	0.122	0.386	0
BCL2	0	2.29741	0.499	0.102	0
ZNF407	0	1.35947	0.214	0.012	0
ATP9B	0	1.29955	0.232	0.022	0
BSG	0	-1.08232	0.108	0.333	0
OAZ1	0	-0.88697	0.558	0.752	0
TLE5	0	1.94765	0.336	0	0
S1PR5	0	-1.54601	0.024	0.278	0
DNAJB1	0	-2.36947	0.376	0.657	0
BST2	0	-1.1962	0.114	0.359	0
HCST	0	-1.00237	0.622	0.777	0
TYROBP	0	-1.73487	0.175	0.491	0
EMP3	0	-1.46337	0.382	0.739	0
BAX	0	-1.14953	0.147	0.385	0
NKG7	0	-2.57462	0.513	0.844	0
PLCB1	0	2.32809	0.387	0.02	0
KIZ-AS1	0	1.27786	0.197	0.005	0
CST7	0	-1.54489	0.416	0.731	0
PPP1R16B	0	2.2589	0.426	0.023	0
UBE2V1	0	1.34557	0.256	0.023	0
GNAS	0	1.57715	0.592	0.224	0
PPDPF	0	-1.24859	0.157	0.435	0
LIME1	0	1.52538	0.235	0.003	0
SAMSN1	0	1.41233	0.541	0.252	0
RUNX1	0	2.21722	0.458	0.052	0
DYRK1A	0	1.56356	0.329	0.047	0
TRAPPC10	0	1.35638	0.275	0.043	0
ITGB2	0	-1.4379	0.27	0.579	0
IGLC2	0	2.27524	0.421	0.023	0
RBFOX2	0	1.6317	0.262	0.002	0
RAC2	0	-1.01941	0.378	0.594	0
LGALS1	0	-1.19296	0.386	0.641	0
TNRC6B	0	1.63731	0.542	0.161	0
MRTFA	0	1.22716	0.182	0	0
TTC38	0	-1.19421	0.025	0.218	0
TBC1D22A	0	1.43561	0.273	0.034	0
P2RY8	0	1.61075	0.345	0.089	0
TMSB4X	0	-1.70452	0.988	0.999	0
SAT1	0	-1.38964	0.364	0.612	0
USP9X	0	1.40914	0.267	0.03	0
CASK	0	2.22592	0.407	0.015	0
KDM6A	0	1.78914	0.321	0.019	0
TIMP1	0	2.64517	0.62	0.206	0
FTX	0	1.78995	0.365	0.049	0
DIAPH2	0	1.36762	0.24	0.026	0
TSC22D3	0	-2.53302	0.302	0.709	0
SEPTIN6	0	2.14146	0.37	0	0
XIST	0	1.74101	0.229	0	0
MINOS1	0	-2.01026	0	0.343	0
TROVE2	0	-1.00075	0	0.142	0
SMIM37	0	-0.98134	0	0.137	0
2023-09-02	0	-1.05871	0	0.142	0
C6orf48	0	-1.44809	0	0.227	0
2023-09-07	0	-2.81422	0	0.539	0
POLR2J3-1	0	-1.55892	0	0.242	0
2023-09-06	0	-1.25367	0	0.197	0
C8orf59	0	-1.43876	0	0.229	0
RARRES3	0	-2.88806	0	0.532	0
PLA2G16	0	-1.03094	0	0.146	0
SSSCA1	0	-0.916837	0	0.126	0
KIAA1551	0	-1.08091	0	0.149	0
2023-09-01	0	-1.82174	0	0.294	0
FAM96B	0	-1.81203	0	0.311	0
2023-09-09	0	-1.41079	0	0.226	0
C19orf24	0	-1.08443	0	0.166	0
AES	0	-2.55247	0	0.473	0
C19orf70	0	-1.38225	0	0.209	0
C19orf66	0	-1.14333	0	0.172	0
ASNA1	0	-1.01795	0	0.146	0
LINC01004	5.04472e-308	1.23693	0.187	0.004	1.80369e-303
SCML4	1.08977e-307	1.36158	0.266	0.05	3.89637e-303
NOP10	3.43753e-307	-1.01624	0.197	0.442	1.22905e-302
RAMMET	9.66425e-307	-0.860802	0	0.115	3.45535e-302
MAPK8	1.53721e-304	1.39734	0.225	0.026	5.49613e-300
DENND1B	3.42439e-304	1.27322	0.276	0.056	1.22436e-299
TNKS	9.91122e-304	1.26414	0.222	0.023	3.54366e-299
ZNF292	2.09654e-303	1.22457	0.323	0.089	7.49598e-299
HUWE1	4.73973e-303	1.25844	0.258	0.046	1.69464e-298
CCL3	5.86859e-303	-2.38958	0.161	0.386	2.09826e-298
XRN1	1.59988e-302	1.23185	0.317	0.084	5.72021e-298
CIAO2B	5.55268e-302	1.21969	0.175	0	1.98531e-297
TBC1D10C	9.1034e-302	-1.02964	0.157	0.392	3.25483e-297
USP25	9.2657e-302	1.27856	0.253	0.043	3.31286e-297
CHST12	9.45369e-302	-1.04835	0.087	0.293	3.38007e-297
MON2	2.43531e-301	1.25338	0.234	0.031	8.7072e-297
PIK3R5	4.59495e-301	1.3568	0.254	0.045	1.64288e-296
SNHG14	7.77743e-301	1.24265	0.174	0	2.78074e-296
GZMM	8.11829e-301	-1.00832	0.3	0.54	2.90261e-296
KLRK1	1.40839e-300	1.43521	0.208	0.018	5.03556e-296
RALGAPA2	1.85653e-300	1.23923	0.205	0.015	6.63785e-296
SMARCA2	2.65693e-300	1.20586	0.356	0.116	9.49957e-296
ELOVL5	2.321e-299	1.31744	0.352	0.116	8.2985e-295
UBR1	8.35178e-299	1.24051	0.254	0.044	2.9861e-294
STXBP5	1.29178e-298	1.28392	0.203	0.015	4.61862e-294
PLCL1	2.2286e-298	1.55831	0.18	0.003	7.96813e-294
RORA	2.62328e-298	1.31297	0.488	0.252	9.37928e-294
RAB8B	5.13005e-298	1.22322	0.41	0.166	1.8342e-293
FYB1	1.7005e-297	1.09609	0.548	0.309	6.07998e-293
GPCPD1	2.3591e-297	1.29249	0.298	0.075	8.43471e-293
PATJ	3.50471e-297	1.25686	0.205	0.016	1.25308e-292
EXOC6B	4.19304e-297	1.2897	0.187	0.007	1.49918e-292
UQCR11	1.40114e-296	-0.908787	0.377	0.616	5.00964e-292
RHOH	2.43259e-296	1.27536	0.473	0.235	8.69747e-292
HES4	6.72103e-296	-1.03859	0.004	0.124	2.40304e-291
UBR5	7.53083e-296	1.21081	0.26	0.048	2.69257e-291
PSME4	1.37226e-295	1.24391	0.265	0.053	4.90638e-291
TRMT112	7.92373e-295	-1.00027	0.234	0.478	2.83305e-290
ARHGDIA	7.25861e-293	-1.05748	0.145	0.369	2.59524e-288
HECA	1.53795e-292	1.2173	0.298	0.076	5.4988e-288
ESYT2	3.53075e-291	1.31709	0.273	0.061	1.26239e-286
ATXN7	7.13534e-291	1.18457	0.196	0.014	2.55117e-286
TMEM131L	7.22086e-291	1.26739	0.234	0.034	2.58175e-286
UQCRQ	2.45164e-289	-0.991761	0.209	0.449	8.76559e-285
ITPR1	2.55908e-289	1.18221	0.21	0.021	9.14975e-285
CD81	5.70373e-288	1.23077	0.307	0.084	2.03931e-283
CDK6	8.0863e-288	1.35317	0.261	0.053	2.89118e-283
QKI	2.29981e-287	1.31922	0.259	0.052	8.22275e-283
PRDM2	3.61193e-285	1.20242	0.29	0.072	1.29141e-280
TNRC6C	7.9054e-285	1.23544	0.263	0.056	2.8265e-280
CMIP	9.43642e-285	1.23091	0.255	0.051	3.3739e-280
VSIR	5.34456e-284	-1.02317	0.058	0.238	1.91089e-279
SPPL3	8.11023e-284	1.24546	0.216	0.027	2.89973e-279
NCOA3	7.96414e-282	1.2419	0.247	0.046	2.8475e-277
RNF167	1.29975e-281	-1.03643	0.075	0.264	4.64713e-277
COPE	1.38321e-281	-0.994723	0.187	0.419	4.94554e-277
STIM1	1.74558e-281	1.2278	0.262	0.055	6.24115e-277
GSTP1	1.8212e-281	-0.947292	0.259	0.504	6.5115e-277
S100A8	1.43276e-280	-1.92538	0.035	0.193	5.12267e-276
FAM107B	1.50812e-280	1.09533	0.467	0.224	5.39212e-276
XBP1	1.69202e-280	-1.10601	0.181	0.406	6.04964e-276
SNTB1	8.6703e-279	1.30652	0.219	0.031	3.09998e-274
EPC1	9.66789e-279	1.11751	0.428	0.189	3.45666e-274
WAC	1.36595e-278	1.17275	0.357	0.128	4.88381e-274
SCFD2	1.89893e-278	1.24461	0.179	0.008	6.78942e-274
PRKCB	1.99286e-278	1.21084	0.398	0.167	7.12527e-274
LMBR1	2.1882e-278	1.18848	0.195	0.016	7.82368e-274
APBB1IP	5.16719e-278	1.12976	0.419	0.18	1.84748e-273
RASGRP1	1.11024e-277	1.19234	0.331	0.107	3.96956e-273
AGTPBP1	1.14097e-277	1.27736	0.235	0.039	4.07943e-273
CYC1	1.18383e-277	-0.992705	0.052	0.223	4.23268e-273
AFF1	2.06093e-277	1.19637	0.204	0.021	7.36863e-273
NSMCE2	1.67296e-276	1.30547	0.255	0.053	5.98152e-272
XPR1	4.91333e-276	1.1824	0.19	0.014	1.75671e-271
ITCH	7.25362e-276	1.20276	0.252	0.05	2.59346e-271
RERE	1.67465e-275	1.22341	0.238	0.042	5.98754e-271
ATP2B4	3.25631e-275	1.21608	0.275	0.066	1.16426e-270
DOCK9	4.03112e-275	1.17629	0.194	0.016	1.44129e-270
IGLC3	7.4696e-275	1.44555	0.198	0.018	2.67068e-270
PVT1	1.43742e-274	1.32974	0.189	0.014	5.13937e-270
GNAQ	1.02141e-273	1.26273	0.2	0.02	3.65195e-269
FAM173A	1.09768e-273	-0.766389	0	0.103	3.92464e-269
ITFG1	1.38596e-273	1.22257	0.273	0.064	4.95535e-269
ACAP2	1.43521e-273	1.15771	0.333	0.109	5.13144e-269
CLASP2	1.97479e-273	1.20389	0.212	0.027	7.06066e-269
RNGTT	6.96294e-273	1.1674	0.209	0.025	2.48953e-268
PRKX	2.13323e-272	1.26386	0.268	0.063	7.62716e-268
NUP98	6.1938e-272	1.16325	0.245	0.047	2.21453e-267
STAG2	7.29897e-272	1.12678	0.319	0.098	2.60967e-267
MPP7	3.33831e-271	1.197	0.187	0.014	1.19358e-266
CREBBP	6.37381e-271	1.17471	0.251	0.052	2.27889e-266
RLF	1.5505e-270	1.16688	0.224	0.034	5.54367e-266
MBNL2	1.67726e-270	1.21445	0.223	0.034	5.99689e-266
NDUFA3	1.93902e-270	-0.937711	0.161	0.386	6.93278e-266
ANXA6	2.15372e-270	-1.03991	0.15	0.364	7.70043e-266
NR4A3	4.03903e-270	1.32984	0.238	0.044	1.44411e-265
EXT1	5.23124e-270	1.2276	0.164	0.003	1.87038e-265
ZAP70	7.11808e-270	-1.0057	0.094	0.289	2.545e-265
LAT	1.03237e-269	-1.02197	0.142	0.355	3.69114e-265
IKZF3	3.51247e-269	1.21067	0.366	0.142	1.25585e-264
LAPTM5	4.20248e-269	-0.924812	0.327	0.55	1.50256e-264
MED13	4.60446e-269	1.15064	0.234	0.041	1.64628e-264
FAM214A	5.38344e-269	1.17322	0.225	0.035	1.9248e-264
CNOT2	1.7918e-268	1.26135	0.333	0.112	6.40641e-264
GNB1	2.68916e-268	1.11932	0.334	0.113	9.61481e-264
ATP5MG	2.81901e-268	-0.760692	0.555	0.743	1.00791e-263
C12orf75	4.65939e-268	-1.00526	0.198	0.423	1.66592e-263
IGHG1	1.26262e-267	1.19713	0.186	0.014	4.51437e-263
AF165147.1	1.73051e-267	1.29212	0.173	0.008	6.18725e-263
ATP2B1	2.10604e-267	1.21132	0.316	0.098	7.52993e-263
KMT2E	2.39993e-267	1.09905	0.53	0.304	8.58071e-263
FAM45A	4.13045e-267	-0.745733	0	0.101	1.4768e-262
NR3C2	7.55665e-267	1.2487	0.163	0.003	2.7018e-262
PPP4C	8.1098e-267	-1.02522	0.081	0.267	2.89958e-262
AC068282.1	2.3311e-266	1.11649	0.156	0	8.33462e-262
ZNF609	2.70032e-266	1.24753	0.197	0.021	9.65473e-262
NCK2	4.08213e-266	1.18742	0.221	0.034	1.45952e-261
ERBIN	1.7546e-265	1.15912	0.319	0.102	6.27338e-261
GATAD2B	1.81075e-265	1.17202	0.244	0.049	6.47414e-261
TANK	2.25786e-265	1.32496	0.355	0.135	8.07276e-261
SIDT1	7.44141e-265	1.17883	0.202	0.023	2.6606e-260
CHD1	1.4615e-264	1.14183	0.375	0.148	5.22543e-260
JAK1	4.75553e-264	0.89083	0.587	0.359	1.70029e-259
KDM2A	7.33903e-264	1.16481	0.294	0.084	2.624e-259
UBAC2	1.14855e-263	1.15279	0.307	0.093	4.10653e-259
WDR7	3.34289e-263	1.14308	0.179	0.012	1.19522e-258
PHTF2	5.7251e-263	1.18725	0.233	0.042	2.04695e-258
RFTN1	6.61511e-263	1.19133	0.282	0.075	2.36517e-258
BIN2	7.51688e-263	-1.00837	0.23	0.456	2.68758e-258
VAMP8	8.87703e-263	-0.912191	0.248	0.479	3.17389e-258
KAT6B	1.49045e-262	1.19762	0.25	0.053	5.32895e-258
MAN1A1	1.14588e-261	1.21723	0.218	0.034	4.09698e-257
SMG6	1.23568e-261	1.15228	0.198	0.023	4.41807e-257
ZDHHC20	1.398e-261	1.2151	0.239	0.047	4.99842e-257
FKBP8	1.51975e-261	-0.968015	0.093	0.286	5.43372e-257
HIP1	4.2236e-261	1.20878	0.175	0.01	1.51011e-256
BABAM2	4.26365e-261	1.22706	0.267	0.066	1.52442e-256
C1orf56	1.24228e-260	-1.27856	0.061	0.23	4.44164e-256
DNAJA4	1.13868e-259	-1.21129	0.026	0.165	4.07125e-255
SH2D2A	1.82479e-259	-1.09848	0.091	0.276	6.52435e-255
LCK	3.13554e-259	-1.04697	0.268	0.484	1.12108e-254
R3HDM2	4.43698e-259	1.14711	0.275	0.071	1.5864e-254
KANSL1	5.69764e-259	1.10151	0.364	0.141	2.03713e-254
MTRNR2L12	2.11931e-258	-0.893146	0.004	0.111	7.57738e-254
NCALD	3.15209e-258	1.2961	0.243	0.051	1.127e-253
DBI	5.81365e-257	-0.931913	0.29	0.511	2.07861e-252
VAMP2	2.16453e-256	-0.969537	0.227	0.449	7.73906e-252
YWHAZ	5.12657e-256	0.82801	0.654	0.446	1.83295e-251
YME1L1	1.33506e-255	1.18517	0.317	0.106	4.77336e-251
USP47	1.91899e-255	1.11169	0.3	0.089	6.86114e-251
SENP6	1.95011e-255	1.15043	0.264	0.065	6.97241e-251
MAN1A2	2.98327e-254	1.17367	0.251	0.057	1.06664e-249
SNX9	4.3854e-254	1.28824	0.186	0.018	1.56796e-249
RAPGEF1	1.05337e-253	1.14442	0.237	0.048	3.76623e-249
TOP1	1.18794e-253	1.14068	0.34	0.124	4.24735e-249
PRDX5	2.01952e-253	-0.912853	0.177	0.397	7.2206e-249
AC007384.1	3.90973e-253	1.16107	0.172	0.011	1.39788e-248
SSBP2	7.36011e-253	1.20567	0.184	0.017	2.63153e-248
PTBP2	8.92975e-253	1.10495	0.182	0.016	3.19274e-248
ECH1	9.28164e-252	-0.943339	0.118	0.317	3.31856e-247
RCOR1	9.32224e-252	1.09904	0.181	0.016	3.33307e-247
DIPK1A	1.04576e-251	1.18764	0.148	0	3.73901e-247
PCM1	1.18612e-251	1.10797	0.325	0.109	4.24087e-247
SMAD7	1.28024e-251	1.10163	0.214	0.035	4.57735e-247
DDIT3	7.65017e-251	-1.15375	0.072	0.246	2.73524e-246
AC022217.3	1.1166e-250	1.14424	0.149	0.001	3.9923e-246
KLF2	1.19719e-250	-1.20068	0.271	0.491	4.28043e-246
FTO	4.29761e-250	1.13098	0.182	0.017	1.53657e-245
RBM8A	7.87436e-250	-0.924558	0.251	0.475	2.8154e-245
NFATC2	2.5112e-249	1.14247	0.315	0.105	8.97855e-245
KIAA1109	3.89788e-249	1.09963	0.227	0.043	1.39365e-244
LCP2	1.74755e-248	1.12951	0.335	0.123	6.24819e-244
PHF21A	3.60952e-248	1.16222	0.21	0.033	1.29055e-243
IFI6	1.76484e-247	-1.05639	0.069	0.241	6.31e-243
TRAF3	5.96813e-247	1.071	0.186	0.02	2.13385e-242
RHOG	9.11188e-247	-0.934306	0.106	0.297	3.25786e-242
ANKIB1	1.45434e-246	1.15749	0.207	0.033	5.19986e-242
CAP1	3.27201e-246	-0.932203	0.296	0.514	1.16987e-241
STAT5B	3.32847e-246	1.18954	0.22	0.041	1.19006e-241
MIEN1	4.55118e-246	-0.936334	0.075	0.251	1.62723e-241
IGLC1	5.17534e-246	1.11875	0.145	0	1.85039e-241
BORCS5	7.33715e-246	1.19412	0.242	0.055	2.62333e-241
CYTH1	1.09447e-245	1.07843	0.389	0.169	3.91318e-241
PRKCA	1.11545e-245	1.2783	0.207	0.033	3.98818e-241
XKR6	2.94268e-245	1.1021	0.156	0.005	1.05213e-240
AC008875.3	3.18511e-245	1.07335	0.144	0	1.1388e-240
URI1	2.37369e-244	1.11231	0.259	0.066	8.48689e-240
ITGA4	3.30809e-244	1.1439	0.363	0.147	1.18277e-239
RELCH	5.82034e-244	1.03376	0.144	0	2.08101e-239
TBX21	6.26377e-244	-0.967591	0.051	0.207	2.23955e-239
HERC4	7.34676e-244	1.17742	0.255	0.064	2.62676e-239
MIA	8.47356e-244	1.18802	0.144	0	3.02964e-239
MICOS13	3.5731e-243	1.06955	0.143	0	1.27753e-238
PAK2	9.44628e-243	1.07355	0.347	0.135	3.37742e-238
PDS5A	3.95969e-242	1.12499	0.248	0.06	1.41575e-237
CIRBP	4.29506e-242	-0.828432	0.326	0.548	1.53566e-237
DENND4C	5.31834e-242	1.11539	0.189	0.023	1.90152e-237
AGO3	1.51701e-241	1.08634	0.215	0.038	5.42392e-237
DEDD2	5.03005e-241	-0.978909	0.064	0.229	1.79844e-236
PRKDC	9.95424e-241	1.06431	0.255	0.064	3.55904e-236
NRF1	2.44406e-240	1.07439	0.174	0.016	8.73849e-236
ULK4	7.65322e-240	1.13045	0.169	0.013	2.73633e-235
SCAF8	1.43112e-239	1.11187	0.193	0.026	5.11682e-235
JMY	1.47938e-239	1.15931	0.206	0.034	5.28936e-235
IL2RG	2.83786e-239	-0.881724	0.38	0.589	1.01465e-234
KIF2A	3.38892e-239	1.0574	0.325	0.114	1.21167e-234
NDUFA1	7.37043e-239	-0.868021	0.29	0.514	2.63522e-234
REL	1.14074e-238	1.10974	0.466	0.25	4.0786e-234
FNDC3B	1.66104e-238	1.1506	0.247	0.06	5.93889e-234
TRERF1	4.14419e-238	1.11326	0.176	0.018	1.48171e-233
IKZF1	5.59086e-238	1.00921	0.491	0.27	1.99896e-233
SYTL3	1.74695e-237	1.02345	0.439	0.213	6.24604e-233
TTC17	4.86716e-237	1.13989	0.255	0.065	1.74021e-232
NDUFB7	8.74586e-237	-0.90064	0.192	0.405	3.12699e-232
PRKCQ-AS1	2.95326e-236	1.11341	0.139	0	1.05591e-231
FARS2	3.17411e-236	1.09259	0.188	0.024	1.13487e-231
RAP1GDS1	3.18192e-236	1.13125	0.242	0.057	1.13766e-231
CPB2-AS1	4.13933e-236	1.06036	0.141	0.001	1.47998e-231
IFI27	1.23529e-235	-1.17646	0.094	0.274	4.41665e-231
UBE2H	2.09644e-235	1.11035	0.236	0.055	7.4956e-231
BBS9	2.78105e-235	1.11141	0.162	0.011	9.94336e-231
NF1	5.15004e-235	1.10931	0.188	0.025	1.84135e-230
WDR70	9.68333e-235	1.15923	0.213	0.041	3.46218e-230
MAPRE2	1.10255e-234	1.24749	0.314	0.113	3.94205e-230
VPS13D	1.37862e-234	1.0615	0.183	0.022	4.92913e-230
PZP	1.81312e-234	1.1176	0.143	0.002	6.48265e-230
ATG7	2.51681e-234	1.10172	0.184	0.023	8.9986e-230
BPGM	4.87127e-234	-1.02796	0.041	0.184	1.74167e-229
ST8SIA1	2.82748e-233	1.18665	0.144	0.003	1.01094e-228
ATRX	4.17262e-233	0.980002	0.409	0.191	1.49188e-228
RBMS1	4.37847e-233	1.12718	0.359	0.152	1.56548e-228
PPP1R14B	4.89329e-233	1.31023	0.184	0.024	1.74955e-228
SLC4A7	6.29425e-233	1.11944	0.243	0.059	2.25044e-228
FAM13B	8.75964e-233	1.0639	0.198	0.031	3.13192e-228
TRPM7	1.37624e-232	1.04986	0.204	0.034	4.92061e-228
ZNF148	4.871e-232	1.06546	0.278	0.083	1.74158e-227
CUX1	7.49859e-232	1.0754	0.185	0.024	2.68104e-227
ALDOA	8.75183e-232	-0.71671	0.009	0.116	3.12913e-227
PPP3R1	2.5931e-231	1.15349	0.238	0.057	9.27136e-227
PLEK	2.81541e-231	-0.96312	0.159	0.359	1.00662e-226
AL031772.1	5.59993e-231	1.03597	0.137	0	2.0022e-226
TRGC1	9.52337e-231	-1.07688	0.062	0.221	3.40499e-226
NDUFB2	1.4041e-230	-0.813399	0.332	0.549	5.02021e-226
HERPUD1	2.48519e-230	-1.20501	0.165	0.36	8.88555e-226
UVRAG	2.61431e-230	1.10175	0.21	0.039	9.34722e-226
PKN2	3.59926e-230	1.0361	0.229	0.05	1.28688e-225
AAK1	1.75875e-229	1.02141	0.41	0.199	6.28823e-225
NBAS	1.88648e-229	1.02078	0.172	0.017	6.74492e-225
TUT4	3.55427e-229	1.04299	0.3	0.099	1.27079e-224
ELOB	3.84567e-229	-0.793247	0.371	0.583	1.37498e-224
SIK2	4.68623e-229	1.08326	0.155	0.009	1.67551e-224
GALNT1	6.91368e-229	1.18725	0.219	0.046	2.47192e-224
STRBP	2.80478e-228	1.08229	0.154	0.009	1.00282e-223
PRRC2B	3.21413e-228	1.0524	0.218	0.045	1.14918e-223
PHF3	6.60621e-228	1.07514	0.262	0.074	2.36198e-223
RANBP9	1.35873e-227	1.07059	0.198	0.033	4.858e-223
LAIR2	1.8795e-227	-0.800207	0.016	0.132	6.71996e-223
SCMH1	2.52506e-227	1.10205	0.151	0.007	9.02811e-223
IFNG-AS1	4.56583e-227	1.40331	0.147	0.006	1.63247e-222
HIVEP1	8.96143e-227	1.03209	0.145	0.005	3.20407e-222
RUNX2	2.47315e-226	1.09213	0.175	0.02	8.84249e-222
DCXR	4.09944e-226	-0.917679	0.066	0.227	1.46571e-221
HSH2D	4.49819e-226	-0.901092	0.042	0.184	1.60828e-221
MTFR1	9.51482e-226	0.996063	0.149	0.007	3.40193e-221
PSMB8	1.28737e-225	-0.89588	0.225	0.432	4.60287e-221
SMARCC1	1.64128e-225	1.04638	0.237	0.058	5.86822e-221
AC079781.5	1.7907e-225	1.0193	0.133	0	6.40247e-221
STEAP1B	3.66767e-225	0.967142	0.133	0	1.31134e-220
ATAD2B	3.97147e-225	1.04157	0.195	0.032	1.41996e-220
HELZ	4.80739e-225	1.02927	0.303	0.105	1.71883e-220
TET2	5.1705e-225	1.04635	0.175	0.021	1.84866e-220
DENND1A	9.59613e-225	1.05736	0.148	0.007	3.431e-220
C4orf3	3.14573e-224	-0.898022	0.233	0.444	1.12473e-219
LINC02328	4.45239e-224	1.11082	0.157	0.011	1.59191e-219
HAVCR2	6.16045e-224	-1.00103	0.044	0.185	2.20261e-219
PTPN6	6.40223e-224	-1.00418	0.084	0.251	2.28905e-219
CDK2AP2	3.13906e-223	-0.919867	0.102	0.28	1.12234e-218
AL136456.1	3.86076e-223	1.8882	0.132	0	1.38038e-218
ATP5MPL	4.77738e-223	-0.821849	0.274	0.491	1.70811e-218
SLC16A7	8.64405e-223	1.07564	0.23	0.054	3.09059e-218
UBE2L6	9.39096e-223	-0.928526	0.081	0.249	3.35764e-218
TASOR	1.12969e-222	0.970433	0.132	0	4.03908e-218
CKS2	3.60025e-222	-1.06034	0.091	0.261	1.28723e-217
ROCK1	6.66506e-222	1.03939	0.358	0.153	2.38303e-217
BICRAL	8.82881e-222	1.04243	0.177	0.022	3.15665e-217
CCDC18-AS1	9.66235e-222	1.00973	0.131	0	3.45468e-217
ICOS	1.65895e-221	1.4003	0.22	0.051	5.9314e-217
SETX	1.71035e-221	1.01106	0.278	0.088	6.11519e-217
CEBPB	2.0465e-221	-1.17238	0.094	0.264	7.31706e-217
LCP1	4.95895e-221	0.845791	0.65	0.48	1.77302e-216
UBC	6.14816e-221	-0.965571	0.676	0.758	2.19821e-216
AC092821.3	8.25306e-221	0.999907	0.131	0	2.9508e-216
SUPT3H	1.12444e-220	1.14949	0.251	0.071	4.02032e-216
MYO1D	2.56391e-220	1.03409	0.137	0.003	9.167e-216
PSMB3	2.88443e-220	-0.890679	0.19	0.394	1.0313e-215
GBF1	4.42031e-220	1.03052	0.171	0.02	1.58044e-215
ZMYM2	4.88515e-220	1.08204	0.263	0.077	1.74664e-215
DRAP1	6.13824e-220	-0.861474	0.227	0.435	2.19467e-215
ASXL1	1.47694e-219	1.07539	0.238	0.061	5.28065e-215
AREG	1.67686e-219	-1.49586	0.172	0.364	5.99544e-215
ELF2	2.86955e-219	1.06317	0.244	0.065	1.02598e-214
ARHGAP35	5.59706e-219	1.032	0.16	0.014	2.00117e-214
YBX1	8.81808e-219	-0.787067	0.433	0.623	3.15282e-214
FOXJ3	1.36484e-218	1.07464	0.198	0.036	4.87986e-214
PDSS2	2.99336e-218	1.06151	0.165	0.017	1.07024e-213
OSBPL3	4.18618e-218	1.03766	0.195	0.034	1.49673e-213
SEPTIN1	5.10106e-218	0.943387	0.129	0	1.82383e-213
SIGIRR	5.16801e-218	-0.887272	0.115	0.298	1.84777e-213
TBL1X	6.79996e-218	1.05511	0.163	0.016	2.43126e-213
HMGB2	1.27359e-217	-1.02912	0.188	0.383	4.55361e-213
TRIP12	1.28216e-217	1.04167	0.239	0.063	4.58424e-213
SNHG32	1.48702e-217	0.985499	0.129	0	5.3167e-213
AHSA1	4.53948e-217	-0.889173	0.083	0.25	1.62304e-212
CCNH	5.69849e-217	0.937521	0.489	0.278	2.03744e-212
CREB1	9.52672e-217	1.03638	0.243	0.065	3.40618e-212
EFEMP1	1.14675e-216	1.19436	0.137	0.004	4.10009e-212
GIMAP7	1.51476e-216	-0.880568	0.321	0.529	5.41589e-212
NDUFB1	1.62602e-216	-0.835427	0.176	0.378	5.81368e-212
MYO9A	1.97546e-216	1.03625	0.159	0.015	7.06305e-212
SUCLG2	2.27285e-216	1.03793	0.281	0.092	8.12635e-212
PAFAH1B1	3.16007e-216	0.94065	0.342	0.137	1.12985e-211
SLFN5	1.32749e-215	1.05349	0.331	0.134	4.74631e-211
COX6B1	1.66956e-215	-0.757773	0.358	0.564	5.96935e-211
FAM102B	2.72838e-215	1.05736	0.156	0.014	9.75506e-211
RIPOR2	3.12902e-215	1.03633	0.452	0.252	1.11875e-210
PCCA	3.2044e-215	1.0015	0.152	0.011	1.1457e-210
CD99	3.96301e-215	-0.762626	0.412	0.607	1.41693e-210
PRORP	4.44626e-215	0.963203	0.128	0	1.58972e-210
CD52	5.90439e-215	-0.936901	0.654	0.735	2.11106e-210
MAP2K4	6.43533e-215	0.997688	0.159	0.015	2.30089e-210
PRELID1	8.0253e-215	-0.841124	0.226	0.432	2.86937e-210
TPST2	8.25791e-215	-0.908096	0.09	0.258	2.95253e-210
SPAG9	9.44974e-215	1.02446	0.208	0.043	3.37866e-210
WDR1	1.02806e-214	-0.888139	0.116	0.295	3.67571e-210
USP3-AS1	2.76146e-214	0.985938	0.128	0	9.87333e-210
TAGLN2	3.09958e-214	-0.855695	0.244	0.448	1.10822e-209
SBF2	3.14128e-214	1.08201	0.175	0.023	1.12313e-209
R3HDM1	5.37402e-214	1.0428	0.178	0.025	1.92143e-209
KIF13B	5.87244e-214	1.03157	0.17	0.021	2.09963e-209
NDUFB9	1.5087e-213	-0.865006	0.153	0.345	5.39421e-209
OST4	2.79197e-213	-0.697069	0.512	0.69	9.9824e-209
SCLT1	5.06931e-213	1.10422	0.241	0.066	1.81248e-208
AC010609.1	6.05834e-213	1.06435	0.127	0	2.1661e-208
ST6GAL1	7.71461e-213	1.13436	0.209	0.045	2.75828e-208
THADA	8.75795e-213	1.02777	0.164	0.018	3.13132e-208
SMAP2	1.38255e-212	1.01647	0.327	0.128	4.94315e-208
ITK	1.58267e-212	1.14231	0.345	0.148	5.65867e-208
KAT2B	1.59965e-212	1.05356	0.217	0.05	5.71939e-208
COMMD10	6.44316e-212	1.13831	0.253	0.074	2.30369e-207
ABCC1	8.19485e-212	0.955963	0.145	0.009	2.92998e-207
PUM1	2.98188e-211	0.98781	0.232	0.06	1.06614e-206
WDPCP	3.02819e-210	1.04038	0.14	0.007	1.0827e-205
RICTOR	3.68353e-210	1.04087	0.301	0.111	1.31701e-205
MEF2A	5.3448e-210	1.06396	0.191	0.034	1.91098e-205
LCOR	9.88975e-210	1.02209	0.23	0.059	3.53598e-205
PPP1R18	1.5413e-209	-0.868781	0.165	0.358	5.51077e-205
RELL1	2.35596e-209	0.926227	0.139	0.007	8.42351e-205
YES1	3.16583e-209	1.175	0.221	0.054	1.13191e-204
GZMA	3.39249e-209	-0.714877	0.642	0.768	1.21295e-204
UBL3	4.05665e-209	1.02845	0.213	0.048	1.45041e-204
SNHG16	9.39281e-209	0.921895	0.124	0	3.35831e-204
MGP	1.23433e-208	1.5035	0.224	0.058	4.41322e-204
IGHG3	2.42281e-208	1.00543	0.145	0.01	8.66251e-204
ITSN2	3.09244e-208	1.01506	0.322	0.129	1.10567e-203
UBR3	9.35325e-208	0.983646	0.168	0.022	3.34416e-203
TBCK	1.21285e-207	1.00506	0.139	0.007	4.33642e-203
ZFYVE28	1.27655e-207	1.04394	0.229	0.059	4.56419e-203
HSP90AA1	1.82996e-207	-1.08536	0.745	0.786	6.54285e-203
SPATA5	1.93814e-207	1.02299	0.16	0.017	6.92962e-203
PTGER2	3.83984e-207	-0.913052	0.064	0.212	1.3729e-202
SPECC1L	1.02699e-206	0.977857	0.148	0.012	3.67191e-202
NUP153	4.87876e-206	0.989266	0.19	0.035	1.74435e-201
SLC25A5	8.20304e-206	-0.872509	0.208	0.405	2.93292e-201
PGAM1	2.98445e-205	-0.859797	0.116	0.291	1.06706e-200
BANF1	4.80488e-205	-0.87346	0.109	0.281	1.71794e-200
GALM	5.8458e-205	1.12089	0.2	0.042	2.09011e-200
RO60	6.54521e-205	0.891622	0.122	0	2.34017e-200
AC016074.2	6.54521e-205	1.03669	0.122	0	2.34018e-200
FBXO33	1.41028e-204	1.08398	0.19	0.036	5.04231e-200
ARPC1B	2.58563e-204	-0.802124	0.345	0.536	9.24465e-200
SP3	4.52216e-204	1.0002	0.243	0.07	1.61685e-199
SND1	4.64961e-204	1.00603	0.233	0.063	1.66242e-199
PBX3	5.24724e-204	1.0849	0.152	0.015	1.8761e-199
NELL2	7.3298e-204	1.2046	0.154	0.016	2.6207e-199
TMED2	3.54595e-203	-0.885305	0.116	0.289	1.26782e-198
MT2A	4.11272e-203	-1.08605	0.264	0.458	1.47046e-198
PTBP3	4.78044e-203	0.983916	0.269	0.089	1.7092e-198
AC016831.7	5.71184e-203	0.992672	0.18	0.03	2.04221e-198
ASB3	7.2645e-203	0.987774	0.151	0.014	2.59735e-198
ABL1	2.50695e-202	0.995086	0.147	0.012	8.96336e-198
BBX	5.4416e-202	0.936236	0.349	0.151	1.94559e-197
NIN	1.3008e-201	1.04755	0.229	0.062	4.65089e-197
LRCH3	1.59946e-201	0.995696	0.168	0.024	5.71872e-197
UBL5	2.55793e-201	-0.673476	0.428	0.623	9.14564e-197
OIP5-AS1	3.13161e-201	0.889654	0.12	0	1.11968e-196
ZNF10	3.80497e-201	0.984447	0.154	0.016	1.36043e-196
GMDS-DT	5.60681e-201	1.10783	0.146	0.012	2.00466e-196
COX17	5.78243e-201	-0.855402	0.166	0.356	2.06745e-196
SUMO3	7.71959e-201	-0.860252	0.089	0.251	2.76006e-196
TEX14	1.36056e-200	1.18695	0.122	0.001	4.86454e-196
HIVEP3	1.86644e-200	1.07822	0.202	0.045	6.67326e-196
ZNF638	2.37914e-199	0.982207	0.26	0.083	8.50637e-195
RNF181	1.27454e-198	-0.824771	0.09	0.253	4.55701e-194
FBXL20	1.32792e-198	0.978733	0.163	0.022	4.74783e-194
LYAR	1.3883e-198	-0.925803	0.173	0.362	4.96373e-194
POMP	9.1933e-198	-0.826462	0.263	0.464	3.28697e-193
TMEM131	9.49252e-198	0.991498	0.178	0.031	3.39396e-193
NEK1	1.42333e-197	0.99989	0.164	0.023	5.08898e-193
SH3KBP1	3.09256e-197	0.922276	0.434	0.238	1.10571e-192
TM9SF3	1.24144e-196	0.994469	0.25	0.079	4.43864e-192
ASXL2	1.25439e-196	1.00291	0.202	0.046	4.48494e-192
HIST1H1D	1.47403e-196	1.11767	0.174	0.029	5.27026e-192
SMURF1	3.92283e-196	0.957238	0.136	0.009	1.40257e-191
HNRNPC	6.62515e-196	0.772146	0.579	0.391	2.36876e-191
STX17-AS1	8.16876e-196	0.895934	0.118	0	2.92066e-191
TMEM117	1.46873e-195	1.01097	0.131	0.006	5.25129e-191
MCTP2	2.6894e-195	1.19272	0.255	0.084	9.61569e-191
CHD6	3.71009e-195	0.971906	0.212	0.052	1.3265e-190
WWP1	8.00644e-195	0.980821	0.184	0.035	2.86262e-190
SPN	9.04408e-195	-0.910412	0.126	0.297	3.23362e-190
EIF4A2	1.45625e-194	-0.761797	0.36	0.55	5.20667e-190
SLC35D1	1.50927e-194	0.966637	0.146	0.014	5.39623e-190
HP1BP3	1.82276e-194	0.909823	0.352	0.156	6.51709e-190
ZNRF2	2.00484e-194	0.998595	0.161	0.022	7.1681e-190
ANKH	2.09017e-194	0.988332	0.184	0.035	7.47318e-190
ATR	2.48933e-194	1.01182	0.164	0.024	8.90036e-190
PRIM2	2.61294e-194	0.980121	0.15	0.016	9.34231e-190
PIK3CB	2.51669e-193	0.917167	0.136	0.009	8.99816e-189
PLEKHA2	2.76175e-193	1.01922	0.234	0.07	9.87434e-189
PBX4	3.19041e-193	0.949348	0.163	0.023	1.1407e-188
PSMB6	5.44064e-193	-0.843096	0.141	0.318	1.94525e-188
RYBP	5.54444e-193	0.960677	0.197	0.044	1.98236e-188
ST8SIA4	5.70335e-193	1.01642	0.239	0.072	2.03917e-188
LARP4B	7.4093e-193	0.948888	0.16	0.022	2.64912e-188
TRBC1	8.50503e-193	-0.990308	0.305	0.492	3.04089e-188
GLG1	9.25373e-193	0.988268	0.277	0.1	3.30858e-188
SRP14	1.1272e-192	-0.587899	0.565	0.724	4.0302e-188
FXYD5	3.59563e-192	-0.758774	0.325	0.518	1.28558e-187
TSPAN5	4.21641e-192	1.02106	0.19	0.039	1.50753e-187
PLAAT3	4.51427e-192	0.889175	0.115	0	1.61403e-187
THEMIS2	4.55175e-192	-0.808847	0.026	0.139	1.62743e-187
SLMAP	6.26285e-192	0.98356	0.187	0.038	2.23922e-187
RC3H1	8.07241e-192	0.988352	0.208	0.051	2.88621e-187
PLEKHA7	1.0295e-191	0.866255	0.117	0.001	3.68088e-187
A2M	1.06612e-191	1.0472	0.204	0.048	3.8118e-187
FKBP4	1.08992e-191	-0.778514	0.021	0.128	3.89691e-187
LINC00342	1.38666e-191	0.926033	0.136	0.01	4.95788e-187
NEDD8	1.59195e-191	-0.768515	0.277	0.476	5.69187e-187
RNF111	1.84243e-191	0.947317	0.172	0.029	6.58743e-187
SRRM2	2.07609e-191	0.902466	0.394	0.2	7.42284e-187
SUMF1	2.29327e-191	1.09484	0.163	0.024	8.19937e-187
VAV3	3.00957e-191	1.13843	0.211	0.054	1.07604e-186
TRAPPC5	3.58324e-191	0.986656	0.145	0.015	1.28115e-186
CMC1	6.34721e-190	-1.21749	0.274	0.452	2.26938e-185
TANC2	7.9733e-190	0.966315	0.132	0.008	2.85077e-185
CISD3	8.33191e-190	-0.855435	0.082	0.233	2.97899e-185
UST	1.60324e-189	0.913287	0.124	0.005	5.73223e-185
PPP4R3A	2.66347e-189	0.951118	0.246	0.078	9.52298e-185
SEPTIN11	3.48964e-189	0.855773	0.113	0	1.24769e-184
CFH	5.50398e-189	1.00253	0.145	0.015	1.96789e-184
HIST1H1E	9.05723e-189	0.944798	0.143	0.014	3.23832e-184
ITGB7	1.82148e-188	-0.813893	0.057	0.193	6.51252e-184
HSPH1	4.33858e-188	-1.22465	0.209	0.38	1.55122e-183
PSMA4	2.2341e-187	-0.86566	0.166	0.346	7.9878e-183
STK17A	2.26132e-187	0.767049	0.537	0.34	8.08514e-183
GNG11	3.90122e-187	-0.805248	0.021	0.126	1.39484e-182
POLR2G	4.68797e-187	-0.827715	0.099	0.258	1.67614e-182
AHCYL2	9.41292e-187	0.964339	0.128	0.007	3.3655e-182
ATP6V1F	3.42897e-186	-0.761732	0.162	0.346	1.226e-181
NAMPT	6.78118e-186	0.995438	0.309	0.126	2.42454e-181
NDUFS8	7.24373e-186	-0.78461	0.12	0.289	2.58992e-181
SNRPB	8.96839e-186	-0.788277	0.213	0.401	3.20656e-181
MRPL23	2.04696e-185	-0.718205	0.023	0.129	7.31868e-181
TAOK1	3.99055e-185	0.932664	0.204	0.051	1.42678e-180
SEC24B	5.2107e-185	0.907101	0.152	0.02	1.86303e-180
TMCC1	5.87447e-185	0.96535	0.132	0.01	2.10036e-180
MAP4	2.56313e-184	0.969268	0.215	0.059	9.1642e-180
KIAA2026	4.12571e-184	0.982731	0.206	0.053	1.47511e-179
PHC3	5.17435e-184	0.975097	0.217	0.06	1.85004e-179
AGO2	6.58446e-184	0.898109	0.177	0.035	2.35421e-179
RCAN3	7.21092e-184	0.911192	0.217	0.059	2.57819e-179
AL137856.1	1.26995e-183	0.86164	0.11	0	4.54056e-179
FOXO3	1.37691e-183	0.992173	0.177	0.035	4.923e-179
TMED9	1.48864e-183	-0.857823	0.107	0.266	5.32248e-179
ELP4	1.49632e-183	1.0151	0.17	0.031	5.34995e-179
IRF7	3.56526e-183	-0.676118	0.026	0.136	1.27472e-178
SRPK2	4.87518e-183	1.00934	0.322	0.143	1.74307e-178
ERCC5	5.69237e-183	0.883496	0.127	0.008	2.03525e-178
PPP1R15A	1.62237e-182	-1.1671	0.258	0.424	5.80061e-178
RNF169	7.29903e-182	0.943362	0.166	0.03	2.6097e-177
SYNRG	1.67489e-181	0.923006	0.292	0.115	5.98842e-177
CAB39	5.0807e-181	1.02461	0.234	0.074	1.81655e-176
SERPINH1	5.83083e-181	-1.03986	0.015	0.11	2.08476e-176
TNRC6A	7.75321e-181	0.982578	0.218	0.062	2.77208e-176
AHNAK	7.82068e-181	0.896813	0.365	0.181	2.79621e-176
PTEN	1.34711e-180	0.968085	0.211	0.058	4.81646e-176
PSPC1	1.48402e-180	0.905722	0.229	0.069	5.30596e-176
PDE8A	2.04093e-180	0.884401	0.128	0.009	7.29714e-176
UMAD1	2.22571e-180	1.01976	0.175	0.035	7.95781e-176
RPRD2	2.47043e-180	0.976468	0.173	0.034	8.83276e-176
CUTA	3.01443e-180	-0.777272	0.205	0.392	1.07778e-175
INVS	4.46795e-180	1.00366	0.123	0.007	1.59747e-175
TBCB	6.36738e-180	-0.82431	0.127	0.294	2.27659e-175
RB1CC1	7.17584e-180	0.917115	0.225	0.066	2.56565e-175
RFX3-AS1	7.54777e-180	0.892654	0.112	0.002	2.69863e-175
PLXNC1	1.14312e-179	0.85937	0.127	0.009	4.08713e-175
ZC3HAV1	1.53979e-179	0.86147	0.418	0.226	5.50536e-175
MBD2	1.57212e-179	0.903399	0.182	0.04	5.62096e-175
SKI	2.00239e-179	0.908435	0.155	0.024	7.15934e-175
G6PD	2.12539e-179	-0.755785	0.031	0.142	7.59913e-175
PRKY	2.39706e-179	0.858901	0.108	0	8.57046e-175
FAM117B	2.86963e-179	0.987775	0.119	0.005	1.02601e-174
BTAF1	3.71164e-179	0.869624	0.159	0.026	1.32706e-174
TYW1	4.06616e-179	0.895739	0.142	0.017	1.45382e-174
SUCO	4.41527e-179	0.90439	0.172	0.034	1.57864e-174
DOP1A	4.80046e-179	0.832845	0.107	0	1.71636e-174
ANO6	9.28736e-179	0.891602	0.143	0.017	3.3206e-174
UBR2	1.14198e-178	0.930599	0.205	0.054	4.08304e-174
DOCK11	1.33482e-178	0.925016	0.23	0.072	4.7725e-174
DTNB	1.76575e-178	0.91591	0.135	0.013	6.31327e-174
SOD2	4.71046e-178	0.904281	0.246	0.082	1.68418e-173
LMAN2	5.01478e-178	-0.809808	0.123	0.287	1.79298e-173
TAF15	5.954e-178	0.862861	0.273	0.101	2.12879e-173
MRPL18	1.18448e-177	-0.926808	0.107	0.263	4.235e-173
ADRM1	3.30371e-177	-0.771237	0.074	0.217	1.18121e-172
BOD1L1	3.358e-177	0.924445	0.223	0.067	1.20062e-172
DIP2B	1.13063e-176	0.886727	0.14	0.016	4.04246e-172
RB1	1.39641e-176	0.970647	0.219	0.065	4.99272e-172
ADAMTSL4-AS1	1.74719e-176	0.839477	0.106	0	6.24691e-172
C16orf54	3.35737e-176	-0.961485	0.056	0.185	1.20039e-171
OXCT1	4.09127e-176	0.866274	0.159	0.027	1.46279e-171
AC087286.2	6.98674e-176	0.83456	0.106	0	2.49804e-171
CASP1	1.32578e-174	-0.832984	0.082	0.226	4.74021e-170
RAB3GAP1	1.45948e-174	0.881736	0.141	0.017	5.21823e-170
ILRUN	2.22842e-174	0.802959	0.105	0	7.9675e-170
IFI44L	2.74083e-174	-0.685578	0.019	0.117	9.79956e-170
SNRPG	2.95219e-174	-0.761753	0.259	0.447	1.05553e-169
EP300	3.19588e-174	0.868095	0.191	0.047	1.14266e-169
COX8A	3.67404e-174	-0.718513	0.298	0.485	1.31362e-169
CHI3L2	3.99528e-174	-0.615647	0.014	0.106	1.42847e-169
PARK7	5.23527e-174	-0.712621	0.291	0.481	1.87182e-169
DHX9	6.02842e-174	0.9049	0.221	0.068	2.1554e-169
GUK1	7.77292e-174	-0.716872	0.341	0.526	2.77913e-169
ARHGAP10	9.81407e-174	0.983305	0.151	0.023	3.50892e-169
IL6ST	5.85661e-173	0.931086	0.178	0.039	2.09397e-168
TMEM184C	6.58961e-173	0.874992	0.14	0.017	2.35605e-168
S1PR4	6.95021e-173	-0.760721	0.071	0.211	2.48498e-168
EIF3G	7.20919e-173	-0.77633	0.259	0.445	2.57757e-168
EBP	1.69812e-172	-0.763524	0.065	0.201	6.07144e-168
TBC1D2B	4.64188e-172	0.902811	0.151	0.024	1.65966e-167
AL499604.1	5.63187e-172	0.838443	0.103	0	2.01362e-167
NDUFA12	6.57792e-172	-0.822437	0.185	0.362	2.35187e-167
MRPS24	7.08772e-172	0.86523	0.111	0.003	2.53414e-167
LAMTOR5	1.18783e-171	-0.779643	0.165	0.34	4.24698e-167
ARL6IP4	2.72966e-171	-0.726316	0.228	0.416	9.75961e-167
TMEM258	3.79209e-171	-0.693272	0.269	0.461	1.35582e-166
BCAP31	4.70288e-171	-0.800459	0.127	0.289	1.68147e-166
MLLT10	8.43783e-171	0.893328	0.17	0.035	3.01686e-166
IL7R	1.01382e-170	1.04686	0.418	0.23	3.6248e-166
CYB5B	1.77473e-170	-0.807068	0.065	0.199	6.34537e-166
TTC3	1.82081e-170	0.897788	0.277	0.108	6.51013e-166
AL157402.2	1.3676e-169	0.772761	0.103	0.001	4.8897e-165
NEDD9	1.50959e-169	0.903868	0.3	0.128	5.39738e-165
TG	1.61671e-169	0.822245	0.104	0.001	5.78039e-165
CDR2	1.72826e-169	0.928312	0.159	0.03	6.17922e-165
XPO4	2.33408e-169	0.909963	0.144	0.021	8.34528e-165
STK24	4.21014e-169	0.87913	0.195	0.052	1.50529e-164
USP24	5.4937e-169	0.914693	0.177	0.04	1.96422e-164
CENPC	6.59477e-169	0.884022	0.251	0.09	2.35789e-164
TMEM65	1.02748e-168	0.905415	0.138	0.018	3.67365e-164
SPTAN1	1.077e-168	0.922128	0.25	0.091	3.85072e-164
CD53	1.62755e-168	-0.736502	0.385	0.554	5.81915e-164
KLRC1	2.56296e-168	-0.977683	0.054	0.179	9.16362e-164
TECR	2.61016e-168	-0.752397	0.116	0.274	9.33236e-164
AHR	7.6583e-168	0.908136	0.146	0.022	2.73815e-163
SERINC5	1.77864e-167	1.00924	0.171	0.037	6.35935e-163
RAB2A	1.81184e-167	0.874208	0.356	0.177	6.47806e-163
PRKCE	1.9731e-167	0.865415	0.124	0.011	7.05462e-163
FCRL6	2.0734e-167	-0.779573	0.05	0.172	7.41323e-163
WDR26	2.39457e-167	0.903005	0.224	0.072	8.56155e-163
MSL2	2.56392e-167	0.886844	0.179	0.041	9.16703e-163
SUMO1	7.78275e-167	-0.754939	0.186	0.362	2.78264e-162
UBE3C	9.06253e-167	0.881107	0.158	0.03	3.24022e-162
HECTD4	9.09235e-167	0.860689	0.13	0.014	3.25088e-162
SERPINA3	9.82508e-167	0.957156	0.1	0	3.51286e-162
TLK2	1.07506e-166	0.870904	0.147	0.023	3.84377e-162
ADNP	1.42762e-166	0.871837	0.182	0.044	5.1043e-162
COX7B	1.68168e-166	-0.715522	0.301	0.487	6.01269e-162
CTSD	2.2182e-166	-0.753623	0.176	0.351	7.93097e-162
FER	5.22062e-166	0.872285	0.12	0.009	1.86658e-161
EHBP1	9.64033e-166	0.896061	0.136	0.017	3.4468e-161
BTRC	1.20349e-165	0.861431	0.12	0.009	4.30294e-161
ATF7IP2	2.90234e-165	0.910628	0.229	0.075	1.0377e-160
MCPH1	3.37389e-165	0.883364	0.159	0.031	1.2063e-160
ETS1	3.60075e-165	0.755153	0.458	0.27	1.28741e-160
BMPR2	5.0597e-165	0.923009	0.143	0.022	1.80904e-160
SYTL2	1.11259e-164	0.931722	0.178	0.042	3.97796e-160
AL645568.1	1.2348e-164	0.862914	0.13	0.014	4.41489e-160
TRDC	1.43899e-164	-1.03359	0.104	0.254	5.14495e-160
LCORL	1.59632e-164	0.88846	0.148	0.024	5.7075e-160
GHITM	2.26814e-164	-0.810769	0.146	0.308	8.10952e-160
SNX25	2.47089e-164	0.797382	0.113	0.006	8.83443e-160
SUPT4H1	4.51629e-164	-0.762755	0.104	0.253	1.61475e-159
SDF2L1	5.13783e-164	-0.799452	0.09	0.234	1.83698e-159
MACO1	8.88465e-164	0.86229	0.15	0.026	3.17662e-159
SMC5	8.98863e-164	0.880304	0.227	0.074	3.2138e-159
HIF1A	1.6845e-163	0.945808	0.241	0.086	6.02275e-159
AL627171.2	1.96504e-163	0.773946	0.104	0.002	7.0258e-159
CEP128	4.09662e-163	0.85949	0.113	0.006	1.4647e-158
LRCH1	8.44474e-163	0.841658	0.147	0.024	3.01933e-158
CLK1	8.88786e-163	-0.900686	0.276	0.441	3.17776e-158
NNMT	1.19283e-162	1.03436	0.11	0.005	4.26483e-158
CHCHD2	1.7166e-162	-0.59257	0.477	0.638	6.13752e-158
CD320	2.31517e-162	-0.818331	0.05	0.169	8.27765e-158
PPP1R13B	2.33506e-162	0.813668	0.113	0.007	8.34877e-158
RIC1	2.51985e-162	0.851547	0.123	0.012	9.00949e-158
CBFA2T2	3.50943e-162	0.88127	0.16	0.032	1.25476e-157
HNRNPA1	9.27904e-162	-0.603749	0.546	0.673	3.31763e-157
HMBOX1	1.89748e-161	0.834125	0.145	0.023	6.78426e-157
TMOD3	1.92094e-161	0.86184	0.253	0.095	6.86811e-157
PAXX	2.32616e-161	-0.76451	0.186	0.357	8.31696e-157
CD37	1.13647e-160	-0.717115	0.278	0.453	4.06334e-156
ARID5B	1.63228e-160	1.01719	0.306	0.139	5.83607e-156
ADAM8	1.99087e-160	-0.708562	0.038	0.148	7.11815e-156
GABARAP	5.20306e-160	0.952563	0.251	0.097	1.8603e-155
KCMF1	5.48684e-160	0.876764	0.166	0.037	1.96177e-155
PYCARD	6.35511e-160	-0.741793	0.11	0.262	2.27221e-155
JUND	9.30333e-160	0.404512	0.614	0.412	3.32631e-155
RBM33	1.05615e-159	0.862364	0.214	0.068	3.77616e-155
AGFG1	1.53319e-159	0.824588	0.143	0.023	5.48177e-155
CCDC7	1.93577e-159	0.836288	0.116	0.009	6.92115e-155
GZMK	4.15796e-159	0.472071	0.434	0.219	1.48664e-154
MYH9	4.57892e-159	0.783432	0.399	0.223	1.63715e-154
CSNK1G1	5.65599e-159	0.828803	0.13	0.016	2.02224e-154
SUMO2	1.37074e-158	-0.640432	0.399	0.565	4.90096e-154
PTPRM	1.38439e-158	0.889958	0.117	0.01	4.94976e-154
KIAA0825	1.76551e-158	0.930422	0.103	0.003	6.31242e-154
PRKAR2A	3.91934e-158	0.884259	0.189	0.052	1.40132e-153
PREX1	4.08145e-158	0.884607	0.264	0.108	1.45928e-153
RHBDD2	4.47087e-158	-0.711386	0.031	0.134	1.59852e-153
MBP	5.8701e-158	0.857337	0.399	0.227	2.0988e-153
NRIP1	7.35185e-158	0.825599	0.123	0.013	2.62858e-153
FAM168A	9.00392e-158	0.831041	0.113	0.008	3.21926e-153
MCU	9.3854e-158	0.821511	0.113	0.008	3.35565e-153
STXBP2	1.55605e-157	-0.740323	0.045	0.159	5.5635e-153
TMEM135	1.86766e-157	0.848352	0.129	0.016	6.67763e-153
AUP1	5.18707e-157	-0.724995	0.057	0.18	1.85459e-152
BICD1	1.06091e-156	0.840182	0.118	0.01	3.79317e-152
PPP2R2A	1.26645e-156	0.840635	0.235	0.083	4.52808e-152
MOSMO	2.35655e-156	0.838425	0.12	0.012	8.42562e-152
KDM7A	2.40224e-156	0.896873	0.143	0.024	8.58898e-152
MAP2K5	3.2725e-156	0.834344	0.12	0.012	1.17005e-151
POU2F1	3.56162e-156	0.90761	0.148	0.027	1.27342e-151
2023-03-06	4.24274e-156	0.848106	0.241	0.087	1.51695e-151
ADARB1	5.99738e-156	0.799069	0.126	0.015	2.1443e-151
C1orf162	6.83115e-156	-0.738717	0.071	0.202	2.44241e-151
SELL	7.70163e-156	-0.788067	0.063	0.19	2.75364e-151
PHKB	1.0092e-155	0.843805	0.159	0.033	3.6083e-151
CSNK2B	1.23465e-155	-0.703343	0.115	0.266	4.41437e-151
KPNA4	1.61753e-155	0.881554	0.2	0.061	5.78332e-151
CRYBG1	2.35625e-155	0.790896	0.273	0.109	8.42454e-151
AHCTF1	4.56577e-155	0.804204	0.137	0.021	1.63245e-150
LRRC8C	5.51039e-155	0.936377	0.177	0.045	1.97019e-150
SCAF11	6.36213e-155	0.781679	0.412	0.234	2.27472e-150
GOLGA4	1.26989e-154	0.819228	0.324	0.155	4.54035e-150
GNG2	1.38693e-154	0.936635	0.527	0.378	4.95883e-150
MTR	1.55299e-154	0.824985	0.138	0.022	5.55255e-150
NUFIP2	2.26054e-154	0.855505	0.25	0.097	8.08234e-150
PET100	2.4863e-154	-0.697094	0.168	0.335	8.88952e-150
EFR3A	3.84021e-154	0.822713	0.188	0.052	1.37303e-149
MAPKAP1	2.69967e-153	0.827184	0.162	0.036	9.6524e-149
STAU2	2.92491e-153	0.877707	0.182	0.049	1.04577e-148
ACBD6	3.10562e-153	0.938787	0.182	0.05	1.11038e-148
YTHDF3	4.24323e-153	0.858188	0.162	0.036	1.51713e-148
AC018816.1	6.71546e-153	0.769156	0.106	0.006	2.40105e-148
NFE2L3	6.8044e-153	0.862106	0.107	0.007	2.43284e-148
HMGN4	7.95366e-153	0.796705	0.129	0.018	2.84375e-148
HSPA5	1.43367e-152	-0.914035	0.283	0.447	5.12593e-148
PLEKHA5	1.75429e-152	0.852225	0.119	0.012	6.2723e-148
PARP4	1.80892e-152	0.812214	0.161	0.036	6.4676e-148
ANTXR2	1.86171e-152	0.848798	0.138	0.022	6.65635e-148
RBM3	2.42519e-152	-0.728175	0.29	0.457	8.67101e-148
MED14	7.42129e-152	0.778584	0.13	0.019	2.65341e-147
MFSD14A	8.11423e-152	0.825151	0.136	0.022	2.90116e-147
FAAH2	1.0327e-151	1.21574	0.101	0.004	3.69233e-147
COX5B	5.39155e-151	-0.630511	0.318	0.499	1.9277e-146
CD2	8.05566e-151	0.629023	0.57	0.378	2.88022e-146
CNOT4	8.82114e-151	0.833831	0.242	0.091	3.15391e-146
APC	9.40047e-151	0.83126	0.137	0.023	3.36105e-146
HS2ST1	1.01009e-150	0.857799	0.125	0.016	3.61147e-146
GALNT11	1.04167e-150	0.826444	0.163	0.037	3.72438e-146
CAPZB	1.76959e-150	-0.718733	0.329	0.497	6.327e-146
SPSB3	1.78088e-150	-0.742859	0.061	0.183	6.36736e-146
SLC12A2	3.14175e-150	0.859124	0.132	0.02	1.1233e-145
ARHGEF3	3.26482e-150	0.913432	0.296	0.137	1.1673e-145
SMAD3	4.64724e-150	0.787129	0.138	0.023	1.66158e-145
SEL1L3	5.2232e-150	0.805435	0.153	0.032	1.8675e-145
PPP1R12B	5.96371e-150	0.796528	0.118	0.013	2.13226e-145
BRK1	1.27557e-149	-0.680857	0.193	0.362	4.56068e-145
RASGRF2	2.01198e-149	0.822841	0.105	0.006	7.19362e-145
GALNT10	2.0259e-149	0.856122	0.16	0.037	7.24339e-145
EIF1	2.92986e-149	-0.377714	0.902	0.929	1.04754e-144
LPAR6	5.32668e-149	-0.860895	0.063	0.183	1.9045e-144
FBXW11	7.4582e-149	0.852939	0.153	0.032	2.6666e-144
FAM120B	8.13718e-149	0.818597	0.121	0.015	2.90937e-144
NLK	2.27349e-148	0.777588	0.109	0.009	8.12864e-144
TSC22D4	3.95652e-148	-0.707864	0.071	0.198	1.41461e-143
MIER1	8.57635e-148	0.800002	0.292	0.132	3.06639e-143
EXOC2	1.26258e-147	0.817024	0.158	0.036	4.51423e-143
ITGA1	1.41301e-147	0.878285	0.12	0.014	5.05207e-143
ZNF33A	2.55403e-147	0.856559	0.168	0.043	9.13168e-143
TRRAP	2.56833e-147	0.766042	0.13	0.02	9.18281e-143
FOCAD	3.49568e-147	0.759817	0.104	0.006	1.24984e-142
TAOK3	3.57513e-147	0.850437	0.353	0.189	1.27825e-142
SFT2D1	4.32439e-147	-0.750115	0.118	0.264	1.54614e-142
LUC7L2	5.10374e-147	0.785541	0.272	0.114	1.82479e-142
OTUB1	7.12097e-147	-0.714167	0.063	0.184	2.54603e-142
EHMT1	8.06974e-147	0.822252	0.183	0.052	2.88526e-142
NFKBIZ	1.18399e-146	0.838694	0.287	0.129	4.23325e-142
VASP	1.25156e-146	-0.714408	0.107	0.249	4.47484e-142
RNF5	1.4402e-146	-0.675715	0.043	0.15	5.14929e-142
ACADVL	4.20154e-146	-0.774081	0.059	0.176	1.50222e-141
PHIP	4.52791e-146	0.883113	0.266	0.114	1.61891e-141
MICU2	5.24029e-146	0.875869	0.23	0.085	1.87361e-141
DDX3X	6.22937e-146	0.771201	0.38	0.209	2.22725e-141
SCAND1	6.68567e-146	-0.703824	0.137	0.29	2.39039e-141
SLC25A6	1.13797e-145	-0.741359	0.365	0.525	4.06868e-141
RAD50	2.11826e-145	0.732492	0.103	0.007	7.57364e-141
IFNG	3.21655e-145	-1.2884	0.163	0.313	1.15005e-140
HNRNPLL	3.92352e-145	0.940106	0.163	0.04	1.40282e-140
HNRNPD	7.66323e-145	0.808254	0.307	0.148	2.73991e-140
NLRP1	8.0458e-145	0.850133	0.199	0.064	2.87669e-140
ZNF827	9.65662e-145	0.794747	0.11	0.01	3.45263e-140
MARK3	2.12115e-144	0.845764	0.228	0.085	7.58396e-140
CRIM1	2.27244e-144	0.85355	0.132	0.022	8.12489e-140
JCHAIN	2.95888e-144	0.754959	0.111	0.011	1.05792e-139
STT3B	3.395e-144	0.82373	0.262	0.111	1.21385e-139
ZNF331	4.08812e-144	0.658456	0.496	0.314	1.46167e-139
GATAD2A	4.1142e-144	0.827905	0.2	0.065	1.47099e-139
TAP1	5.69763e-144	-0.750644	0.1	0.237	2.03713e-139
UBE3A	9.52246e-144	0.846225	0.204	0.068	3.40466e-139
MAD2L2	1.66721e-143	-0.614265	0.032	0.13	5.96093e-139
KIAA0232	2.14196e-143	0.803754	0.15	0.033	7.65837e-139
ATP6V1G1	2.59293e-143	-0.68049	0.301	0.472	9.27078e-139
AEBP2	3.10624e-143	0.841661	0.162	0.04	1.1106e-138
CYTH3	6.99959e-143	0.781547	0.11	0.011	2.50263e-138
SLC39A11	7.05508e-143	0.761551	0.114	0.013	2.52247e-138
LINC02384	8.39032e-143	-0.560443	0.024	0.115	2.99987e-138
SHKBP1	8.72616e-143	-0.62962	0.034	0.132	3.11995e-138
NOSIP	8.8236e-143	-0.762485	0.102	0.239	3.15479e-138
AC118549.1	1.21947e-142	0.796522	0.145	0.029	4.36009e-138
ECPAS	1.41132e-142	0.762814	0.121	0.016	5.04602e-138
SELENOT	1.69485e-142	-0.730515	0.172	0.329	6.05976e-138
NDUFS7	2.23481e-142	-0.684608	0.101	0.24	7.99036e-138
ZZEF1	2.59905e-142	0.758583	0.143	0.029	9.29264e-138
IDH3B	5.16771e-142	-0.687751	0.049	0.159	1.84766e-137
UBE2F	7.03285e-142	-0.668239	0.067	0.189	2.51453e-137
LAMTOR4	7.61928e-142	-0.656542	0.262	0.434	2.7242e-137
CYBC1	8.781e-142	-0.618094	0.051	0.163	3.13956e-137
GPATCH8	9.914e-142	0.812037	0.262	0.109	3.54465e-137
COX4I1	1.08284e-141	-0.516953	0.569	0.706	3.87159e-137
CD164	1.2088e-141	-0.736571	0.235	0.399	4.32193e-137
SCP2	1.29351e-141	-0.723745	0.178	0.336	4.62483e-137
TTC39B	1.30353e-141	0.821384	0.146	0.031	4.66065e-137
MYO9B	1.61247e-141	0.812607	0.196	0.063	5.76523e-137
PDS5B	1.73214e-141	0.820078	0.193	0.06	6.19308e-137
SLC4A4	2.29038e-141	0.809276	0.109	0.011	8.18901e-137
PTPN1	2.61133e-141	0.838659	0.206	0.071	9.33655e-137
IFI27L2	3.22996e-141	-0.678886	0.153	0.309	1.15484e-136
CBL	3.33537e-141	0.79705	0.136	0.025	1.19253e-136
AC006369.1	3.52105e-141	0.768654	0.131	0.022	1.25892e-136
MALT1	8.32499e-141	0.817953	0.177	0.051	2.97652e-136
HDAC4	8.44803e-141	0.753753	0.115	0.014	3.02051e-136
LMBRD1	1.17801e-140	0.844609	0.199	0.065	4.21185e-136
EZH2	1.44457e-140	0.797015	0.137	0.026	5.1649e-136
TRIM24	1.82248e-140	0.792584	0.12	0.017	6.51611e-136
TMBIM6	1.83872e-140	-0.653498	0.359	0.523	6.57417e-136
G3BP2	2.91966e-140	0.783464	0.328	0.166	1.0439e-135
COX6C	4.49344e-140	-0.583701	0.446	0.604	1.60658e-135
RIPK1	4.73709e-140	0.751577	0.134	0.024	1.6937e-135
FBXW5	1.01813e-139	-0.687124	0.06	0.176	3.64024e-135
CDC73	1.26532e-139	0.789946	0.214	0.076	4.52402e-135
SNRK	1.85617e-139	0.839983	0.23	0.089	6.63656e-135
USP32	3.32645e-139	0.77569	0.115	0.014	1.18934e-134
PSENEN	5.34799e-139	-0.662023	0.064	0.183	1.91212e-134
RPTOR	5.77378e-139	0.742912	0.12	0.017	2.06436e-134
GNB2	6.07606e-139	-0.682973	0.104	0.241	2.17243e-134
SMAP1	6.58922e-139	0.819522	0.248	0.103	2.35591e-134
CCDC28B	8.73997e-139	-0.54174	0.018	0.1	3.12489e-134
MAP3K4	1.26638e-138	0.779998	0.132	0.024	4.52781e-134
OSBPL9	1.76495e-138	0.806715	0.163	0.042	6.3104e-134
PPP1R12A	1.84948e-138	0.760356	0.385	0.219	6.61264e-134
SNX6	2.16625e-138	0.797044	0.307	0.151	7.7452e-134
PIK3C2A	4.06604e-138	0.805175	0.142	0.03	1.45377e-133
HLCS	4.35346e-138	0.763477	0.105	0.009	1.55653e-133
IL12RB2	5.23589e-138	0.950279	0.101	0.008	1.87204e-133
POLR2J3	5.25061e-138	0.7519	0.121	0.018	1.8773e-133
HELB	5.81507e-138	0.810362	0.182	0.055	2.07912e-133
DIAPH1	6.42702e-138	0.773776	0.305	0.149	2.29792e-133
TRAC	1.46007e-137	-1.21906	0.382	0.485	5.22034e-133
PCGF5	2.45681e-137	0.838065	0.236	0.095	8.78406e-133
ATP5F1A	4.37788e-137	-0.760236	0.159	0.307	1.56527e-132
RELB	5.64089e-137	0.796066	0.153	0.037	2.01684e-132
ARHGEF1	5.79406e-137	-0.707005	0.173	0.327	2.07161e-132
TAF3	7.39059e-137	0.844131	0.197	0.066	2.64243e-132
NAP1L1	9.66086e-137	0.710559	0.454	0.288	3.45414e-132
PDZD8	1.04958e-136	0.756275	0.137	0.027	3.75266e-132
OPA1	1.11966e-136	0.77315	0.143	0.031	4.00324e-132
KDM5A	1.4544e-136	0.796816	0.256	0.109	5.20006e-132
TVP23C	1.54034e-136	0.74656	0.102	0.009	5.50733e-132
INTS6	1.67627e-136	0.916411	0.265	0.118	5.99332e-132
PRSS23	2.35828e-136	-0.566981	0.025	0.113	8.43179e-132
DBNL	2.68675e-136	-0.669272	0.074	0.197	9.6062e-132
FKBP1A	3.02303e-136	-0.676175	0.143	0.293	1.08086e-131
RABEP1	4.20857e-136	0.836827	0.193	0.064	1.50473e-131
TINF2	5.28674e-136	-0.63795	0.041	0.142	1.89022e-131
CD2AP	9.50312e-136	0.800823	0.145	0.033	3.39775e-131
CEP192	1.01547e-135	0.731135	0.109	0.012	3.63069e-131
STRN	1.78481e-135	0.766225	0.134	0.026	6.38141e-131
IER3	2.118e-135	0.939764	0.166	0.046	7.57268e-131
ATF3	4.86521e-135	-1.04062	0.109	0.239	1.73951e-130
CCDC85B	6.68074e-135	-0.710027	0.192	0.347	2.38863e-130
FUBP1	6.89152e-135	0.795858	0.249	0.105	2.464e-130
POLR2A	7.16594e-135	0.901152	0.227	0.091	2.56211e-130
TUBA4A	8.97451e-135	-0.910158	0.214	0.366	3.20875e-130
PLEKHF1	9.90099e-135	-0.703707	0.045	0.148	3.54e-130
RAN	1.36706e-134	-0.669909	0.254	0.417	4.88777e-130
NR1D2	1.63024e-134	0.767273	0.159	0.041	5.82878e-130
SUSD6	2.40272e-134	0.778003	0.162	0.043	8.59069e-130
NDUFA6	3.11882e-134	-0.707595	0.141	0.286	1.1151e-129
USP12	4.79501e-134	0.720398	0.129	0.023	1.71441e-129
MCM9	4.88842e-134	0.78493	0.114	0.016	1.74781e-129
POLR2E	5.44657e-134	-0.697313	0.07	0.188	1.94737e-129
YLPM1	6.45074e-134	0.744717	0.134	0.026	2.3064e-129
SPARCL1	6.51224e-134	-0.758531	0.019	0.1	2.32838e-129
AC243829.1	6.83256e-134	0.748037	0.1	0.008	2.44291e-129
RHOF	7.04698e-134	-0.64551	0.112	0.249	2.51958e-129
COA1	7.14969e-134	0.81059	0.22	0.083	2.5563e-129
2023-03-07	1.01122e-133	0.778558	0.224	0.085	3.61552e-129
GOLGB1	1.18563e-133	0.79658	0.246	0.103	4.23909e-129
CUL1	1.30187e-133	0.783147	0.164	0.045	4.65471e-129
USP37	1.52063e-133	0.723113	0.117	0.017	5.43688e-129
BAG3	1.64417e-133	-0.905356	0.037	0.133	5.87855e-129
SHISA5	2.34842e-133	-0.67259	0.098	0.23	8.39655e-129
UBAP1	3.09179e-133	0.774615	0.167	0.047	1.10544e-128
STIP1	3.11729e-133	-0.693838	0.07	0.187	1.11455e-128
AP2M1	3.28789e-133	-0.70359	0.112	0.248	1.17555e-128
POLR2K	6.52977e-133	-0.661848	0.132	0.276	2.33465e-128
MFSD4B	1.10863e-132	0.71664	0.106	0.011	3.9638e-128
TSPYL2	2.23451e-132	-0.914097	0.143	0.282	7.98928e-128
KIAA1328	2.60357e-132	0.815223	0.124	0.022	9.3088e-128
TP53BP2	4.18453e-132	0.707707	0.122	0.02	1.49614e-127
STK10	4.32341e-132	0.77399	0.323	0.169	1.54579e-127
STRN3	8.23311e-132	0.751932	0.146	0.034	2.94367e-127
WWP2	9.99156e-132	0.776427	0.14	0.031	3.57238e-127
OGDH	1.07488e-131	0.75005	0.146	0.034	3.84311e-127
CLYBL	2.55969e-131	0.778252	0.112	0.015	9.1519e-127
CMSS1	2.61914e-131	0.878669	0.156	0.041	9.36449e-127
PSMB1	7.75705e-131	-0.645882	0.234	0.395	2.77346e-126
NLRC3	9.7146e-131	0.763939	0.152	0.038	3.47336e-126
TUFM	9.71463e-131	-0.618509	0.093	0.222	3.47337e-126
SPAG7	1.24074e-130	-0.703879	0.065	0.178	4.43614e-126
MIF	2.26665e-130	0.747041	0.568	0.412	8.10418e-126
ARMH3	2.74732e-130	0.756191	0.123	0.021	9.82276e-126
LAMTOR1	4.04721e-130	-0.669762	0.091	0.217	1.44704e-125
ZFP36	4.20791e-130	-0.692729	0.427	0.576	1.50449e-125
TENT2	4.35639e-130	0.805213	0.205	0.075	1.55758e-125
INO80D	6.95386e-130	0.735761	0.157	0.041	2.48628e-125
MFSD6	8.09846e-130	0.772456	0.129	0.025	2.89552e-125
CHCHD3	2.17171e-129	0.813802	0.199	0.071	7.76474e-125
CASC4	2.63767e-129	0.812215	0.166	0.048	9.43074e-125
TMEM245	4.15558e-129	0.75606	0.128	0.025	1.48578e-124
RHOT2	5.10417e-129	-0.640126	0.026	0.111	1.82494e-124
NCL	6.44666e-129	0.675604	0.502	0.346	2.30494e-124
ENO1	1.00022e-128	-0.629435	0.313	0.471	3.57618e-124
DGKH	1.05434e-128	0.728793	0.103	0.011	3.76968e-124
EMC4	1.29693e-128	-0.660199	0.069	0.184	4.63706e-124
KBTBD2	1.88586e-128	0.74091	0.15	0.039	6.74269e-124
PXN	2.43584e-128	-0.606975	0.051	0.156	8.70911e-124
IFI35	2.62794e-128	-0.59175	0.048	0.151	9.39595e-124
ERCC6L2	2.69273e-128	0.7581	0.121	0.021	9.62758e-124
MNAT1	3.41087e-128	0.81899	0.185	0.062	1.21952e-123
RFFL	3.44365e-128	0.766926	0.145	0.035	1.23124e-123
RPAP2	4.09702e-128	0.758277	0.149	0.037	1.46485e-123
DPP4	6.39123e-128	0.71879	0.127	0.024	2.28512e-123
CD83	7.63635e-128	0.886245	0.166	0.049	2.7303e-123
CDK8	9.69628e-128	0.749163	0.107	0.014	3.46681e-123
KLF13	9.69642e-128	0.779639	0.192	0.067	3.46686e-123
DYNLL1	1.19576e-127	-0.68712	0.341	0.495	4.27532e-123
CSNK1G3	1.25451e-127	0.763803	0.152	0.04	4.48538e-123
RNF126	1.58449e-127	-0.625393	0.067	0.181	5.66518e-123
ZMYND11	2.20917e-127	0.788021	0.16	0.045	7.89868e-123
REPS1	2.56656e-127	0.720715	0.121	0.022	9.17648e-123
PHACTR4	3.18703e-127	0.80793	0.151	0.039	1.13949e-122
UBASH3B	4.20378e-127	0.770905	0.106	0.014	1.50302e-122
AFF4	4.46522e-127	0.819428	0.216	0.085	1.59649e-122
ANKRD13C	4.48876e-127	0.742766	0.137	0.031	1.60491e-122
PDLIM2	5.17695e-127	-0.686965	0.085	0.207	1.85097e-122
SLC20A2	6.31505e-127	0.764964	0.128	0.026	2.25788e-122
CNBP	6.47254e-127	-0.682179	0.309	0.464	2.31419e-122
MANF	7.35119e-127	-0.676164	0.113	0.245	2.62835e-122
PCAT1	1.10856e-126	0.869582	0.1	0.01	3.96356e-122
ARHGEF7	1.11277e-126	0.729017	0.142	0.034	3.9786e-122
TFCP2	1.12337e-126	0.755334	0.116	0.019	4.01651e-122
STAT3	1.14821e-126	0.805796	0.349	0.197	4.10529e-122
ATP5PO	1.22172e-126	-0.651327	0.202	0.357	4.36812e-122
CRIP1	1.74436e-126	0.721275	0.539	0.383	6.23678e-122
ARPC4	2.12038e-126	-0.690051	0.17	0.316	7.5812e-122
ANKRD28	2.97127e-126	0.737614	0.212	0.079	1.06235e-121
INPP4A	3.30384e-126	0.770051	0.238	0.101	1.18125e-121
PDE4A	4.8638e-126	0.817165	0.149	0.039	1.739e-121
RSF1	6.1002e-126	0.751029	0.29	0.143	2.18107e-121
ADAM19	1.01442e-125	0.758079	0.112	0.017	3.62697e-121
GRK5	1.11534e-125	0.774332	0.13	0.027	3.98779e-121
SMG1	1.83111e-125	0.778233	0.226	0.093	6.54693e-121
RAB21	3.15233e-125	0.760743	0.183	0.062	1.12708e-120
PSAP	3.50481e-125	-0.696442	0.197	0.35	1.25311e-120
RBL2	8.84977e-125	0.746598	0.292	0.144	3.16415e-120
MGA	8.96986e-125	0.719469	0.131	0.028	3.20708e-120
PPP4R3B	9.63327e-125	0.730215	0.207	0.078	3.44428e-120
LNPEP	9.91654e-125	0.772538	0.254	0.116	3.54556e-120
SETD5	1.99303e-124	0.769592	0.196	0.07	7.12588e-120
TULP4	2.68607e-124	0.70695	0.134	0.03	9.60378e-120
HDDC2	3.00252e-124	-0.633706	0.076	0.192	1.07352e-119
UBE2K	3.94016e-124	0.792343	0.232	0.098	1.40877e-119
FAM102A	5.12505e-124	0.722819	0.12	0.022	1.83241e-119
IGF2R	5.18944e-124	0.771891	0.174	0.056	1.85543e-119
APOBEC3C	6.11063e-124	-0.790672	0.126	0.257	2.18479e-119
PPP2R5C	9.13588e-124	0.567267	0.602	0.451	3.26644e-119
SESN3	1.41132e-123	0.831135	0.11	0.017	5.04602e-119
TXLNG	1.49727e-123	0.71784	0.12	0.022	5.35333e-119
FABP5	1.53653e-123	-0.840623	0.11	0.236	5.4937e-119
FXR1	1.9892e-123	0.779794	0.216	0.087	7.11217e-119
MAGED1	2.06037e-123	0.783018	0.116	0.02	7.36666e-119
ATF6B	2.10269e-123	-0.649923	0.047	0.145	7.51794e-119
SSR2	2.36756e-123	-0.591298	0.306	0.464	8.46498e-119
WARS2	5.05384e-123	0.672539	0.105	0.014	1.80695e-118
BTBD7	5.62025e-123	0.770665	0.129	0.028	2.00946e-118
CIB1	9.38846e-123	-0.596122	0.284	0.445	3.35675e-118
ATXN7L1	1.47701e-122	0.827762	0.111	0.018	5.28089e-118
ATP6V0B	1.99111e-122	-0.658404	0.119	0.252	7.11901e-118
TUBB	2.18623e-122	-0.669003	0.129	0.264	7.81664e-118
PRMT1	2.66521e-122	-0.683968	0.071	0.183	9.5292e-118
AGPAT3	3.26624e-122	0.677505	0.1	0.012	1.16781e-117
CD28	3.47097e-122	0.760227	0.167	0.051	1.24101e-117
PI4KA	3.79626e-122	0.736414	0.135	0.032	1.35731e-117
H2AFZ	3.91696e-122	-0.659617	0.297	0.455	1.40047e-117
SMARCA5	4.12015e-122	0.741501	0.244	0.107	1.47312e-117
RSRC1	4.5675e-122	0.792376	0.216	0.086	1.63306e-117
LRIG1	4.72383e-122	0.691131	0.104	0.014	1.68896e-117
USP36	5.14915e-122	0.749539	0.213	0.084	1.84103e-117
ITM2C	5.55898e-122	0.741838	0.141	0.035	1.98756e-117
ADRB2	6.4495e-122	-0.672665	0.036	0.126	2.30595e-117
GIGYF2	7.51647e-122	0.732698	0.15	0.041	2.68744e-117
R3HCC1L	8.2663e-122	0.717099	0.128	0.027	2.95553e-117
MDN1	1.06831e-121	0.672098	0.101	0.013	3.81962e-117
ARRB2	1.43523e-121	-0.674121	0.092	0.213	5.13153e-117
ZNF428	2.32516e-121	-0.630822	0.071	0.184	8.31338e-117
APMAP	2.43897e-121	-0.728021	0.153	0.291	8.72031e-117
VPS53	3.19266e-121	0.709316	0.128	0.028	1.1415e-116
PPP1R10	3.41806e-121	0.751115	0.22	0.089	1.22209e-116
TNKS2	4.12124e-121	0.724151	0.162	0.049	1.47351e-116
LITAF	4.25925e-121	-0.648932	0.316	0.472	1.52285e-116
PTMA	4.79503e-121	-0.275482	0.952	0.967	1.71441e-116
SF3A2	5.74383e-121	-0.515129	0.025	0.106	2.05365e-116
HIPK3	7.60097e-121	0.691522	0.141	0.035	2.71765e-116
KDM2B	7.89656e-121	0.742566	0.143	0.037	2.82334e-116
STAU1	9.216e-121	0.728977	0.21	0.082	3.29509e-116
RUNX3	1.03787e-120	0.690712	0.384	0.231	3.71081e-116
VAMP5	1.39161e-120	-0.631812	0.137	0.276	4.97556e-116
ATP5MD	1.43869e-120	-0.625194	0.298	0.458	5.14389e-116
ARF1	1.53077e-120	-0.637472	0.219	0.369	5.47313e-116
SLCO3A1	2.28952e-120	0.768161	0.15	0.041	8.18597e-116
LIMS1	2.37502e-120	0.753406	0.179	0.061	8.49166e-116
SRGN	3.55762e-120	-0.469317	0.787	0.845	1.27199e-115
AIP	5.0873e-120	-0.664367	0.105	0.231	1.81891e-115
NT5C2	5.10305e-120	0.748297	0.134	0.032	1.82455e-115
CITED2	7.68055e-120	-0.981608	0.132	0.261	2.7461e-115
DMTF1	9.25262e-120	0.734058	0.149	0.041	3.30818e-115
DMXL1	9.92394e-120	0.697569	0.126	0.027	3.54821e-115
PIK3CD	1.05264e-119	0.805528	0.183	0.064	3.76363e-115
TBC1D15	1.39891e-119	0.721105	0.163	0.05	5.00166e-115
IQGAP1	1.7262e-119	0.707299	0.396	0.244	6.17187e-115
RAB5C	1.84701e-119	-0.638922	0.097	0.219	6.6038e-115
VPS13A	2.31182e-119	0.708365	0.157	0.046	8.26568e-115
ROCK2	4.33587e-119	0.709684	0.115	0.021	1.55025e-114
APRT	4.63033e-119	-0.623684	0.341	0.492	1.65553e-114
SPEN	1.63444e-118	0.701008	0.152	0.043	5.84378e-114
CREBRF	2.69978e-118	0.755763	0.205	0.08	9.6528e-114
VPS8	2.85663e-118	0.705974	0.133	0.031	1.02136e-113
ARHGAP18	3.08522e-118	0.767863	0.153	0.045	1.10309e-113
TCEAL8	3.17644e-118	-0.59535	0.052	0.152	1.13571e-113
ZNF217	3.27152e-118	0.733953	0.142	0.038	1.1697e-113
TRABD	4.92191e-118	-0.589243	0.068	0.177	1.75978e-113
NACA	6.23499e-118	0.49352	0.841	0.744	2.22926e-113
VPS54	1.09644e-117	0.682875	0.1	0.013	3.92022e-113
ABHD18	1.65225e-117	0.706759	0.114	0.021	5.90746e-113
BAZ2B	1.95541e-117	0.725702	0.144	0.039	6.99136e-113
RIF1	2.12519e-117	0.715601	0.169	0.055	7.5984e-113
ATE1	2.26249e-117	0.731197	0.131	0.031	8.08929e-113
TMEM173	2.56158e-117	-0.648817	0.056	0.157	9.15868e-113
MT1X	3.74227e-117	-0.825872	0.099	0.22	1.33801e-112
PKM	4.21274e-117	-0.673732	0.171	0.313	1.50622e-112
SREBF2	6.69325e-117	0.731527	0.121	0.025	2.3931e-112
SAP18	7.74836e-117	-0.578381	0.316	0.473	2.77035e-112
NPRL2	7.9328e-117	-0.521903	0.024	0.101	2.83629e-112
SLK	8.05987e-117	0.711144	0.145	0.04	2.88173e-112
PBRM1	1.07624e-116	0.715716	0.209	0.083	3.84799e-112
PSMB2	1.8779e-116	-0.614701	0.105	0.229	6.71426e-112
ABI1	2.04371e-116	0.744601	0.266	0.129	7.30707e-112
NR2C2	2.06081e-116	0.705655	0.123	0.026	7.36823e-112
ZNF652	3.07373e-116	0.739353	0.161	0.05	1.09898e-111
DIS3L2	3.51992e-116	0.737619	0.138	0.036	1.25851e-111
BRD1	4.14441e-116	0.6373	0.122	0.025	1.48179e-111
XRRA1	4.21453e-116	0.664661	0.102	0.015	1.50686e-111
GSN	1.00459e-115	-0.612878	0.028	0.108	3.59183e-111
ARRDC1	1.17933e-115	-0.564705	0.028	0.109	4.21657e-111
AC093010.2	1.87317e-115	0.750094	0.112	0.02	6.69735e-111
LPIN2	2.27961e-115	0.745547	0.225	0.097	8.15053e-111
HECTD1	2.41794e-115	0.763647	0.186	0.069	8.6451e-111
CD79B	2.56939e-115	-0.636354	0.031	0.113	9.18659e-111
PTPRA	2.70908e-115	0.749066	0.243	0.111	9.68606e-111
AP1G1	2.72697e-115	0.675179	0.143	0.039	9.75002e-111
ABCB1	2.88795e-115	0.717661	0.129	0.03	1.03256e-110
SNRPN	4.04616e-115	-0.628779	0.114	0.241	1.44666e-110
RAD23A	5.19482e-115	-0.650978	0.117	0.243	1.85736e-110
DCTN4	8.4434e-115	0.708322	0.12	0.026	3.01885e-110
SEC61G	9.24884e-115	-0.590023	0.271	0.425	3.30683e-110
FAM117A	9.96133e-115	0.708026	0.142	0.039	3.56157e-110
SRI	1.71009e-114	-0.676128	0.162	0.3	6.11426e-110
ATF6	1.77049e-114	0.744316	0.154	0.047	6.33022e-110
GTF2I	2.14555e-114	0.728616	0.209	0.085	7.6712e-110
BUB3	2.39588e-114	-0.73813	0.162	0.295	8.56622e-110
RANBP1	2.64919e-114	-0.701776	0.133	0.262	9.47191e-110
ATP1B3	3.09113e-114	0.964549	0.364	0.227	1.1052e-109
TCIRG1	3.37176e-114	-0.567345	0.036	0.123	1.20554e-109
MAP4K5	4.31738e-114	0.701808	0.139	0.037	1.54364e-109
SNRPD2	5.55538e-114	-0.590414	0.385	0.532	1.98627e-109
DDX6	8.26067e-114	0.647794	0.345	0.196	2.95352e-109
SPTBN1	8.39003e-114	0.691732	0.156	0.048	2.99977e-109
PIN1	8.41754e-114	-0.653203	0.095	0.213	3.00961e-109
RABGAP1	8.59929e-114	0.692474	0.113	0.022	3.07459e-109
FLI1	2.16205e-113	0.740974	0.236	0.107	7.73019e-109
TRANK1	3.1001e-113	0.7406	0.129	0.032	1.10841e-108
CHIC2	3.63807e-113	0.709534	0.238	0.107	1.30075e-108
RPA2	4.91803e-113	-0.610194	0.09	0.205	1.75839e-108
ADA	5.00144e-113	-0.559367	0.036	0.122	1.78821e-108
ZMYM4	5.55647e-113	0.670104	0.107	0.019	1.98666e-108
DENND2D	6.29594e-113	-0.646907	0.099	0.218	2.25105e-108
TENT5C	7.69098e-113	0.691296	0.315	0.172	2.74983e-108
SENP5	8.43615e-113	0.674597	0.163	0.053	3.01626e-108
MAP3K1	9.77278e-113	0.681639	0.132	0.032	3.49416e-108
MYDGF	1.3095e-112	-0.624628	0.119	0.245	4.682e-108
OXSR1	1.87272e-112	0.692685	0.145	0.041	6.69573e-108
RBM42	1.91294e-112	-0.556358	0.039	0.127	6.83953e-108
KIF21A	1.99205e-112	0.727628	0.149	0.045	7.12236e-108
TCF20	2.02032e-112	0.661715	0.11	0.02	7.22345e-108
CD63	3.39777e-112	-0.547336	0.368	0.522	1.21484e-107
ATP5F1D	3.56052e-112	-0.589641	0.277	0.429	1.27303e-107
TIMM13	4.15458e-112	-0.629734	0.062	0.164	1.48543e-107
CNST	5.88934e-112	0.71427	0.134	0.034	2.10567e-107
APH1A	6.39804e-112	-0.574591	0.056	0.155	2.28755e-107
ARHGAP25	1.21054e-111	0.812809	0.255	0.125	4.32818e-107
NFATC3	1.21464e-111	0.760045	0.258	0.127	4.34282e-107
ROMO1	1.34092e-111	-0.622254	0.165	0.304	4.79433e-107
DCAF6	2.59905e-111	0.669858	0.121	0.027	9.29263e-107
ZBTB38	2.90406e-111	0.747475	0.187	0.07	1.03832e-106
MDH2	3.95533e-111	-0.597705	0.11	0.233	1.41419e-106
HERC3	4.86346e-111	0.715173	0.121	0.028	1.73888e-106
EIF3I	4.99576e-111	-0.60982	0.122	0.248	1.78619e-106
GPR132	5.11006e-111	0.725008	0.133	0.035	1.82705e-106
ELK3	5.51645e-111	0.660028	0.137	0.036	1.97235e-106
GGA2	5.86177e-111	0.735368	0.165	0.055	2.09582e-106
RAB3GAP2	9.08674e-111	0.702155	0.138	0.038	3.24887e-106
NDUFAF3	9.64813e-111	-0.592163	0.095	0.213	3.44959e-106
FBXO6	1.27768e-110	-0.546621	0.025	0.101	4.56821e-106
CDV3	1.42969e-110	0.736183	0.254	0.124	5.1117e-106
BRWD1	1.45886e-110	0.739837	0.194	0.075	5.216e-106
NCOA7	1.8583e-110	0.759516	0.196	0.077	6.64416e-106
NAXE	2.01178e-110	-0.573162	0.044	0.134	7.19291e-106
PFDN5	3.30848e-110	-0.476778	0.701	0.79	1.18292e-105
PUF60	3.3269e-110	-0.631445	0.068	0.172	1.1895e-105
PYURF	4.24606e-110	-0.632233	0.13	0.258	1.51814e-105
GNA13	4.81495e-110	0.737472	0.195	0.078	1.72154e-105
ZC3H13	4.89789e-110	0.734577	0.219	0.095	1.75119e-105
JPX	4.90296e-110	0.742956	0.205	0.084	1.753e-105
XRN2	6.61538e-110	0.724204	0.241	0.112	2.36526e-105
GSTK1	1.04146e-109	-0.667519	0.238	0.382	3.72363e-105
HIGD2A	1.12354e-109	-0.625024	0.21	0.352	4.01712e-105
KIDINS220	1.15401e-109	0.702525	0.157	0.05	4.12606e-105
TMEM181	1.7102e-109	0.715992	0.174	0.062	6.11466e-105
MTREX	2.13273e-109	0.70822	0.153	0.048	7.62538e-105
EIF2AK3	2.1823e-109	0.669676	0.103	0.018	7.80259e-105
ZNF831	2.77787e-109	0.670666	0.196	0.076	9.93199e-105
PRKACB	2.80758e-109	0.781089	0.258	0.129	1.00382e-104
AKR1B1	3.27048e-109	-0.57689	0.048	0.14	1.16933e-104
NCOA6	3.28546e-109	0.636333	0.103	0.018	1.17468e-104
CKAP2	3.40682e-109	0.686994	0.123	0.029	1.21807e-104
MICU1	3.44657e-109	0.728503	0.119	0.027	1.23229e-104
METTL16	3.71219e-109	0.68146	0.115	0.024	1.32726e-104
DNM1L	4.06503e-109	0.702601	0.146	0.044	1.45341e-104
ZFX	4.08268e-109	0.698132	0.144	0.042	1.45972e-104
MIB2	4.7303e-109	-0.589634	0.058	0.157	1.69127e-104
SGK3	5.70756e-109	0.677838	0.125	0.031	2.04068e-104
MTDH	6.89687e-109	0.688591	0.371	0.229	2.46591e-104
CLK3	9.01827e-109	-0.536101	0.031	0.111	3.22439e-104
PSMB8-AS1	1.23337e-108	-0.60054	0.086	0.198	4.40979e-104
SRP9	1.25045e-108	-0.667135	0.177	0.312	4.47087e-104
COPA	2.29487e-108	0.7262	0.209	0.089	8.20509e-104
SNX17	2.47185e-108	-0.58893	0.066	0.169	8.83785e-104
NASP	2.67133e-108	0.735627	0.24	0.113	9.55107e-104
LY75	3.04532e-108	0.66725	0.114	0.024	1.08883e-103
CERK	3.45554e-108	0.658111	0.117	0.026	1.23549e-103
JAKMIP2	3.73713e-108	0.763871	0.113	0.024	1.33617e-103
ARPC3	1.03916e-107	-0.479417	0.522	0.637	3.71541e-103
SUZ12	1.09748e-107	0.704023	0.159	0.053	3.92391e-103
TRA2A	1.3201e-107	0.620416	0.332	0.188	4.71987e-103
RYK	1.52794e-107	0.661028	0.105	0.019	5.46299e-103
EXOC6	2.67218e-107	0.700704	0.125	0.031	9.5541e-103
PPP2R5E	3.19837e-107	0.712885	0.207	0.087	1.14355e-102
TNFRSF10B	5.17049e-107	0.633941	0.105	0.019	1.84866e-102
PIK3CA	6.27088e-107	0.702176	0.115	0.025	2.24209e-102
SYTL1	6.54227e-107	-0.588899	0.073	0.177	2.33912e-102
ILF2	6.89563e-107	-0.640347	0.083	0.191	2.46546e-102
HIGD1A	7.24694e-107	-0.558406	0.04	0.125	2.59107e-102
PNPLA8	7.68461e-107	0.689968	0.186	0.071	2.74756e-102
PQBP1	7.76315e-107	-0.568046	0.055	0.15	2.77564e-102
OGT	1.00796e-106	0.687514	0.24	0.113	3.60385e-102
LAMP1	1.78936e-106	-0.639257	0.103	0.218	6.39766e-102
EMSY	1.79574e-106	0.671707	0.109	0.022	6.4205e-102
TOP2B	2.32669e-106	0.687853	0.184	0.07	8.31884e-102
POLR2L	2.81987e-106	-0.582582	0.283	0.429	1.00822e-101
NT5DC1	4.40832e-106	0.72554	0.132	0.036	1.57615e-101
JTB	4.90315e-106	-0.565681	0.204	0.347	1.75307e-101
INPP5D	5.72667e-106	0.727652	0.284	0.152	2.04751e-101
PCBP1	6.58673e-106	-0.573068	0.27	0.414	2.35502e-101
FAM193A	7.75883e-106	0.629771	0.1	0.017	2.77409e-101
SFMBT1	8.00205e-106	0.667167	0.106	0.02	2.86105e-101
LEMD3	1.25344e-105	0.615029	0.11	0.023	4.48155e-101
ZNF654	1.33703e-105	0.654806	0.112	0.024	4.78043e-101
ZNF131	1.52138e-105	0.686752	0.204	0.085	5.43953e-101
COPS6	1.61194e-105	-0.650546	0.097	0.21	5.76334e-101
NUDC	2.16566e-105	-0.639313	0.135	0.26	7.74309e-101
PIK3CG	2.60968e-105	0.669174	0.129	0.034	9.33065e-101
SEMA4D	2.66798e-105	0.699525	0.216	0.096	9.53908e-101
SNX29	2.76177e-105	0.656624	0.101	0.018	9.87444e-101
MAF1	3.90738e-105	-0.575539	0.068	0.17	1.39704e-100
RAB11B	4.12231e-105	-0.579759	0.059	0.155	1.47389e-100
TAF1	7.41504e-105	0.637126	0.109	0.022	2.65117e-100
CXCR4	9.51646e-105	-0.750295	0.612	0.675	3.40252e-100
ATP5MC2	1.14367e-104	-0.489699	0.455	0.587	4.08908e-100
DDHD1	1.21141e-104	0.704108	0.178	0.067	4.33129e-100
USP33	1.35299e-104	0.69191	0.166	0.058	4.8375e-100
ATM	1.41116e-104	0.625416	0.377	0.232	5.04546e-100
EEA1	1.8102e-104	0.67211	0.136	0.039	6.4722e-100
CHD4	2.46555e-104	0.740161	0.215	0.096	8.81533e-100
UHRF2	3.07438e-104	0.69366	0.132	0.036	1.09922e-99
LATS1	3.64663e-104	0.670756	0.119	0.028	1.30382e-99
GFPT1	4.75602e-104	0.648405	0.124	0.032	1.70047e-99
BIN1	5.62408e-104	-0.604981	0.1	0.213	2.01083e-99
LUZP1	5.66537e-104	0.70806	0.172	0.063	2.0256e-99
AVL9	8.45996e-104	0.683822	0.116	0.027	3.02477e-99
INO80	9.2483e-104	0.636612	0.128	0.034	3.30664e-99
TDRD3	1.29435e-103	0.663323	0.115	0.026	4.62782e-99
TWF2	1.49083e-103	-0.536022	0.071	0.174	5.33031e-99
TPP2	1.54908e-103	0.665733	0.166	0.059	5.53858e-99
USP7	1.94337e-103	0.658636	0.137	0.04	6.94832e-99
STAMBPL1	2.01736e-103	0.648392	0.111	0.024	7.21287e-99
CAPN7	2.22909e-103	0.671237	0.122	0.03	7.96988e-99
TRPC4AP	2.71379e-103	0.743533	0.179	0.069	9.70287e-99
XPO6	3.04442e-103	0.670914	0.135	0.039	1.0885e-98
PTK2B	3.78051e-103	0.734571	0.212	0.095	1.35168e-98
MCUB	3.86977e-103	0.686483	0.254	0.125	1.3836e-98
SDHC	4.11748e-103	-0.591523	0.073	0.176	1.47216e-98
ATXN2	4.27998e-103	0.668478	0.133	0.038	1.53026e-98
CLINT1	4.83092e-103	0.662682	0.194	0.079	1.72725e-98
SH2D1B	6.2076e-103	-0.572376	0.031	0.108	2.21946e-98
TTC19	1.03075e-102	0.665672	0.213	0.093	3.68533e-98
MCRIP1	1.33384e-102	-0.55617	0.065	0.163	4.76903e-98
CNTRL	1.97313e-102	0.671786	0.182	0.071	7.05473e-98
CD58	2.26113e-102	0.69971	0.192	0.078	8.08444e-98
INTS6L	2.48967e-102	0.601335	0.103	0.02	8.90158e-98
ZMYND8	2.89757e-102	0.688157	0.135	0.039	1.036e-97
NAF1	3.53713e-102	0.691422	0.126	0.034	1.26467e-97
UBE2I	4.32254e-102	-0.610119	0.159	0.288	1.54548e-97
ABRACL	6.33383e-102	-0.614174	0.225	0.364	2.2646e-97
ACSL4	8.59916e-102	0.671969	0.109	0.024	3.07454e-97
ERGIC3	9.4057e-102	-0.556988	0.063	0.16	3.36291e-97
ARID1A	9.97634e-102	0.680673	0.193	0.08	3.56694e-97
HBB	1.03911e-101	1.68349	0.117	0.03	3.71524e-97
ZFC3H1	1.16556e-101	0.632543	0.161	0.056	4.16735e-97
BACH1	1.36976e-101	0.719567	0.121	0.031	4.89744e-97
MIB1	1.3973e-101	0.620564	0.106	0.022	4.9959e-97
KTN1	2.2688e-101	0.628202	0.369	0.227	8.11188e-97
CDC25B	2.34828e-101	-0.53029	0.044	0.13	8.39602e-97
SMAD4	2.39156e-101	0.693023	0.115	0.028	8.55077e-97
SVIL	3.00393e-101	0.651331	0.101	0.019	1.07403e-96
FERMT3	4.57969e-101	-0.610368	0.115	0.232	1.63742e-96
ZFR	5.35438e-101	0.675374	0.19	0.078	1.91441e-96
TEX264	5.96034e-101	-0.588499	0.079	0.183	2.13106e-96
CAST	6.22976e-101	0.661183	0.399	0.261	2.22739e-96
CD3G	8.52389e-101	0.477952	0.442	0.279	3.04763e-96
ARHGEF6	1.69316e-100	0.641908	0.143	0.045	6.05374e-96
NPC1	1.72915e-100	0.661153	0.127	0.035	6.18241e-96
AAMP	1.99695e-100	-0.534101	0.035	0.114	7.13988e-96
TUBA1B	2.36746e-100	-0.612924	0.233	0.371	8.46463e-96
HOOK3	2.53314e-100	0.658992	0.152	0.051	9.05699e-96
KLF6	3.02948e-100	-0.761292	0.496	0.592	1.08316e-95
PJA2	3.92917e-100	0.683778	0.219	0.101	1.40483e-95
DNAJC21	6.02416e-100	0.662742	0.14	0.043	2.15388e-95
SLC25A39	1.18051e-99	-0.498605	0.034	0.112	4.22079e-95
ZNF506	1.36075e-99	0.639985	0.125	0.034	4.86521e-95
NSA2	1.74214e-99	0.807676	0.286	0.163	6.22885e-95
PHF5A	1.82897e-99	-0.510252	0.039	0.121	6.53928e-95
CDK19	1.86594e-99	0.66258	0.112	0.026	6.67148e-95
NDUFB8	1.92005e-99	-0.568576	0.266	0.409	6.86493e-95
THOC1	2.2603e-99	0.656658	0.118	0.029	8.08148e-95
MSH3	2.92752e-99	0.623554	0.116	0.028	1.04671e-94
DDX39B	5.39352e-99	0.636798	0.126	0.034	1.9284e-94
GMFG	1.23072e-98	-0.535465	0.463	0.588	4.4003e-94
TMUB1	1.75683e-98	-0.499865	0.039	0.121	6.28137e-94
HOXB2	1.96366e-98	-0.581798	0.031	0.105	7.02088e-94
HSPD1	2.10949e-98	-0.802501	0.273	0.4	7.54225e-94
SOCS1	2.28479e-98	-0.87845	0.139	0.255	8.16903e-94
YTHDC1	2.73372e-98	0.65771	0.255	0.131	9.77415e-94
SHLD2	6.24361e-98	0.640863	0.128	0.036	2.23234e-93
DYNC1H1	7.62948e-98	0.634407	0.227	0.107	2.72785e-93
SNX13	8.52577e-98	0.617742	0.104	0.022	3.0483e-93
RBM26	9.30475e-98	0.687486	0.18	0.072	3.32682e-93
PRDX2	9.45398e-98	-0.65974	0.154	0.277	3.38018e-93
HDAC8	9.88612e-98	0.701857	0.111	0.026	3.53468e-93
CDYL	1.17961e-97	0.663254	0.122	0.033	4.21759e-93
ZNF708	1.30479e-97	0.642078	0.114	0.028	4.66516e-93
HMGN3	1.31995e-97	-0.559849	0.172	0.302	4.71937e-93
VEZT	1.97931e-97	0.654874	0.128	0.037	7.07682e-93
PIM1	2.23072e-97	-0.657752	0.137	0.256	7.9757e-93
ANXA11	3.03005e-97	-0.552104	0.13	0.249	1.08336e-92
GADD45GIP1	3.13948e-97	-0.555022	0.133	0.255	1.12249e-92
ADAM10	3.23767e-97	0.746663	0.226	0.109	1.1576e-92
CALM2	3.492e-97	-0.524238	0.506	0.621	1.24853e-92
CNOT1	3.7012e-97	0.636726	0.187	0.078	1.32333e-92
CCDC115	4.2585e-97	-0.527339	0.044	0.128	1.52258e-92
COX7C	6.41127e-97	-0.408172	0.59	0.689	2.29229e-92
CRADD	1.34558e-96	0.787719	0.124	0.035	4.811e-92
DHRS7	1.44528e-96	-0.615051	0.179	0.306	5.16746e-92
MRPL55	1.49384e-96	-0.582662	0.063	0.156	5.34109e-92
STARD3NL	1.5172e-96	-0.633679	0.078	0.178	5.42461e-92
RNPS1	1.61831e-96	-0.609171	0.139	0.258	5.78612e-92
ERH	2.50213e-96	-0.546959	0.188	0.32	8.94612e-92
CSGALNACT2	2.93297e-96	0.675887	0.181	0.074	1.04865e-91
MTAP	3.84966e-96	0.668532	0.115	0.029	1.37641e-91
GLUL	4.85928e-96	-0.703853	0.072	0.169	1.73739e-91
ST3GAL1	6.38135e-96	0.684573	0.162	0.06	2.28159e-91
SORL1	7.45833e-96	0.70427	0.231	0.113	2.66665e-91
KLHL24	1.12607e-95	0.674846	0.194	0.083	4.02617e-91
APPBP2	1.35244e-95	0.616392	0.114	0.029	4.83553e-91
IQCB1	1.81266e-95	0.643102	0.123	0.034	6.48099e-91
DGUOK	2.21005e-95	-0.581993	0.155	0.28	7.90181e-91
NEU1	2.21569e-95	-0.674373	0.064	0.156	7.92198e-91
UBR4	9.21873e-95	0.598366	0.124	0.035	3.29606e-90
TNFSF8	1.22329e-94	0.651596	0.109	0.026	4.37374e-90
EIF1AY	1.28949e-94	-0.56596	0.063	0.155	4.61045e-90
UBXN1	1.92933e-94	-0.55102	0.215	0.348	6.89813e-90
PDIA3	2.65096e-94	-0.614203	0.329	0.46	9.47826e-90
TM4SF1	3.15703e-94	-0.606114	0.041	0.121	1.12876e-89
ARIH2	3.57125e-94	0.628433	0.187	0.079	1.27687e-89
WIPF1	4.01032e-94	0.570045	0.487	0.357	1.43385e-89
MRPL28	5.30222e-94	-0.509899	0.045	0.128	1.89575e-89
RBPJ	7.04841e-94	0.658715	0.222	0.106	2.52009e-89
PPP2R1A	7.18979e-94	-0.589666	0.069	0.162	2.57064e-89
ZCCHC2	1.20573e-93	0.627035	0.11	0.027	4.31098e-89
DDX17	1.42944e-93	0.534543	0.398	0.26	5.11081e-89
RASGEF1B	2.07802e-93	0.697331	0.208	0.095	7.42974e-89
IDH3G	3.75748e-93	-0.516069	0.06	0.151	1.34345e-88
ATP13A3	3.79364e-93	0.609299	0.113	0.029	1.35638e-88
LDHB	4.17804e-93	-0.658362	0.29	0.421	1.49382e-88
OTULIN	4.45898e-93	0.682685	0.149	0.054	1.59426e-88
TTC33	5.14158e-93	0.606468	0.109	0.027	1.83832e-88
FTL	5.30513e-93	0.0268821	0.839	0.939	1.8968e-88
RBX1	5.35409e-93	-0.53674	0.238	0.375	1.9143e-88
VRK2	6.11003e-93	0.643344	0.12	0.033	2.18458e-88
PNRC1	6.15982e-93	0.475702	0.603	0.462	2.20238e-88
NCOR1	6.37894e-93	0.601444	0.379	0.246	2.28073e-88
B4GALT1	8.96801e-93	0.594043	0.23	0.111	3.20642e-88
TMEM160	1.01643e-92	-0.556231	0.123	0.238	3.63415e-88
STXBP3	1.03793e-92	0.602202	0.157	0.058	3.71101e-88
ATP2C1	1.04225e-92	0.606747	0.112	0.029	3.72647e-88
AQR	1.29208e-92	0.603982	0.124	0.036	4.6197e-88
P4HA1	1.31917e-92	0.647854	0.105	0.025	4.71656e-88
TIPARP	1.4869e-92	0.638472	0.224	0.108	5.31628e-88
TNPO1	1.77189e-92	0.680763	0.149	0.053	6.33523e-88
PSEN1	1.84858e-92	0.62921	0.121	0.034	6.60942e-88
TRIM33	2.14244e-92	0.627933	0.18	0.075	7.66007e-88
TNPO3	3.96844e-92	0.642642	0.126	0.038	1.41888e-87
RLIM	5.33169e-92	0.597425	0.106	0.025	1.90629e-87
MRPS14	5.81453e-92	-0.52208	0.042	0.121	2.07893e-87
NUP58	6.53749e-92	0.591286	0.12	0.034	2.33742e-87
SLC25A11	7.67163e-92	-0.551871	0.046	0.127	2.74291e-87
AC243960.1	9.42977e-92	-0.72728	0.054	0.139	3.37152e-87
NLRC5	9.95986e-92	0.630507	0.205	0.094	3.56105e-87
ERO1B	1.00561e-91	0.729386	0.164	0.065	3.59544e-87
ATXN7L3B	1.15329e-91	0.670404	0.13	0.041	4.12347e-87
SP4	1.3033e-91	0.602918	0.124	0.036	4.65983e-87
CUL5	1.33537e-91	0.637478	0.147	0.051	4.7745e-87
WDR45	1.35606e-91	-0.483832	0.033	0.106	4.84844e-87
TBCC	1.65301e-91	-0.580963	0.057	0.144	5.91017e-87
CHD9	1.90629e-91	0.655513	0.225	0.11	6.81576e-87
LSM4	2.77552e-91	-0.582618	0.099	0.204	9.9236e-87
CTDSPL2	3.26961e-91	0.599387	0.145	0.05	1.16902e-86
EP400	3.54529e-91	0.548468	0.102	0.023	1.26758e-86
HINT2	4.81527e-91	-0.544135	0.051	0.135	1.72165e-86
TADA3	6.9264e-91	-0.462284	0.058	0.147	2.47647e-86
SP140	7.6855e-91	0.643648	0.218	0.105	2.74788e-86
PSMC4	8.06861e-91	-0.544571	0.078	0.175	2.88485e-86
PELI1	1.19707e-90	0.71631	0.125	0.038	4.28001e-86
GSPT1	1.22731e-90	0.602407	0.222	0.106	4.38813e-86
NDUFS2	1.74118e-90	-0.542045	0.056	0.143	6.2254e-86
CLEC2B	2.42321e-90	-0.665386	0.45	0.56	8.66395e-86
TBCD	2.52247e-90	0.623813	0.126	0.039	9.01884e-86
SP100	3.22996e-90	0.610442	0.415	0.284	1.15484e-85
COX16	3.43326e-90	0.652207	0.141	0.049	1.22753e-85
DICER1	3.45743e-90	0.626112	0.124	0.037	1.23617e-85
TMEM147	4.36599e-90	-0.549515	0.064	0.154	1.56102e-85
NR4A2	5.70525e-90	0.528155	0.458	0.313	2.03985e-85
LYPLA2	6.49197e-90	-0.520083	0.033	0.105	2.32114e-85
ATP5MC3	6.64406e-90	-0.509812	0.237	0.371	2.37552e-85
RBM6	7.37514e-90	0.606548	0.242	0.124	2.63691e-85
RNF138	8.1685e-90	0.643074	0.176	0.074	2.92056e-85
TRAF3IP3	8.75582e-90	-0.645974	0.216	0.343	3.13056e-85
EIF4E3	9.22066e-90	0.613974	0.113	0.031	3.29675e-85
HSD17B10	1.31616e-89	-0.515644	0.067	0.158	4.70579e-85
ARID4A	1.42717e-89	0.646933	0.185	0.081	5.10271e-85
CLTC	1.84973e-89	0.625588	0.152	0.057	6.61352e-85
SMARCE1	1.94924e-89	0.59693	0.145	0.051	6.9693e-85
CCDC93	2.52793e-89	0.573601	0.102	0.024	9.03838e-85
ATP5IF1	2.63804e-89	-0.522096	0.319	0.455	9.43207e-85
NR4A1	3.43621e-89	-0.805586	0.157	0.269	1.22858e-84
ACYP2	4.48846e-89	0.714993	0.165	0.066	1.6048e-84
SLC39A8	4.65316e-89	0.552784	0.112	0.03	1.66369e-84
IDH2	5.19091e-89	-0.558237	0.105	0.212	1.85596e-84
ZNF83	5.95918e-89	0.615622	0.122	0.036	2.13065e-84
BLOC1S1	7.61067e-89	-0.529953	0.202	0.331	2.72112e-84
GSDMD	8.20405e-89	-0.508005	0.067	0.159	2.93328e-84
FBXW4	9.04781e-89	0.580018	0.107	0.027	3.23495e-84
SNX3	9.19763e-89	-0.546771	0.172	0.296	3.28852e-84
RNF166	1.02236e-88	-0.54278	0.105	0.212	3.65535e-84
PSMC3	1.27992e-88	-0.554718	0.075	0.169	4.57621e-84
IL21R	1.31101e-88	0.66451	0.132	0.044	4.68738e-84
KPNA1	1.3665e-88	0.601775	0.143	0.05	4.8858e-84
TMEM87A	1.54179e-88	0.670512	0.195	0.088	5.51253e-84
ATP5F1E	1.54969e-88	-0.311234	0.82	0.854	5.54078e-84
SARNP	1.91335e-88	0.618148	0.149	0.054	6.84101e-84
SAMD3	2.03221e-88	0.663352	0.426	0.307	7.26598e-84
SECISBP2	2.46697e-88	0.658894	0.179	0.077	8.82042e-84
SMG7	2.52127e-88	0.62652	0.117	0.034	9.01455e-84
ANXA2	2.54677e-88	-0.625241	0.253	0.38	9.10571e-84
HLA-DRA	2.8795e-88	0.635189	0.27	0.149	1.02954e-83
CDK5RAP3	2.9591e-88	-0.532826	0.037	0.111	1.058e-83
TAX1BP1	3.5819e-88	0.522589	0.376	0.236	1.28067e-83
PIK3C3	4.02093e-88	0.590667	0.111	0.03	1.43764e-83
COPZ1	5.20926e-88	-0.515842	0.076	0.171	1.86252e-83
PRPF4B	5.30299e-88	0.59888	0.263	0.143	1.89603e-83
CUL2	1.00902e-87	0.56377	0.119	0.035	3.60764e-83
NSMAF	1.29964e-87	0.614227	0.123	0.038	4.64673e-83
RNF216	1.53802e-87	0.620136	0.162	0.064	5.49902e-83
EIF6	1.84848e-87	-0.539042	0.076	0.17	6.60904e-83
SRBD1	2.1098e-87	0.665849	0.109	0.029	7.54337e-83
PHLDA1	2.22934e-87	-0.772848	0.062	0.148	7.97077e-83
ARNTL	3.09584e-87	0.57784	0.136	0.046	1.10689e-82
MPZL3	3.36016e-87	0.633645	0.148	0.055	1.20139e-82
ZFAND2B	3.48118e-87	-0.49295	0.046	0.125	1.24466e-82
FAM177A1	5.35195e-87	0.514845	0.373	0.236	1.91354e-82
KLC1	7.49724e-87	0.597897	0.141	0.05	2.68056e-82
CYLD	7.75732e-87	0.570633	0.272	0.15	2.77355e-82
RALGAPB	8.34269e-87	0.558348	0.108	0.029	2.98285e-82
CTSB	9.37206e-87	0.935579	0.199	0.096	3.35089e-82
DDX58	9.40641e-87	0.630843	0.113	0.032	3.36317e-82
PSMB10	1.08364e-86	-0.52985	0.158	0.277	3.87446e-82
TPK1	1.21682e-86	0.670861	0.11	0.03	4.35063e-82
MFSD14C	1.49937e-86	0.575639	0.119	0.035	5.36086e-82
HMOX2	1.65778e-86	-0.535509	0.12	0.229	5.92723e-82
PPP2R5A	1.70418e-86	0.628378	0.18	0.078	6.09312e-82
SIRT1	1.83341e-86	0.596744	0.109	0.03	6.55516e-82
INSIG1	2.00861e-86	-0.699449	0.086	0.181	7.18159e-82
UQCR10	2.03987e-86	-0.486973	0.3	0.439	7.29335e-82
UBAP2	2.08694e-86	0.571094	0.104	0.026	7.46166e-82
HIPK1	2.24877e-86	0.597138	0.18	0.078	8.04027e-82
PPP6R2	2.66495e-86	0.612671	0.141	0.051	9.52826e-82
DNAJA1	2.69204e-86	-0.766947	0.45	0.551	9.62514e-82
ACBD3	3.07052e-86	0.636129	0.119	0.036	1.09783e-81
MLF2	4.35936e-86	-0.548533	0.061	0.148	1.55865e-81
GTF2B	4.72705e-86	0.637963	0.238	0.124	1.69011e-81
CD2BP2	5.44285e-86	-0.471398	0.054	0.138	1.94604e-81
GRB2	5.99126e-86	0.67449	0.248	0.135	2.14211e-81
SEC31A	7.53557e-86	0.624747	0.176	0.075	2.69427e-81
CSNK1A1	7.8498e-86	0.620947	0.303	0.18	2.80662e-81
CLIP1	9.82668e-86	0.595523	0.149	0.056	3.51343e-81
YY1	1.10302e-85	0.633663	0.22	0.111	3.94374e-81
ILK	1.24377e-85	-0.551697	0.063	0.149	4.44697e-81
OLA1	1.28893e-85	0.658062	0.176	0.077	4.60843e-81
ZBTB11	1.4004e-85	0.577716	0.123	0.038	5.007e-81
PRKAG2	1.59335e-85	0.606441	0.13	0.043	5.69686e-81
PSMC5	1.82776e-85	-0.562494	0.13	0.241	6.53497e-81
ELF1	2.22401e-85	0.492191	0.51	0.377	7.95172e-81
SDCBP	4.012e-85	-0.626932	0.235	0.36	1.43445e-80
EIF4B	5.21981e-85	0.605557	0.276	0.157	1.86629e-80
ALG13	6.5014e-85	0.626891	0.206	0.099	2.32451e-80
PDHB	6.65224e-85	-0.515179	0.055	0.137	2.37844e-80
APBA2	8.16086e-85	0.743848	0.137	0.049	2.91783e-80
AC020916.1	1.03885e-84	-0.858304	0.205	0.316	3.7143e-80
BTD	1.38905e-84	0.539368	0.102	0.026	4.9664e-80
TRBC2	1.42263e-84	-0.690223	0.475	0.571	5.08646e-80
CDKN2D	1.47866e-84	-0.526255	0.08	0.174	5.2868e-80
FLNA	1.5479e-84	-0.616893	0.183	0.3	5.53436e-80
ACIN1	1.57452e-84	0.580195	0.167	0.069	5.62953e-80
RNF213	1.74386e-84	0.570764	0.448	0.322	6.23501e-80
ICE1	1.99595e-84	0.568051	0.116	0.034	7.13633e-80
TUT7	2.49292e-84	0.596129	0.176	0.076	8.9132e-80
NSUN6	2.51343e-84	0.657801	0.135	0.047	8.98651e-80
ITPKB	2.57815e-84	0.636223	0.14	0.051	9.21792e-80
CCDC124	2.95702e-84	-0.489235	0.043	0.119	1.05725e-79
SMIM12	3.05044e-84	-0.475951	0.044	0.12	1.09065e-79
DDX24	3.89807e-84	0.545209	0.449	0.318	1.39371e-79
RAP1A	4.71112e-84	0.651064	0.349	0.229	1.68441e-79
XPO1	5.57494e-84	0.619257	0.152	0.059	1.99326e-79
SLC7A5	7.17777e-84	0.55207	0.122	0.038	2.56634e-79
TYMP	1.29535e-83	-0.507893	0.065	0.152	4.63139e-79
PITPNB	2.01672e-83	0.587583	0.167	0.069	7.21059e-79
TRAF5	2.05609e-83	0.575572	0.132	0.046	7.35134e-79
TBC1D1	2.12361e-83	0.629146	0.14	0.052	7.59275e-79
TNFRSF18	2.46914e-83	-0.650876	0.036	0.105	8.82815e-79
MRPL33	4.49578e-83	-0.543175	0.18	0.301	1.60742e-78
RGS19	4.71555e-83	-0.523422	0.085	0.18	1.686e-78
LSM7	5.24872e-83	-0.52176	0.207	0.333	1.87663e-78
TLN1	6.29426e-83	0.589354	0.325	0.202	2.25045e-78
EFHD2	7.09681e-83	-0.591885	0.202	0.32	2.5374e-78
SLC25A26	7.57472e-83	0.594478	0.16	0.065	2.70827e-78
AUH	9.41997e-83	0.572136	0.103	0.027	3.36802e-78
NDUFA11	1.36364e-82	-0.457636	0.228	0.359	4.87557e-78
ACSL3	1.92946e-82	0.602968	0.126	0.042	6.89858e-78
IRF2BP2	2.01283e-82	0.586691	0.177	0.079	7.19667e-78
USF3	2.06576e-82	0.61291	0.11	0.032	7.38591e-78
NEAT1	3.32304e-82	-0.635762	0.528	0.617	1.18812e-77
CPD	3.70722e-82	0.584173	0.136	0.049	1.32548e-77
KDM3B	3.84944e-82	0.598447	0.108	0.031	1.37633e-77
BRI3	6.15474e-82	0.7094	0.142	0.054	2.20056e-77
NUP214	6.18265e-82	0.556645	0.104	0.028	2.21054e-77
SLC30A9	7.69878e-82	0.566932	0.103	0.027	2.75262e-77
TAF2	9.40607e-82	0.540719	0.105	0.029	3.36305e-77
ZNF91	1.05976e-81	0.571649	0.121	0.039	3.78908e-77
PIM2	1.56355e-81	-0.627806	0.049	0.126	5.59033e-77
CALM3	1.69771e-81	-0.525667	0.182	0.301	6.06998e-77
KIAA0586	2.28061e-81	0.56462	0.102	0.027	8.1541e-77
UQCRC1	3.41449e-81	-0.474204	0.046	0.122	1.22082e-76
ABT1	4.28422e-81	-0.515497	0.049	0.126	1.53178e-76
ANKRD37	4.75011e-81	-0.682458	0.052	0.13	1.69836e-76
PDK3	5.08702e-81	0.57454	0.103	0.028	1.81881e-76
MYADM	5.54154e-81	-0.661845	0.118	0.219	1.98132e-76
DCP1A	1.02031e-80	0.611334	0.15	0.06	3.64801e-76
ABHD14B	1.02905e-80	-0.421869	0.041	0.114	3.67926e-76
WDR48	1.47946e-80	0.53539	0.114	0.035	5.28965e-76
CYP20A1	5.46385e-80	0.586769	0.161	0.067	1.95354e-75
IP6K1	5.52164e-80	0.570404	0.118	0.038	1.97421e-75
SPCS2	9.51435e-80	-0.552328	0.27	0.393	3.40176e-75
SNHG9	1.26968e-79	-0.489006	0.092	0.189	4.53963e-75
AGPS	1.28063e-79	0.543525	0.109	0.032	4.57875e-75
PLEKHO1	1.28277e-79	0.583275	0.126	0.044	4.58643e-75
YAF2	1.43839e-79	0.638757	0.242	0.133	5.14281e-75
HBS1L	2.4266e-79	0.568111	0.129	0.045	8.67605e-75
USPL1	2.56929e-79	0.554342	0.1	0.027	9.18622e-75
NUMB	3.4179e-79	0.596829	0.137	0.051	1.22204e-74
VPS29	5.04055e-79	-0.557126	0.144	0.253	1.8022e-74
LSM10	6.31708e-79	-0.472693	0.074	0.162	2.25861e-74
ARPC5	6.3342e-79	-0.529426	0.319	0.444	2.26473e-74
BTBD10	6.96449e-79	0.584849	0.11	0.033	2.49008e-74
IFNAR2	9.94469e-79	0.610271	0.156	0.065	3.55562e-74
HIPK2	1.05038e-78	0.609982	0.126	0.044	3.75553e-74
HERPUD2	1.11604e-78	0.676556	0.248	0.14	3.99031e-74
SESN1	1.22804e-78	0.613548	0.144	0.056	4.39074e-74
PTPN2	1.30666e-78	0.603387	0.243	0.133	4.67182e-74
FNBP4	1.33537e-78	0.595191	0.225	0.118	4.77448e-74
ACAP1	1.37192e-78	-0.508143	0.267	0.391	4.90516e-74
IPO7	1.4661e-78	0.57356	0.119	0.039	5.24189e-74
PYCR2	1.49113e-78	-0.50223	0.041	0.112	5.3314e-74
SELENOW	1.59453e-78	-0.503147	0.196	0.316	5.70107e-74
NDUFS3	1.66773e-78	-0.4975	0.063	0.145	5.9628e-74
ATRAID	2.02412e-78	-0.530664	0.113	0.215	7.23705e-74
SEM1	2.36569e-78	-0.518287	0.227	0.351	8.45829e-74
NUTM2A-AS1	3.29335e-78	0.5862	0.137	0.052	1.1775e-73
EZR	3.81235e-78	0.454847	0.415	0.283	1.36307e-73
MATK	4.34368e-78	-0.525345	0.128	0.233	1.55304e-73
PHPT1	4.51681e-78	-0.532846	0.163	0.278	1.61494e-73
AGTRAP	5.81159e-78	-0.483144	0.068	0.154	2.07788e-73
HERC2	9.22194e-78	0.595628	0.132	0.048	3.29721e-73
SNX14	1.21647e-77	0.593415	0.138	0.053	4.34937e-73
WAPL	1.57721e-77	0.578901	0.173	0.077	5.63914e-73
PCBP2	1.78078e-77	-0.549754	0.258	0.377	6.367e-73
RRP7A	2.11592e-77	-0.463173	0.04	0.109	7.56527e-73
CLTB	2.24979e-77	-0.498838	0.101	0.198	8.04391e-73
MAPK14	3.30439e-77	0.58817	0.142	0.056	1.18145e-72
B4GALT5	5.52203e-77	0.599587	0.108	0.033	1.97435e-72
LYST	5.78086e-77	0.706981	0.299	0.188	2.06689e-72
C17orf49	7.68686e-77	0.601092	0.129	0.047	2.74836e-72
U2SURP	8.10253e-77	0.545437	0.27	0.155	2.89698e-72
DBF4	8.67843e-77	0.566892	0.143	0.057	3.10289e-72
DDX10	1.51591e-76	0.541106	0.103	0.029	5.41997e-72
AKAP9	1.59492e-76	0.551783	0.323	0.203	5.70249e-72
EWSR1	1.74169e-76	-0.578009	0.139	0.243	6.22724e-72
SPATA13	1.84748e-76	0.610157	0.185	0.089	6.60548e-72
PSMD4	1.8719e-76	-0.517033	0.108	0.206	6.6928e-72
CCL5	1.95048e-76	-0.387916	0.723	0.78	6.97375e-72
[truncated: 1,794 more rows]
