# Supplementary material for: Revealing the crucial roles of suppressive immune microenvironment in cardiac myxoma progression
Source: Signal Transduct Target Ther. 2024 Aug 2;9:193. doi: 10.1038/s41392-024-01912-2 (PMC11294589; doi:10.1038/s41392-024-01912-2)
Supplement: Supplementary file 12 — Data S8 [file 41392_2024_1912_MOESM12_ESM.xlsx]

## Sheet: Sheet1
Data S8. Functional enrichment analysis of differential genes in lymphocytes from myxoma versus normal heart
ID	Description	setSize	enrichmentScore	NES	pvalue	p.adjust	qvalues	rank	leading_edge	core_enrichment
GO:0050853	B cell receptor signaling pathway	39	0.563101	2.08562	2.77e-05	0.00168926	0.0013905	615	tags=56%, list=18%, signal=47%	IGKC/BCL2/IGLC2/FOXP1/IGHA1/IGHG4/PRKCH/PLCL2/LIME1/IGLC3/PTPN22/CD81/PRKCB/IGHG1/PTPRC/RFTN1/NFATC2/ITK/VAV3/IGLC1/IGHG3/ABL1
GO:0001952	regulation of cell-matrix adhesion	36	0.568765	2.07105	9.25e-05	0.00418496	0.00344481	1055	tags=75%, list=32%, signal=52%	SKAP1/BCL2/CASK/UTRN/BCAS3/RASA1/PTPRJ/MACF1/CLASP1/GSK3B/CDK6/MAP4K4/CLASP2/NF1/WDPCP/ROCK1/PLEKHA2/ABL1/PTEN/PIK3CB/SMAD3/LIMS1/PTPRA/PTK2B/SLK/ROCK2/IQGAP1
GO:0050851	antigen receptor-mediated signaling pathway	85	0.48644	2.05517	2.22e-06	0.000189553	0.000156029	620	tags=42%, list=19%, signal=35%	IGKC/THEMIS/SKAP1/BCL2/IGLC2/FYN/FOXP1/CBLB/PDE4B/IGHA1/IGHG4/PRKCH/PDE4D/WNK1/PLCL2/PTPRJ/LIME1/IGLC3/PTPN22/CARD11/DENND1B/SPPL3/CD81/PRKCB/IGHG1/PTPRC/RFTN1/NFATC2/ITK/VAV3/LCP2/IGLC1/FYB1/IGHG3/ABL1/RC3H1
GO:0050770	regulation of axonogenesis	30	0.560483	1.97961	0.000463543	0.0104859	0.00863136	838	tags=63%, list=25%, signal=48%	FN1/SIPA1L1/RAB11A/MACF1/SKIL/EPHA4/GSK3B/PAK2/NIN/ARHGAP35/KIF13B/PTEN/PAFAH1B1/BMPR2/UST/DIP2B/ADNP/PLXNC1/GOLGA4
GO:0051056	regulation of small GTPase mediated signal transduction	82	0.464623	1.95551	2.33e-05	0.00155663	0.00128133	924	tags=55%, list=28%, signal=41%	ARHGAP15/DENND4A/ARHGAP26/RALGAPA1/DOCK8/SOS1/AUTS2/SIPA1L1/CDC42SE2/P2RY8/CUL3/DOCK2/RASA1/RASA2/AKAP13/ARFGEF1/MAP4K4/SOS2/MAPRE2/RALGAPA2/RASGRP1/ERBIN/VAV3/DENND4C/CYTH1/FAM13B/DENND1A/RIPOR2/MYO9A/ARHGAP35/GBF1/ABL1/ARHGAP10/GABARAP/PIK3CB/ARHGEF3/PREX1/MAPKAP1/RASGRF2/ARHGAP25/MYO9B/CD2AP/CBL/CYTH3/ARHGAP18
GO:0043087	regulation of GTPase activity	104	0.45401	1.94837	4.14e-06	0.000343262	0.000282553	800	tags=48%, list=24%, signal=38%	ARHGAP15/RABGAP1L/DOCK10/RAPGEF6/RALGAPA1/TBC1D5/DOCK8/CBLB/SIPA1L1/BCAS3/ASAP1/WNK1/IQGAP2/RASA1/RASA2/ARAP2/TBC1D22A/KLRK1/PICALM/EPHA4/SLC27A4/GSK3B/RAPGEF2/ARFGEF1/MAP4K4/SNX9/DENND1B/MAPRE2/RALGAPA2/RASGRP1/DOCK9/RAPGEF1/VAV3/RAP1GDS1/NF1/SBF2/DENND1A/RICTOR/RIPOR2/MYO9A/TBCK/PAFAH1B1/DOCK11/NEDD9/TBC1D2B/PREX1/RAB3GAP1/PLXNC1/RIC1/LRCH1
GO:0001501	skeletal system development	83	0.460728	1.94051	4.62e-05	0.00260326	0.00214284	761	tags=48%, list=23%, signal=38%	TIMP1/RUNX1/FOXP1/CHST11/FOXN3/TLE5/FBXW7/WWOX/NIPBL/CD44/GNAS/TRPS1/SETD2/MGP/TGFBR2/ANKRD11/ASH1L/VCAN/AKAP13/DYM/XYLT1/DLG1/EXT1/PTPRC/EFEMP1/PIP4K2A/SMAD7/RUNX2/ASXL1/ARID5B/SP3/ANKH/GLG1/HIF1A/PAFAH1B1/BBX/BMPR2/SKI/MCPH1/EP300
GO:0001654	eye development	53	0.497573	1.93899	9.86e-05	0.00426743	0.00351269	1020	tags=66%, list=31%, signal=47%	BCL2/BCL11B/SOS1/NIPBL/MAN2A1/TGFBR2/ZHX2/SKIL/DLG1/AGTPBP1/ATP2B4/VIM/ATP2B1/EFEMP1/GNB1/NF1/PBX3/WDPCP/ARHGAP35/SP3/PBX4/HIF1A/BMPR2/SKI/PTPRM/PLAAT3/RAB3GAP1/PHACTR4/STAT3/TENT2/SMAD3/OPA1/ATF6/KDM2B/XRN2
GO:0048880	sensory system development	53	0.497573	1.93899	9.86e-05	0.00426743	0.00351269	1020	tags=66%, list=31%, signal=47%	BCL2/BCL11B/SOS1/NIPBL/MAN2A1/TGFBR2/ZHX2/SKIL/DLG1/AGTPBP1/ATP2B4/VIM/ATP2B1/EFEMP1/GNB1/NF1/PBX3/WDPCP/ARHGAP35/SP3/PBX4/HIF1A/BMPR2/SKI/PTPRM/PLAAT3/RAB3GAP1/PHACTR4/STAT3/TENT2/SMAD3/OPA1/ATF6/KDM2B/XRN2
GO:0150063	visual system development	53	0.497573	1.93899	9.86e-05	0.00426743	0.00351269	1020	tags=66%, list=31%, signal=47%	BCL2/BCL11B/SOS1/NIPBL/MAN2A1/TGFBR2/ZHX2/SKIL/DLG1/AGTPBP1/ATP2B4/VIM/ATP2B1/EFEMP1/GNB1/NF1/PBX3/WDPCP/ARHGAP35/SP3/PBX4/HIF1A/BMPR2/SKI/PTPRM/PLAAT3/RAB3GAP1/PHACTR4/STAT3/TENT2/SMAD3/OPA1/ATF6/KDM2B/XRN2
GO:0007160	cell-matrix adhesion	55	0.49357	1.9344	9.15e-05	0.00418496	0.00344481	1055	tags=64%, list=32%, signal=44%	SKAP1/BCL2/CASK/UTRN/FN1/CD96/BCAS3/CD44/RASA1/PTPRJ/MACF1/CLASP1/MKLN1/GSK3B/CDK6/MAP4K4/CLASP2/ITGA4/NF1/TRPM7/WDPCP/ROCK1/PLEKHA2/ABL1/PTEN/PIK3CB/ITGA1/SMAD3/LIMS1/PTPRA/PTK2B/ARHGEF7/SLK/ROCK2/IQGAP1
GO:0030177	positive regulation of Wnt signaling pathway	34	0.540867	1.93022	0.000246382	0.00715458	0.00588922	1178	tags=76%, list=35%, signal=50%	NFKB1/TNFAIP3/MLLT3/WNK1/MACF1/TBL1XR1/SMURF2/USP34/ATP6V0C/TNKS/UBR5/USP47/TBL1X/ABL1/SKI/MBD2/CSNK1G1/CDC73/ZEB2/SMAD3/DDX3X/CSNK1G3/TNKS2/TGFB1/RBPJ/LEF1
GO:0007044	cell-substrate junction assembly	26	0.565777	1.92114	0.000851897	0.0163062	0.0134223	1055	tags=77%, list=32%, signal=53%	BCL2/FN1/BCAS3/PTPRJ/MACF1/CLASP1/MAP4K4/CLASP2/WDPCP/ROCK1/ABL1/PTEN/SMAD3/LIMS1/PTPRA/PTK2B/ARHGEF7/SLK/ROCK2/IQGAP1
GO:0048041	focal adhesion assembly	24	0.577153	1.90948	0.000890507	0.0168325	0.0138555	1055	tags=79%, list=32%, signal=54%	BCL2/BCAS3/PTPRJ/MACF1/CLASP1/MAP4K4/CLASP2/WDPCP/ROCK1/ABL1/PTEN/SMAD3/LIMS1/PTPRA/PTK2B/ARHGEF7/SLK/ROCK2/IQGAP1
GO:0043547	positive regulation of GTPase activity	73	0.454746	1.88644	0.000126225	0.00495933	0.00408222	743	tags=48%, list=22%, signal=38%	RABGAP1L/DOCK10/RAPGEF6/RALGAPA1/TBC1D5/DOCK8/SIPA1L1/BCAS3/ASAP1/RASA1/ARAP2/TBC1D22A/PICALM/EPHA4/SLC27A4/GSK3B/RAPGEF2/MAP4K4/SNX9/DENND1B/MAPRE2/RALGAPA2/RASGRP1/DOCK9/RAPGEF1/RAP1GDS1/NF1/DENND1A/MYO9A/TBCK/DOCK11/NEDD9/TBC1D2B/PREX1/RAB3GAP1
GO:0009887	animal organ morphogenesis	133	0.422175	1.87249	7.11e-06	0.00057418	0.000472631	894	tags=51%, list=27%, signal=39%	BCL2/CHST11/BRAF/FOXN3/EXOC4/TLE5/FOXO1/BCL11B/SOS1/AKT3/TNFAIP3/MLLT3/FBXW7/PDCD4/WWOX/NIPBL/CUL3/PAM/SETD2/ARID2/MAN2A1/MGP/TGFBR2/ZHX2/ANKRD11/ASH1L/ABLIM1/TTC39C/SMURF2/AP3B1/DLG1/CERT1/AGTPBP1/PRKX/STIM1/EXT1/EFEMP1/NF1/SMAD7/RUNX2/PBX3/ASXL1/SMARCC1/WDPCP/ARID5B/ASXL2/SP3/ABL1/FOXO3/GLG1/PTEN/SMURF1/PBX4/HIF1A/PAFAH1B1/BMPR2/SKI/SEC24B/PTPRM/EP300/BTRC/FBXW11/PHACTR4/STAT3/ADARB1/SMAD3/CUL1…
GO:0006956	complement activation	19	0.597033	1.87015	0.00151909	0.0250454	0.0206158	606	tags=58%, list=18%, signal=48%	IGKC/IGLC2/CLU/IGHA1/IGHG4/IGLC3/IGHG1/IGLC1/A2M/IGHG3/CFH
GO:0002064	epithelial cell development	42	0.496429	1.85393	0.00106288	0.0188914	0.0155503	707	tags=48%, list=21%, signal=38%	PLCB1/PPP1R16B/BCL11B/PDE4D/RFX3/FNDC3A/GSK3B/CDK6/RAPGEF2/VIM/RAPGEF1/SLC4A7/ASXL1/WDPCP/ROCK1/ATRX/HIF1A/PAFAH1B1/IL6ST/SEC24B
GO:0002455	humoral immune response mediated by circulating immunoglobulin	19	0.591453	1.85267	0.00181549	0.0289896	0.0238625	601	tags=58%, list=18%, signal=48%	IGKC/IGLC2/CLU/IGHA1/IGHG4/IGLC3/CD81/IGHG1/PTPRC/IGLC1/IGHG3
GO:0046777	protein autophosphorylation	62	0.461639	1.85021	0.000249188	0.00715458	0.00588922	1225	tags=68%, list=37%, signal=44%	CAMK4/FYN/NME2/TNIK/WNK1/DYRK1A/CAMK2D/STK39/EPHA4/GSK3B/STK17B/PRKX/PTPRC/YES1/ITK/SIK2/PAK2/TRPM7/AAK1/ATR/ABL1/TAOK1/STK24/FER/TAOK3/MARK3/TRIM24/SMG1/NLK/GRK5/STK10/DDX3X/RIPK1/PTK2B/RAD50/SLK/IQGAP1/OXSR1/EIF2AK3/VRK2/TAF1/ATM
GO:0060271	cilium assembly	45	0.487704	1.84757	0.000587146	0.0122603	0.0100919	647	tags=42%, list=19%, signal=34%	SEPTIN7/SEPTIN6/CDC14A/ASAP1/RFX3/SEPTIN9/ABLIM1/TTC39C/PIBF1/SEPTIN2/CEP350/BBS9/PCM1/SCLT1/WDPCP/ARHGAP35/GBF1/NEK1/MAP4
GO:0048736	appendage development	20	0.581454	1.84565	0.00141083	0.0239361	0.0197027	704	tags=65%, list=21%, signal=52%	MBNL1/CHST11/NIPBL/PAM/EXT1/LMBR1/CREBBP/RUNX2/KAT2B/WDPCP/ATRX/BMPR2/SKI
GO:0060173	limb development	20	0.581454	1.84565	0.00141083	0.0239361	0.0197027	704	tags=65%, list=21%, signal=52%	MBNL1/CHST11/NIPBL/PAM/EXT1/LMBR1/CREBBP/RUNX2/KAT2B/WDPCP/ATRX/BMPR2/SKI
GO:0006958	complement activation, classical pathway	15	0.622828	1.83749	0.00231916	0.0346251	0.0285013	601	tags=60%, list=18%, signal=49%	IGKC/IGLC2/CLU/IGHA1/IGHG4/IGLC3/IGHG1/IGLC1/IGHG3
GO:0019082	viral protein processing	12	0.662872	1.83069	0.00253398	0.0374577	0.0308329	469	tags=50%, list=14%, signal=43%	MGAT5/MAN2A1/FUT8/GSK3B/GALNT1/ST6GAL1
GO:0033077	T cell differentiation in thymus	31	0.518244	1.83018	0.0026753	0.039159	0.0322333	550	tags=45%, list=17%, signal=38%	TOX/BCL2/CAMK4/BCL11B/SOS1/DOCK2/CARD11/SOS2/TMEM131L/PTPRC/RASGRP1/STAT5B/PRKDC/IL7R
GO:0150115	cell-substrate junction organization	31	0.518144	1.82983	0.0026753	0.039159	0.0322333	1055	tags=71%, list=32%, signal=49%	BCL2/FN1/BCAS3/PTPRJ/MACF1/CLASP1/MAP4K4/MAPRE2/RAB8B/CLASP2/WDPCP/ROCK1/ABL1/PTEN/SMAD3/LIMS1/PTPRA/PTK2B/ARHGEF7/SLK/ROCK2/IQGAP1
GO:0048511	rhythmic process	79	0.435715	1.82413	0.000260872	0.0073487	0.00604901	953	tags=56%, list=29%, signal=41%	BTBD9/FBXL17/NCOA2/NCOA1/FBXW7/MYCBP2/PAM/DYRK1A/USP9X/CRY1/MAPK8/GSK3B/KMT2A/RORA/GNAQ/HUWE1/STAT5B/CREBBP/KDM2A/TOP1/ATG7/PRKDC/KAT2B/CREB1/SETX/NAMPT/FOXO3/PTEN/AHR/PSPC1/DHX9/ADNP/EP300/BTRC/FBXW11/UBE3A/NRIP1/HNRNPD/EZH2/KDM5A/RELB/MAGED1/NR1D2/ETS1
GO:0002768	immune response-regulating cell surface receptor signaling pathway	109	0.420625	1.82394	8.4e-05	0.00392027	0.00322693	620	tags=40%, list=19%, signal=34%	IGKC/THEMIS/SKAP1/BCL2/IGLC2/FYN/FOXP1/CBLB/SOS1/PDE4B/IGHA1/IGHG4/PRKCH/PDE4D/WNK1/PLCL2/PRKCQ/PTPRJ/LIME1/IGLC3/PTPN22/MAPK8/CARD11/NR4A3/DENND1B/SPPL3/CD81/PRKCB/IGHG1/PTPRC/RFTN1/YES1/CREBBP/NFATC2/ITK/VAV3/LCP2/IGLC1/FYB1/PAK2/IGHG3/MAP2K4/ABL1/RC3H1
GO:0048016	inositol phosphate-mediated signaling	17	0.59346	1.81444	0.00323683	0.0433595	0.0356909	462	tags=53%, list=14%, signal=46%	ITPR2/NFAT5/GSK3B/PPP3CA/SPPL3/ATP2B4/ITPR1/PPP3R1/NFATC2
GO:0033081	regulation of T cell differentiation in thymus	12	0.65503	1.80903	0.00310805	0.042885	0.0353004	550	tags=58%, list=17%, signal=49%	TOX/CAMK4/SOS1/SOS2/TMEM131L/RASGRP1/IL7R
GO:0008589	regulation of smoothened signaling pathway	11	0.668412	1.79773	0.00177077	0.0285812	0.0235263	897	tags=82%, list=27%, signal=60%	FBXL17/RORA/HERC4/CREBBP/RUNX2/RB1/BTRC/MOSMO/PRKACB
GO:0018105	peptidyl-serine phosphorylation	97	0.42056	1.79629	0.000168799	0.00600952	0.00494667	1315	tags=66%, list=40%, signal=41%	BCL2/CAMK4/SMYD3/BRAF/AKT3/PRKCH/PDE4D/CAMK1D/WNK1/PLCL2/CD44/PRKCQ/DYRK1A/PLCL1/CAMK2D/STK39/TGFBR2/MAPK8/GSK3B/TLK1/PRKCA/TNKS/PRKX/ATP2B4/PRKCB/NCK2/TOP1/SMAD7/PAK2/PRKDC/RICTOR/ROCK1/PKN2/CAB39/ATR/SRPK2/PTEN/TLK2/PRKCE/PRKY/MARK3/CSNK1G1/MAPKAP1/SMG1/NLK/CSNK1G3/RIPK1/MIF/RPTOR/ROCK2/PIK3CA/HIPK3/SGK3/TGFB1/LATS1/EIF2AK3/VRK2/TAF1/ATM/CSNK1A1/HIPK2/HIPK1/MAPK14/STK38
GO:0006304	DNA modification	26	0.52877	1.79548	0.00358179	0.0462996	0.0381111	872	tags=54%, list=26%, signal=40%	TOX/ATF7IP/USP9X/ASCC3/KMT2A/RLF/FTO/KMT2E/TET2/ATRX/MBD2/GATAD2A/EHMT1/EZH2
GO:0044782	cilium organization	51	0.462221	1.79485	0.000913669	0.0168325	0.0138555	647	tags=39%, list=19%, signal=32%	SEPTIN7/SEPTIN6/CDC14A/ASAP1/RFX3/SEPTIN9/ABLIM1/TTC39C/PIBF1/SEPTIN2/CEP350/TTC17/BBS9/PCM1/SCLT1/WDPCP/ARHGAP35/GBF1/NEK1/MAP4
GO:0051893	regulation of focal adhesion assembly	21	0.55594	1.78592	0.00313984	0.042885	0.0353004	1055	tags=76%, list=32%, signal=52%	BCAS3/PTPRJ/MACF1/CLASP1/MAP4K4/CLASP2/WDPCP/ROCK1/ABL1/PTEN/SMAD3/LIMS1/PTPRA/SLK/ROCK2/IQGAP1
GO:0090109	regulation of cell-substrate junction assembly	21	0.55594	1.78592	0.00313984	0.042885	0.0353004	1055	tags=76%, list=32%, signal=52%	BCAS3/PTPRJ/MACF1/CLASP1/MAP4K4/CLASP2/WDPCP/ROCK1/ABL1/PTEN/SMAD3/LIMS1/PTPRA/SLK/ROCK2/IQGAP1
GO:0007423	sensory organ development	75	0.42816	1.78247	0.000973281	0.0176134	0.0144983	981	tags=55%, list=29%, signal=39%	BCL2/BCL11B/SOS1/NIPBL/SMCHD1/MAN2A1/TGFBR2/ZHX2/SKIL/EPHA4/TTC39C/DLG1/AGTPBP1/ATP2B4/VIM/ATP2B1/EFEMP1/SLC4A7/GNB1/NF1/PBX3/WDPCP/ARHGAP35/SP3/PBX4/HIF1A/PAFAH1B1/BMPR2/SKI/SEC24B/PTPRM/PLAAT3/RAB3GAP1/PHACTR4/STAT3/TENT2/SMAD3/OPA1/ADAM10/ATF6/KDM2B
GO:0018209	peptidyl-serine modification	101	0.41569	1.7814	0.000213761	0.00693696	0.00571009	1133	tags=56%, list=34%, signal=38%	BCL2/CAMK4/SMYD3/BRAF/AKT3/PRKCH/PDE4D/CAMK1D/WNK1/PLCL2/CD44/PRKCQ/DYRK1A/PLCL1/CAMK2D/STK39/TGFBR2/MAPK8/GSK3B/TLK1/PRKCA/TNKS/PRKX/ATP2B4/PRKCB/NCK2/GALNT1/TOP1/SMAD7/PAK2/PRKDC/RICTOR/ROCK1/PKN2/CAB39/ATR/SRPK2/PTEN/TLK2/PRKCE/PRKY/MARK3/CSNK1G1/MAPKAP1/SMG1/NLK/CSNK1G3/RIPK1/MIF/RPTOR/ROCK2/PIK3CA/HIPK3/SGK3/TGFB1/LATS1/EIF2AK3
GO:0043010	camera-type eye development	46	0.466677	1.77925	0.00132234	0.0226925	0.0186791	1020	tags=63%, list=31%, signal=44%	BCL11B/SOS1/MAN2A1/TGFBR2/ZHX2/SKIL/DLG1/AGTPBP1/ATP2B4/VIM/ATP2B1/EFEMP1/GNB1/NF1/WDPCP/ARHGAP35/SP3/HIF1A/BMPR2/SKI/PTPRM/PLAAT3/RAB3GAP1/PHACTR4/TENT2/SMAD3/OPA1/KDM2B/XRN2
GO:0007409	axonogenesis	75	0.426976	1.77754	0.00108452	0.0190493	0.0156802	775	tags=47%, list=23%, signal=37%	ANK3/BCL2/FYN/FN1/BCL11B/SOS1/AUTS2/SIPA1L1/MYCBP2/RAB11A/PRKCQ/MACF1/SKIL/PICALM/EPHA4/USP9X/GSK3B/EMB/RHOH/EXT1/ITGA4/PAK2/NIN/CREB1/ARHGAP35/KIF13B/ABL1/PTEN/PAFAH1B1/BMPR2/UST/PTPRM/DIP2B/ADNP/PLXNC1
GO:0048863	stem cell differentiation	43	0.47353	1.77309	0.00151198	0.0250454	0.0206158	666	tags=42%, list=20%, signal=34%	FN1/FBXL17/FAM172A/MLLT3/SETD2/CDK13/JARID2/MSI2/CHD2/EXT1/ITCH/PTPRC/RUNX2/PRKDC/A2M/ABL1/PUM1/HIF1A
GO:0007623	circadian rhythm	60	0.442699	1.7709	0.000918855	0.0168325	0.0138555	925	tags=58%, list=28%, signal=43%	BTBD9/FBXL17/NCOA2/FBXW7/MYCBP2/DYRK1A/USP9X/CRY1/MAPK8/GSK3B/KMT2A/RORA/GNAQ/HUWE1/KDM2A/TOP1/ATG7/PRKDC/CREB1/SETX/NAMPT/PTEN/AHR/PSPC1/EP300/BTRC/FBXW11/UBE3A/NRIP1/HNRNPD/EZH2/KDM5A/RELB/MAGED1/NR1D2
GO:0002429	immune response-activating cell surface receptor signaling pathway	102	0.411752	1.76487	0.000160189	0.00590523	0.00486083	620	tags=39%, list=19%, signal=33%	IGKC/THEMIS/SKAP1/BCL2/IGLC2/FYN/FOXP1/CBLB/PDE4B/IGHA1/IGHG4/PRKCH/PDE4D/WNK1/PLCL2/PTPRJ/LIME1/IGLC3/PTPN22/CARD11/NR4A3/DENND1B/SPPL3/CD81/PRKCB/IGHG1/PTPRC/RFTN1/YES1/CREBBP/NFATC2/ITK/VAV3/LCP2/IGLC1/FYB1/PAK2/IGHG3/ABL1/RC3H1
GO:0002757	immune response-activating signal transduction	102	0.411752	1.76487	0.000160189	0.00590523	0.00486083	620	tags=39%, list=19%, signal=33%	IGKC/THEMIS/SKAP1/BCL2/IGLC2/FYN/FOXP1/CBLB/PDE4B/IGHA1/IGHG4/PRKCH/PDE4D/WNK1/PLCL2/PTPRJ/LIME1/IGLC3/PTPN22/CARD11/NR4A3/DENND1B/SPPL3/CD81/PRKCB/IGHG1/PTPRC/RFTN1/YES1/CREBBP/NFATC2/ITK/VAV3/LCP2/IGLC1/FYB1/PAK2/IGHG3/ABL1/RC3H1
GO:0010810	regulation of cell-substrate adhesion	54	0.451077	1.75992	0.00115167	0.0201105	0.0165537	1055	tags=59%, list=32%, signal=41%	SKAP1/BCL2/CASK/UTRN/FN1/BCAS3/RASA1/PTPRJ/MACF1/CLASP1/GSK3B/CDK6/MAP4K4/CLASP2/NF1/WDPCP/ROCK1/PLEKHA2/ABL1/PTEN/PIK3CB/NEDD9/PREX1/PRKCE/SMAD3/LIMS1/PTPRA/PTK2B/ARHGEF7/SLK/ROCK2/IQGAP1
GO:0006325	chromatin organization	116	0.401584	1.75768	0.00017652	0.00612893	0.00504496	1321	tags=61%, list=40%, signal=38%	RESF1/TOX/SMYD3/FAM172A/ARID1B/KAT6A/KDM6A/MLLT3/SMCHD1/SETD2/ARID2/BPTF/ATF7IP/KDM4C/JARID2/ARID4B/TLK1/ZBTB1/NR3C1/PSME4/CHD2/BABAM2/RERE/SMARCA2/KAT6B/GATAD2B/PHF21A/TOP1/SCMH1/KMT2E/KAT2B/SMARCC1/IKZF1/ATRX/CHD6/RB1/TASOR/HP1BP3/MBD2/TLK2/AEBP2/EHMT1/EZH2/KDM5A/HMGN4/ZMYND11/HNRNPC/SETD5/HDAC4/RSF1/RBL2/SMARCA5/CHD4/NASP/BAZ2B/PBRM1/NAP1L1/HDAC8/ARID1A/EMSY/SFMBT1/TDRD3/CHD9/INO80/BRD4/NCOR1/…
GO:0048013	ephrin receptor signaling pathway	11	0.649102	1.7458	0.00339847	0.0443137	0.0364764	433	tags=55%, list=13%, signal=48%	FYN/SIPA1L1/RASA1/EPHA4/NCK2/YES1
GO:0061564	axon development	81	0.414788	1.74478	0.000544293	0.0116925	0.00962457	868	tags=48%, list=26%, signal=36%	ANK3/BCL2/FYN/FN1/BCL11B/SOS1/AUTS2/SIPA1L1/MYCBP2/RAB11A/PRKCQ/MACF1/SKIL/PICALM/EPHA4/USP9X/GSK3B/EMB/RHOH/EXT1/ITGA4/PAK2/NIN/CREB1/ARHGAP35/KIF13B/ABL1/PTEN/PAFAH1B1/BMPR2/UST/PTPRM/DIP2B/STK24/ADNP/PLXNC1/MTR/GOLGA4/ADARB1
GO:0048667	cell morphogenesis involved in neuron differentiation	107	0.400046	1.7265	0.000330366	0.00858111	0.00706345	793	tags=45%, list=24%, signal=35%	ANK3/BCL2/DOCK10/FYN/FN1/BCL11B/SOS1/TNIK/AUTS2/SIPA1L1/RBFOX2/MYCBP2/RAB11A/PRKCQ/MACF1/SKIL/PICALM/EPHA4/USP9X/GSK3B/RAPGEF2/PPP3CA/EMB/RHOH/EXT1/RERE/ITGA4/CUX1/PAK2/MEF2A/NIN/WDPCP/CREB1/ARHGAP35/KIF13B/ABL1/RB1/PTEN/TANC2/PAFAH1B1/BMPR2/UST/SEC24B/PTPRM/DIP2B/ADNP/PLXNC1/UBE3A
GO:0048812	neuron projection morphogenesis	121	0.392286	1.72562	0.000290191	0.00794963	0.00654365	793	tags=45%, list=24%, signal=35%	ANK3/BCL2/DOCK10/FYN/FN1/BCL11B/SOS1/TNIK/AUTS2/SIPA1L1/RBFOX2/MYCBP2/RAB11A/PRKCQ/MACF1/SKIL/PICALM/EPHA4/USP9X/GSK3B/RAPGEF2/MAP4K4/PPP3CA/EMB/RHOH/EXT1/RERE/ITGA4/CUX1/PAK2/MEF2A/NIN/ROCK1/CREB1/MYO9A/ARHGAP35/KIF13B/SPAG9/ITSN2/ABL1/PTEN/TANC2/SMURF1/PAFAH1B1/TAOK1/BMPR2/UST/PTPRM/DIP2B/ITGA1/ADNP/PLXNC1/TAOK3/UBE3A
GO:0002253	activation of immune response	121	0.390528	1.71789	0.000333359	0.00858111	0.00706345	620	tags=36%, list=19%, signal=31%	IGKC/THEMIS/SKAP1/BCL2/IGLC2/FYN/FOXP1/CBLB/CLU/PDE4B/IGHA1/IGHG4/PRKCH/PDE4D/WNK1/PLCL2/PTPRJ/LIME1/IGLC3/PTPN22/CARD11/NR4A3/DENND1B/SPPL3/CD81/PRKCB/IGHG1/PTPRC/RFTN1/YES1/CREBBP/NFATC2/ITK/VAV3/LCP2/IGLC1/FYB1/PAK2/PRKDC/A2M/IGHG3/CFH/ABL1/RC3H1
GO:0046578	regulation of Ras protein signal transduction	51	0.438634	1.70326	0.00339559	0.0443137	0.0364764	896	tags=55%, list=27%, signal=41%	DENND4A/AUTS2/CDC42SE2/P2RY8/CUL3/RASA1/RASA2/AKAP13/ARFGEF1/MAP4K4/MAPRE2/RASGRP1/ERBIN/DENND4C/CYTH1/DENND1A/RIPOR2/ARHGAP35/GBF1/ABL1/GABARAP/PIK3CB/ARHGEF3/MAPKAP1/RASGRF2/MYO9B/CBL/CYTH3
GO:0048858	cell projection morphogenesis	128	0.384007	1.69597	0.000331962	0.00858111	0.00706345	793	tags=43%, list=24%, signal=34%	ANK3/BCL2/DOCK10/FYN/FN1/BCL11B/SOS1/TNIK/AUTS2/SIPA1L1/RBFOX2/MYCBP2/RAB11A/CD44/PRKCQ/MACF1/SKIL/PICALM/EPHA4/USP9X/GSK3B/RAPGEF2/MAP4K4/PPP3CA/EMB/RHOH/EXT1/RERE/ITGA4/CUX1/PAK2/MEF2A/NIN/ROCK1/CREB1/MYO9A/ARHGAP35/KIF13B/SPAG9/ITSN2/ABL1/PTEN/TANC2/SMURF1/PAFAH1B1/TAOK1/BMPR2/UST/PTPRM/DIP2B/ITGA1/ADNP/PLXNC1/TAOK3/UBE3A
GO:0120039	plasma membrane bounded cell projection morphogenesis	128	0.384007	1.69597	0.000331962	0.00858111	0.00706345	793	tags=43%, list=24%, signal=34%	ANK3/BCL2/DOCK10/FYN/FN1/BCL11B/SOS1/TNIK/AUTS2/SIPA1L1/RBFOX2/MYCBP2/RAB11A/CD44/PRKCQ/MACF1/SKIL/PICALM/EPHA4/USP9X/GSK3B/RAPGEF2/MAP4K4/PPP3CA/EMB/RHOH/EXT1/RERE/ITGA4/CUX1/PAK2/MEF2A/NIN/ROCK1/CREB1/MYO9A/ARHGAP35/KIF13B/SPAG9/ITSN2/ABL1/PTEN/TANC2/SMURF1/PAFAH1B1/TAOK1/BMPR2/UST/PTPRM/DIP2B/ITGA1/ADNP/PLXNC1/TAOK3/UBE3A
GO:0002764	immune response-regulating signaling pathway	150	0.37719	1.69513	0.000103451	0.00441291	0.00363244	623	tags=36%, list=19%, signal=31%	IGKC/THEMIS/SKAP1/BCL2/IGLC2/FYN/FOXP1/CBLB/SOS1/PDE4B/IGHA1/IGHG4/TNFAIP3/PRKCH/PDE4D/ANKRD17/WNK1/PLCL2/PRKCQ/PTPRJ/LIME1/RNF125/IGLC3/PTPN22/MAPK8/CARD11/PUM2/NR4A3/AP3B1/DENND1B/USP15/SPPL3/CD81/PRKCB/ITCH/IGHG1/PTPRC/RFTN1/YES1/CREBBP/ERBIN/NFATC2/ITK/VAV3/LCP2/IGLC1/FYB1/PAK2/TRAF3/IGHG3/MAP2K4/ABL1/RC3H1/PUM1
GO:0030111	regulation of Wnt signaling pathway	74	0.406317	1.68868	0.00189536	0.0299447	0.0246487	1348	tags=65%, list=41%, signal=39%	NFKB1/TLE5/TNFAIP3/MLLT3/MDFIC/WNK1/WWOX/MACF1/TBL1XR1/CCNY/SMURF2/GSK3B/USP34/ATP6V0C/TMEM131L/TNKS/GNAQ/UBR5/UBAC2/USP47/TBL1X/INVS/ABL1/FOXO3/SKI/MBD2/BTRC/APC/CSNK1G1/CDC73/ZEB2/SMAD3/NLK/DDX3X/CSNK1G3/TNKS2/OTULIN/TGFB1/LATS1/RBPJ/LEF1/PSEN1/CSNK1A1/KPNA1/MAPK14/ARNTL/RNF213/CYLD
GO:0032989	cellular component morphogenesis	142	0.376433	1.68481	0.000248166	0.00715458	0.00588922	793	tags=42%, list=24%, signal=34%	ANK3/BCL2/DOCK10/FYN/FN1/BCL11B/SOS1/TNIK/AUTS2/SIPA1L1/RBFOX2/MYCBP2/RAB11A/CD44/PRKCQ/MACF1/CLASP1/SKIL/PICALM/AKAP13/EPHA4/USP9X/GSK3B/RAPGEF2/MAP4K4/PPP3CA/EMB/CERT1/RHOH/EXT1/RERE/CLASP2/ITGA4/CUX1/PAK2/MEF2A/NIN/ROCK1/CREB1/MYO9A/ARHGAP35/KIF13B/SPAG9/ITSN2/ABL1/PTEN/TANC2/SMURF1/PAFAH1B1/TAOK1/BMPR2/UST/PTPRM/DIP2B/ITGA1/ADNP/TMOD3/PLXNC1/TAOK3/UBE3A
GO:0032990	cell part morphogenesis	132	0.379235	1.6793	0.000561017	0.0119657	0.00984944	793	tags=42%, list=24%, signal=34%	ANK3/BCL2/DOCK10/FYN/FN1/BCL11B/SOS1/TNIK/AUTS2/SIPA1L1/RBFOX2/MYCBP2/RAB11A/CD44/PRKCQ/MACF1/SKIL/PICALM/EPHA4/USP9X/GSK3B/RAPGEF2/MAP4K4/PPP3CA/EMB/CERT1/RHOH/EXT1/RERE/ITGA4/CUX1/PAK2/MEF2A/NIN/ROCK1/CREB1/MYO9A/ARHGAP35/KIF13B/SPAG9/ITSN2/ABL1/PTEN/TANC2/SMURF1/PAFAH1B1/TAOK1/BMPR2/UST/PTPRM/DIP2B/ITGA1/ADNP/PLXNC1/TAOK3/UBE3A
GO:0016458	gene silencing	61	0.417193	1.67019	0.00314528	0.042885	0.0353004	1477	tags=70%, list=44%, signal=40%	RESF1/CNOT6L/FAM172A/XIST/TNRC6B/SMCHD1/ATF7IP/PUM2/PPP3CA/CNOT2/TNRC6C/SCMH1/AGO3/TUT4/HELZ/SND1/PUM1/TNRC6A/TASOR/DHX9/MBD2/AGO2/STAT3/SMAD3/FXR1/DDX3X/RIPK1/SMARCA5/GIGYF2/TGFB1/DDX6/CNOT1/DICER1/NCOR1/SIRT1/TUT7/TPR/DDX17/SMAD2/TNF/RBM4/CELF1/FMR1
GO:0016570	histone modification	148	0.3709	1.66576	0.000365202	0.00932045	0.00767203	1712	tags=75%, list=51%, signal=38%	SMYD3/JMJD1C/AUTS2/KAT6A/NCOA1/KDM6A/KMT2C/NIPBL/CAMK2D/SETD2/TBL1XR1/ASH1L/KDM4C/JARID2/MAPK8/KMT2A/USP3/PRKCA/EPC2/HUWE1/USP15/NCOA3/PRKCB/UBR5/PRDM2/KAT6B/ATXN7/CREBBP/WAC/RLF/KDM2A/WDR70/SUPT3H/EPC1/TRERF1/KANSL1/KMT2E/RCOR1/ASXL1/TBL1X/KAT2B/TET2/TRIP12/NNMT/ATRX/RYBP/UBR2/SKI/KDM7A/MSL2/EP300/PCGF5/EHMT1/MIER1/EZH2/KDM5A/CDC73/SETD5/TRRAP/HLCS/HDAC4/USP36/KDM2B/RIF1/SUZ12/HDAC8/SMAD4/OGT/US…
GO:0003008	system process	267	0.352861	1.66512	2.6e-05	0.00165263	0.00136035	923	tags=42%, list=28%, signal=33%	ANK3/ATXN1/PLCB1/BCL2/CAMK4/FYN/BTBD9/UTRN/FOXO1/PDE4B/IGHA1/FBXO11/IMMP2L/PDE4D/HERC1/HBB/RBFOX2/VTI1A/CDC14A/WNK1/NIPBL/MYCBP2/NFAT5/GNAS/PTPRJ/CAMK2D/ATP8A1/EPB41/STK39/GLS/SLC38A1/PICALM/AKAP13/ABLIM1/JARID2/CELF2/SLC27A4/CRY1/GSK3B/PDE3A/NR4A3/PIAS1/AP3B1/SNTB1/PPP3CA/NCALD/DLG1/CERT1/PRKCA/AGTPBP1/EXT1/RAB8B/ATP2B4/ATP2B1/EFEMP1/ATXN7/ITPR1/YES1/RAP1GDS1/FTO/GNB1/BBS9/NF1/SMAD7/PBX3/SLC16A7…
GO:0048666	neuron development	211	0.355197	1.64157	0.000123145	0.00495933	0.00408222	793	tags=40%, list=24%, signal=32%	ANK3/TOX/BCL2/DOCK10/FYN/RUNX1/NME2/FN1/BCL11B/SOS1/TNIK/AUTS2/SIPA1L1/HERC1/CAMK1D/GPRIN3/BICDL1/RBFOX2/ASAP1/WNK1/MYCBP2/RAB11A/PRKCQ/MACF1/SKIL/PICALM/EPHA4/USP9X/GSK3B/RAPGEF2/ARFGEF1/MAP4K4/PPP3CA/EMB/SEPTIN2/FRYL/AGTPBP1/RHOH/EXT1/RERE/VIM/NCK2/RAPGEF1/ITGA4/ULK4/SLC4A7/SCLT1/PBX3/CUX1/PAK2/MEF2A/NIN/WDPCP/ROCK1/CREB1/MYO9A/ARHGAP35/KIF13B/SPAG9/ITSN2/SETX/ABL1/RB1/MAP4/PTEN/TANC2/SMURF1/PB…
GO:0031175	neuron projection development	193	0.352293	1.61286	0.000248515	0.00715458	0.00588922	793	tags=39%, list=24%, signal=32%	ANK3/TOX/BCL2/DOCK10/FYN/NME2/FN1/BCL11B/SOS1/TNIK/AUTS2/SIPA1L1/HERC1/CAMK1D/GPRIN3/BICDL1/RBFOX2/ASAP1/MYCBP2/RAB11A/PRKCQ/MACF1/SKIL/PICALM/EPHA4/USP9X/GSK3B/RAPGEF2/ARFGEF1/MAP4K4/PPP3CA/EMB/SEPTIN2/FRYL/RHOH/EXT1/RERE/VIM/NCK2/RAPGEF1/ITGA4/ULK4/CUX1/PAK2/MEF2A/NIN/ROCK1/CREB1/MYO9A/ARHGAP35/KIF13B/SPAG9/ITSN2/SETX/ABL1/RB1/MAP4/PTEN/TANC2/SMURF1/PAFAH1B1/TAOK1/BMPR2/UST/SEC24B/PTPRM/DIP2B/P…
GO:0016055	Wnt signaling pathway	98	0.375714	1.61005	0.00297319	0.0414858	0.0341486	1577	tags=71%, list=47%, signal=39%	NFKB1/TLE5/TNIK/TNFAIP3/MLLT3/MDFIC/WNK1/WWOX/CUL3/MACF1/TBL1XR1/CCNY/SMURF2/GSK3B/USP34/ATP6V0C/TMEM131L/TNKS/GNAQ/EXT1/UBR5/UBAC2/USP47/TBL1X/INVS/ABL1/FOXO3/PTEN/SMURF1/SKI/MBD2/BTRC/FBXW11/APC/CSNK1G1/CDC73/ZEB2/SMAD3/NLK/GRK5/DDX3X/STRN/CSNK1G3/TNKS2/OTULIN/TGFB1/LATS1/RYK/RBPJ/LEF1/RNF138/PSEN1/CSNK1A1/KPNA1/MAPK14/FBXW4/ARNTL/RNF213/CYLD/EGR1/NR4A2/CHD8/HBP1/PPM1B/CCDC88C/USP8/BRD7/TCF7/LR…
GO:0198738	cell-cell signaling by wnt	98	0.375714	1.61005	0.00297319	0.0414858	0.0341486	1577	tags=71%, list=47%, signal=39%	NFKB1/TLE5/TNIK/TNFAIP3/MLLT3/MDFIC/WNK1/WWOX/CUL3/MACF1/TBL1XR1/CCNY/SMURF2/GSK3B/USP34/ATP6V0C/TMEM131L/TNKS/GNAQ/EXT1/UBR5/UBAC2/USP47/TBL1X/INVS/ABL1/FOXO3/PTEN/SMURF1/SKI/MBD2/BTRC/FBXW11/APC/CSNK1G1/CDC73/ZEB2/SMAD3/NLK/GRK5/DDX3X/STRN/CSNK1G3/TNKS2/OTULIN/TGFB1/LATS1/RYK/RBPJ/LEF1/RNF138/PSEN1/CSNK1A1/KPNA1/MAPK14/FBXW4/ARNTL/RNF213/CYLD/EGR1/NR4A2/CHD8/HBP1/PPM1B/CCDC88C/USP8/BRD7/TCF7/LR…
GO:0030030	cell projection organization	284	0.337276	1.59883	8e-05	0.00379214	0.00312146	826	tags=38%, list=25%, signal=31%	SEPTIN7/ANK3/TOX/BCL2/PPP1R16B/DOCK10/FYN/NME2/SEPTIN6/RAPGEF6/FN1/BCL11B/SOS1/TNIK/AUTS2/SIPA1L1/BCAS3/HERC1/CAMK1D/GPRIN3/BICDL1/RBFOX2/CDC14A/ASAP1/MYCBP2/RAB11A/RFX3/CD44/CUL3/PRKCQ/MACF1/SEPTIN9/SKIL/PICALM/EPHA4/ABLIM1/USP9X/TTC39C/GSK3B/RAPGEF2/ARFGEF1/MAP4K4/PIBF1/PPP3CA/EMB/SEPTIN2/FRYL/RHOH/CEP350/EXT1/RERE/RAB8B/VIM/NCK2/RAPGEF1/ITGA4/TTC17/VAV3/ULK4/BBS9/PCM1/SCLT1/CUX1/PAK2/MEF2A/NIN…
GO:0030182	neuron differentiation	254	0.339369	1.59417	0.000131552	0.00501566	0.00412859	872	tags=41%, list=26%, signal=33%	ANK3/TOX/BCL2/DOCK10/ZSWIM6/FYN/RUNX1/NME2/FN1/TCF12/BCL11B/SOS1/TNIK/AUTS2/ZEB1/NCOA1/SIPA1L1/HERC1/CAMK1D/GPRIN3/BICDL1/RBFOX2/ASAP1/WNK1/MYCBP2/RAB11A/PRKCQ/MACF1/ZHX2/SKIL/TRAPPC9/PICALM/EPHA4/KDM4C/USP9X/GSK3B/RAPGEF2/ARFGEF1/MAP4K4/RORA/PPP3CA/EMB/SEPTIN2/FRYL/AGTPBP1/RHOH/EXT1/RERE/VIM/NCK2/RAPGEF1/ITGA4/ULK4/SLC4A7/SCLT1/RUNX2/PBX3/CUX1/PAK2/MEF2A/NIN/WDPCP/ROCK1/CREB1/MYO9A/ARHGAP35/KIF1…
GO:0006468	protein phosphorylation	378	0.328948	1.58118	1.61e-05	0.00126175	0.00103859	1134	tags=48%, list=34%, signal=36%	SIK3/NIBAN1/BCL2/CAMK4/FYN/CASK/NME2/SMYD3/BRAF/FN1/CBLB/TNIK/CLU/AKT3/TNFAIP3/PRKCH/CDK17/PDE4D/FBXW7/PDCD4/BIRC6/CAMK1D/MAP3K5/LDLRAD4/WNK1/PLCL2/PAN3/OSBPL8/CD44/PRKCQ/DYRK1A/PLCL1/PTPRJ/NEK7/CAMK2D/LIME1/STK39/TGFBR2/CDK13/ERC1/PTPN22/AKAP13/EPHA4/SAMSN1/CRY1/MAPK8/CCNY/GSK3B/PIK3R5/CDK6/RAPGEF2/MAP4K4/TLK1/STK17B/TAB2/PIBF1/DLG1/SNX9/MAP3K2/PRKCA/TNKS/PRKX/GNAQ/USP15/CD81/ATP2B4/PRKCB/PTPRC/…
GO:1905114	cell surface receptor signaling pathway involved in cell-cell signaling	106	0.36599	1.57805	0.00284427	0.0405701	0.0333949	1348	tags=59%, list=41%, signal=37%	NFKB1/TLE5/TNIK/TNFAIP3/MLLT3/MDFIC/WNK1/WWOX/CUL3/MACF1/TBL1XR1/CCNY/SMURF2/GSK3B/USP34/ATP6V0C/PPP3CA/TMEM131L/TNKS/GNAQ/EXT1/UBR5/UBAC2/USP47/TBL1X/INVS/ABL1/FOXO3/PTEN/SMURF1/SKI/MBD2/RAB3GAP1/BTRC/FBXW11/APC/CSNK1G1/CDC73/ZEB2/SMAD3/NLK/GRK5/DDX3X/STRN/CSNK1G3/PTK2B/TNKS2/ZMYND8/OTULIN/TGFB1/LATS1/RYK/RBPJ/LEF1/RNF138/PSEN1/CSNK1A1/KPNA1/MAPK14/FBXW4/ARNTL/RNF213/CYLD
GO:0007264	small GTPase mediated signal transduction	137	0.351018	1.56746	0.00240115	0.0356708	0.0293621	896	tags=42%, list=27%, signal=32%	ARHGAP15/DENND4A/DOCK10/ARHGAP26/RAPGEF6/RALGAPA1/DOCK8/ELMO1/SOS1/AUTS2/SIPA1L1/CDC42SE2/P2RY8/CUL3/DOCK2/RASA1/RASA2/AKAP13/RAPGEF2/ARFGEF1/MAP4K4/SOS2/RHOH/MAPRE2/RALGAPA2/RASGRP1/DOCK9/ERBIN/RAPGEF1/VAV3/GNB1/DENND4C/NF1/CYTH1/FAM13B/DENND1A/ROCK1/RIPOR2/MYO9A/ARHGAP35/GBF1/ABL1/ARHGAP10/RB1/GABARAP/DOCK11/PIK3CB/ARHGEF3/PREX1/MAPKAP1/RASGRF2/ARHGAP25/MYO9B/PHACTR4/CD2AP/CBL/G3BP2/CYTH3
GO:0051276	chromosome organization	237	0.335025	1.56524	0.000468139	0.0105103	0.00865141	1337	tags=54%, list=40%, signal=35%	RESF1/TOX/SMYD3/STAG1/FAM172A/ARID1B/KAT6A/KDM6A/EML4/MLLT3/FBXW7/NIPBL/SMCHD1/RAB11A/CUL3/PRKCQ/NEK7/SETD2/ARID2/BPTF/ATF7IP/KDM4C/JARID2/ASCC3/ARID4B/TLK1/PIBF1/NSMCE2/ZBTB1/NR3C1/TNKS/PSME4/CHD2/XRN1/BABAM2/RERE/SMARCA2/KAT6B/TEX14/GATAD2B/PHF21A/SMG6/SENP6/CHD1/TOP1/STAG2/PDS5A/SCMH1/KMT2E/PRKDC/KAT2B/SMARCC1/ATR/SETX/IKZF1/ABL1/ATRX/CHD6/RB1/TASOR/HP1BP3/DHX9/MBD2/CENPC/MCPH1/SMC5/TLK2/AEBP2…
GO:0120036	plasma membrane bounded cell projection organization	280	0.330221	1.56262	0.000163252	0.00594475	0.00489336	826	tags=38%, list=25%, signal=31%	SEPTIN7/ANK3/TOX/BCL2/PPP1R16B/DOCK10/FYN/NME2/SEPTIN6/RAPGEF6/FN1/BCL11B/SOS1/TNIK/AUTS2/SIPA1L1/BCAS3/HERC1/CAMK1D/GPRIN3/BICDL1/RBFOX2/CDC14A/ASAP1/MYCBP2/RAB11A/RFX3/CD44/PRKCQ/MACF1/SEPTIN9/SKIL/PICALM/EPHA4/ABLIM1/USP9X/TTC39C/GSK3B/RAPGEF2/ARFGEF1/MAP4K4/PIBF1/PPP3CA/EMB/SEPTIN2/FRYL/RHOH/CEP350/EXT1/RERE/VIM/NCK2/RAPGEF1/ITGA4/TTC17/VAV3/ULK4/BBS9/PCM1/SCLT1/CUX1/PAK2/MEF2A/NIN/WDPCP/ROCK…
GO:0016310	phosphorylation	433	0.321238	1.55099	1.94e-05	0.00148744	0.00122437	1134	tags=47%, list=34%, signal=36%	SIK3/ZBTB20/NIBAN1/BCL2/CAMK4/FYN/CASK/NME2/SMYD3/BRAF/FN1/CBLB/TNIK/CLU/AKT3/TNFAIP3/PRKCH/CDK17/PDE4D/FBXW7/PDCD4/BIRC6/CAMK1D/MAP3K5/RANBP2/LDLRAD4/ADK/WNK1/PLCL2/PAN3/OSBPL8/CD44/PRKCQ/DYRK1A/PLCL1/PTPRJ/NEK7/CAMK2D/LIME1/STK39/TGFBR2/AMBRA1/CDK13/ERC1/PTPN22/SGMS1/AKAP13/EPHA4/SAMSN1/CRY1/MAPK8/CCNY/GSK3B/PIK3R5/CDK6/RAPGEF2/MAP4K4/TLK1/STK17B/TAB2/PIBF1/PPP1R14B/DLG1/SNX9/MAP3K2/CERT1/PRKCA…
GO:0048699	generation of neurons	289	0.324729	1.54226	0.000281659	0.00778736	0.00641009	872	tags=39%, list=26%, signal=32%	ANK3/TOX/BCL2/DOCK10/ZSWIM6/FYN/RUNX1/NME2/FN1/TCF12/BCL11B/SOS1/TNIK/AUTS2/ZEB1/NCOA1/SIPA1L1/PRKCH/HERC1/CAMK1D/GPRIN3/BICDL1/CEP85L/RBFOX2/ASAP1/WNK1/NIPBL/MYCBP2/RAB11A/PRKCQ/MACF1/MAN2A1/ZHX2/SKIL/TRAPPC9/PICALM/EPHA4/KDM4C/USP9X/GSK3B/CDK6/RAPGEF2/ARFGEF1/MAP4K4/RORA/PPP3CA/EMB/SEPTIN2/FRYL/AGTPBP1/RHOH/ZNF609/EXT1/RERE/VIM/NCK2/RAPGEF1/ITGA4/ULK4/SLC4A7/NF1/PCM1/SCLT1/RUNX2/PBX3/CUX1/PAK2/…
GO:0045944	positive regulation of transcription by RNA polymerase II	301	0.323529	1.53892	0.000386993	0.00962969	0.00792658	1012	tags=41%, list=30%, signal=31%	NFKB1/SKAP1/MAML2/KLF12/CASK/RUNX1/NME2/STAT4/SMYD3/FOXO1/TCF12/BCL11B/NCOA2/AUTS2/KAT6A/NCOA1/BCAS3/KMT2C/WWOX/NIPBL/RFX3/NFAT5/BPTF/TBL1XR1/CDK13/ASH1L/KMT2A/ZNF407/ETV6/NR4A3/AP3B1/RORA/PPP3CA/NR3C1/TNKS/ZNF609/NCOA3/CD81/MRTFA/ZNF292/IKZF3/SMARCA2/SSBP2/PRDM2/KAT6B/STAT5B/NCK2/YES1/CREBBP/RLF/PPP3R1/MED13/NFATC2/EPC1/TRERF1/REL/RUNX2/PBX3/ASXL1/FOXJ3/NRF1/ZNF148/PRKDC/MEF2A/TBL1X/KAT2B/SMARCC…
GO:0009653	anatomical structure morphogenesis	471	0.314413	1.52338	2.16e-05	0.00155663	0.00128133	897	tags=39%, list=27%, signal=34%	SEPTIN7/ARHGAP15/PDE3B/MBNL1/ANK3/BCL2/PPP1R16B/DOCK10/FYN/RUNX1/FOXP1/CHST11/BRAF/FN1/FOXN3/EXOC4/TLE5/FOXO1/BCL11B/SOS1/TNIK/CLU/AKT3/AUTS2/NCOA1/SIPA1L1/TNFAIP3/CDC42SE2/MLLT3/BCAS3/HERC1/FBXW7/PDCD4/RBFOX2/WNK1/WWOX/NIPBL/MYCBP2/RAB11A/CD44/CUL3/PAM/PRKCQ/RASA1/SETD2/ARID2/MACF1/CLASP1/MAN2A1/EPB41/MGP/TGFBR2/ZHX2/CEMIP2/ANKRD11/SKIL/ASH1L/PICALM/MKLN1/AKAP13/EPHA4/ABLIM1/USP9X/TTC39C/TXNRD1/…
GO:0048468	cell development	377	0.315491	1.51588	0.000230127	0.00714175	0.00587866	793	tags=36%, list=24%, signal=31%	ANK3/TOX/PLCB1/BCL2/PPP1R16B/DOCK10/FYN/RUNX1/NME2/FOXP1/SMYD3/CHST11/FN1/BCL11B/SOS1/TNIK/CLU/FAM172A/AUTS2/SIPA1L1/PRKCH/PDE4D/HERC1/FBXW7/PDCD4/CAMK1D/GPRIN3/BICDL1/RBFOX2/ASAP1/WNK1/MYCBP2/RAB11A/RFX3/CUL3/PRKCQ/SETD2/MACF1/MAN2A1/TGFBR2/SKIL/FNDC3A/PICALM/AKAP13/EPHA4/USP9X/GSK3B/DIAPH2/CDK6/RAPGEF2/ARFGEF1/MAP4K4/PDE3A/QKI/PPP3CA/EMB/SEPTIN2/FRYL/AGTPBP1/RHOH/MSI2/PSME4/EXT1/RERE/VIM/SMARCA…
GO:0022603	regulation of anatomical structure morphogenesis	198	0.326646	1.49894	0.00285322	0.0405701	0.0333949	1012	tags=47%, list=30%, signal=35%	SEPTIN7/ARHGAP15/PDE3B/PPP1R16B/FYN/RUNX1/FOXP1/FN1/TNIK/AKT3/SIPA1L1/TNFAIP3/CDC42SE2/MLLT3/RAB11A/CD44/RASA1/MACF1/CLASP1/EPB41/TGFBR2/CEMIP2/SKIL/MKLN1/EPHA4/SMURF2/GSK3B/RAPGEF2/PPP3CA/DLG1/PRKCA/RHOH/HUWE1/STIM1/ATP2B4/PRKCB/CLASP2/NF1/RUNX2/CUX1/PAK2/PRKDC/NIN/WDPCP/ROCK1/MYO9A/ARHGAP35/KIF13B/SPAG9/ITSN2/ABL1/RC3H1/PTEN/TANC2/SMURF1/HIF1A/PAFAH1B1/BMPR2/SH3KBP1/PIK3CB/UST/SEC24B/NEDD9/AGO2…
GO:0007399	nervous system development	448	0.306553	1.48174	0.00021674	0.00693696	0.00571009	1091	tags=45%, list=33%, signal=35%	MBNL1/ANK3/TOX/ATXN1/PLCB1/BCL2/DOCK10/ARHGAP26/ZSWIM6/FYN/RUNX1/NME2/FN1/FBXL17/TCF12/BCL11B/SOS1/TNIK/CLU/ARID1B/AKT3/AUTS2/ZEB1/NCOA1/SIPA1L1/IMMP2L/PRKCH/HERC1/CAMK1D/GPRIN3/BICDL1/CEP85L/RBFOX2/ASAP1/WNK1/NIPBL/MYCBP2/MBD5/RAB11A/PAM/PRKCQ/DYRK1A/SETD2/MACF1/MAN2A1/BPTF/TGFBR2/ZHX2/AMBRA1/SKIL/VCAN/TRAPPC9/PICALM/EPHA4/KDM4C/JARID2/USP9X/GSK3B/CDK6/ETV6/RAPGEF2/ARFGEF1/MAP4K4/QKI/RORA/PPP3CA…
GO:0018193	peptidyl-amino acid modification	328	0.307547	1.47173	0.000731051	0.0144564	0.0118996	1195	tags=46%, list=36%, signal=33%	BCL2/CAMK4/FYN/NME2/SMYD3/BRAF/CBLB/AKT3/MGAT5/AUTS2/KAT6A/NCOA1/FBXO11/KDM6A/PRKCH/PDE4D/FBXW7/CAMK1D/KMT2C/RANBP2/WNK1/PLCL2/CD44/PRKCQ/DYRK1A/PLCL1/PTPRJ/CAMK2D/SETD2/STK39/TGFBR2/CAMKMT/ASH1L/SENP7/EPHA4/JARID2/SAMSN1/FUT8/MAPK8/GSK3B/KMT2A/TLK1/PIAS1/PIBF1/NSMCE2/PRKCA/AGTPBP1/EPC2/TNKS/PRKX/NCOA3/CD81/ATP2B4/ZDHHC20/PRKCB/KAT6B/PTPRC/EFEMP1/NCK2/GALNT1/YES1/CREBBP/RLF/SENP6/SUPT3H/ITK/TOP1/…
GO:1902680	positive regulation of RNA biosynthetic process	422	0.303967	1.46625	0.00045797	0.0104389	0.0085927	984	tags=37%, list=30%, signal=30%	NFKB1/SKAP1/MAML2/PLCB1/KLF12/CAMK4/CASK/RUNX1/NME2/STAT4/SMYD3/FOXO1/TCF12/BCL11B/ARID1B/NCOA2/AUTS2/KAT6A/NCOA1/MLLT3/BCAS3/KMT2C/MAP3K5/MDFIC/WWOX/NIPBL/RFX3/NFAT5/DYRK1A/BPTF/TBL1XR1/CDK13/ASH1L/ATF7IP/PICALM/KMT2A/ZNF407/ETV6/UBE2V1/NR4A3/PIAS1/AP3B1/RORA/PPP3CA/MAP3K2/NR3C1/TNKS/ZNF609/NCOA3/CD81/MRTFA/ZNF292/RERE/PRKCB/IKZF3/SMARCA2/SSBP2/PRDM2/KAT6B/STAT5B/NCK2/YES1/CREBBP/WAC/RLF/NUP98/J…
GO:0022008	neurogenesis	307	0.307191	1.46304	0.00306767	0.042605	0.0350698	872	tags=38%, list=26%, signal=31%	ANK3/TOX/BCL2/DOCK10/ZSWIM6/FYN/RUNX1/NME2/FN1/TCF12/BCL11B/SOS1/TNIK/CLU/AUTS2/ZEB1/NCOA1/SIPA1L1/PRKCH/HERC1/CAMK1D/GPRIN3/BICDL1/CEP85L/RBFOX2/ASAP1/WNK1/NIPBL/MYCBP2/RAB11A/PRKCQ/MACF1/MAN2A1/ZHX2/SKIL/TRAPPC9/PICALM/EPHA4/KDM4C/USP9X/GSK3B/CDK6/ETV6/RAPGEF2/ARFGEF1/MAP4K4/RORA/PPP3CA/EMB/SEPTIN2/FRYL/AGTPBP1/RHOH/ZNF609/EXT1/RERE/VIM/NCK2/PPP3R1/RAPGEF1/ITGA4/ULK4/SLC4A7/NF1/PCM1/SCLT1/RUNX2…
GO:0045893	positive regulation of transcription, DNA-templated	421	0.302457	1.45885	0.000403288	0.00987064	0.00812491	984	tags=37%, list=30%, signal=30%	NFKB1/SKAP1/MAML2/PLCB1/KLF12/CAMK4/CASK/RUNX1/NME2/STAT4/SMYD3/FOXO1/TCF12/BCL11B/ARID1B/NCOA2/AUTS2/KAT6A/NCOA1/MLLT3/BCAS3/KMT2C/MAP3K5/MDFIC/WWOX/NIPBL/RFX3/NFAT5/DYRK1A/BPTF/TBL1XR1/CDK13/ASH1L/ATF7IP/PICALM/KMT2A/ZNF407/ETV6/UBE2V1/NR4A3/PIAS1/AP3B1/RORA/PPP3CA/MAP3K2/NR3C1/TNKS/ZNF609/NCOA3/CD81/MRTFA/ZNF292/RERE/PRKCB/IKZF3/SMARCA2/SSBP2/PRDM2/KAT6B/STAT5B/NCK2/YES1/CREBBP/WAC/RLF/NUP98/J…
GO:1903508	positive regulation of nucleic acid-templated transcription	421	0.302457	1.45885	0.000403288	0.00987064	0.00812491	984	tags=37%, list=30%, signal=30%	NFKB1/SKAP1/MAML2/PLCB1/KLF12/CAMK4/CASK/RUNX1/NME2/STAT4/SMYD3/FOXO1/TCF12/BCL11B/ARID1B/NCOA2/AUTS2/KAT6A/NCOA1/MLLT3/BCAS3/KMT2C/MAP3K5/MDFIC/WWOX/NIPBL/RFX3/NFAT5/DYRK1A/BPTF/TBL1XR1/CDK13/ASH1L/ATF7IP/PICALM/KMT2A/ZNF407/ETV6/UBE2V1/NR4A3/PIAS1/AP3B1/RORA/PPP3CA/MAP3K2/NR3C1/TNKS/ZNF609/NCOA3/CD81/MRTFA/ZNF292/RERE/PRKCB/IKZF3/SMARCA2/SSBP2/PRDM2/KAT6B/STAT5B/NCK2/YES1/CREBBP/WAC/RLF/NUP98/J…
GO:0051254	positive regulation of RNA metabolic process	473	0.293344	1.42071	0.000499661	0.0110518	0.00909714	1004	tags=37%, list=30%, signal=30%	NFKB1/SKAP1/MAML2/PLCB1/KLF12/CAMK4/CASK/RUNX1/NME2/STAT4/SMYD3/CNOT6L/FOXO1/TCF12/BCL11B/ARID1B/NCOA2/AUTS2/KAT6A/NCOA1/MLLT3/BCAS3/KMT2C/MAP3K5/TNRC6B/MDFIC/WWOX/NIPBL/RFX3/PAN3/NFAT5/DYRK1A/BPTF/TBL1XR1/CDK13/ASH1L/ATF7IP/PICALM/KMT2A/ZNF407/ETV6/UBE2V1/NR4A3/PIAS1/AP3B1/RORA/PPP3CA/MAP3K2/NR3C1/TNKS/CNOT2/ZNF609/NCOA3/TNRC6C/CD81/MRTFA/ZNF292/RERE/PRKCB/IKZF3/SMARCA2/SSBP2/PRDM2/KAT6B/STAT5B/…
GO:0071495	cellular response to endogenous stimulus	297	0.298457	1.41865	0.00269855	0.0393066	0.0323549	979	tags=40%, list=29%, signal=31%	NFKB1/PDE3B/FYN/FOXP1/SMYD3/CHST11/FOXO1/PDE4B/NCOA2/NCOA1/SPIDR/BCAS3/PDCD4/LDLRAD4/RBFOX2/WWOX/ITPR2/MBD5/OSBPL8/CD44/GNAS/PRKCQ/BPTF/TGFBR2/SKIL/PTPN22/EPHA4/KDM4C/SLC27A4/USP9X/CRY1/FUT8/SMURF2/GSK3B/MYO5A/RAPGEF2/PDE3A/NR4A3/NR3C1/CNOT2/USP15/NR3C2/NCOA3/UBR1/XRN1/EXT1/RAB8B/ATP2B4/VIM/ATP2B1/PRKCB/UBR5/STAT5B/YES1/CREBBP/ACAP2/PIP4K2A/RAPGEF1/ITGA4/GNB1/DENND4C/TRERF1/URI1/ATG7/SMAD7/RUNX2/…
GO:0045892	negative regulation of transcription, DNA-templated	305	0.298002	1.4182	0.00348369	0.0452273	0.0372284	1297	tags=50%, list=39%, signal=34%	ZBTB20/NFKB1/BACH2/ATXN1/PLCB1/KLF12/RUNX1/FOXP1/FOXN3/TLE5/FOXO1/SFMBT2/NCOA2/KAT6A/ZEB1/JAZF1/PDCD4/RBFOX2/MDFIC/NIPBL/RFX3/CUL3/TRPS1/BPTF/ZHX2/TBL1XR1/SKIL/ATF7IP/JARID2/USP9X/CRY1/SMURF2/SCML4/ETV6/USP3/NR4A3/PIAS1/DLG1/ZBTB1/NR3C1/CNOT2/RERE/SMARCA2/PRDM2/KAT6B/NCK2/CREBBP/GATAD2B/KDM2A/PHF21A/NFATC2/EPC1/TRERF1/URI1/SCAF8/USP47/SCMH1/SMAD7/RCOR1/RUNX2/CUX1/ZNF148/MEF2A/TBL1X/CREB1/HIVEP1/L…
GO:1902679	negative regulation of RNA biosynthetic process	306	0.295782	1.40795	0.00378175	0.0484649	0.0398933	1297	tags=50%, list=39%, signal=34%	ZBTB20/NFKB1/BACH2/ATXN1/PLCB1/KLF12/RUNX1/FOXP1/FOXN3/TLE5/FOXO1/SFMBT2/NCOA2/KAT6A/ZEB1/JAZF1/PDCD4/RBFOX2/MDFIC/NIPBL/RFX3/CUL3/TRPS1/BPTF/ZHX2/TBL1XR1/SKIL/ATF7IP/JARID2/USP9X/CRY1/SMURF2/SCML4/ETV6/USP3/NR4A3/PIAS1/DLG1/ZBTB1/NR3C1/CNOT2/RERE/SMARCA2/PRDM2/KAT6B/NCK2/CREBBP/GATAD2B/KDM2A/PHF21A/NFATC2/EPC1/TRERF1/URI1/SCAF8/USP47/SCMH1/SMAD7/RCOR1/RUNX2/CUX1/ZNF148/MEF2A/TBL1X/CREB1/HIVEP1/L…
GO:1903507	negative regulation of nucleic acid-templated transcription	306	0.295782	1.40795	0.00378175	0.0484649	0.0398933	1297	tags=50%, list=39%, signal=34%	ZBTB20/NFKB1/BACH2/ATXN1/PLCB1/KLF12/RUNX1/FOXP1/FOXN3/TLE5/FOXO1/SFMBT2/NCOA2/KAT6A/ZEB1/JAZF1/PDCD4/RBFOX2/MDFIC/NIPBL/RFX3/CUL3/TRPS1/BPTF/ZHX2/TBL1XR1/SKIL/ATF7IP/JARID2/USP9X/CRY1/SMURF2/SCML4/ETV6/USP3/NR4A3/PIAS1/DLG1/ZBTB1/NR3C1/CNOT2/RERE/SMARCA2/PRDM2/KAT6B/NCK2/CREBBP/GATAD2B/KDM2A/PHF21A/NFATC2/EPC1/TRERF1/URI1/SCAF8/USP47/SCMH1/SMAD7/RCOR1/RUNX2/CUX1/ZNF148/MEF2A/TBL1X/CREB1/HIVEP1/L…
GO:0031328	positive regulation of cellular biosynthetic process	497	0.278285	1.34996	0.00331465	0.0436014	0.0358901	1012	tags=36%, list=30%, signal=30%	NFKB1/NIBAN1/SKAP1/MAML2/PLCB1/KLF12/CAMK4/CASK/RUNX1/NME2/STAT4/SMYD3/FOXO1/TCF12/FAF1/BCL11B/CLU/ARID1B/NCOA2/AUTS2/KAT6A/NCOA1/MLLT3/BCAS3/HBB/KMT2C/MAP3K5/MDFIC/WWOX/NIPBL/RFX3/NFAT5/PRKCQ/DYRK1A/NEK7/BPTF/TBL1XR1/CDK13/ASH1L/ATF7IP/PICALM/KMT2A/ZNF407/ETV6/UBE2V1/ARFGEF1/NR4A3/PIAS1/AP3B1/ELOVL5/RORA/PPP3CA/MAP3K2/NR3C1/TNKS/ZNF609/NCOA3/CD81/MRTFA/ZNF292/RERE/VIM/PRKCB/IKZF3/SMARCA2/SSBP2/P…
GO:0032101	regulation of response to external stimulus	230	-0.202187	-1.492	0.00292617	0.0412148	0.0339255	222	tags=17%, list=7%, signal=17%	HSPD1/S100A9/CASP1/SOCS1/SIGIRR/VAMP8/LYAR/GSTP1/HLA-E/KLRC1/HAVCR2/PTPN6/RAC2/HMGB2/HSP90AA1/CX3CR1/HLA-A/CCL4/CARD16/CEBPB/SELENOK/ALOX5AP/FGR/IFNG/HOPX/FABP4/GPSM3/ANXA1/NCR3/CST7/HLA-B/CYBA/TMSB4X/DUSP1/TYROBP/S100A8/KLRD1/ISG15/CCL3/HSPB1
GO:0031347	regulation of defense response	165	-0.231085	-1.51093	0.000825065	0.0158945	0.0130834	265	tags=19%, list=8%, signal=19%	HSPD1/S100A9/CASP1/SOCS1/VAMP8/LYAR/GSTP1/HLA-E/KLRC1/HAVCR2/PTPN6/HMGB2/HSP90AA1/HLA-A/CEBPB/SELENOK/ALOX5AP/FGR/IFNG/FABP4/GPSM3/ANXA1/NCR3/CST7/HLA-B/CYBA/TMSB4X/TYROBP/S100A8/KLRD1/ISG15/CCL3
GO:0032103	positive regulation of response to external stimulus	114	-0.252159	-1.56976	0.00198105	0.0307409	0.025304	336	tags=32%, list=10%, signal=29%	CD74/PQBP1/SH2D1B/IFI35/SH2D1A/FLNA/NEAT1/LAMP1/IRF7/ADAM8/PARK7/PYCARD/CXCR4/HSPD1/S100A9/VAMP8/HLA-E/HAVCR2/RAC2/HMGB2/HSP90AA1/CX3CR1/CCL4/CEBPB/ALOX5AP/IFNG/FABP4/GPSM3/NCR3/CYBA/TMSB4X/TYROBP/S100A8/KLRD1/CCL3/HSPB1
GO:2001233	regulation of apoptotic signaling pathway	117	-0.255519	-1.57255	0.00155264	0.0253344	0.0208537	402	tags=27%, list=12%, signal=25%	TMBIM6/PRDX2/ARRB2/PLEKHF1/PARK7/PYCARD/DNAJA1/BCAP31/GHITM/S100A9/LMNA/PRELID1/SLC25A5/GSTP1/DEDD2/HMGB2/ATF3/LCK/IFI6/XBP1/CX3CR1/BAX/DDIT3/HERPUD1/EIF5A/PPP1CA/PMAIP1/S100A8/UBB/HSPA1A/HSPA1B/HSPB1
GO:0019221	cytokine-mediated signaling pathway	115	-0.253765	-1.57405	0.00143625	0.0242297	0.0199444	245	tags=18%, list=7%, signal=18%	CASP1/SOCS1/IL2RG/SIGIRR/LAPTM5/GSTP1/PTPN6/IFITM2/CX3CR1/CCL4/CARD16/IFI27/EIF5A/IFNG/TMSB4X/IFITM1/HSPA1A/ISG15/HSPA1B/CCL3/FCER1G
GO:0002683	negative regulation of immune system process	130	-0.25698	-1.60731	0.000627572	0.0130134	0.0107119	222	tags=21%, list=7%, signal=20%	SOCS1/SPN/LAPTM5/LYAR/HLA-E/TBX21/KLRC1/HAVCR2/PTPN6/VSIR/TBC1D10C/CX3CR1/HLA-A/CEBPB/BST2/CD300A/FGR/ANXA1/ID2/CST7/HLA-B/DUSP1/TYROBP/KLRD1/ISG15/CCL3/TSC22D3
GO:0071345	cellular response to cytokine stimulus	217	-0.225703	-1.63087	0.000235706	0.00714538	0.00588164	355	tags=21%, list=11%, signal=20%	ZFP36/STIP1/CSNK2B/OTUB1/PYCARD/CXCR4/EIF4A2/YBX1/HSPD1/MT1X/CASP1/SLC25A5/SOCS1/IL2RG/SIGIRR/HSPA5/LAPTM5/ACTG1/GSTP1/PTPN6/IFITM2/GAPDH/MT2A/XBP1/CX3CR1/CCL4/CARD16/CEBPB/IFI27/KLF2/EIF5A/IFNG/LSP1/FABP4/CACYBP/CORO1A/CYBA/TMSB4X/DUSP1/IFITM1/HSPA1A/ISG15/HSPA1B/CCL3/FCER1G
GO:2001242	regulation of intrinsic apoptotic signaling pathway	64	-0.298974	-1.66663	0.00316292	0.0429295	0.035337	344	tags=27%, list=10%, signal=24%	PLEKHF1/PARK7/PYCARD/DNAJA1/BCAP31/S100A9/LCK/XBP1/BAX/DDIT3/HERPUD1/EIF5A/PMAIP1/S100A8/UBB/HSPA1A/HSPB1
GO:0009615	response to virus	119	-0.272196	-1.66673	0.000454981	0.0104389	0.0085927	321	tags=24%, list=10%, signal=22%	AUP1/PYCARD/CXCR4/LAMTOR5/APOBEC3C/BANF1/VAMP8/TBX21/IFITM2/IFI6/HSP90AA1/CCL4/BAX/IFI27/BST2/EIF5A/SELENOK/FGR/IFNG/ISG20/CFL1/DDIT4/PMAIP1/IFITM1/ISG15/HSPB1/SPON2/PRF1
GO:0002449	lymphocyte mediated immunity	92	-0.275255	-1.67028	0.00194751	0.0304465	0.0250617	176	tags=20%, list=5%, signal=19%	HLA-E/TBX21/KLRC1/TRBC1/HAVCR2/PTPN6/GZMM/TRDC/MYO1G/HLA-A/NCR3/CORO1A/HLA-B/B2M/KLRD1/FCER1G/PRF1/GZMB
GO:0050900	leukocyte migration	100	-0.281124	-1.69653	0.000641539	0.0132113	0.0108747	309	tags=28%, list=9%, signal=26%	ADAM8/PYCARD/CXCR4/CD99/SELL/ITGB7/S100A9/WDR1/SPN/RHOG/TBX21/ZAP70/RAC2/LCK/BSG/MYO1G/CX3CR1/CCL4/CD300A/SELENOK/GPSM3/ITGB2/ANXA1/CORO1A/DUSP1/S100A8/CCL3/FCER1G
GO:0097190	apoptotic signaling pathway	189	-0.243847	-1.70142	6.46e-05	0.00338175	0.00278365	402	tags=24%, list=12%, signal=23%	TMBIM6/PRDX2/SHISA5/ARRB2/IFI27L2/PLEKHF1/PARK7/PYCARD/DNAJA1/BCAP31/GHITM/S100A9/LMNA/CASP1/PRELID1/JUN/SLC25A5/BAG3/GSTP1/DEDD2/HMGB2/ANXA6/ATF3/LCK/IFI6/XBP1/CX3CR1/BAX/DDIT3/PPP1R15A/CEBPB/IFI27/HERPUD1/EIF5A/PPP1CA/SELENOK/IFNG/DDIT4/PMAIP1/TYROBP/S100A8/UBB/HSPA1A/HSPA1B/HSPB1/GZMB
GO:0052547	regulation of peptidase activity	116	-0.27757	-1.7044	0.000218377	0.00693696	0.00571009	333	tags=27%, list=10%, signal=25%	PARK7/PYCARD/CTSD/ADRM1/LAMTOR5/BCAP31/HSPD1/NR4A1/S100A9/CASP1/PRELID1/PSMB8/PRDX5/LAPTM5/VSIR/GAPDH/SERPINH1/PSMB9/LCK/IFI6/BAX/CARD16/BST2/PSME1/HERPUD1/CYCS/CST7/PSME2/PMAIP1/HSPE1/S100A8
GO:0001819	positive regulation of cytokine production	144	-0.272394	-1.72347	0.000114991	0.00470359	0.00387171	336	tags=23%, list=10%, signal=22%	ADAM8/PARK7/RGCC/PYCARD/LAMTOR5/HSPD1/CASP1/SPN/LAPTM5/HLA-E/HAVCR2/GAPDH/HMGB2/HSP90AA1/XBP1/HLA-A/DDIT3/CEBPB/SELENOK/FGR/IFNG/GPSM3/ANXA1/CYBA/B2M/TYROBP/HSPA1A/ISG15/HSPA1B/CCL3/HSPB1/FCER1G/SPON2
GO:0001816	cytokine production	215	-0.241574	-1.73017	2.22e-05	0.00155663	0.00128133	222	tags=18%, list=7%, signal=18%	SOCS1/SIGIRR/SPN/LAPTM5/GSTP1/HLA-E/TBX21/HAVCR2/PTPN6/VSIR/GAPDH/HMGB2/HSP90AA1/XBP1/CX3CR1/HLA-A/DDIT3/CARD16/CEBPB/BST2/KLF2/SELENOK/FGR/IFNG/ADGRG1/GPSM3/ANXA1/HLA-B/CYBA/B2M/TMSB4X/TYROBP/HSPA1A/ISG15/HSPA1B/CCL3/HSPB1/FCER1G/SPON2
GO:0001817	regulation of cytokine production	211	-0.24207	-1.73705	5.73e-05	0.00310969	0.0025597	222	tags=18%, list=7%, signal=18%	SOCS1/SIGIRR/SPN/LAPTM5/GSTP1/HLA-E/TBX21/HAVCR2/PTPN6/VSIR/GAPDH/HMGB2/HSP90AA1/XBP1/CX3CR1/HLA-A/DDIT3/CARD16/CEBPB/BST2/KLF2/SELENOK/FGR/IFNG/GPSM3/ANXA1/HLA-B/CYBA/B2M/TMSB4X/TYROBP/HSPA1A/ISG15/HSPA1B/CCL3/HSPB1/FCER1G/SPON2
GO:0051607	defense response to virus	82	-0.29379	-1.74089	0.00152654	0.0250454	0.0206158	151	tags=17%, list=5%, signal=17%	IFITM2/IFI6/HSP90AA1/IFI27/BST2/SELENOK/IFNG/ISG20/DDIT4/PMAIP1/IFITM1/ISG15/SPON2/PRF1
GO:0140546	defense response to symbiont	82	-0.29379	-1.74089	0.00152654	0.0250454	0.0206158	151	tags=17%, list=5%, signal=17%	IFITM2/IFI6/HSP90AA1/IFI27/BST2/SELENOK/IFNG/ISG20/DDIT4/PMAIP1/IFITM1/ISG15/SPON2/PRF1
GO:0002263	cell activation involved in immune response	93	-0.289959	-1.74971	0.000453205	0.0104389	0.0085927	202	tags=22%, list=6%, signal=21%	SPN/VAMP8/TBX21/VAMP2/HAVCR2/RAC2/LAT/XBP1/CX3CR1/LGALS1/CD300A/FGR/IFNG/ITGB2/ANXA1/CORO1A/TYROBP/CCL3/FCER1G/PTGDS
GO:0044403	biological process involved in symbiotic interaction	93	-0.291699	-1.76021	0.000385788	0.00962969	0.00792658	265	tags=19%, list=8%, signal=18%	HSPD1/ITGB7/JUN/VAMP8/IFITM2/GAPDH/BSG/CX3CR1/CCL4/IFI27/LGALS1/CFL1/HSPA8/IFITM1/LY6E/HSPA1A/HSPA1B/CCL3
GO:0010952	positive regulation of peptidase activity	59	-0.328233	-1.76388	0.00191172	0.0300442	0.0247306	309	tags=31%, list=9%, signal=28%	PYCARD/CTSD/ADRM1/BCAP31/HSPD1/S100A9/CASP1/PRELID1/LAPTM5/VSIR/LCK/BAX/PSME1/CYCS/PSME2/PMAIP1/HSPE1/S100A8
GO:0070059	intrinsic apoptotic signaling pathway in response to endoplasmic reticulum stress	33	-0.3882	-1.76778	0.00287393	0.0406709	0.0334778	118	tags=27%, list=4%, signal=27%	XBP1/BAX/DDIT3/PPP1R15A/CEBPB/HERPUD1/SELENOK/PMAIP1/HSPA1A
GO:0009199	ribonucleoside triphosphate metabolic process	33	-0.389634	-1.77431	0.00273142	0.0394011	0.0324326	628	tags=48%, list=19%, signal=40%	ATP5MC2/ATP5MC3/ATP5PB/DGUOK/ATP5F1D/ENO1/ATP5PO/RAN/ALDOA/ATP5F1A/ATP5MG/GIMAP7/ATP5F1B/ATP5MF/ATP5ME/TMSB4X
GO:0009205	purine ribonucleoside triphosphate metabolic process	33	-0.389634	-1.77431	0.00273142	0.0394011	0.0324326	628	tags=48%, list=19%, signal=40%	ATP5MC2/ATP5MC3/ATP5PB/DGUOK/ATP5F1D/ENO1/ATP5PO/RAN/ALDOA/ATP5F1A/ATP5MG/GIMAP7/ATP5F1B/ATP5MF/ATP5ME/TMSB4X
GO:1905897	regulation of response to endoplasmic reticulum stress	40	-0.372723	-1.77777	0.00203842	0.0313748	0.0258259	408	tags=32%, list=12%, signal=29%	ATF6B/TMBIM6/MANF/PARK7/BCAP31/HSPA5/XBP1/BAX/DDIT3/PPP1R15A/HERPUD1/PMAIP1/HSPA1A
GO:0030595	leukocyte chemotaxis	57	-0.335598	-1.77927	0.00116517	0.0202279	0.0166504	146	tags=21%, list=4%, signal=20%	RAC2/BSG/CX3CR1/CCL4/GPSM3/ITGB2/ANXA1/CORO1A/DUSP1/S100A8/CCL3/FCER1G
GO:0097529	myeloid leukocyte migration	53	-0.342169	-1.78095	0.00152203	0.0250454	0.0206158	336	tags=30%, list=10%, signal=28%	ADAM8/CD99/S100A9/WDR1/RHOG/RAC2/BSG/CX3CR1/CCL4/CD300A/ITGB2/ANXA1/DUSP1/S100A8/CCL3/FCER1G
GO:0002366	leukocyte activation involved in immune response	92	-0.294495	-1.78703	0.000436553	0.0103456	0.00851589	202	tags=22%, list=6%, signal=21%	SPN/VAMP8/TBX21/VAMP2/HAVCR2/RAC2/LAT/XBP1/CX3CR1/LGALS1/CD300A/FGR/IFNG/ITGB2/ANXA1/CORO1A/TYROBP/CCL3/FCER1G/PTGDS
GO:0009617	response to bacterium	134	-0.281626	-1.78957	2.43e-05	0.00157527	0.00129666	409	tags=30%, list=12%, signal=27%	LITAF/PRDX2/RNF5/RGS1/TRBC2/ZFP36/GZMA/PYCARD/HSPD1/NR4A1/S100A9/CASP1/JUN/SIGIRR/SPN/GSTP1/HLA-E/TRBC1/HAVCR2/HMGB2/TRDC/XBP1/CX3CR1/HLA-A/CARD16/CEBPB/TRAC/HNRNPA0/FGR/FABP4/HLA-B/CYBA/B2M/S100A8/PLAC8/ISG15/CCL3/FCER1G/SPON2/GNLY
GO:0019882	antigen processing and presentation	36	-0.384192	-1.79199	0.00327063	0.0433595	0.0356909	309	tags=31%, list=9%, signal=28%	PYCARD/TAP1/CTSD/PSMB8/HLA-E/HLA-A/PSME1/HLA-C/HLA-B/B2M/FCER1G
GO:0042269	regulation of natural killer cell mediated cytotoxicity	20	-0.475045	-1.8095	0.00279424	0.0401135	0.033019	467	tags=50%, list=14%, signal=43%	SH2D1A/LAMP1/ARRB2/HLA-E/KLRC1/HAVCR2/HLA-A/NCR3/HLA-B/KLRD1
GO:0002698	negative regulation of immune effector process	39	-0.387709	-1.81242	0.0016678	0.0270656	0.0222787	176	tags=31%, list=5%, signal=29%	HLA-E/TBX21/KLRC1/HAVCR2/PTPN6/CX3CR1/HLA-A/BST2/CD300A/ANXA1/HLA-B/KLRD1
GO:0031349	positive regulation of defense response	78	-0.310844	-1.81861	0.000373486	0.00945109	0.00777957	508	tags=36%, list=15%, signal=31%	PQBP1/SH2D1B/IFI35/SH2D1A/NEAT1/LAMP1/IRF7/ADAM8/PARK7/PYCARD/HSPD1/S100A9/VAMP8/HLA-E/HAVCR2/HMGB2/HSP90AA1/CEBPB/ALOX5AP/IFNG/FABP4/GPSM3/NCR3/CYBA/TYROBP/S100A8/KLRD1/CCL3
GO:0002697	regulation of immune effector process	103	-0.299618	-1.82659	0.000112889	0.00468175	0.00385373	201	tags=22%, list=6%, signal=22%	VAMP8/LAPTM5/HLA-E/TBX21/KLRC1/HAVCR2/PTPN6/RAC2/XBP1/CX3CR1/HLA-A/BST2/CD300A/FGR/IFNG/ITGB2/ANXA1/NCR3/HLA-B/B2M/TYROBP/KLRD1/SPON2
GO:0045047	protein targeting to ER	18	-0.484818	-1.82888	0.00320181	0.0432606	0.0356095	667	tags=50%, list=20%, signal=40%	SPCS1/ZFAND2B/SPCS2/SRP14/SEC61G/SRP9/HSPA5/HERPUD1/ZFAND2A
GO:0032611	interleukin-1 beta production	27	-0.433713	-1.83601	0.00211467	0.0322163	0.0265185	379	tags=37%, list=11%, signal=33%	ARRB2/PYCARD/CASP1/GSTP1/CX3CR1/CARD16/IFNG/TYROBP/CCL3/HSPB1
GO:0032651	regulation of interleukin-1 beta production	27	-0.433713	-1.83601	0.00211467	0.0322163	0.0265185	379	tags=37%, list=11%, signal=33%	ARRB2/PYCARD/CASP1/GSTP1/CX3CR1/CARD16/IFNG/TYROBP/CCL3/HSPB1
GO:0052548	regulation of endopeptidase activity	111	-0.301759	-1.85665	2.77e-05	0.00168926	0.0013905	333	tags=28%, list=10%, signal=26%	PARK7/PYCARD/CTSD/ADRM1/LAMTOR5/BCAP31/HSPD1/NR4A1/S100A9/CASP1/PRELID1/PSMB8/PRDX5/LAPTM5/VSIR/GAPDH/SERPINH1/PSMB9/LCK/IFI6/BAX/CARD16/BST2/PSME1/HERPUD1/CYCS/CST7/PSME2/PMAIP1/HSPE1/S100A8
GO:0034341	response to interferon-gamma	48	-0.373397	-1.8677	0.000902852	0.0168325	0.0138555	245	tags=54%, list=7%, signal=51%	FASLG/XCL2/GBP3/WAS/HSP90AB1/ZYX/GBP1/STX4/CDC37/CCL5/CD47/IL12RB1/IFITM3/NR1H2/CD74/IFNGR1/CASP1/SOCS1/ACTG1/IFITM2/GAPDH/CCL4/BST2/IFNG/IFITM1/CCL3
GO:0002252	immune effector process	188	-0.273397	-1.87428	1.6e-06	0.000140358	0.000115534	216	tags=21%, list=6%, signal=21%	WDR1/SPN/VAMP8/LAPTM5/HLA-E/TBX21/VAMP2/KLRC1/TRBC1/HAVCR2/PTPN6/GZMM/RAC2/LAT/TRDC/XBP1/MYO1G/CX3CR1/HLA-A/LGALS1/BST2/CD300A/SELENOK/FGR/IFNG/ITGB2/ANXA1/NCR3/CORO1A/HLA-B/B2M/TYROBP/KLRD1/CCL3/FCER1G/PTGDS/SPON2/PRF1/GZMB
GO:2001056	positive regulation of cysteine-type endopeptidase activity	43	-0.37844	-1.88118	0.000710297	0.0141396	0.0116389	309	tags=30%, list=9%, signal=28%	PYCARD/CTSD/BCAP31/HSPD1/S100A9/CASP1/LAPTM5/LCK/BAX/CYCS/PMAIP1/HSPE1/S100A8
GO:0032731	positive regulation of interleukin-1 beta production	19	-0.501293	-1.88583	0.00227411	0.0341231	0.028088	309	tags=32%, list=9%, signal=29%	PYCARD/CASP1/IFNG/TYROBP/CCL3/HSPB1
GO:0006839	mitochondrial transport	82	-0.318798	-1.88908	0.000277866	0.00775429	0.00638286	445	tags=29%, list=13%, signal=26%	ROMO1/TIMM13/RHOT2/ATP5PO/AIP/UBL5/SLC25A6/ATP5F1A/ATP5MG/BCAP31/HSPD1/SLC25A5/BAG3/MRPL18/RAC2/ATP5F1B/ATP5MF/HSP90AA1/BAX/ATP5ME/UCP2/PMAIP1/HSPA1A/GZMB
GO:0002703	regulation of leukocyte mediated immunity	71	-0.330255	-1.88908	0.000444021	0.0104389	0.0085927	201	tags=25%, list=6%, signal=24%	VAMP8/HLA-E/TBX21/KLRC1/HAVCR2/PTPN6/RAC2/CX3CR1/HLA-A/BST2/CD300A/FGR/ITGB2/NCR3/HLA-B/B2M/TYROBP/KLRD1
GO:1990542	mitochondrial transmembrane transport	34	-0.410512	-1.89627	0.00081634	0.0158285	0.0130291	558	tags=41%, list=17%, signal=35%	ATP5PB/ATP5F1D/ROMO1/ATP5PO/SLC25A6/ATP5F1A/ATP5MG/HSPD1/SLC25A5/MRPL18/ATP5F1B/ATP5MF/ATP5ME/UCP2
GO:0002456	T cell mediated immunity	35	-0.413747	-1.91026	0.000679619	0.0136197	0.011211	176	tags=31%, list=5%, signal=30%	HSPD1/HLA-E/TBX21/KLRC1/GZMM/MYO1G/HLA-A/HLA-B/B2M/KLRD1/PRF1
GO:0032640	tumor necrosis factor production	49	-0.380798	-1.91458	0.000676685	0.0136197	0.011211	379	tags=37%, list=11%, signal=33%	ARRB2/ZFP36/PYCARD/HSPD1/SPN/GSTP1/HLA-E/HAVCR2/PTPN6/VSIR/CX3CR1/SELENOK/IFNG/CYBA/TYROBP/CCL3/HSPB1/SPON2
GO:0032680	regulation of tumor necrosis factor production	49	-0.380798	-1.91458	0.000676685	0.0136197	0.011211	379	tags=37%, list=11%, signal=33%	ARRB2/ZFP36/PYCARD/HSPD1/SPN/GSTP1/HLA-E/HAVCR2/PTPN6/VSIR/CX3CR1/SELENOK/IFNG/CYBA/TYROBP/CCL3/HSPB1/SPON2
GO:0097530	granulocyte migration	42	-0.392261	-1.91677	0.00107838	0.0190493	0.0156802	336	tags=33%, list=10%, signal=30%	ADAM8/CD99/S100A9/WDR1/RHOG/RAC2/BSG/CCL4/CD300A/ITGB2/ANXA1/S100A8/CCL3/FCER1G
GO:0050873	brown fat cell differentiation	12	-0.585325	-1.93219	0.00323883	0.0433595	0.0356909	400	tags=50%, list=12%, signal=44%	PIM1/ADRB2/CEBPB/FABP4/RGS2/PLAC8
GO:0045087	innate immune response	219	-0.26411	-1.94493	8.85e-07	8.26e-05	6.8e-05	191	tags=18%, list=6%, signal=18%	LYAR/ACTG1/HLA-E/KLRC1/TRBC1/HAVCR2/PTPN6/IFITM2/ZAP70/GZMM/GAPDH/HMGB2/TRDC/LCK/IFI6/HSP90AA1/CX3CR1/HLA-A/CCL4/IFI27/BST2/HLA-C/FGR/IFNG/ISG20/ANXA1/NCR3/CORO1A/HLA-B/CYBA/TYROBP/S100A8/KLRD1/IFITM1/ISG15/CCL3/FCER1G/SPON2/GZMB
GO:0015985	energy coupled proton transport, down electrochemical gradient	17	-0.52867	-1.95442	0.00328173	0.0433595	0.0356909	628	tags=82%, list=19%, signal=67%	ATP5F1C/ATP5F1E/ATP5PF/STOML2/ATP5MC2/ATP5MC3/ATP5PB/ATP5F1D/ATP5PO/ATP5F1A/ATP5MG/ATP5F1B/ATP5MF/ATP5ME
GO:0015986	ATP synthesis coupled proton transport	17	-0.52867	-1.95442	0.00328173	0.0433595	0.0356909	628	tags=82%, list=19%, signal=67%	ATP5F1C/ATP5F1E/ATP5PF/STOML2/ATP5MC2/ATP5MC3/ATP5PB/ATP5F1D/ATP5PO/ATP5F1A/ATP5MG/ATP5F1B/ATP5MF/ATP5ME
GO:0002699	positive regulation of immune effector process	72	-0.340242	-1.95489	0.000125315	0.00495933	0.00408222	201	tags=25%, list=6%, signal=24%	VAMP8/LAPTM5/HLA-E/TBX21/RAC2/XBP1/HLA-A/CD300A/FGR/IFNG/ITGB2/ANXA1/NCR3/HLA-B/B2M/TYROBP/KLRD1/SPON2
GO:0051881	regulation of mitochondrial membrane potential	25	-0.475679	-1.95868	0.000929379	0.0169215	0.0139288	333	tags=36%, list=10%, signal=33%	PARK7/CASP1/PRELID1/IFI6/CLIC1/BAX/UCP2/PMAIP1/UBB
GO:0042742	defense response to bacterium	49	-0.391031	-1.96603	0.000411038	0.00997853	0.00821372	255	tags=37%, list=8%, signal=34%	S100A9/CASP1/SPN/HLA-E/TRBC1/HAVCR2/HMGB2/TRDC/HLA-A/CEBPB/FGR/CYBA/S100A8/PLAC8/ISG15/FCER1G/SPON2/GNLY
GO:0002448	mast cell mediated immunity	18	-0.525254	-1.98142	0.000896637	0.0168325	0.0138555	312	tags=44%, list=9%, signal=40%	STXBP2/VAMP8/RAC2/LAT/CD300A/FGR/PTGDS/SPON2
GO:0010950	positive regulation of endopeptidase activity	55	-0.375825	-1.98278	0.0002178	0.00693696	0.00571009	309	tags=33%, list=9%, signal=30%	PYCARD/CTSD/ADRM1/BCAP31/HSPD1/S100A9/CASP1/PRELID1/LAPTM5/VSIR/LCK/BAX/PSME1/CYCS/PSME2/PMAIP1/HSPE1/S100A8
GO:0001774	microglial cell activation	12	-0.604941	-1.99694	0.00198694	0.0307409	0.025304	114	tags=50%, list=3%, signal=48%	CX3CR1/IFNG/ITGB2/CST7/TYROBP/CCL3
GO:0071706	tumor necrosis factor superfamily cytokine production	50	-0.388552	-1.9978	0.000239296	0.00714538	0.00588164	379	tags=38%, list=11%, signal=34%	ARRB2/ZFP36/ADAM8/PYCARD/HSPD1/SPN/GSTP1/HLA-E/HAVCR2/PTPN6/VSIR/CX3CR1/SELENOK/IFNG/CYBA/TYROBP/CCL3/HSPB1/SPON2
GO:1903555	regulation of tumor necrosis factor superfamily cytokine production	50	-0.388552	-1.9978	0.000239296	0.00714538	0.00588164	379	tags=38%, list=11%, signal=34%	ARRB2/ZFP36/ADAM8/PYCARD/HSPD1/SPN/GSTP1/HLA-E/HAVCR2/PTPN6/VSIR/CX3CR1/SELENOK/IFNG/CYBA/TYROBP/CCL3/HSPB1/SPON2
GO:0008637	apoptotic mitochondrial changes	30	-0.454417	-2.00455	0.000981574	0.0176565	0.0145338	417	tags=47%, list=13%, signal=41%	RHOT2/ARRB2/PYCARD/HSPD1/GHITM/LMNA/PRELID1/JUN/SLC25A5/IFI6/BAX/PMAIP1/HSPA1A/GZMB
GO:0043903	regulation of biological process involved in symbiotic interaction	15	-0.566277	-2.00706	0.002217	0.0334342	0.027521	739	tags=60%, list=22%, signal=47%	IFITM3/P4HB/SNX3/CD74/GSN/IFITM2/LGALS1/IFITM1/LY6E
GO:2001244	positive regulation of intrinsic apoptotic signaling pathway	26	-0.478511	-2.00859	0.00090889	0.0168325	0.0138555	344	tags=42%, list=10%, signal=38%	PLEKHF1/PARK7/BCAP31/S100A9/LCK/BAX/DDIT3/EIF5A/PMAIP1/S100A8/UBB
GO:0032732	positive regulation of interleukin-1 production	22	-0.507759	-2.02184	0.000897581	0.0168325	0.0138555	309	tags=32%, list=9%, signal=29%	PYCARD/CASP1/HAVCR2/IFNG/TYROBP/CCL3/HSPB1
GO:0002478	antigen processing and presentation of exogenous peptide antigen	14	-0.573503	-2.02319	0.00219584	0.0332832	0.0273967	305	tags=43%, list=9%, signal=39%	TAP1/CTSD/HLA-E/HLA-A/B2M/FCER1G
GO:2000116	regulation of cysteine-type endopeptidase activity	74	-0.352551	-2.02412	2.83e-05	0.0016913	0.00139217	333	tags=30%, list=10%, signal=27%	PARK7/PYCARD/CTSD/LAMTOR5/BCAP31/HSPD1/NR4A1/S100A9/CASP1/PRDX5/LAPTM5/PSMB9/LCK/IFI6/BAX/CARD16/HERPUD1/CYCS/CST7/PMAIP1/HSPE1/S100A8
GO:0001910	regulation of leukocyte mediated cytotoxicity	29	-0.463891	-2.02856	0.000513021	0.0111006	0.00913734	176	tags=34%, list=5%, signal=33%	HLA-E/KLRC1/HAVCR2/CX3CR1/HLA-A/NCR3/HLA-B/B2M/TYROBP/KLRD1
GO:0043280	positive regulation of cysteine-type endopeptidase activity involved in apoptotic process	39	-0.434099	-2.02928	0.000187861	0.00630283	0.00518811	309	tags=33%, list=9%, signal=31%	PYCARD/CTSD/BCAP31/HSPD1/S100A9/CASP1/LAPTM5/LCK/BAX/CYCS/PMAIP1/HSPE1/S100A8
GO:0034605	cellular response to heat	31	-0.454777	-2.03101	0.000743661	0.0145824	0.0120033	302	tags=26%, list=9%, signal=24%	SUMO1/HSPD1/BAG3/HSP90AA1/HSPA1A/HSPA1B/DNAJB1/HSPA6
GO:0006754	ATP biosynthetic process	25	-0.494024	-2.03421	0.000498172	0.0110518	0.00909714	628	tags=56%, list=19%, signal=46%	ATP5MC2/ATP5MC3/ATP5PB/DGUOK/ATP5F1D/ENO1/ATP5PO/ALDOA/ATP5F1A/ATP5MG/ATP5F1B/ATP5MF/ATP5ME/TMSB4X
GO:0031529	ruffle organization	11	-0.640349	-2.04881	0.00187797	0.0298278	0.0245525	509	tags=64%, list=15%, signal=54%	TCIRG1/DBNL/RHOG/PLEK/ARF6/ABI3/PFN1
GO:1903557	positive regulation of tumor necrosis factor superfamily cytokine production	32	-0.46376	-2.06185	0.000191596	0.00635674	0.00523248	336	tags=41%, list=10%, signal=37%	ADAM8/PYCARD/HSPD1/SPN/HLA-E/HAVCR2/SELENOK/IFNG/CYBA/TYROBP/CCL3/HSPB1/SPON2
GO:0032760	positive regulation of tumor necrosis factor production	31	-0.462069	-2.06357	0.000567389	0.0120158	0.00989066	309	tags=39%, list=9%, signal=35%	PYCARD/HSPD1/SPN/HLA-E/HAVCR2/SELENOK/IFNG/CYBA/TYROBP/CCL3/HSPB1/SPON2
GO:0002704	negative regulation of leukocyte mediated immunity	27	-0.488879	-2.06954	0.00032067	0.0085493	0.00703727	176	tags=41%, list=5%, signal=39%	HLA-E/TBX21/KLRC1/HAVCR2/PTPN6/CX3CR1/HLA-A/BST2/CD300A/HLA-B/KLRD1
GO:0032612	interleukin-1 production	31	-0.464816	-2.07584	0.000512521	0.0111006	0.00913734	379	tags=39%, list=11%, signal=35%	ARRB2/PYCARD/CASP1/GSTP1/HAVCR2/CX3CR1/CARD16/IFNG/ANXA1/TYROBP/CCL3/HSPB1
GO:0032652	regulation of interleukin-1 production	31	-0.464816	-2.07584	0.000512521	0.0111006	0.00913734	379	tags=39%, list=11%, signal=35%	ARRB2/PYCARD/CASP1/GSTP1/HAVCR2/CX3CR1/CARD16/IFNG/ANXA1/TYROBP/CCL3/HSPB1
GO:0035821	modulation of process of other organism	36	-0.445471	-2.07781	0.000187801	0.00630283	0.00518811	255	tags=28%, list=8%, signal=26%	S100A9/JUN/CX3CR1/CCL4/IFI27/IFNG/CFL1/HSPA8/CCL3/PRF1
GO:0031343	positive regulation of cell killing	25	-0.507032	-2.08777	0.000309124	0.00831572	0.006845	176	tags=36%, list=5%, signal=34%	HLA-E/HLA-A/IFNG/NCR3/HLA-B/B2M/TYROBP/KLRD1/PRF1
GO:0043281	regulation of cysteine-type endopeptidase activity involved in apoptotic process	67	-0.360421	-2.0899	7.2e-05	0.00358547	0.00295134	379	tags=31%, list=11%, signal=28%	ARRB2/PARK7/PYCARD/CTSD/LAMTOR5/BCAP31/HSPD1/NR4A1/S100A9/CASP1/PRDX5/LAPTM5/LCK/IFI6/BAX/CARD16/HERPUD1/CYCS/PMAIP1/HSPE1/S100A8
GO:0019883	antigen processing and presentation of endogenous antigen	14	-0.592931	-2.09173	0.00122012	0.0210594	0.0173348	305	tags=50%, list=9%, signal=46%	CD74/TAP1/HLA-E/HLA-A/HLA-C/HLA-B/B2M
GO:0043620	regulation of DNA-templated transcription in response to stress	27	-0.494264	-2.09234	0.000225001	0.00707215	0.00582136	408	tags=44%, list=12%, signal=39%	ATF6B/TMBIM6/JUN/BAG3/HSPA5/CITED2/ATF3/DDIT3/CEBPB/KLF2/HSPA1A/DNAJB1
GO:0002228	natural killer cell mediated immunity	30	-0.476122	-2.10029	0.000414979	0.00999295	0.0082256	505	tags=50%, list=15%, signal=43%	SH2D1B/SH2D1A/LAMP1/TUBB/ARRB2/HLA-E/KLRC1/HAVCR2/PTPN6/HLA-A/NCR3/CORO1A/HLA-B/KLRD1/GZMB
GO:0098542	defense response to other organism	260	-0.276024	-2.11446	8.21e-09	1.11e-06	9.17e-07	202	tags=18%, list=6%, signal=19%	SPN/VAMP8/LYAR/ACTG1/HLA-E/KLRC1/TRBC1/HAVCR2/PTPN6/IFITM2/ZAP70/GZMM/GAPDH/HMGB2/TRDC/LCK/IFI6/HSP90AA1/CX3CR1/HLA-A/CCL4/CEBPB/IFI27/BST2/SELENOK/HLA-C/FGR/IFNG/ISG20/ANXA1/DDIT4/NCR3/CORO1A/HLA-B/CYBA/PMAIP1/TYROBP/S100A8/KLRD1/IFITM1/PLAC8/ISG15/CCL3/FCER1G/SPON2/PRF1/GZMB/GNLY
GO:0032635	interleukin-6 production	36	-0.453531	-2.11541	0.000132698	0.00501566	0.00412859	379	tags=39%, list=11%, signal=35%	ARRB2/PYCARD/HSPD1/HAVCR2/PTPN6/XBP1/CEBPB/KLF2/SELENOK/IFNG/HLA-B/CYBA/TYROBP/SPON2
GO:0032675	regulation of interleukin-6 production	36	-0.453531	-2.11541	0.000132698	0.00501566	0.00412859	379	tags=39%, list=11%, signal=35%	ARRB2/PYCARD/HSPD1/HAVCR2/PTPN6/XBP1/CEBPB/KLF2/SELENOK/IFNG/HLA-B/CYBA/TYROBP/SPON2
GO:0019730	antimicrobial humoral response	11	-0.664278	-2.12537	0.00100794	0.0180223	0.0148349	255	tags=64%, list=8%, signal=59%	ROMO1/S100A9/HLA-E/GAPDH/HLA-A/SPON2/GNLY
GO:0043618	regulation of transcription from RNA polymerase II promoter in response to stress	25	-0.521158	-2.14594	0.000169055	0.00600952	0.00494667	408	tags=48%, list=12%, signal=42%	ATF6B/TMBIM6/JUN/BAG3/HSPA5/CITED2/ATF3/DDIT3/CEBPB/KLF2/HSPA1A/DNAJB1
GO:0060326	cell chemotaxis	69	-0.379701	-2.15437	2.22e-05	0.00155663	0.00128133	336	tags=32%, list=10%, signal=29%	ADAM8/CXCR4/NR4A1/S100A9/RHOG/GSTP1/BIN2/RAC2/HMGB2/BSG/CX3CR1/CCL4/GPSM3/ITGB2/ANXA1/CORO1A/TMSB4X/DUSP1/S100A8/CCL3/HSPB1/FCER1G
GO:0043299	leukocyte degranulation	28	-0.502649	-2.15824	0.000172761	0.00606899	0.00499563	201	tags=39%, list=6%, signal=37%	STXBP2/VAMP8/VAMP2/RAC2/LAT/CD300A/FGR/ITGB2/CORO1A/CCL3/PTGDS
GO:0001911	negative regulation of leukocyte mediated cytotoxicity	13	-0.635356	-2.16343	0.00179165	0.0287628	0.0236758	176	tags=62%, list=5%, signal=59%	ARRB2/HLA-E/KLRC1/HAVCR2/CX3CR1/HLA-A/HLA-B/KLRD1
GO:0032755	positive regulation of interleukin-6 production	17	-0.585937	-2.16613	0.000451332	0.0104389	0.0085927	309	tags=47%, list=9%, signal=43%	PYCARD/HSPD1/XBP1/SELENOK/IFNG/CYBA/TYROBP/SPON2
GO:0052372	modulation by symbiont of entry into host	11	-0.680393	-2.17693	0.000582026	0.0122389	0.0100744	739	tags=82%, list=22%, signal=64%	IFITM3/P4HB/SNX3/CD74/GSN/IFITM2/LGALS1/IFITM1/LY6E
GO:0031342	negative regulation of cell killing	14	-0.617613	-2.1788	0.00067848	0.0136197	0.011211	176	tags=57%, list=5%, signal=54%	ARRB2/HLA-E/KLRC1/HAVCR2/CX3CR1/HLA-A/HLA-B/KLRD1
GO:0002483	antigen processing and presentation of endogenous peptide antigen	12	-0.669846	-2.21119	0.000256285	0.00728826	0.00599925	305	tags=50%, list=9%, signal=46%	TAP1/HLA-E/HLA-A/HLA-C/HLA-B/B2M
GO:0006968	cellular defense response	15	-0.625316	-2.21631	0.000297697	0.00808111	0.00665188	202	tags=40%, list=6%, signal=38%	SPN/CX3CR1/LSP1/TYROBP/PRF1/GNLY
GO:0031341	regulation of cell killing	35	-0.480087	-2.21655	3.75e-05	0.00215051	0.00177017	176	tags=34%, list=5%, signal=33%	HLA-E/KLRC1/HAVCR2/CX3CR1/HLA-A/IFNG/NCR3/HLA-B/B2M/TYROBP/KLRD1/PRF1
GO:0002443	leukocyte mediated immunity	125	-0.354005	-2.21668	6.37e-08	7.92e-06	6.52e-06	216	tags=26%, list=6%, signal=25%	WDR1/VAMP8/HLA-E/TBX21/VAMP2/KLRC1/TRBC1/HAVCR2/PTPN6/GZMM/RAC2/LAT/TRDC/MYO1G/CX3CR1/HLA-A/BST2/CD300A/FGR/ITGB2/NCR3/CORO1A/HLA-B/B2M/TYROBP/KLRD1/CCL3/FCER1G/PTGDS/SPON2/PRF1/GZMB
GO:0002548	monocyte chemotaxis	10	-0.716653	-2.22491	0.000429086	0.01025	0.00843719	114	tags=50%, list=3%, signal=48%	CX3CR1/CCL4/ANXA1/DUSP1/CCL3
GO:0033108	mitochondrial respiratory chain complex assembly	47	-0.444336	-2.22828	2.28e-05	0.00155663	0.00128133	1062	tags=83%, list=32%, signal=57%	TMEM126A/SDHAF2/SURF1/NDUFA13/COX20/NDUFB10/NDUFA9/DMAC1/NDUFAB1/NDUFB6/NDUFB4/OXA1L/COX14/NDUFA5/NDUFB3/NDUFA8/TMEM126B/UQCC2/UQCRFS1/NDUFA2/NDUFA11/NDUFB11/NDUFS3/COA3/NDUFS2/NDUFB8/NDUFAF3/NDUFS7/PET100/NDUFA6/NDUFS8/NDUFB2/NDUFA12/NDUFB1/COX17/NDUFB9/NDUFA1/NDUFB7/NDUFA3
GO:0006919	activation of cysteine-type endopeptidase activity involved in apoptotic process	25	-0.543554	-2.23816	6.32e-05	0.00337236	0.00277593	309	tags=40%, list=9%, signal=37%	PYCARD/HSPD1/S100A9/LAPTM5/LCK/BAX/CYCS/PMAIP1/HSPE1/S100A8
GO:0002474	antigen processing and presentation of peptide antigen via MHC class I	15	-0.632538	-2.24191	0.000231999	0.00714175	0.00587866	305	tags=47%, list=9%, signal=43%	TAP1/HLA-E/HLA-A/HLA-C/HLA-B/B2M/FCER1G
GO:0042267	natural killer cell mediated cytotoxicity	28	-0.524017	-2.24999	7.62e-05	0.00372428	0.0030656	467	tags=50%, list=14%, signal=43%	SH2D1A/LAMP1/TUBB/ARRB2/HLA-E/KLRC1/HAVCR2/PTPN6/HLA-A/NCR3/CORO1A/HLA-B/KLRD1/GZMB
GO:0048002	antigen processing and presentation of peptide antigen	22	-0.569167	-2.26636	7.73e-05	0.00372428	0.0030656	309	tags=50%, list=9%, signal=46%	CALR/CD74/PYCARD/TAP1/CTSD/HLA-E/HLA-A/HLA-C/HLA-B/B2M/FCER1G
GO:0009408	response to heat	37	-0.491974	-2.27109	3.58e-05	0.00209764	0.00172665	302	tags=30%, list=9%, signal=27%	SUMO1/DNAJA1/HSPD1/BAG3/HSP90AA1/DNAJA4/DNAJB4/HSPA1A/HSPA1B/DNAJB1/HSPA6
GO:0042776	mitochondrial ATP synthesis coupled proton transport	13	-0.668157	-2.27512	0.000747188	0.0145824	0.0120033	1043	tags=92%, list=31%, signal=64%	ATP5F1C/ATP5F1E/ATP5PF/STOML2/ATP5PB/ATP5F1D/ATP5PO/ATP5F1A/ATP5MG/ATP5F1B/ATP5MF/ATP5ME
GO:0002347	response to tumor cell	10	-0.734336	-2.27981	0.00018526	0.00630283	0.00518811	397	tags=70%, list=12%, signal=62%	PRDX2/HSPD1/LAPTM5/HAVCR2/HLA-A/ABI3/PRF1
GO:0019885	antigen processing and presentation of endogenous peptide antigen via MHC class I	11	-0.723082	-2.31351	0.000111459	0.00468175	0.00385373	305	tags=55%, list=9%, signal=50%	TAP1/HLA-E/HLA-A/HLA-C/HLA-B/B2M
GO:0046596	regulation of viral entry into host cell	10	-0.759028	-2.35647	7.12e-05	0.00358547	0.00295134	739	tags=90%, list=22%, signal=70%	IFITM3/P4HB/SNX3/CD74/GSN/IFITM2/LGALS1/IFITM1/LY6E
GO:0002886	regulation of myeloid leukocyte mediated immunity	15	-0.666799	-2.36334	7.06e-05	0.00358547	0.00295134	312	tags=60%, list=9%, signal=55%	STXBP2/VAMP8/HLA-E/RAC2/CX3CR1/CD300A/FGR/ITGB2/TYROBP
GO:0006123	mitochondrial electron transport, cytochrome c to oxygen	10	-0.767028	-2.3813	5.2e-05	0.00287405	0.00236574	784	tags=100%, list=24%, signal=77%	COX5A/COX7A2L/COX4I1/COX6C/COX5B/COX8A/COX7A2/COX6A1/CYCS
GO:0009266	response to temperature stimulus	54	-0.450394	-2.38538	9.17e-07	8.3e-05	6.83e-05	382	tags=33%, list=11%, signal=30%	ADRB2/ARRB2/CXCR4/SUMO1/DNAJA1/ACADVL/HSPD1/CIRBP/BAG3/HSP90AA1/DNAJA4/DNAJB4/UCP2/PLAC8/HSPA1A/HSPA1B/DNAJB1/HSPA6
GO:0001913	T cell mediated cytotoxicity	17	-0.656118	-2.42558	2.35e-05	0.00155663	0.00128133	176	tags=47%, list=5%, signal=45%	HLA-E/KLRC1/GZMM/HLA-A/HLA-B/B2M/KLRD1/PRF1
GO:0035967	cellular response to topologically incorrect protein	57	-0.478874	-2.53889	1.31e-07	1.57e-05	1.29e-05	440	tags=37%, list=13%, signal=33%	RNF126/ATF6B/TMBIM6/RNF5/RHBDD2/AUP1/SDF2L1/HSPD1/TMED2/BAG3/HSPA5/ATF3/XBP1/BAX/DDIT3/PPP1R15A/HERPUD1/HSPA8/HSPA1A/HSPA1B/HSPA6
GO:0034620	cellular response to unfolded protein	48	-0.508942	-2.54569	3.07e-07	3.27e-05	2.69e-05	408	tags=35%, list=12%, signal=32%	ATF6B/TMBIM6/RHBDD2/HSPD1/TMED2/BAG3/HSPA5/ATF3/XBP1/BAX/DDIT3/PPP1R15A/HERPUD1/HSPA8/HSPA1A/HSPA1B/HSPA6
GO:0002275	myeloid cell activation involved in immune response	33	-0.560817	-2.55384	7.82e-07	7.53e-05	6.2e-05	312	tags=48%, list=9%, signal=44%	STXBP2/PYCARD/VAMP8/VAMP2/HAVCR2/RAC2/LAT/CX3CR1/CD300A/FGR/IFNG/ITGB2/TYROBP/CCL3/FCER1G/PTGDS
GO:0002444	myeloid leukocyte mediated immunity	33	-0.563234	-2.56485	6.4e-07	6.37e-05	5.24e-05	216	tags=42%, list=6%, signal=40%	WDR1/VAMP8/HLA-E/VAMP2/RAC2/LAT/CX3CR1/CD300A/FGR/ITGB2/TYROBP/CCL3/PTGDS/SPON2
GO:0001909	leukocyte mediated cytotoxicity	42	-0.532482	-2.60196	3.42e-07	3.52e-05	2.9e-05	176	tags=48%, list=5%, signal=46%	SH2D1A/LAMP1/TUBB/ARRB2/STXBP2/HLA-E/KLRC1/HAVCR2/PTPN6/GZMM/CX3CR1/HLA-A/NCR3/CORO1A/HLA-B/B2M/TYROBP/KLRD1/PRF1/GZMB
GO:0010257	NADH dehydrogenase complex assembly	34	-0.570935	-2.63731	2.15e-07	2.37e-05	1.95e-05	1062	tags=82%, list=32%, signal=57%	NDUFB10/NDUFA9/DMAC1/NDUFAB1/NDUFB6/NDUFB4/OXA1L/NDUFA5/NDUFB3/NDUFA8/TMEM126B/NDUFA2/NDUFA11/NDUFB11/NDUFS3/NDUFS2/NDUFB8/NDUFAF3/NDUFS7/NDUFA6/NDUFS8/NDUFB2/NDUFA12/NDUFB1/NDUFB9/NDUFA1/NDUFB7/NDUFA3
GO:0032981	mitochondrial respiratory chain complex I assembly	34	-0.570935	-2.63731	2.15e-07	2.37e-05	1.95e-05	1062	tags=82%, list=32%, signal=57%	NDUFB10/NDUFA9/DMAC1/NDUFAB1/NDUFB6/NDUFB4/OXA1L/NDUFA5/NDUFB3/NDUFA8/TMEM126B/NDUFA2/NDUFA11/NDUFB11/NDUFS3/NDUFS2/NDUFB8/NDUFAF3/NDUFS7/NDUFA6/NDUFS8/NDUFB2/NDUFA12/NDUFB1/NDUFB9/NDUFA1/NDUFB7/NDUFA3
GO:0006091	generation of precursor metabolites and energy	139	-0.421426	-2.69601	1e-10	2.13e-08	1.76e-08	808	tags=58%, list=24%, signal=45%	NDUFB3/UGP2/NDUFA8/RHOA/COX7C/UQCC2/ISCU/NOP53/COX5A/UQCRFS1/COX7A2L/NDUFA2/NDUFV1/UQCRC1/UQCR10/SDHD/NDUFS3/MDH1/PDHB/IDH3G/COX4I1/ATP5IF1/BLOC1S1/ATP5PB/EIF6/NDUFS2/IDH2/NDUFB8/AKR1B1/DGUOK/COX6C/ATP5F1D/SDHC/CHCHD2/MDH2/ENO1/COX5B/ATP5PO/PKM/NDUFS7/IDH3B/NDUFA6/PARK7/COX7B/ALDOA/COX8A/G6PD/COX6B1/ATP5F1A/ATP5MG/ACADVL/NDUFS8/CYB5B/GHITM/NDUFB2/NDUFA12/NDUFB1/PRELID1/COX17/PGAM1/NDUFB9/NDUFA1/N…
GO:0001906	cell killing	51	-0.540152	-2.77431	4.38e-09	6.53e-07	5.38e-07	176	tags=35%, list=5%, signal=34%	HLA-E/KLRC1/HAVCR2/PTPN6/GZMM/GAPDH/CX3CR1/HLA-A/IFNG/NCR3/CORO1A/HLA-B/B2M/TYROBP/KLRD1/PRF1/GZMB/GNLY
GO:0015980	energy derivation by oxidation of organic compounds	105	-0.459421	-2.78566	1e-10	2.13e-08	1.76e-08	808	tags=62%, list=24%, signal=48%	NDUFB3/UGP2/NDUFA8/RHOA/COX7C/UQCC2/ISCU/NOP53/COX5A/UQCRFS1/COX7A2L/NDUFA2/NDUFV1/UQCRC1/UQCR10/SDHD/NDUFS3/MDH1/PDHB/IDH3G/COX4I1/BLOC1S1/ATP5PB/NDUFS2/IDH2/NDUFB8/DGUOK/COX6C/ATP5F1D/SDHC/CHCHD2/MDH2/COX5B/ATP5PO/NDUFS7/IDH3B/NDUFA6/PARK7/COX7B/COX8A/COX6B1/ATP5F1A/ATP5MG/ACADVL/NDUFS8/GHITM/NDUFB2/NDUFA12/NDUFB1/PRELID1/NDUFB9/NDUFA1/NDUFB7/UQCR11/COX7A2/NDUFA3/UQCRQ/CYC1/ATP5F1B/ATP5MF/COX6A…
GO:0006120	mitochondrial electron transport, NADH to ubiquinone	29	-0.63934	-2.79579	5.94e-08	7.71e-06	6.34e-06	1117	tags=93%, list=34%, signal=62%	NDUFV2/NDUFS6/NDUFA4/NDUFB10/NDUFA9/NDUFAB1/NDUFB6/NDUFB4/NDUFA5/NDUFB3/NDUFA8/ISCU/NDUFA2/NDUFV1/NDUFS3/NDUFS2/NDUFB8/NDUFS7/NDUFA6/PARK7/NDUFS8/NDUFB2/NDUFB1/NDUFB9/NDUFA1/NDUFB7/NDUFA3
GO:0006457	protein folding	80	-0.47735	-2.8161	5.73e-10	1.07e-07	8.8e-08	738	tags=48%, list=22%, signal=38%	TCP1/PPIE/SDF2/WDR83OS/P4HB/SELENOF/PFDN5/FKBP11/PFDN2/CCT7/CALR/CD74/TBCC/PDIA3/NUDC/AIP/FKBP1A/DNAJA1/FKBP4/SDF2L1/HSPD1/AHSA1/BAG3/HSPA5/FKBP8/HSP90AA1/DNAJA4/FKBP2/HSPH1/DNAJB4/B2M/HSPA8/HSPE1/HSPA1A/HSPA1B/DNAJB1/HSPB1/HSPA6
GO:0042026	protein refolding	12	-0.854415	-2.82047	5.52e-09	7.84e-07	6.46e-07	373	tags=83%, list=11%, signal=74%	FKBP1A/HSPD1/HSPA5/HSP90AA1/DNAJA4/B2M/HSPA8/HSPA1A/HSPA1B/HSPA6
GO:0035966	response to topologically incorrect protein	74	-0.510825	-2.93283	1e-10	2.13e-08	1.76e-08	440	tags=41%, list=13%, signal=36%	RNF126/ATF6B/TMBIM6/RNF5/MANF/RHBDD2/AUP1/DNAJA1/SDF2L1/HSPD1/TMED2/BAG3/HSPA5/SERPINH1/ATF3/HSP90AA1/XBP1/BAX/DDIT3/PPP1R15A/HERPUD1/HSPH1/DNAJB4/HSPA8/HSPE1/HSPA1A/HSPA1B/DNAJB1/HSPB1/HSPA6
GO:0006458	'de novo' protein folding	21	-0.764881	-2.9744	1.77e-09	2.94e-07	2.42e-07	269	tags=57%, list=8%, signal=53%	FKBP1A/SDF2L1/HSPD1/HSPA5/HSPH1/DNAJB4/HSPA8/HSPE1/HSPA1A/HSPA1B/DNAJB1/HSPA6
GO:0061077	chaperone-mediated protein folding	28	-0.693376	-2.97717	1.96e-09	3.08e-07	2.54e-07	278	tags=46%, list=8%, signal=43%	FKBP4/SDF2L1/HSPA5/FKBP2/HSPH1/DNAJB4/HSPA8/HSPE1/HSPA1A/HSPA1B/DNAJB1/HSPB1/HSPA6
GO:0051084	'de novo' posttranslational protein folding	18	-0.796676	-3.00531	5.35e-10	1.07e-07	8.77e-08	269	tags=56%, list=8%, signal=51%	SDF2L1/HSPA5/HSPH1/DNAJB4/HSPA8/HSPE1/HSPA1A/HSPA1B/DNAJB1/HSPA6
GO:0051085	chaperone cofactor-dependent protein refolding	17	-0.814673	-3.01173	7.84e-10	1.38e-07	1.13e-07	269	tags=59%, list=8%, signal=54%	SDF2L1/HSPA5/HSPH1/DNAJB4/HSPA8/HSPE1/HSPA1A/HSPA1B/DNAJB1/HSPA6
GO:1902600	proton transmembrane transport	52	-0.585769	-3.03535	1e-10	2.13e-08	1.76e-08	750	tags=69%, list=23%, signal=54%	COX5A/ATP6V0D1/UQCRFS1/COX7A2L/ATP6V0E1/ATP6AP1/SLC9A3R1/UQCRC1/UQCR10/ATP5MC2/ATP5MC3/COX4I1/ATP5PB/TCIRG1/ATP5F1D/COX5B/ATP5PO/ATP6V0B/ATP6V1G1/NDUFS7/PARK7/COX7B/COX8A/COX6B1/ATP5F1A/ATP5MG/ATP6V1F/COX17/SLC25A5/CYC1/ATP5F1B/ATP5MF/COX6A1/ATP5ME/UCP2/TMSB4X
GO:0006986	response to unfolded protein	64	-0.560233	-3.12302	1e-10	2.13e-08	1.76e-08	408	tags=41%, list=12%, signal=36%	ATF6B/TMBIM6/MANF/RHBDD2/DNAJA1/HSPD1/TMED2/BAG3/HSPA5/SERPINH1/ATF3/HSP90AA1/XBP1/BAX/DDIT3/PPP1R15A/HERPUD1/HSPH1/DNAJB4/HSPA8/HSPE1/HSPA1A/HSPA1B/DNAJB1/HSPB1/HSPA6
GO:0046034	ATP metabolic process	112	-0.500053	-3.13359	1e-10	2.13e-08	1.76e-08	808	tags=62%, list=24%, signal=49%	NDUFB3/NDUFA8/RHOA/COX7C/UQCC2/ISCU/COX5A/TSPO/COX7A2L/NDUFA2/NDUFV1/UQCRC1/UQCR10/ATP5MC2/SDHD/NDUFS3/ATP5MC3/COX4I1/ATP5IF1/ATP5PB/EIF6/NDUFS2/NDUFB8/DGUOK/COX6C/ATP5F1D/SDHC/CHCHD2/ENO1/COX5B/ATP5PO/PKM/NDUFS7/NDUFA6/PARK7/COX7B/ALDOA/GUK1/COX8A/COX6B1/ATP5F1A/ATP5MG/NDUFS8/GHITM/NDUFB2/NDUFA12/NDUFB1/PGAM1/NDUFB9/NDUFA1/NDUFB7/UQCR11/COX7A2/NDUFA3/UQCRQ/CYC1/GAPDH/BPGM/ATP5F1B/ATP5MF/COX6A1/A…
GO:0022904	respiratory electron transport chain	57	-0.595303	-3.15617	1e-10	2.13e-08	1.76e-08	1117	tags=89%, list=34%, signal=60%	NDUFS6/UQCRH/NDUFA4/NDUFB10/NDUFA9/BID/SDHB/NDUFAB1/NDUFB6/NDUFB4/NDUFA5/NDUFB3/NDUFA8/COX7C/ISCU/COX5A/UQCRFS1/COX7A2L/NDUFA2/NDUFV1/UQCRC1/UQCR10/SDHD/NDUFS3/COX4I1/NDUFS2/NDUFB8/DGUOK/COX6C/SDHC/CHCHD2/COX5B/NDUFS7/NDUFA6/PARK7/COX8A/NDUFS8/GHITM/NDUFB2/NDUFA12/NDUFB1/NDUFB9/NDUFA1/NDUFB7/UQCR11/COX7A2/NDUFA3/UQCRQ/CYC1/COX6A1/CYCS
GO:0045333	cellular respiration	94	-0.521043	-3.16736	1e-10	2.13e-08	1.76e-08	949	tags=81%, list=29%, signal=59%	NDUFA4/NDUFB10/NDUFA9/ATP5F1C/BID/ATP5F1E/SDHB/NDUFAB1/NDUFB6/ATP5PF/NDUFB4/STOML2/OXA1L/NDUFA5/NDUFB3/NDUFA8/RHOA/COX7C/UQCC2/ISCU/NOP53/COX5A/UQCRFS1/COX7A2L/NDUFA2/NDUFV1/UQCRC1/UQCR10/SDHD/NDUFS3/MDH1/PDHB/IDH3G/COX4I1/BLOC1S1/ATP5PB/NDUFS2/IDH2/NDUFB8/DGUOK/COX6C/ATP5F1D/SDHC/CHCHD2/MDH2/COX5B/ATP5PO/NDUFS7/IDH3B/NDUFA6/PARK7/COX7B/COX8A/COX6B1/ATP5F1A/ATP5MG/NDUFS8/GHITM/NDUFB2/NDUFA12/NDUF…
GO:0019646	aerobic electron transport chain	49	-0.642448	-3.23011	1e-10	2.13e-08	1.76e-08	949	tags=90%, list=29%, signal=65%	NDUFS6/UQCRH/NDUFA4/NDUFB10/NDUFA9/NDUFAB1/NDUFB6/NDUFB4/NDUFA5/NDUFB3/NDUFA8/COX7C/ISCU/COX5A/COX7A2L/NDUFA2/NDUFV1/UQCRC1/UQCR10/SDHD/NDUFS3/COX4I1/NDUFS2/NDUFB8/COX6C/SDHC/COX5B/NDUFS7/NDUFA6/PARK7/COX8A/NDUFS8/NDUFB2/NDUFB1/NDUFB9/NDUFA1/NDUFB7/UQCR11/COX7A2/NDUFA3/UQCRQ/CYC1/COX6A1/CYCS
GO:0022900	electron transport chain	69	-0.578914	-3.28468	1e-10	2.13e-08	1.76e-08	808	tags=68%, list=24%, signal=53%	NDUFA5/NDUFB3/NDUFA8/COX7C/ISCU/COX5A/UQCRFS1/COX7A2L/NDUFA2/NDUFV1/UQCRC1/UQCR10/SDHD/NDUFS3/COX4I1/NDUFS2/NDUFB8/AKR1B1/DGUOK/COX6C/SDHC/CHCHD2/COX5B/NDUFS7/IDH3B/NDUFA6/PARK7/COX7B/COX8A/COX6B1/NDUFS8/CYB5B/GHITM/NDUFB2/NDUFA12/NDUFB1/NDUFB9/NDUFA1/NDUFB7/UQCR11/COX7A2/NDUFA3/UQCRQ/CYC1/COX6A1/CYCS/CYBA
GO:0042773	ATP synthesis coupled electron transport	54	-0.646227	-3.42256	1e-10	2.13e-08	1.76e-08	1117	tags=91%, list=34%, signal=61%	NDUFS6/UQCRH/NDUFA4/NDUFB10/NDUFA9/BID/NDUFAB1/NDUFB6/NDUFB4/NDUFA5/NDUFB3/NDUFA8/COX7C/ISCU/COX5A/COX7A2L/NDUFA2/NDUFV1/UQCRC1/UQCR10/SDHD/NDUFS3/COX4I1/NDUFS2/NDUFB8/DGUOK/COX6C/SDHC/CHCHD2/COX5B/NDUFS7/NDUFA6/PARK7/COX8A/NDUFS8/GHITM/NDUFB2/NDUFA12/NDUFB1/NDUFB9/NDUFA1/NDUFB7/UQCR11/COX7A2/NDUFA3/UQCRQ/CYC1/COX6A1/CYCS
GO:0042775	mitochondrial ATP synthesis coupled electron transport	54	-0.646227	-3.42256	1e-10	2.13e-08	1.76e-08	1117	tags=91%, list=34%, signal=61%	NDUFS6/UQCRH/NDUFA4/NDUFB10/NDUFA9/BID/NDUFAB1/NDUFB6/NDUFB4/NDUFA5/NDUFB3/NDUFA8/COX7C/ISCU/COX5A/COX7A2L/NDUFA2/NDUFV1/UQCRC1/UQCR10/SDHD/NDUFS3/COX4I1/NDUFS2/NDUFB8/DGUOK/COX6C/SDHC/CHCHD2/COX5B/NDUFS7/NDUFA6/PARK7/COX8A/NDUFS8/GHITM/NDUFB2/NDUFA12/NDUFB1/NDUFB9/NDUFA1/NDUFB7/UQCR11/COX7A2/NDUFA3/UQCRQ/CYC1/COX6A1/CYCS
GO:0009060	aerobic respiration	88	-0.573506	-3.43909	1e-10	2.13e-08	1.76e-08	1077	tags=83%, list=32%, signal=58%	NDUFA4/NDUFB10/NDUFA9/ATP5F1C/BID/ATP5F1E/SDHB/NDUFAB1/NDUFB6/ATP5PF/NDUFB4/STOML2/OXA1L/NDUFA5/NDUFB3/NDUFA8/RHOA/COX7C/UQCC2/ISCU/NOP53/COX5A/COX7A2L/NDUFA2/NDUFV1/UQCRC1/UQCR10/SDHD/NDUFS3/MDH1/PDHB/IDH3G/COX4I1/BLOC1S1/ATP5PB/NDUFS2/IDH2/NDUFB8/DGUOK/COX6C/ATP5F1D/SDHC/CHCHD2/MDH2/COX5B/ATP5PO/NDUFS7/IDH3B/NDUFA6/PARK7/COX7B/COX8A/COX6B1/ATP5F1A/ATP5MG/NDUFS8/GHITM/NDUFB2/NDUFA12/NDUFB1/NDUFB…
GO:0006119	oxidative phosphorylation	72	-0.64702	-3.7175	1e-10	2.13e-08	1.76e-08	1117	tags=90%, list=34%, signal=61%	NDUFS6/UQCRH/NDUFA4/NDUFB10/NDUFA9/ATP5F1C/BID/ATP5F1E/NDUFAB1/NDUFB6/ATP5PF/NDUFB4/STOML2/NDUFA5/NDUFB3/NDUFA8/RHOA/COX7C/UQCC2/ISCU/COX5A/COX7A2L/NDUFA2/NDUFV1/UQCRC1/UQCR10/SDHD/NDUFS3/COX4I1/ATP5PB/NDUFS2/NDUFB8/DGUOK/COX6C/ATP5F1D/SDHC/CHCHD2/COX5B/ATP5PO/NDUFS7/NDUFA6/PARK7/COX7B/COX8A/COX6B1/ATP5F1A/ATP5MG/NDUFS8/GHITM/NDUFB2/NDUFA12/NDUFB1/NDUFB9/NDUFA1/NDUFB7/UQCR11/COX7A2/NDUFA3/UQCRQ/C…
