# Supplementary material for: Revealing the crucial roles of suppressive immune microenvironment in cardiac myxoma progression
Source: Signal Transduct Target Ther. 2024 Aug 2;9:193. doi: 10.1038/s41392-024-01912-2 (PMC11294589; doi:10.1038/s41392-024-01912-2)
Supplement: Supplementary file 13 — Data S9 [file 41392_2024_1912_MOESM13_ESM.xlsx]

## Sheet: Sheet1
Data S9. Differential genes in macrophage from myxoma versus normal heart
Gene	P_val	Avg_log2FC	Pct_myxoma	Pct_normal	P_val_adj
HES4	0	-1.38779	0.023	0.244	0
ISG15	0	-3.67132	0.169	0.538	0
GNB1	0	1.00996	0.627	0.273	0
RERE	0	1.36922	0.417	0.054	0
KIF1B	0	1.37267	0.424	0.074	0
NPPA	0	-0.911313	0.003	0.121	0
MICOS10	0	1.48989	0.406	0	0
PLA2G2A	0	3.90235	0.894	0.034	0
EIF4G3	0	2.13253	0.644	0.064	0
CLIC4	0	2.13059	0.54	0.092	0
SH3BGRL3	0	-1.34916	0.835	0.936	0
CD52	0	-3.12993	0.161	0.571	0
IFI6	0	-2.16882	0.193	0.453	0
RNF19B	0	1.20214	0.324	0.058	0
AGO3	0	1.08394	0.332	0.044	0
MACF1	0	1.58641	0.555	0.095	0
YBX1	0	-1.03121	0.751	0.832	0
FAF1	0	1.33138	0.388	0.032	0
EPS15	0	0.974518	0.448	0.146	0
JAK1	0	1.28966	0.606	0.214	0
PDE4B	0	2.3678	0.665	0.122	0
ZNF644	0	1.20013	0.427	0.079	0
EVI5	0	1.44693	0.486	0.078	0
DPYD	0	3.02521	0.852	0.122	0
VAV3	0	1.51329	0.413	0.04	0
FAM102B	0	1.07104	0.31	0.046	0
NOTCH2NLC	0	1.09718	0.247	0	0
ADAMTSL4-AS1	0	2.35913	0.548	0	0
S100A10	0	-1.03238	0.754	0.841	0
S100A11	0	-0.80459	0.907	0.937	0
S100A9	0	-1.90113	0.812	0.867	0
S100A8	0	-3.23186	0.481	0.747	0
S100A6	0	-2.67302	0.711	0.975	0
S100A4	0	-2.91983	0.742	0.986	0
ASH1L	0	1.41221	0.501	0.083	0
CD84	0	0.998312	0.47	0.148	0
FCER1G	0	-1.85541	0.841	0.969	0
HSPA6	0	-3.24868	0.093	0.421	0
ATF6	0	1.51039	0.517	0.108	0
RGS5	0	-1.11418	0.02	0.157	0
PRRC2C	0	1.06097	0.571	0.209	0
GAS5	0	1.12123	0.285	0	0
RABGAP1L	0	1.58815	0.553	0.116	0
COP1	0	1.5927	0.512	0.073	0
ABL2	0	1.58117	0.404	0.045	0
CEP350	0	0.952373	0.377	0.081	0
NIBAN1	0	1.53254	0.351	0	0
RGS2	0	-1.80027	0.388	0.665	0
MIR181A1HG	0	1.40813	0.335	0.031	0
BTG2	0	1.19647	0.674	0.272	0
PPP1R15B	0	0.997023	0.428	0.13	0
CR1	0	1.30667	0.398	0.085	0
DISC1	0	1.75244	0.477	0.032	0
ARID4B	0	1.17083	0.474	0.121	0
CEP170	0	1.36452	0.473	0.083	0
SDCCAG8	0	1.26359	0.427	0.065	0
SMYD3	0	1.29753	0.296	0.014	0
ADAM17	0	1.04222	0.444	0.126	0
PUM2	0	0.954907	0.362	0.077	0
RHOB	0	-2.2786	0.307	0.643	0
ATAD2B	0	0.975694	0.291	0.033	0
NCOA1	0	1.39026	0.451	0.066	0
DTNB	0	1.42876	0.324	0.009	0
RBKS	0	1.53353	0.356	0.013	0
BABAM2	0	1.27868	0.416	0.063	0
BIRC6	0	1.45881	0.522	0.081	0
SOS1	0	0.989399	0.285	0.029	0
MAP4K3	0	1.0649	0.279	0.025	0
SLC8A1	0	2.9208	0.728	0.11	0
EML4	0	1.22104	0.447	0.115	0
CALM2	0	-1.7519	0.7	0.879	0
FBXO11	0	1.90773	0.587	0.072	0
REL	0	1.2375	0.627	0.274	0
USP34	0	1.25062	0.428	0.062	0
PPP3R1	0	1.68406	0.5	0.084	0
AAK1	0	0.98287	0.413	0.119	0
EXOC6B	0	1.15536	0.283	0.012	0
TET3	0	1.03517	0.308	0.04	0
TMSB10	0	-1.50654	0.969	0.99	0
VAMP8	0	-1.10481	0.686	0.812	0
GNLY	0	-0.904118	0.003	0.145	0
EIF2AK3	0	1.43612	0.332	0.052	0
IGKC	0	1.86232	0.568	0.121	0
COX5B	0	-1.28011	0.516	0.74	0
MGAT4A	0	1.03288	0.41	0.086	0
MAP4K4	0	1.53362	0.357	0.065	0
LIMS1	0	1.53447	0.631	0.25	0
RANBP2	0	1.33502	0.476	0.155	0
IL1B	0	2.97054	0.669	0.169	0
DBI	0	-1.16783	0.53	0.687	0
MAP3K2	0	1.28065	0.516	0.161	0
MGAT5	0	1.70037	0.448	0.027	0
KYNU	0	2.68183	0.717	0.161	0
ARHGAP15	0	2.30101	0.615	0.063	0
GTDC1	0	1.10865	0.29	0.026	0
ZEB2	0	2.26259	0.906	0.425	0
MBD5	0	1.1663	0.322	0.035	0
FMNL2	0	1.97845	0.46	0.059	0
NR4A2	0	0.994654	0.719	0.424	0
BAZ2B	0	1.5135	0.521	0.087	0
RBMS1	0	0.941252	0.55	0.233	0
TANK	0	2.42379	0.666	0.164	0
CERS6	0	1.11491	0.381	0.072	0
NFE2L2	0	1.69736	0.796	0.334	0
SESTD1	0	2.10251	0.525	0.05	0
ZNF804A	0	1.34351	0.261	0.003	0
ITGAV	0	1.23524	0.34	0.036	0
GLS	0	1.13214	0.404	0.104	0
ANKRD44	0	1.26044	0.435	0.09	0
HSPE1	0	-2.15701	0.42	0.687	0
BMPR2	0	0.991962	0.3	0.039	0
KLF7	0	1.04421	0.361	0.077	0
FN1	0	1.72025	0.62	0.097	0
CUL3	0	1.07448	0.351	0.053	0
DOCK10	0	1.73741	0.477	0.085	0
AGFG1	0	1.01268	0.476	0.155	0
TRIP12	0	1.02193	0.454	0.122	0
PTMA	0	-0.94442	0.925	0.964	0
SEPTIN2	0	1.39227	0.389	0	0
SUMF1	0	1.31119	0.385	0.055	0
ARL8B	0	1.40203	0.556	0.164	0
ATG7	0	2.13442	0.659	0.085	0
PLCL2	0	1.11948	0.317	0.028	0
TBC1D5	0	2.075	0.602	0.053	0
UBE2E2	0	1.58585	0.543	0.115	0
UBE2E1	0	1.04305	0.437	0.146	0
TGFBR2	0	1.0021	0.471	0.147	0
CLASP2	0	1.14726	0.355	0.043	0
GOLGA4	0	0.956108	0.442	0.133	0
OXSR1	0	1.37945	0.432	0.114	0
TRAK1	0	1.20701	0.374	0.047	0
SETD2	0	0.975695	0.327	0.047	0
TMA7	0	-1.31766	0.547	0.782	0
PBRM1	0	0.901568	0.408	0.112	0
FHIT	0	2.13843	0.469	0.014	0
FRMD4B	0	1.69299	0.686	0.238	0
MITF	0	1.55538	0.432	0.062	0
FOXP1	0	1.8515	0.676	0.15	0
RYBP	0	1.06856	0.405	0.11	0
MTRNR2L12	0	-0.922834	0.008	0.165	0
NFKBIZ	0	1.6131	0.741	0.266	0
ALCAM	0	1.59364	0.381	0.079	0
ZBTB20	0	1.80293	0.541	0.069	0
GSK3B	0	1.251	0.396	0.049	0
RAB7A	0	1.26494	0.736	0.478	0
TMCC1	0	1.42385	0.371	0.026	0
STAG1	0	1.77421	0.54	0.048	0
SLC9A9	0	2.39965	0.643	0.086	0
TSC22D2	0	1.81027	0.474	0.059	0
MBNL1	0	2.07286	0.801	0.289	0
TIPARP	0	1.4297	0.472	0.121	0
PPM1L	0	1.21991	0.298	0.025	0
SKIL	0	1.45248	0.537	0.119	0
FNDC3B	0	3.08639	0.806	0.097	0
TBL1XR1	0	1.28807	0.492	0.119	0
VPS8	0	1.07321	0.339	0.05	0
LPP	0	2.06513	0.679	0.1	0
MB21D2	0	1.22871	0.269	0.006	0
ATP13A3	0	1.88213	0.552	0.113	0
ACAP2	0	1.24269	0.591	0.187	0
ATP5ME	0	-1.75178	0.389	0.726	0
C4orf48	0	-1.20997	0.301	0.548	0
TBC1D14	0	0.975745	0.342	0.066	0
LCORL	0	1.06531	0.326	0.041	0
RBM47	0	2.67736	0.836	0.196	0
ANKRD17	0	1.76492	0.516	0.043	0
CXCL8	0	2.394	0.756	0.188	0
CXCL3	0	1.85394	0.677	0.137	0
CXCL2	0	1.14744	0.69	0.283	0
BMP2K	0	1.7791	0.61	0.114	0
ANTXR2	0	1.23392	0.339	0.044	0
RASGEF1B	0	2.02167	0.718	0.18	0
PLAC8	0	-2.03244	0.054	0.327	0
WDFY3	0	2.01171	0.593	0.054	0
ARHGAP24	0	2.11325	0.497	0.048	0
AFF1	0	1.4573	0.436	0.054	0
SPARCL1	0	-1.06275	0.026	0.177	0
GPRIN3	0	1.12429	0.316	0.053	0
PPP3CA	0	1.42929	0.532	0.118	0
NFKB1	0	4.00925	0.796	0.105	0
MANBA	0	2.00157	0.608	0.095	0
TET2	0	2.39271	0.615	0.09	0
ELF2	0	1.62803	0.547	0.102	0
MAML3	0	2.10882	0.52	0.037	0
ARHGAP10	0	1.14592	0.306	0.029	0
FBXW7	0	1.67181	0.459	0.043	0
PDGFC	0	1.43975	0.323	0.039	0
GASK1B	0	1.07762	0.283	0	0
FNIP2	0	1.37463	0.45	0.114	0
RAPGEF2	0	1.9084	0.457	0.034	0
2023-03-01	0	1.21572	0.611	0.251	0
ACSL1	0	2.13836	0.666	0.218	0
TRIO	0	1.39231	0.403	0.028	0
BASP1	0	1.5076	0.541	0.186	0
NIPBL	0	1.39556	0.534	0.107	0
WDR70	0	1.06519	0.334	0.05	0
FYB1	0	0.942745	0.732	0.41	0
PARP8	0	1.16073	0.368	0.056	0
ARL15	0	2.01379	0.534	0.025	0
PDE4D	0	1.75166	0.363	0.035	0
ZSWIM6	0	3.15719	0.846	0.103	0
ERBIN	0	1.3042	0.492	0.115	0
PIK3R1	0	1.2274	0.427	0.091	0
FCHO2	0	1.34677	0.435	0.07	0
CERT1	0	1.53479	0.402	0	0
IQGAP2	0	1.43323	0.559	0.177	0
AP3B1	0	1.337	0.472	0.079	0
LHFPL2	0	1.05944	0.359	0.075	0
ARSB	0	1.03486	0.298	0.039	0
ZFYVE16	0	1.03454	0.407	0.101	0
SSBP2	0	1.51548	0.408	0.047	0
VCAN	0	1.70335	0.684	0.322	0
COX7C	0	-1.15318	0.594	0.76	0
CCNH	0	1.14056	0.492	0.197	0
LUCAT1	0	2.57634	0.483	0.031	0
FAM172A	0	1.36529	0.398	0.037	0
MCTP1	0	2.64106	0.656	0.073	0
ELL2	0	2.84099	0.723	0.121	0
ST8SIA4	0	1.06473	0.413	0.115	0
FBXL17	0	1.33092	0.35	0.024	0
FER	0	1.25461	0.343	0.022	0
MAN2A1	0	1.04198	0.34	0.059	0
TNFAIP8	0	1.78722	0.518	0.136	0
RAPGEF6	0	1.08109	0.29	0.017	0
FNIP1	0	1.07728	0.487	0.158	0
UQCRQ	0	-1.56405	0.382	0.687	0
AFF4	0	1.37571	0.526	0.128	0
EGR1	0	2.09149	0.762	0.191	0
ETF1	0	0.92931	0.487	0.177	0
ANKHD1	0	1.52112	0.46	0.032	0
ARHGAP26	0	3.04144	0.829	0.088	0
NR3C1	0	1.27075	0.508	0.132	0
CSNK1A1	0	1.10359	0.633	0.26	0
DOCK2	0	1.3319	0.614	0.185	0
LCP2	0	2.40489	0.747	0.198	0
STK10	0	1.13065	0.462	0.14	0
AC022217.3	0	1.47301	0.337	0	0
CPEB4	0	1.01272	0.466	0.155	0
RREB1	0	0.984061	0.371	0.084	0
HIVEP1	0	1.47528	0.345	0.016	0
PHACTR1	0	1.20748	0.604	0.217	0
CD83	0	2.3262	0.889	0.323	0
JARID2	0	2.33581	0.582	0.095	0
ATXN1	0	2.19312	0.661	0.072	0
KIF13A	0	1.1018	0.318	0.042	0
CDKAL1	0	1.37292	0.37	0.018	0
IER3	0	2.50315	0.864	0.29	0
HLA-B	0	-0.966834	0.888	0.884	0
LST1	0	-2.30379	0.51	0.784	0
AIF1	0	-1.01916	0.901	0.945	0
CLIC1	0	-1.20694	0.567	0.736	0
HSPA1A	0	-2.06657	0.538	0.794	0
HSPA1B	0	-2.78579	0.332	0.692	0
ANKS1A	0	1.17224	0.329	0.035	0
PPARD	0	1.77552	0.468	0.026	0
ZFAND3	0	2.69956	0.792	0.101	0
BTBD9	0	1.49357	0.367	0.011	0
TOMM6	0	1.37553	0.375	0	0
PTP4A1	0	-1.15622	0.001	0.232	0
COX7A2	0	-1.38614	0.458	0.723	0
SNHG5	0	1.17062	0.31	0	0
PNRC1	0	1.11079	0.782	0.465	0
PRDM1	0	1.46582	0.362	0.072	0
FOXO3	0	2.14462	0.659	0.139	0
SLC16A10	0	3.57962	0.579	0.02	0
REV3L	0	1.71658	0.458	0.049	0
MARCKS	0	1.36501	0.74	0.362	0
DSE	0	2.21836	0.682	0.124	0
MAN1A1	0	1.46471	0.579	0.155	0
ARHGAP18	0	1.36164	0.62	0.192	0
MAP3K5	0	1.16826	0.325	0.033	0
TNFAIP3	0	2.34842	0.676	0.188	0
HIVEP2	0	1.64524	0.378	0.016	0
UTRN	0	1.05628	0.486	0.169	0
TAB2	0	1.01114	0.366	0.078	0
ARID1B	0	1.51953	0.525	0.086	0
SNX9	0	1.9719	0.563	0.113	0
SOD2	0	1.82668	0.904	0.5	0
WTAP	0	1.28958	0.629	0.302	0
QKI	0	2.58541	0.892	0.283	0
ZFAND2A	0	-2.68631	0.099	0.383	0
ACTB	0	-2.25026	0.949	0.997	0
AHR	0	1.36045	0.475	0.112	0
GPNMB	0	1.43233	0.488	0.157	0
SEPTIN7	0	1.59108	0.44	0	0
EEPD1	0	1.47212	0.335	0.023	0
AOAH	0	1.22107	0.504	0.182	0
ELMO1	0	2.15212	0.65	0.072	0
CDK13	0	1.02267	0.326	0.051	0
TNS3	0	2.03996	0.552	0.066	0
RABGEF1	0	2.66175	0.653	0.043	0
HSPB1	0	-4.16687	0.276	0.759	0
PTPN12	0	1.05122	0.438	0.125	0
CDK14	0	1.19057	0.252	0.008	0
GNG11	0	-1.09933	0.041	0.224	0
ATP5MF	0	-1.60354	0.392	0.706	0
LAMTOR4	0	-1.05179	0.546	0.714	0
CUX1	0	1.76691	0.583	0.096	0
AC007384.1	0	1.29514	0.291	0.009	0
NAMPT	0	2.43636	0.961	0.575	0
COG5	0	1.3109	0.381	0.032	0
IMMP2L	0	1.37679	0.307	0.013	0
DOCK4	0	3.82857	0.856	0.027	0
ARF5	0	-0.889521	0.064	0.258	0
SND1	0	1.07876	0.443	0.115	0
UBE2H	0	1.04761	0.356	0.069	0
AC016831.7	0	1.12319	0.279	0.011	0
LINC00513	0	1.10225	0.269	0.012	0
LINC-PINT	0	0.950221	0.249	0	0
MKLN1	0	1.37315	0.448	0.066	0
EXOC4	0	1.99353	0.594	0.052	0
NDUFB2	0	-1.16658	0.476	0.673	0
BRAF	0	1.8963	0.511	0.047	0
KMT2C	0	1.64746	0.609	0.113	0
ESYT2	0	1.31676	0.377	0.061	0
MSR1	0	1.1957	0.643	0.27	0
PSD3	0	1.82647	0.346	0.019	0
DOK2	0	-1.30101	0.201	0.441	0
TNFRSF10B	0	1.25428	0.356	0.062	0
CLU	0	0.966745	0.506	0.149	0
ADAM9	0	0.961249	0.464	0.151	0
HOOK3	0	1.06696	0.423	0.103	0
SPIDR	0	2.11899	0.601	0.052	0
RB1CC1	0	0.968103	0.349	0.062	0
LYN	0	1.33067	0.762	0.364	0
SGK3	0	1.06419	0.395	0.083	0
SNHG6	0	1.18104	0.318	0	0
NCOA2	0	1.44426	0.449	0.053	0
UBE2W	0	1.06148	0.397	0.094	0
FABP4	0	-2.87018	0.014	0.311	0
RBIS	0	0.879594	0.233	0	0
UQCRB	0	-1.0193	0.648	0.789	0
CPQ	0	1.46094	0.504	0.117	0
STK3	0	1.41956	0.431	0.037	0
VPS13B	0	1.85144	0.529	0.028	0
COX6C	0	-1.22744	0.492	0.689	0
UBR5	0	1.17987	0.383	0.05	0
AZIN1-AS1	0	3.03194	0.477	0.005	0
TRPS1	0	2.69234	0.727	0.076	0
EXT1	0	1.45263	0.308	0.018	0
ZHX2	0	1.28287	0.303	0.006	0
NSMCE2	0	1.43044	0.441	0.066	0
FAM49B	0	1.07454	0.745	0.39	0
ASAP1	0	1.75992	0.617	0.121	0
ST3GAL1	0	1.1666	0.376	0.067	0
TRAPPC9	0	1.14227	0.312	0.019	0
LY6E	0	-2.27846	0.138	0.503	0
EEF1D	0	-1.15032	0.631	0.795	0
DOCK8	0	1.46277	0.593	0.162	0
RIC1	0	0.991079	0.287	0.032	0
KDM4C	0	1.19492	0.354	0.028	0
BNC2	0	1.5793	0.32	0.004	0
DENND4C	0	1.02798	0.29	0.035	0
B4GALT1	0	1.55619	0.598	0.187	0
UBAP1	0	1.30875	0.419	0.067	0
ZCCHC7	0	1.1807	0.329	0.036	0
CEMIP2	0	1.42997	0.383	0.064	0
GNAQ	0	1.94242	0.755	0.188	0
AGTPBP1	0	1.40206	0.413	0.052	0
DAPK1	0	1.19681	0.4	0.087	0
SYK	0	1.34766	0.598	0.173	0
NR4A3	0	2.18289	0.655	0.2	0
ABCA1	0	2.58908	0.679	0.108	0
GNG10	0	1.81359	0.521	0.027	0
DENND1A	0	1.66164	0.505	0.055	0
MAPKAP1	0	1.01343	0.34	0.055	0
PBX3	0	1.37664	0.362	0.033	0
SLC27A4	0	1.17451	0.344	0.015	0
FNBP1	0	1.15166	0.541	0.181	0
ABL1	0	1.05085	0.282	0.027	0
RAPGEF1	0	1.83262	0.556	0.076	0
FCN1	0	-1.73708	0.289	0.514	0
LARP4B	0	0.97785	0.336	0.058	0
CELF2	0	1.14645	0.618	0.254	0
CAMK1D	0	1.59603	0.44	0.049	0
FRMD4A	0	1.49073	0.352	0.037	0
FAM107B	0	1.97286	0.606	0.141	0
ARL5B	0	1.27195	0.431	0.106	0
PLXDC2	0	3.62957	0.892	0.119	0
APBB1IP	0	1.10257	0.493	0.167	0
MAP3K8	0	1.2322	0.632	0.263	0
ZNF438	0	1.52401	0.4	0.027	0
NRP1	0	1.71723	0.545	0.131	0
CCNY	0	1.2744	0.434	0.073	0
MAPK8	0	1.05448	0.285	0.029	0
SGMS1	0	1.39655	0.441	0.071	0
IPMK	0	1.06996	0.345	0.063	0
ARID5B	0	1.27047	0.387	0.078	0
EGR2	0	1.32397	0.291	0.019	0
JMJD1C	0	2.17365	0.779	0.209	0
DDIT4	0	-1.88029	0.177	0.438	0
LRMDA	0	3.46387	0.852	0.072	0
PAPSS2	0	2.40895	0.467	0.087	0
BTAF1	0	1.64268	0.4	0.039	0
LCOR	0	1.00037	0.332	0.06	0
NT5C2	0	1.29764	0.43	0.074	0
ATP5MD	0	-1.43208	0.407	0.692	0
VTI1A	0	1.49347	0.45	0.05	0
BAG3	0	-1.82328	0.121	0.351	0
IFITM2	0	-1.79265	0.525	0.796	0
IFITM3	0	-1.7815	0.636	0.833	0
MRPL23	0	-1.16899	0.075	0.311	0
CD81	0	1.14575	0.587	0.208	0
NUP98	0	1.27264	0.41	0.054	0
DENND5A	0	1.80482	0.5	0.084	0
SBF2	0	2.05499	0.616	0.069	0
MTRNR2L8	0	-0.725632	0	0.126	0
CD44	0	1.33441	0.772	0.504	0
PHF21A	0	1.26145	0.371	0.053	0
SPI1	0	-1.51284	0.418	0.686	0
PTPRJ	0	1.61723	0.544	0.106	0
LPXN	0	1.54816	0.454	0.136	0
FTH1	0	-0.76235	0.994	0.999	0
EEF1G	0	2.24797	0.694	0.07	0
COX8A	0	-1.21835	0.456	0.673	0
FKBP2	0	-1.56356	0.016	0.344	0
TRMT112	0	-1.19041	0.299	0.535	0
CDC42EP2	0	-0.819208	0.013	0.145	0
MALAT1	0	-1.13396	0.996	0.991	0
CFL1	0	-1.42435	0.79	0.918	0
PACS1	0	1.03729	0.29	0.034	0
KDM2A	0	1.31179	0.439	0.064	0
PPP6R3	0	1.22457	0.4	0.054	0
FCHSD2	0	2.52693	0.619	0.053	0
SLCO2B1	0	1.37431	0.51	0.141	0
UVRAG	0	1.10168	0.383	0.065	0
GAB2	0	2.60596	0.679	0.041	0
AP003086.1	0	1.28551	0.291	0.01	0
PICALM	0	1.64841	0.698	0.214	0
MAML2	0	2.90502	0.731	0.048	0
ZC3H12C	0	1.22529	0.266	0.007	0
SIK2	0	1.14314	0.277	0.015	0
SIK3	0	2.84094	0.673	0.035	0
ATP5MG	0	-1.41521	0.611	0.839	0
WNK1	0	1.04684	0.521	0.155	0
ERC1	0	1.60577	0.435	0.019	0
GAPDH	0	-1.19313	0.794	0.89	0
TPI1	0	-1.20382	0.474	0.676	0
OLR1	0	2.26789	0.505	0.118	0
ETV6	0	2.35781	0.689	0.091	0
MGP	0	1.38022	0.431	0.122	0
ARHGDIB	0	-1.26765	0.576	0.758	0
ITPR2	0	2.14653	0.659	0.08	0
CCDC91	0	1.22948	0.404	0.072	0
RESF1	0	1.32494	0.34	0	0
FGD4	0	2.09591	0.609	0.133	0
TMEM117	0	1.13688	0.245	0.004	0
ARID2	0	1.11756	0.325	0.026	0
DIP2B	0	1.12942	0.346	0.046	0
PFDN5	0	-0.990312	0.843	0.92	0
PRR13	0	-1.15952	0.335	0.563	0
ATP5MC2	0	-1.06173	0.586	0.743	0
BLOC1S1	0	-1.21753	0.425	0.655	0
CD63	0	-0.878401	0.834	0.875	0
MYL6	0	-1.4389	0.87	0.96	0
R3HDM2	0	1.04706	0.357	0.066	0
USP15	0	1.16738	0.545	0.183	0
MON2	0	0.999463	0.303	0.035	0
AC020656.1	0	-1.82257	0.036	0.297	0
OSBPL8	0	1.49021	0.567	0.15	0
ATP2B1	0	2.40845	0.757	0.238	0
LINC01619	0	1.52582	0.298	0	0
PLXNC1	0	1.30221	0.425	0.064	0
TXNRD1	0	1.06344	0.381	0.077	0
CHST11	0	2.03028	0.599	0.086	0
VPS29	0	-1.22638	0.281	0.515	0
MED13L	0	2.10372	0.667	0.09	0
TAOK3	0	1.91724	0.697	0.2	0
COX6A1	0	-1.60418	0.393	0.704	0
SPPL3	0	1.02751	0.342	0.065	0
UBC	0	-1.45233	0.774	0.851	0
ZMYM2	0	1.11687	0.391	0.094	0
NUP58	0	1.04176	0.395	0.098	0
USP12	0	1.50396	0.413	0.046	0
PAN3	0	1.45474	0.446	0.054	0
POMP	0	-1.19178	0.539	0.721	0
UBL3	0	1.07549	0.407	0.094	0
STARD13	0	1.72279	0.388	0.027	0
FOXO1	0	1.4456	0.333	0.024	0
ELF1	0	1.21405	0.686	0.294	0
TPT1	0	0.842803	0.988	0.925	0
RB1	0	1.21556	0.586	0.196	0
FNDC3A	0	2.341	0.571	0.06	0
DLEU2	0	2.36412	0.589	0.021	0
DLEU1	0	1.08842	0.237	0	0
MYCBP2	0	1.08903	0.466	0.119	0
UBAC2	0	1.73567	0.534	0.103	0
HNRNPC	0	1.18861	0.756	0.437	0
PSME2	0	-1.49128	0.227	0.511	0
NEDD8	0	-1.16122	0.445	0.659	0
SNX6	0	0.923233	0.611	0.298	0
BAZ1A	0	1.28255	0.558	0.206	0
NFKBIA	0	1.2367	0.872	0.579	0
SOS2	0	1.16106	0.334	0.03	0
FBXO34	0	1.34873	0.355	0.046	0
HIF1A	0	1.43158	0.752	0.347	0
ZBTB1	0	1.01343	0.356	0.078	0
RAD51B	0	1.6588	0.382	0.012	0
SUSD6	0	1.18155	0.397	0.072	0
PCNX1	0	1.2225	0.321	0.033	0
SIPA1L1	0	3.27046	0.737	0.037	0
PSEN1	0	1.13456	0.426	0.106	0
NUMB	0	1.45558	0.551	0.155	0
NPC2	0	-0.890973	0.857	0.904	0
SLIRP	0	-1.33565	0.221	0.49	0
FOXN3	0	1.98899	0.675	0.124	0
NDUFB1	0	-1.3871	0.341	0.615	0
BTBD7	0	1.26575	0.326	0.037	0
IFI27	0	-3.78839	0.191	0.545	0
IFI27L2	0	-1.24422	0.263	0.514	0
RCOR1	0	1.20453	0.395	0.073	0
TRAF3	0	1.4524	0.4	0.027	0
ATP5MPL	0	-1.51854	0.448	0.729	0
FMN1	0	2.04593	0.523	0.03	0
NOP10	0	-1.17059	0.417	0.642	0
SPRED1	0	1.45728	0.43	0.094	0
SERF2	0	-1.50341	0.89	0.972	0
B2M	0	-1.33545	0.991	0.999	0
ATP8B4	0	1.28861	0.376	0.052	0
DMXL2	0	1.77472	0.652	0.153	0
MAPK6	0	1.27911	0.397	0.069	0
MYO5A	0	1.75597	0.559	0.079	0
TCF12	0	2.32422	0.673	0.068	0
ANXA2	0	-1.09184	0.618	0.75	0
VPS13C	0	0.917982	0.449	0.13	0
HERC1	0	1.31256	0.426	0.057	0
ZNF609	0	1.3984	0.387	0.033	0
DENND4A	0	2.71056	0.641	0.036	0
PIAS1	0	1.33214	0.518	0.116	0
ARIH1	0	2.30771	0.65	0.078	0
SCAPER	0	1.04409	0.291	0.021	0
PEAK1	0	1.49475	0.386	0.029	0
AKAP13	0	2.18794	0.764	0.194	0
IQGAP1	0	0.784952	0.742	0.428	0
SLCO3A1	0	1.07827	0.361	0.073	0
LINC01578	0	1.60397	0.431	0	0
CHD2	0	1.52592	0.536	0.1	0
MEF2A	0	1.67651	0.617	0.153	0
ATP6V0C	0	2.22792	0.617	0.003	0
ELOB	0	-1.50939	0.548	0.817	0
CREBBP	0	1.09338	0.39	0.069	0
LITAF	0	0.999833	0.727	0.427	0
SNX29	0	1.47659	0.466	0.052	0
ALDOA	0	-0.761055	0.025	0.186	0
CORO1A	0	-1.49097	0.268	0.575	0
PYCARD	0	-1.35968	0.428	0.677	0
ZNF267	0	1.42184	0.488	0.108	0
ITFG1	0	1.13683	0.42	0.096	0
MT2A	0	-2.68308	0.232	0.553	0
MT1X	0	-1.58069	0.082	0.308	0
CIAO2B	0	0.973841	0.259	0	0
NFAT5	0	1.98391	0.492	0.055	0
ZFHX3	0	1.35784	0.508	0.098	0
WWOX	0	1.71969	0.384	0.015	0
CMIP	0	1.2586	0.488	0.115	0
COTL1	0	-1.5782	0.576	0.752	0
COX4I1	0	-1.13201	0.701	0.842	0
CYBA	0	-1.82705	0.822	0.966	0
ANKRD11	0	1.43605	0.507	0.092	0
ABR	0	1.27206	0.392	0.05	0
PAFAH1B1	0	0.948208	0.428	0.128	0
PFN1	0	-2.58123	0.711	0.965	0
RNASEK	0	2.41685	0.7	0.034	0
GABARAP	0	1.51351	0.782	0.31	0
EIF5A	0	-1.47001	0.198	0.476	0
EIF4A1	0	1.05372	0.671	0.312	0
PIK3R5	0	1.89855	0.518	0.059	0
GAS7	0	1.27519	0.507	0.14	0
UBB	0	-1.77684	0.64	0.814	0
SNHG29	0	1.58339	0.421	0	0
TAOK1	0	0.897867	0.386	0.096	0
SSH2	0	1.22661	0.483	0.14	0
NF1	0	1.32813	0.394	0.042	0
CCL18	0	2.49985	0.44	0.098	0
CCL3	0	1.65069	0.754	0.242	0
CCL4	0	2.05908	0.645	0.188	0
CCL3L1	0	2.41713	0.539	0.084	0
CCL4L2	0	2.08711	0.466	0.076	0
PSMB3	0	-1.37787	0.359	0.628	0
STAT3	0	1.32768	0.592	0.196	0
CCDC200	0	1.20913	0.243	0	0
LINC00910	0	1.07629	0.236	0.002	0
KANSL1	0	1.01889	0.375	0.076	0
SPAG9	0	1.70795	0.571	0.112	0
NME2	0	2.28153	0.67	0.039	0
TEX14	0	2.34632	0.482	0.001	0
USP32	0	1.19555	0.368	0.046	0
BCAS3	0	1.43494	0.35	0.013	0
MED13	0	1.01587	0.361	0.065	0
TANC2	0	1.54226	0.36	0.015	0
SMURF2	0	1.0797	0.295	0.023	0
PRKCA	0	1.51328	0.344	0.019	0
HELZ	0	0.979906	0.41	0.098	0
BPTF	0	0.964751	0.405	0.095	0
FAM20A	0	1.84884	0.49	0.095	0
SLC39A11	0	1.34373	0.401	0.048	0
GRB2	0	1.51803	0.784	0.353	0
H3F3B	0	-1.30281	0.852	0.91	0
SEPTIN9	0	1.19912	0.311	0	0
CYTH1	0	1.11371	0.524	0.182	0
EMILIN2	0	1.22546	0.566	0.2	0
MYL12A	0	-1.72529	0.518	0.825	0
EPB41L3	0	2.23222	0.725	0.167	0
ANKRD12	0	1.63258	0.671	0.172	0
RAB31	0	1.5143	0.707	0.274	0
LDLRAD4	0	1.83186	0.57	0.09	0
ROCK1	0	0.922206	0.514	0.185	0
GALNT1	0	1.0145	0.418	0.104	0
DYM	0	1.10178	0.325	0.032	0
TCF4	0	1.13166	0.454	0.135	0
WDR7	0	1.0963	0.295	0.017	0
ZNF407	0	1.21928	0.31	0.013	0
MBP	0	1.31791	0.489	0.107	0
ATP9B	0	1.27523	0.348	0.026	0
UQCR11	0	-1.43587	0.557	0.792	0
OAZ1	0	-1.09812	0.902	0.955	0
PET100	0	-1.27546	0.277	0.539	0
STXBP2	0	-1.76085	0.252	0.534	0
TRAPPC5	0	1.26111	0.418	0.056	0
UBL5	0	-1.10128	0.538	0.716	0
AC011511.2	0	1.49246	0.314	0	0
ICAM1	0	1.70581	0.67	0.213	0
MAN2B1	0	1.05295	0.331	0.029	0
IER2	0	1.24627	0.812	0.426	0
DNAJB1	0	-2.17094	0.435	0.662	0
MYO9B	0	1.25448	0.556	0.18	0
IFI30	0	2.03517	0.866	0.369	0
FXYD5	0	-1.13033	0.376	0.578	0
COX6B1	0	-1.40284	0.544	0.771	0
HCST	0	-1.36741	0.384	0.601	0
TYROBP	0	-1.26953	0.911	0.969	0
GMFG	0	-1.39433	0.494	0.742	0
PLAUR	0	1.15717	0.791	0.509	0
APOE	0	1.31133	0.546	0.164	0
AP2S1	0	-1.31494	0.538	0.74	0
EMP3	0	-1.80405	0.562	0.854	0
NKG7	0	-1.00495	0.023	0.193	0
ZNF331	0	1.9825	0.612	0.302	0
NDUFA3	0	-1.34426	0.233	0.507	0
FKBP1A	0	-1.44579	0.424	0.692	0
C20orf194	0	1.20019	0.364	0.042	0
GPCPD1	0	1.73405	0.571	0.184	0
CST3	0	-1.28927	0.918	0.959	0
ROMO1	0	-1.17939	0.238	0.474	0
SAMHD1	0	0.888649	0.63	0.327	0
TOP1	0	1.07534	0.512	0.175	0
NCOA3	0	1.04063	0.377	0.083	0
UBE2V1	0	0.915063	0.286	0.024	0
CEBPB	0	-1.46179	0.491	0.738	0
PTPN1	0	1.47341	0.424	0.079	0
ATP5F1E	0	-1.08862	0.89	0.948	0
PPDPF	0	-1.36888	0.148	0.445	0
NRIP1	0	1.39525	0.462	0.073	0
BACH1	0	1.55117	0.593	0.146	0
ITSN1	0	1.53328	0.441	0.102	0
RUNX1	0	2.26545	0.695	0.126	0
TTC3	0	0.993444	0.389	0.093	0
DYRK1A	0	1.36694	0.423	0.054	0
IGLC2	0	1.19831	0.285	0.028	0
GRK3	0	1.23665	0.425	0.09	0
TOM1	0	1.15773	0.424	0.091	0
LGALS1	0	-1.67168	0.782	0.924	0
APOBEC3A	0	-1.55094	0.051	0.263	0
MRTFA	0	1.43928	0.358	0	0
RBX1	0	-1.14078	0.376	0.59	0
TSPO	0	-1.4186	0.585	0.804	0
TBC1D22A	0	1.46567	0.449	0.053	0
SLC25A6	0	-1.19734	0.514	0.691	0
TMSB4X	0	-2.14757	0.993	1	0
SH3KBP1	0	1.01915	0.522	0.189	0
SAT1	0	-1.08047	0.943	0.921	0
GK	0	2.10327	0.565	0.134	0
USP9X	0	1.27415	0.451	0.071	0
KDM6A	0	1.39574	0.371	0.026	0
CFP	0	-1.38827	0.065	0.32	0
FTX	0	1.99417	0.558	0.045	0
COX7B	0	-1.27277	0.432	0.662	0
DIAPH2	0	1.65133	0.511	0.066	0
TSC22D3	0	-1.83564	0.241	0.548	0
NDUFA1	0	-1.37631	0.409	0.677	0
MYL2	0	-0.821148	0	0.11	0
XIST	0	1.43862	0.246	0	0
MINOS1	0	-2.62765	0	0.6	0
PQLC3	0	-0.783214	0	0.162	0
SMIM37	0	-1.00107	0	0.198	0
2023-09-02	0	-1.16957	0	0.243	0
2023-09-11	0	-0.577009	0	0.1	0
FAM198B	0	-1.05454	0	0.202	0
C6orf48	0	-1.14325	0	0.236	0
2023-09-07	0	-1.74006	0	0.366	0
POLR2J3-1	0	-0.735421	0	0.145	0
2023-09-06	0	-0.525105	0	0.108	0
C8orf59	0	-1.3051	0	0.273	0
AAED1	0	-0.548426	0	0.104	0
RARRES3	0	-0.761829	0	0.143	0
PLA2G16	0	-0.910627	0	0.16	0
SSSCA1	0	-0.647773	0	0.12	0
FAM45A	0	-1.19751	0	0.227	0
KIAA1551	0	-0.656641	0	0.111	0
APOPT1	0	-0.572647	0	0.113	0
FAM96A	0	-1.42218	0	0.311	0
RAMMET	0	-0.558248	0	0.111	0
FAM173A	0	-0.684922	0	0.138	0
FAM96B	0	-1.58885	0	0.357	0
2023-09-09	0	-1.0465	0	0.213	0
C19orf24	0	-1.01323	0	0.213	0
AES	0	-1.2869	0	0.258	0
C19orf70	0	-1.74382	0	0.381	0
ASNA1	0	-0.92559	0	0.188	0
AC004556.1	0	-0.593835	0	0.123	0
LRBA	8.25663e-308	0.943729	0.247	0.009	2.95207e-303
BCL2A1	1.95328e-307	1.23757	0.615	0.335	6.98375e-303
ZNF148	5.981e-307	0.94058	0.337	0.065	2.13845e-302
CSGALNACT2	6.91977e-307	1.02419	0.427	0.135	2.4741e-302
NDUFS7	1.2357e-306	-1.11453	0.206	0.434	4.41811e-302
FRYL	2.49658e-306	0.958824	0.321	0.054	8.92626e-302
PHACTR2	4.86295e-306	0.969749	0.375	0.093	1.7387e-301
PNPLA8	1.78028e-305	1.05439	0.441	0.151	6.36522e-301
TMEM131	3.21277e-305	0.939098	0.314	0.051	1.14869e-300
NPL	4.1958e-305	1.01472	0.541	0.249	1.50017e-300
C1QC	9.649e-305	-2.39125	0.447	0.573	3.4499e-300
SKAP2	9.98352e-305	0.892486	0.568	0.261	3.56951e-300
PTBP3	1.6154e-304	0.87436	0.464	0.161	5.77571e-300
ARPC3	5.72956e-304	-0.740848	0.773	0.828	2.04855e-299
WAC	5.83581e-303	0.890531	0.478	0.172	2.08653e-298
COMMD10	8.80451e-303	0.988404	0.402	0.118	3.14797e-298
AMBRA1	1.19547e-302	0.883888	0.243	0.009	4.2743e-298
GPR137B	3.44942e-302	1.04827	0.376	0.1	1.23331e-297
RHOC	2.42059e-301	-1.11185	0.122	0.331	8.65459e-297
BCL6	3.03975e-301	0.942789	0.329	0.062	1.08683e-296
NDUFA4	3.93341e-301	-1.00781	0.587	0.72	1.40635e-296
AL356124.1	4.05094e-301	1.12449	0.226	0	1.44837e-296
SORL1	5.17302e-301	1.1084	0.305	0.047	1.84956e-296
ZNF710	2.18982e-300	0.968226	0.285	0.034	7.82947e-296
NLRP3	2.3089e-300	1.44529	0.42	0.139	8.25524e-296
CAMK2D	3.8071e-300	1.03063	0.296	0.042	1.36119e-295
OST4	4.1171e-300	-0.950655	0.537	0.691	1.47203e-295
RASA2	6.48551e-300	0.97952	0.313	0.052	2.31883e-295
ASPH	1.05255e-299	0.997419	0.394	0.109	3.76327e-295
ARHGAP21	1.05395e-299	0.984418	0.289	0.038	3.76831e-295
CCDC88A	8.05471e-299	0.851555	0.554	0.246	2.87988e-294
CLASP1	9.50323e-299	0.952549	0.259	0.019	3.39778e-294
PDE8A	7.03013e-298	1.05248	0.274	0.029	2.51355e-293
HIPK3	8.17322e-298	0.896736	0.439	0.145	2.92225e-293
APOC1	8.63606e-298	1.10952	0.392	0.103	3.08774e-293
PTPN2	1.99554e-297	0.920982	0.436	0.146	7.13485e-293
TPRG1	4.18176e-297	1.30508	0.245	0.013	1.49515e-292
SLC49A4	7.91707e-297	1.00415	0.223	0	2.83067e-292
ATP11B	1.31518e-296	0.99605	0.294	0.041	4.70228e-292
FAM168A	2.7554e-296	0.989624	0.276	0.031	9.85164e-292
PHKB	8.73744e-296	0.929221	0.347	0.077	3.12398e-291
PRKCE	1.14652e-295	0.993394	0.254	0.017	4.09926e-291
SLC66A2	2.11342e-295	0.832377	0.222	0	7.55632e-291
TLE5	2.67176e-295	0.837773	0.222	0	9.55262e-291
MARCO	6.77026e-295	-1.64658	0.224	0.447	2.42064e-290
HS2ST1	7.06398e-295	1.0081	0.266	0.025	2.52566e-290
STAG2	8.31601e-295	0.931628	0.404	0.12	2.9733e-290
TRAPPC1	1.30363e-294	-1.12112	0.248	0.47	4.66099e-290
USP37	2.79543e-294	0.994386	0.28	0.034	9.99479e-290
RASA1	3.66589e-294	0.949399	0.309	0.052	1.3107e-289
TASOR	2.89039e-293	0.85518	0.221	0	1.03343e-288
SFMBT2	3.30682e-293	1.09702	0.286	0.038	1.18232e-288
CPNE8	1.31005e-292	0.95837	0.337	0.071	4.68395e-288
CREB5	2.84646e-292	1.1977	0.376	0.105	1.01772e-287
TP53BP2	3.49327e-292	0.939473	0.268	0.028	1.24898e-287
LILRA5	8.18895e-292	-1.10673	0.068	0.249	2.92788e-287
SNX24	9.76943e-292	1.03064	0.314	0.059	3.49296e-287
COPE	1.03667e-291	-1.09465	0.335	0.543	3.70652e-287
LRP1	1.14066e-291	0.786919	0.537	0.229	4.0783e-287
ARFGEF1	3.61947e-291	0.900513	0.314	0.056	1.29411e-286
RLF	4.48829e-291	0.921491	0.308	0.051	1.60474e-286
DMXL1	5.27271e-291	0.894603	0.292	0.042	1.8852e-286
UBA52	1.00321e-290	-0.617915	0.884	0.896	3.58689e-286
AGPAT4	2.07271e-290	1.13084	0.271	0.03	7.41077e-286
LINC00278	2.68054e-290	1.41239	0.225	0.003	9.58401e-286
AQP9	4.75828e-290	1.87758	0.405	0.143	1.70127e-285
NCOA4	2.55916e-289	0.83817	0.522	0.225	9.15002e-285
ITPR1	1.41132e-288	0.924141	0.242	0.013	5.04602e-284
DOCK5	2.15572e-288	1.08028	0.343	0.08	7.70758e-284
MBNL2	2.43232e-288	0.969337	0.302	0.05	8.69652e-284
MYO1E	3.51559e-288	1.1	0.288	0.043	1.25696e-283
STX17-AS1	6.64773e-288	1.18421	0.218	0	2.37683e-283
RASAL2	8.87961e-288	1.01366	0.246	0.016	3.17482e-283
ADK	1.27158e-287	1.04161	0.398	0.125	4.5464e-283
PKM	1.58546e-287	-1.0601	0.476	0.64	5.66866e-283
TENT2	1.78194e-287	0.993371	0.365	0.096	6.37114e-283
PPP1R12A	1.83468e-287	0.858059	0.447	0.157	6.55973e-283
CIAO2A	3.46415e-287	0.787313	0.217	0	1.23857e-282
FTO	6.27453e-287	0.943604	0.247	0.017	2.2434e-282
TNRC6B	1.41298e-286	0.877948	0.407	0.124	5.05196e-282
ANKRD28	1.82849e-286	1.14391	0.265	0.029	6.53758e-282
GAS2L3	2.27325e-286	0.969139	0.277	0.035	8.12779e-282
GMDS-DT	2.40326e-286	0.989865	0.232	0.008	8.59263e-282
EFEMP1	4.70714e-286	1.06709	0.235	0.01	1.68299e-281
IRAK2	1.21176e-285	1.03753	0.238	0.012	4.33254e-281
ITCH	3.9516e-285	0.930406	0.301	0.05	1.41286e-280
NDUFB7	7.53659e-285	-1.08085	0.311	0.527	2.69463e-280
KAT6A	1.75858e-284	0.923553	0.306	0.054	6.28762e-280
SEC61G	4.04874e-284	-1.08782	0.361	0.571	1.44759e-279
TAGLN2	5.33671e-284	-1.26638	0.422	0.603	1.90809e-279
SLC25A13	5.44005e-284	0.904317	0.282	0.038	1.94504e-279
TNFSF13	9.16719e-284	0.806155	0.218	0.002	3.27764e-279
DICER1	9.67089e-284	0.831966	0.395	0.115	3.45773e-279
ATP2C1	3.92122e-283	1.03107	0.292	0.046	1.40199e-278
PHLPP1	5.93734e-283	0.99752	0.224	0.005	2.12284e-278
DNAJC1	8.64905e-283	0.976394	0.341	0.079	3.09238e-278
TLK1	1.13531e-282	0.938713	0.278	0.038	4.0592e-278
PLCB1	2.43378e-282	1.22037	0.226	0.006	8.70172e-278
CD68	7.08135e-282	-0.97119	0.622	0.731	2.53187e-277
IRAK3	7.17727e-282	0.995684	0.4	0.122	2.56616e-277
KPNA4	2.29924e-281	0.900263	0.382	0.11	8.22069e-277
PCED1B-AS1	2.40872e-281	0.845381	0.213	0	8.61214e-277
DIRC3	2.53317e-281	1.40415	0.217	0.002	9.05711e-277
PTGS2	3.03089e-281	1.46677	0.345	0.086	1.08366e-276
SRPK2	3.23989e-281	0.972034	0.338	0.079	1.15839e-276
ATP5PO	4.97412e-281	-1.12251	0.35	0.549	1.77845e-276
SRP14	1.4687e-280	-0.829695	0.686	0.777	5.25121e-276
PDE3A	5.18023e-280	0.976675	0.214	0.001	1.85214e-275
ZZEF1	6.93498e-280	0.904609	0.269	0.031	2.47953e-275
ATF7IP	7.50104e-280	0.929159	0.319	0.064	2.68192e-275
SETX	1.54476e-279	0.813718	0.384	0.108	5.52314e-275
HLA-DQA1	2.86379e-279	1.26377	0.503	0.228	1.02392e-274
PCCA	6.25042e-279	0.906391	0.252	0.023	2.23477e-274
LRCH1	2.08806e-278	0.891311	0.262	0.029	7.46567e-274
KIF13B	2.12377e-278	0.887266	0.259	0.026	7.59332e-274
SLC4A7	6.9106e-278	0.946898	0.338	0.078	2.47082e-273
ME1	1.19353e-277	1.20192	0.3	0.055	4.26736e-273
FBXW11	1.19961e-277	0.913805	0.29	0.046	4.2891e-273
ALPK1	1.22015e-277	0.914783	0.265	0.031	4.36251e-273
PSME4	5.20907e-277	0.891294	0.292	0.048	1.86245e-272
RBFOX2	6.94629e-277	0.775262	0.221	0.005	2.48358e-272
TMEM258	7.03908e-277	-1.02841	0.373	0.572	2.51675e-272
SELENOK	8.76447e-277	-1.49303	0.383	0.562	3.13365e-272
PKN2	1.34575e-276	0.889367	0.33	0.072	4.81158e-272
SNTB1	3.91296e-275	1.04187	0.264	0.032	1.39904e-270
SRGAP1	2.32205e-274	1.04823	0.241	0.018	8.30225e-270
ATP5F1D	3.97511e-274	-1.02783	0.376	0.57	1.42126e-269
RANBP9	9.83529e-274	0.940756	0.292	0.049	3.51651e-269
ZFC3H1	1.52069e-273	0.877434	0.31	0.061	5.43707e-269
FPR3	1.26994e-272	0.81856	0.461	0.17	4.54055e-268
MALT1	1.95308e-272	1.02179	0.319	0.069	6.98303e-268
NHSL1	2.62865e-272	0.975066	0.221	0.007	9.39848e-268
MAFF	1.01036e-271	0.925083	0.355	0.094	3.61244e-267
CSTA	2.09898e-271	-1.26427	0.279	0.485	7.50468e-267
SNRPG	2.65477e-271	-1.08981	0.285	0.495	9.49185e-267
SPIRE1	1.2804e-270	0.927182	0.23	0.013	4.57795e-266
YME1L1	2.07188e-270	0.881955	0.415	0.141	7.40781e-266
ATRX	1.19214e-269	0.783217	0.428	0.146	4.26236e-265
MICOS13	2.90791e-269	0.78825	0.205	0	1.03969e-264
FAM13B	4.08076e-269	0.893449	0.266	0.035	1.45903e-264
SIPA1L2	9.50364e-269	0.884643	0.257	0.029	3.39793e-264
H1F0	1.56973e-268	-0.966182	0.049	0.205	5.61241e-264
COLEC12	2.41559e-268	1.19814	0.394	0.129	8.63671e-264
PELI2	2.92146e-268	0.966509	0.245	0.022	1.04454e-263
ELOVL5	3.65907e-268	1.25598	0.391	0.13	1.30826e-263
PIP4K2A	4.25394e-268	0.899138	0.39	0.123	1.52095e-263
SEPTIN6	5.66416e-268	0.805988	0.204	0	2.02516e-263
JAZF1	1.17204e-267	1.03134	0.298	0.057	4.19052e-263
TFEC	1.90967e-267	0.886856	0.359	0.1	6.82783e-263
C6orf62	3.0555e-267	0.772214	0.477	0.19	1.09246e-262
NFIA	5.65628e-267	0.943092	0.278	0.042	2.02234e-262
YTHDF3	5.95022e-267	0.877886	0.41	0.138	2.12744e-262
UBR3	6.09914e-267	0.855288	0.26	0.031	2.18069e-262
DRAP1	1.26056e-266	-1.03618	0.256	0.464	4.507e-262
VPS13D	1.62302e-266	0.832729	0.26	0.031	5.80293e-262
WDPCP	2.689e-266	0.889235	0.217	0.007	9.61426e-262
PLEK	4.41554e-266	0.944794	0.677	0.428	1.57873e-261
RFX3	1.2233e-265	0.893889	0.219	0.008	4.37379e-261
TIMP2	1.96115e-265	0.743952	0.601	0.305	7.01189e-261
LINC01094	3.03484e-265	0.91222	0.244	0.023	1.08508e-260
CHD1	6.79644e-265	0.916479	0.463	0.188	2.43e-260
WDFY2	1.41335e-264	0.90333	0.35	0.094	5.05328e-260
ZNF638	1.7659e-264	0.822117	0.34	0.084	6.31378e-260
PRELID1	1.89902e-264	-1.15129	0.342	0.531	6.78974e-260
GPR132	4.54389e-264	1.05179	0.269	0.038	1.62462e-259
SPRED2	3.03094e-263	0.957367	0.236	0.019	1.08368e-258
SEM1	5.85753e-263	-1.09137	0.323	0.523	2.0943e-258
ZNF292	1.47418e-262	0.853248	0.308	0.063	5.27077e-258
RALGAPA1	2.4853e-262	0.903073	0.276	0.043	8.88593e-258
IL10RB	1.08e-261	0.879769	0.301	0.061	3.86145e-257
MYL12B	1.23144e-261	-0.8871	0.568	0.696	4.40288e-257
GNA12	5.03951e-261	0.874813	0.258	0.033	1.80183e-256
RNF24	7.14602e-261	0.977186	0.245	0.025	2.55499e-256
MOB3B	9.24024e-261	1.01207	0.23	0.017	3.30376e-256
SMCHD1	9.69028e-261	0.873359	0.395	0.127	3.46466e-256
ARMH3	9.93529e-261	0.860901	0.271	0.042	3.55227e-256
LINC00963	1.15483e-260	0.769924	0.199	0	4.12898e-256
STRN3	1.44362e-260	0.893438	0.272	0.042	5.16151e-256
CYC1	3.9777e-260	-0.981248	0.106	0.291	1.42219e-255
PPP4R3A	6.70571e-260	1.32307	0.402	0.14	2.39756e-255
KCMF1	1.40141e-259	0.87017	0.279	0.047	5.01059e-255
MERTK	2.29295e-259	1.05848	0.357	0.104	8.19821e-255
VSIR	2.29316e-259	-1.0842	0.177	0.383	8.19896e-255
CCNL1	4.47244e-259	0.737675	0.64	0.355	1.59908e-254
MIR155HG	5.16766e-258	1.85373	0.223	0.015	1.84765e-253
NDUFB9	1.0709e-257	-1.08264	0.219	0.424	3.82889e-253
ALDH1A2	2.74546e-257	1.02056	0.217	0.011	9.81613e-253
PCBP1-AS1	6.2441e-257	0.857323	0.197	0	2.23251e-252
AVPI1	9.38217e-257	-0.868254	0.047	0.198	3.3545e-252
SCO2	1.30245e-256	0.76742	0.197	0	4.65678e-252
PHACTR4	3.24725e-256	0.842857	0.285	0.052	1.16102e-251
P4HA1	1.93822e-255	0.942907	0.347	0.097	6.92991e-251
RELL1	1.94848e-255	0.808112	0.21	0.007	6.9666e-251
ZFP91	2.20549e-255	0.945018	0.291	0.057	7.8855e-251
TNKS	1.74721e-254	0.815311	0.229	0.018	6.24696e-250
MRPS24	3.77986e-254	0.78293	0.199	0.002	1.35145e-249
DNAJB4	7.81872e-254	-1.31871	0.094	0.269	2.7955e-249
ZNRF2	1.38982e-253	0.945994	0.284	0.053	4.96915e-249
PHIP	1.43772e-253	0.82546	0.387	0.125	5.14044e-249
ICAM2	1.62834e-253	-0.781511	0.04	0.184	5.82197e-249
HIGD2A	1.84865e-253	-1.03233	0.308	0.503	6.60968e-249
GNA13	4.22813e-253	0.87162	0.504	0.227	1.51173e-248
HLA-DQB1	5.63583e-253	0.927077	0.595	0.328	2.01504e-248
RBPJ	7.80184e-252	1.19674	0.699	0.441	2.78947e-247
MIA	9.87305e-252	0.901923	0.194	0	3.53001e-247
LINC01004	1.10142e-251	0.81237	0.199	0.003	3.93802e-247
SMARCC1	1.78657e-251	0.806596	0.276	0.048	6.38769e-247
BST2	8.11365e-251	-1.08208	0.294	0.492	2.90096e-246
PRKN	9.19187e-251	0.969052	0.198	0.003	3.28646e-246
USP47	9.49999e-251	0.803261	0.292	0.057	3.39663e-246
ACER3	1.00372e-250	0.847819	0.329	0.084	3.58869e-246
BAX	1.09501e-250	-1.0217	0.212	0.419	3.91509e-246
IL6ST	1.65158e-250	0.782471	0.348	0.095	5.90505e-246
PDS5A	2.93208e-250	0.785533	0.33	0.083	1.04834e-245
NUFIP2	4.23106e-250	0.81755	0.411	0.145	1.51277e-245
DENND1B	5.30569e-250	0.843775	0.27	0.044	1.897e-245
SDC2	5.50349e-250	1.27578	0.297	0.065	1.96772e-245
RFX2	7.01652e-250	0.887965	0.239	0.026	2.50868e-245
CD58	1.03099e-249	0.926339	0.371	0.119	3.68621e-245
ADGRE2	1.16397e-249	1.20245	0.388	0.139	4.16164e-245
CHD9	1.78174e-249	0.801157	0.402	0.138	6.37045e-245
POU2F1	2.38739e-249	0.90966	0.256	0.037	8.53587e-245
GSAP	2.71328e-249	0.848881	0.276	0.049	9.70105e-245
MAPKAPK2	5.83507e-249	0.843245	0.323	0.08	2.08627e-244
INTS6	6.3084e-249	1.02512	0.317	0.077	2.2555e-244
TIAM1	7.34737e-249	0.898936	0.258	0.038	2.62698e-244
PID1	1.50531e-248	1.70425	0.339	0.105	5.3821e-244
CDK19	1.86457e-248	0.893571	0.263	0.041	6.6666e-244
GPHN	2.12864e-248	0.860344	0.199	0.004	7.61074e-244
STIM1	6.74772e-248	0.882249	0.244	0.03	2.41258e-243
NNMT	1.62421e-247	1.02364	0.214	0.012	5.8072e-243
SLC9A3R2	2.08443e-247	-0.679375	0.013	0.118	7.45266e-243
MYL9	2.87492e-247	-0.637018	0.01	0.11	1.0279e-242
CLIP1	2.88985e-247	0.802445	0.331	0.086	1.03324e-242
TLR1	7.67741e-247	0.792809	0.29	0.06	2.74498e-242
PITPNC1	2.59625e-246	0.96266	0.254	0.038	9.28263e-242
PIK3C2A	2.72603e-246	0.795734	0.264	0.042	9.74663e-242
SMURF1	4.97195e-246	0.908762	0.223	0.019	1.77767e-241
PCM1	7.3172e-246	0.794381	0.354	0.103	2.61619e-241
PSME1	8.80377e-246	-1.05667	0.321	0.511	3.1477e-241
RTN1	2.00176e-245	1.01242	0.271	0.05	7.15708e-241
PUM1	2.15831e-245	0.747462	0.367	0.112	7.71682e-241
CLTC	4.10537e-245	0.668997	0.577	0.286	1.46783e-240
ARHGAP31	6.28163e-245	0.836209	0.232	0.024	2.24593e-240
TRAPPC10	6.84625e-245	0.787067	0.221	0.017	2.44781e-240
RC3H1	8.85029e-245	0.843238	0.29	0.059	3.16433e-240
KLF10	1.26666e-244	0.798043	0.463	0.19	4.5288e-240
ATP5F1B	2.4067e-244	-1.04845	0.294	0.486	8.60493e-240
ST6GAL1	4.55949e-244	0.913051	0.269	0.048	1.6302e-239
RALGAPA2	4.9902e-244	0.827802	0.228	0.021	1.7842e-239
KLF6	5.43547e-244	0.659265	0.8	0.558	1.9434e-239
ABRACL	7.66911e-244	-1.06044	0.261	0.46	2.74201e-239
SMG6	1.00368e-243	0.814357	0.211	0.012	3.58855e-239
ITSN2	2.22279e-243	0.746406	0.412	0.148	7.94735e-239
TBXAS1	2.5829e-243	0.795629	0.544	0.267	9.23489e-239
SERPINA1	3.66542e-243	-1.39443	0.369	0.53	1.31053e-238
NFKBID	3.89113e-243	0.864425	0.376	0.124	1.39123e-238
TTC17	4.41791e-243	0.817763	0.294	0.063	1.57958e-238
FAM13A	5.10321e-243	0.900675	0.293	0.063	1.8246e-238
OOEP	6.61956e-243	0.704573	0.19	0.001	2.36676e-238
RENBP	2.65832e-242	-0.74713	0.042	0.184	9.50456e-238
CBLB	7.38571e-242	0.909195	0.217	0.017	2.64069e-237
SENP6	1.37719e-240	0.789711	0.334	0.091	4.92399e-236
AOPEP	8.03728e-240	0.803825	0.185	0	2.87365e-235
HSBP1	1.11787e-239	-1.01059	0.381	0.557	3.99684e-235
RNF181	2.47728e-239	-1.01623	0.285	0.481	8.85727e-235
PRRC2B	2.89563e-239	0.768512	0.266	0.046	1.0353e-234
RBM6	3.37249e-239	0.791994	0.344	0.098	1.2058e-234
CDC42SE2	5.99432e-239	0.811015	0.403	0.147	2.14321e-234
FOXK2	9.07982e-239	1.10298	0.244	0.034	3.2464e-234
DST	1.04085e-238	0.896255	0.28	0.057	3.72146e-234
RELB	2.28693e-238	0.834859	0.306	0.074	8.17668e-234
EIF1	5.2573e-238	-0.534564	0.93	0.93	1.87969e-233
SCLT1	2.47122e-237	0.901736	0.283	0.06	8.83559e-233
SMAP2	3.33322e-237	0.785079	0.533	0.262	1.19176e-232
AHCTF1	3.55411e-237	0.813257	0.25	0.037	1.27074e-232
TMTC2	4.74907e-237	1.02792	0.223	0.022	1.69798e-232
MAP3K20	9.55324e-237	0.926647	0.299	0.07	3.41567e-232
HUWE1	1.30574e-236	0.769256	0.273	0.052	4.66854e-232
IGHG4	1.39057e-236	0.772927	0.195	0.006	4.97184e-232
RASGRP2	1.56535e-236	-0.810716	0.051	0.196	5.59674e-232
INVS	1.75055e-236	0.869294	0.195	0.006	6.2589e-232
CYP1B1	3.12173e-236	0.943046	0.412	0.156	1.11614e-231
DLG1	9.08865e-236	0.796078	0.243	0.034	3.24956e-231
GBF1	1.16935e-235	0.796937	0.228	0.025	4.18088e-231
CSTB	1.67627e-235	-0.906127	0.572	0.705	5.99333e-231
UBE2R2	2.89745e-235	0.778875	0.463	0.199	1.03595e-230
PLEKHM2	5.04757e-235	0.752716	0.31	0.076	1.80471e-230
CFH	7.85492e-234	0.882295	0.198	0.009	2.80845e-229
IGF2R	7.90077e-234	0.813608	0.285	0.062	2.82484e-229
GNAS	9.39834e-234	0.665776	0.713	0.476	3.36028e-229
APLP2	1.0177e-233	0.628888	0.779	0.54	3.63869e-229
COL1A2	2.73075e-233	0.95588	0.196	0.008	9.76354e-229
IVNS1ABP	3.85956e-233	0.825062	0.449	0.185	1.37995e-228
CTSB	4.16725e-233	0.794532	0.937	0.809	1.48996e-228
AC020916.1	4.21477e-233	0.920889	0.413	0.158	1.50695e-228
THADA	6.5465e-233	0.800704	0.222	0.022	2.34064e-228
AC009313.1	7.58275e-233	1.10213	0.181	0	2.71114e-228
GMDS	9.18238e-233	0.845767	0.218	0.021	3.28307e-228
CHSY1	1.81927e-232	0.905299	0.307	0.079	6.50463e-228
RIPK1	1.96875e-232	0.765911	0.215	0.019	7.03908e-228
USP25	2.24511e-232	0.849431	0.269	0.052	8.02715e-228
PRDX5	3.45726e-232	-0.955783	0.318	0.509	1.23611e-227
PDSS2	6.62197e-232	0.825952	0.227	0.026	2.36762e-227
NLK	2.08549e-231	0.835594	0.225	0.025	7.45645e-227
SNRPD2	2.2007e-231	-1.04028	0.31	0.499	7.86837e-227
PIK3CB	2.85229e-231	0.788863	0.255	0.042	1.01981e-226
SENP5	3.03122e-231	0.769003	0.246	0.037	1.08378e-226
GPATCH8	4.07088e-231	0.817855	0.271	0.053	1.4555e-226
SERPINA3	4.33246e-231	0.854006	0.179	0	1.54903e-226
CFLAR	4.55767e-231	0.800992	0.545	0.283	1.62955e-226
MICU1	7.1044e-231	0.825691	0.305	0.077	2.54011e-226
UBE3A	7.16801e-231	0.766209	0.341	0.102	2.56285e-226
ARL5A	8.12151e-231	0.756492	0.308	0.079	2.90377e-226
PDE3B	1.23543e-230	0.938395	0.199	0.011	4.41714e-226
KIAA2026	3.34441e-230	0.777555	0.252	0.041	1.19576e-225
ATP2B1-AS1	1.06883e-229	0.911677	0.332	0.097	3.82151e-225
ZMYM4	1.25741e-229	0.772076	0.231	0.028	4.49575e-225
KIAA0232	3.79169e-229	0.772181	0.265	0.049	1.35568e-224
ZNF410	1.11729e-228	0.742962	0.186	0.004	3.99477e-224
PPFIA1	1.17303e-228	0.760976	0.275	0.057	4.19405e-224
PHPT1	1.7017e-228	-1.07843	0.304	0.494	6.08426e-224
FOSB	2.54949e-228	0.601664	0.751	0.473	9.11544e-224
SLC23A2	3.60061e-228	0.806851	0.219	0.022	1.28736e-223
CPVL	5.16671e-228	0.647681	0.645	0.37	1.8473e-223
PRDM2	5.97852e-228	0.762668	0.282	0.062	2.13756e-223
PRKAG2	6.13053e-228	0.845166	0.312	0.084	2.19191e-223
PPARG	6.68738e-228	1.07616	0.232	0.031	2.39101e-223
DHRSX	8.05916e-228	0.796351	0.279	0.06	2.88147e-223
HMGB2	1.09035e-227	-1.23473	0.148	0.328	3.89842e-223
ACBD6	2.09688e-227	0.807828	0.25	0.042	7.4972e-223
GBE1	4.29061e-227	0.918411	0.244	0.038	1.53406e-222
EFR3A	7.98107e-227	0.719029	0.347	0.106	2.85355e-222
EPC1	8.46246e-227	0.776548	0.343	0.104	3.02567e-222
HLA-C	8.97844e-227	-0.740261	0.751	0.785	3.21015e-222
SLMAP	1.40838e-226	0.804432	0.247	0.04	5.03554e-222
ATM	8.41356e-226	0.717306	0.347	0.106	3.00818e-221
TRPM7	1.45355e-225	0.757054	0.254	0.044	5.19703e-221
ADAM10	1.53508e-225	0.755723	0.444	0.186	5.48852e-221
POLR2L	2.00619e-225	-0.988299	0.427	0.587	7.17292e-221
NBAS	2.14694e-225	0.767612	0.209	0.018	7.67616e-221
CYFIP1	2.40474e-225	0.726545	0.435	0.176	8.59792e-221
AC068587.4	4.32865e-225	0.771538	0.175	0	1.54767e-220
MLLT10	1.21939e-224	0.770521	0.267	0.053	4.35982e-220
ILRUN	1.29102e-224	0.747823	0.175	0	4.6159e-220
RNF149	1.40289e-224	0.782072	0.591	0.326	5.01588e-220
PJA2	3.35611e-224	0.710641	0.386	0.137	1.19994e-219
EP300	4.08753e-224	0.692585	0.323	0.088	1.46145e-219
DDHD1	4.46891e-224	0.871464	0.246	0.041	1.59781e-219
GATAD2B	4.98357e-224	0.843386	0.257	0.048	1.78183e-219
CD163L1	1.0649e-223	0.98226	0.192	0.009	3.80745e-219
BBX	2.03912e-223	0.79289	0.349	0.112	7.29066e-219
TNFSF8	4.51262e-223	0.860137	0.213	0.021	1.61344e-218
HDAC4	5.84962e-223	0.761219	0.2	0.014	2.09147e-218
GARS-DT	6.56897e-223	0.734108	0.174	0	2.34867e-218
STEAP1B	8.70018e-223	0.646926	0.176	0.001	3.11066e-218
PELI1	9.55104e-223	1.08208	0.358	0.121	3.41488e-218
NEK1	1.14398e-222	0.865814	0.203	0.016	4.09018e-218
RNGTT	1.22707e-222	0.774261	0.216	0.023	4.38727e-218
RNF217	1.92716e-222	0.79652	0.219	0.025	6.89037e-218
LIMK2	3.88514e-222	0.891065	0.218	0.024	1.38909e-217
COX17	6.14654e-222	-0.997219	0.259	0.453	2.19763e-217
MDFIC	7.40823e-222	0.790617	0.301	0.078	2.64874e-217
HIPK2	1.67112e-221	0.829878	0.238	0.036	5.97494e-217
SCAF8	3.38522e-221	0.779811	0.233	0.033	1.21035e-216
KCNMA1	4.9888e-221	1.15358	0.273	0.062	1.7837e-216
SERINC5	5.69194e-221	0.91442	0.266	0.055	2.0351e-216
PTPRM	6.18621e-221	0.810687	0.206	0.017	2.21182e-216
AL512603.2	1.52318e-220	0.973062	0.172	0	5.44597e-216
ELP4	3.03381e-220	0.810929	0.214	0.023	1.08471e-215
KMT2E	3.14986e-220	0.801274	0.473	0.215	1.1262e-215
LDLRAD3	3.18633e-220	0.826118	0.202	0.016	1.13924e-215
GLG1	1.01668e-219	0.756324	0.325	0.095	3.63504e-215
HDAC8	8.93183e-219	0.805303	0.226	0.031	3.19349e-214
STAU2	1.1913e-218	0.808912	0.245	0.042	4.25938e-214
PRKCH	1.19694e-218	0.810227	0.202	0.016	4.27955e-214
ITGA4	1.4656e-218	0.767211	0.25	0.045	5.24011e-214
NDUFA6	1.79105e-218	-0.974739	0.188	0.376	6.40373e-214
KAT6B	5.62252e-218	0.75508	0.219	0.026	2.01027e-213
CTSL	7.01919e-218	0.999004	0.627	0.408	2.50964e-213
FAM49A	2.39134e-217	0.855927	0.399	0.158	8.54999e-213
PDE7A	3.04753e-217	0.7941	0.233	0.035	1.08961e-212
SATB1-AS1	7.26146e-217	0.900966	0.169	0	2.59626e-212
ATXN2	9.17869e-217	0.750889	0.262	0.053	3.28175e-212
RELCH	1.12015e-216	0.713509	0.169	0	4.00498e-212
PDS5B	1.19836e-216	0.741232	0.274	0.061	4.28461e-212
CRY1	1.87288e-216	0.768686	0.189	0.011	6.69631e-212
VPS53	3.34146e-216	0.745778	0.249	0.045	1.19471e-211
ARHGAP22	4.60469e-216	0.794814	0.235	0.037	1.64636e-211
SEC24D	5.11211e-216	0.797133	0.277	0.065	1.82778e-211
GPSM3	8.7242e-216	-0.950012	0.245	0.429	3.11925e-211
C9orf72	1.00761e-215	0.746283	0.513	0.252	3.60263e-211
TBL1X	1.19214e-215	0.811463	0.224	0.03	4.26238e-211
TM9SF3	2.50749e-215	0.688481	0.376	0.133	8.96528e-211
AF117829.1	5.04422e-215	0.724588	0.181	0.007	1.80351e-210
SARNP	6.63827e-215	0.838551	0.26	0.053	2.37345e-210
ABI1	8.73486e-215	0.726802	0.412	0.165	3.12306e-210
CHCHD3	9.02016e-215	0.700905	0.297	0.078	3.22507e-210
NFIL3	1.05683e-214	0.88575	0.339	0.111	3.7786e-210
ATXN7	1.72392e-214	0.692235	0.188	0.011	6.1637e-210
CENPP	3.02919e-214	0.87128	0.185	0.009	1.08306e-209
PREX1	4.78532e-214	0.670081	0.366	0.126	1.71094e-209
CDV3	6.97611e-214	0.666476	0.466	0.208	2.49424e-209
EREG	7.36163e-214	2.39496	0.414	0.206	2.63208e-209
TULP2	7.38991e-214	0.933284	0.167	0	2.64219e-209
ABI3	9.95664e-214	-0.87986	0.07	0.22	3.5599e-209
SPIN1	1.60803e-213	0.810692	0.254	0.051	5.74936e-209
TRAF1	1.75042e-213	1.28872	0.205	0.022	6.25845e-209
UBE2D3	3.60123e-213	0.620278	0.775	0.548	1.28758e-208
PCSK5	3.88473e-213	0.880087	0.186	0.01	1.38895e-208
MAN1A2	5.59449e-213	0.726468	0.263	0.055	2.00026e-208
STXBP5	6.5324e-213	0.745744	0.201	0.018	2.3356e-208
RNF38	6.67388e-213	0.74581	0.247	0.045	2.38618e-208
NABP1	1.8457e-212	0.829944	0.444	0.194	6.5991e-208
SEC31A	3.16449e-212	0.7134	0.336	0.106	1.13143e-207
SLC2A13	4.59694e-212	0.752054	0.196	0.015	1.64359e-207
DOCK11	4.65489e-212	0.726907	0.315	0.09	1.66431e-207
ASTL	4.7324e-212	0.803941	0.166	0	1.69202e-207
LAMTOR2	7.41237e-212	-0.985706	0.303	0.483	2.65022e-207
TNRC18	8.80734e-212	0.680962	0.247	0.044	3.14897e-207
NPC1	1.1989e-211	0.805694	0.225	0.034	4.28654e-207
MYO9A	1.22734e-211	0.741656	0.206	0.021	4.38822e-207
PPP4C	1.46263e-211	-0.967583	0.186	0.369	5.2295e-207
XPR1	1.53922e-211	0.738644	0.214	0.026	5.50331e-207
GBP2	1.84468e-211	1.09365	0.362	0.136	6.59549e-207
N4BP1	2.27855e-211	0.763666	0.258	0.053	8.14672e-207
2023-03-06	2.60066e-211	0.752781	0.302	0.084	9.2984e-207
WWP1	3.83517e-211	0.813979	0.316	0.093	1.37123e-206
F13A1	3.92486e-211	0.739817	0.642	0.364	1.40329e-206
ATRN	5.24912e-211	0.735523	0.224	0.032	1.87677e-206
SRGAP2	5.4472e-211	0.741647	0.302	0.083	1.94759e-206
NRF1	5.81659e-211	0.748078	0.186	0.011	2.07967e-206
SCAF11	6.64123e-211	0.641186	0.52	0.256	2.37451e-206
EHMT1	8.45002e-211	0.686666	0.245	0.044	3.02122e-206
RBBP8	9.31584e-211	1.09005	0.237	0.042	3.33079e-206
ZNF106	1.20216e-210	0.695838	0.358	0.124	4.29822e-206
HIF1A-AS3	2.16018e-210	0.96975	0.165	0	7.72349e-206
LNCAROD	2.16018e-210	1.09741	0.165	0	7.72349e-206
TGFBR1	2.25288e-210	0.76422	0.266	0.059	8.05493e-206
LINC01500	2.67909e-210	0.926294	0.165	0	9.57881e-206
SMARCA2	2.98013e-210	0.736162	0.322	0.097	1.06551e-205
PIBF1	7.03626e-210	0.743376	0.192	0.014	2.51575e-205
TMEM165	1.1104e-209	0.777055	0.457	0.211	3.97012e-205
RO60	1.20841e-209	0.635044	0.164	0	4.32056e-205
PAM	1.22868e-209	0.836649	0.205	0.022	4.39303e-205
LILRA2	2.16725e-209	-0.639281	0.048	0.182	7.74878e-205
GCH1	2.29584e-209	1.0227	0.316	0.1	8.20856e-205
SQSTM1	4.45192e-209	0.926378	0.607	0.375	1.59174e-204
RALA	4.57424e-209	0.884794	0.31	0.094	1.63547e-204
CAMKMT	1.98407e-208	0.809591	0.191	0.015	7.09386e-204
PLD1	4.28728e-208	0.823387	0.197	0.018	1.53287e-203
MCU	2.46765e-207	0.788773	0.188	0.013	8.82284e-203
IL1RAP	3.0537e-207	0.955802	0.203	0.022	1.09182e-202
EPC2	3.23167e-207	0.734028	0.223	0.033	1.15545e-202
ARL6IP4	7.56684e-207	-0.936942	0.382	0.541	2.70545e-202
TMEM160	8.88272e-207	-0.947906	0.179	0.36	3.17593e-202
PTBP2	2.39088e-206	0.72188	0.19	0.014	8.54837e-202
CTNND1	3.00655e-206	0.71974	0.306	0.088	1.07496e-201
FBXL20	4.65406e-206	0.791166	0.214	0.029	1.66401e-201
IL6R	4.71859e-206	0.727292	0.309	0.09	1.68708e-201
EMP1	5.41215e-206	-1.22014	0.098	0.257	1.93506e-201
PPP1R10	9.31759e-206	0.686065	0.282	0.07	3.33141e-201
KMO	9.72935e-206	1.20282	0.218	0.033	3.47863e-201
HDAC9	2.24647e-205	1.15414	0.262	0.063	8.03203e-201
PTEN	2.63792e-205	0.697784	0.367	0.132	9.43162e-201
NRP2	3.0385e-205	0.79802	0.308	0.091	1.08639e-200
LPIN2	3.60377e-205	0.719661	0.235	0.041	1.28849e-200
CRADD	3.80063e-205	1.49005	0.249	0.055	1.35888e-200
KDM7A	8.41291e-205	0.768707	0.27	0.064	3.00795e-200
PRXL2A	1.04995e-204	0.65832	0.161	0	3.75399e-200
ANKH	1.29182e-204	1.02418	0.278	0.073	4.61878e-200
DIPK2A	1.3005e-204	0.696066	0.161	0	4.64981e-200
TBK1	1.58335e-204	0.753467	0.256	0.055	5.66112e-200
IL32	1.9727e-204	-0.661989	0.013	0.104	7.05317e-200
SLC2A9	2.75286e-204	0.684467	0.192	0.016	9.84257e-200
SAV1	3.24848e-204	0.853424	0.228	0.038	1.16146e-199
ATP6V1F	7.3635e-204	-0.872374	0.516	0.642	2.63275e-199
B4GALT5	7.48584e-204	0.798524	0.311	0.094	2.67649e-199
SPEN	8.66395e-204	0.690209	0.278	0.07	3.09771e-199
IRF7	1.31556e-203	-0.865056	0.076	0.225	4.70367e-199
RASSF3	2.04488e-203	0.824159	0.338	0.114	7.31128e-199
2023-03-07	2.15667e-203	0.689669	0.297	0.082	7.71097e-199
ITPRID2	3.2148e-203	0.61825	0.16	0	1.14942e-198
XRN2	3.22582e-203	0.654099	0.443	0.194	1.15336e-198
S100A12	7.33856e-203	-3.08585	0.11	0.266	2.62383e-198
JMY	9.35705e-203	1.05409	0.23	0.04	3.34552e-198
IPO7	1.06507e-202	0.678706	0.288	0.078	3.80804e-198
ATP11A	1.12004e-202	0.683553	0.258	0.057	4.00458e-198
NCOR2	1.77072e-202	0.669113	0.297	0.082	6.33105e-198
OSBPL3	2.07916e-202	0.714543	0.21	0.027	7.43383e-198
PPIA	2.72155e-202	-0.722636	0.701	0.749	9.73063e-198
BLOC1S6	8.26193e-202	0.689015	0.376	0.142	2.95397e-197
ASXL2	1.81615e-201	0.696355	0.238	0.045	6.49346e-197
IGF1	2.33782e-201	0.880026	0.234	0.043	8.35865e-197
PACSIN2	3.30899e-201	0.72214	0.318	0.098	1.1831e-196
APRT	4.27024e-201	-0.95945	0.364	0.53	1.52678e-196
RAPH1	4.46059e-201	0.739518	0.274	0.068	1.59484e-196
WASF2	5.32801e-201	0.597805	0.451	0.198	1.90498e-196
CTSZ	5.91372e-201	0.871774	0.79	0.616	2.11439e-196
PARP4	8.00496e-201	0.684149	0.25	0.052	2.86209e-196
AHCYL2	2.09958e-200	0.758549	0.178	0.011	7.50685e-196
HPGDS	2.27447e-200	-0.967521	0.027	0.135	8.13212e-196
PLEKHG2	4.22292e-200	0.816527	0.228	0.04	1.50986e-195
FLI1	5.73967e-200	0.722264	0.356	0.128	2.05216e-195
CDK6	7.04309e-200	0.798355	0.246	0.051	2.51819e-195
CUL1	2.23425e-199	0.727572	0.243	0.049	7.98834e-195
TNF	3.19679e-199	1.06758	0.229	0.041	1.14298e-194
MTMR3	6.61935e-199	0.77417	0.225	0.038	2.36668e-194
SETD5	1.12956e-198	0.707775	0.25	0.054	4.03864e-194
MAP2K5	1.17299e-198	0.710743	0.183	0.014	4.1939e-194
SAP18	1.27592e-198	-0.959463	0.383	0.545	4.56192e-194
TBCK	1.68232e-198	0.706551	0.169	0.006	6.01498e-194
MARK3	4.79326e-198	0.738538	0.299	0.088	1.71378e-193
HSP90AA1	5.44958e-198	-1.08918	0.871	0.834	1.94844e-193
BCAT1	9.22843e-198	0.7632	0.337	0.117	3.29953e-193
NDUFB11	1.37023e-197	-0.892418	0.369	0.536	4.89913e-193
DOP1B	1.41649e-197	0.65289	0.156	0	5.06453e-193
SCFD2	2.07106e-197	0.689661	0.173	0.009	7.40486e-193
RAP1GDS1	3.37152e-197	0.727596	0.247	0.053	1.20545e-192
AP1G1	4.25819e-197	0.693854	0.246	0.051	1.52247e-192
SHLD2	5.77125e-197	0.721209	0.235	0.045	2.06345e-192
MMP2-AS1	5.89225e-197	0.684592	0.157	0.001	2.10671e-192
IL1A	5.99311e-197	0.988625	0.166	0.005	2.14278e-192
FRS2	7.14584e-197	0.726811	0.189	0.018	2.55493e-192
NOTCH2	1.17356e-196	0.70088	0.333	0.113	4.19595e-192
EEA1	1.53961e-196	0.630044	0.283	0.075	5.50472e-192
NRDC	2.17602e-196	0.71799	0.332	0.113	7.78014e-192
SLC45A4	2.77494e-196	0.709328	0.183	0.014	9.92151e-192
TASOR2	5.22597e-196	0.654399	0.155	0	1.86849e-191
PITPNA	5.79901e-196	0.724017	0.275	0.072	2.07338e-191
LONRF3	8.4726e-196	0.87479	0.177	0.012	3.02929e-191
DNAJC3	1.06007e-195	0.617147	0.368	0.135	3.79019e-191
FGGY	1.34974e-195	0.709157	0.171	0.009	4.82586e-191
CSNK1G1	1.53609e-195	0.704859	0.192	0.02	5.49215e-191
HMBOX1	2.27072e-195	0.702047	0.205	0.028	8.11872e-191
CNIH4	5.87483e-195	-1.01973	0.118	0.279	2.10049e-190
OLFML2B	6.01601e-195	0.663269	0.249	0.055	2.15096e-190
CBFA2T2	1.31401e-194	0.731596	0.19	0.019	4.69813e-190
PLIN2	1.51943e-194	0.691542	0.62	0.379	5.43257e-190
CTNNB1	2.27596e-194	0.63892	0.598	0.338	8.13747e-190
RABGAP1	2.60474e-194	0.704575	0.237	0.047	9.313e-190
OSBPL1A	5.65132e-194	0.700703	0.258	0.061	2.02057e-189
H2AFZ	6.06614e-194	-1.01563	0.391	0.544	2.16889e-189
SLC66A3	2.42776e-193	0.566203	0.153	0	8.68021e-189
TPK1	2.77061e-193	0.752232	0.219	0.037	9.90604e-189
ZFX	3.25041e-193	0.91961	0.235	0.048	1.16215e-188
GSTP1	3.84714e-193	-0.766664	0.649	0.72	1.37551e-188
CKS2	3.87028e-193	-1.4635	0.177	0.345	1.38378e-188
CDYL	9.86299e-193	0.672229	0.212	0.032	3.52641e-188
ACTG1	1.14975e-192	-0.621375	0.812	0.841	4.11082e-188
BSG	1.20277e-192	-0.925347	0.228	0.405	4.30038e-188
SAMSN1	1.26643e-192	1.12032	0.564	0.344	4.52799e-188
WWP2	1.28588e-192	0.718865	0.241	0.051	4.59754e-188
FARS2	2.05434e-192	0.667688	0.194	0.022	7.3451e-188
KIAA1109	2.31321e-192	0.648209	0.238	0.048	8.27065e-188
UBASH3B	3.65441e-192	0.819282	0.227	0.043	1.3066e-187
OSBPL9	5.05029e-192	0.68199	0.241	0.051	1.80568e-187
PPP2R2A	9.17934e-192	0.698386	0.289	0.083	3.28198e-187
TMEM135	1.41183e-191	0.715402	0.185	0.018	5.04785e-187
TFCP2	1.99519e-191	0.730934	0.219	0.037	7.13362e-187
CREB1	3.15337e-191	0.705039	0.284	0.079	1.12745e-186
RAP2B	3.38874e-191	0.648579	0.434	0.196	1.21161e-186
EGR3	6.40722e-191	0.784869	0.179	0.014	2.29084e-186
TPCN1	8.47112e-191	0.658973	0.222	0.038	3.02876e-186
PSENEN	9.29465e-191	-0.827502	0.104	0.26	3.32321e-186
WDR37	1.033e-190	0.717187	0.206	0.03	3.69339e-186
FGR	1.10458e-190	-0.894584	0.123	0.286	3.9493e-186
RHOQ	1.36011e-190	0.644402	0.39	0.159	4.86295e-186
TMEM35B	1.43883e-190	0.553179	0.152	0	5.14441e-186
LSP1	2.52147e-190	-1.05561	0.225	0.396	9.01525e-186
FAM174C	3.18035e-190	0.581113	0.151	0	1.1371e-185
SNHG16	4.84755e-190	0.603551	0.151	0	1.73319e-185
GOLGB1	4.94157e-190	0.646382	0.293	0.086	1.76681e-185
ADIPOR2	4.95036e-190	0.719624	0.254	0.06	1.76995e-185
NAALADL2	6.05561e-190	0.840175	0.152	0.001	2.16512e-185
SP3	6.60724e-190	0.751336	0.328	0.114	2.36235e-185
HERC4	6.62665e-190	0.751914	0.261	0.066	2.36929e-185
TUT7	6.79944e-190	0.697721	0.326	0.111	2.43107e-185
HECTD1	8.88751e-190	0.664668	0.269	0.07	3.17764e-185
CAST	8.95934e-190	0.56199	0.576	0.318	3.20332e-185
ACSL4	9.19645e-190	0.78547	0.326	0.112	3.2881e-185
ECPAS	1.60083e-189	0.707025	0.218	0.038	5.72361e-185
PSMB6	2.95822e-189	-0.95785	0.256	0.428	1.05768e-184
PTPRC	4.45993e-189	0.568186	0.751	0.532	1.5946e-184
SMG1	6.00316e-189	0.637903	0.284	0.08	2.14637e-184
NAIP	6.36888e-189	0.603824	0.41	0.172	2.27713e-184
PFDN2	8.85142e-189	-0.944317	0.176	0.345	3.16474e-184
ITGB1	9.74849e-189	0.635936	0.548	0.295	3.48547e-184
RHOA	1.20229e-188	-0.683518	0.713	0.743	4.29866e-184
DAB2	1.71406e-188	0.749062	0.57	0.321	6.12846e-184
ANXA1	2.1182e-188	-1.03745	0.592	0.682	7.57341e-184
PLAGL1	2.41804e-188	0.685561	0.224	0.042	8.64547e-184
C22orf34	3.17983e-188	0.683177	0.151	0.001	1.13691e-183
BRI3	3.5566e-188	0.595177	0.752	0.517	1.27163e-183
AL138720.1	4.97369e-188	0.751296	0.149	0	1.77829e-183
RIN2	5.61868e-188	0.700961	0.413	0.178	2.0089e-183
SEC24B	6.20303e-188	0.666157	0.215	0.036	2.21783e-183
RACK1	6.50764e-188	-0.607595	0.759	0.797	2.32674e-183
DDX3X	7.20163e-188	0.62845	0.573	0.327	2.57487e-183
SYNE1	7.78942e-188	0.690946	0.216	0.036	2.78503e-183
XYLT1	1.1682e-187	0.791727	0.173	0.013	4.17679e-183
RNF216	1.24525e-187	0.663821	0.216	0.037	4.45227e-183
AC243829.4	1.39716e-187	1.1379	0.156	0.004	4.99541e-183
LRRC8D	2.3329e-187	0.695665	0.213	0.035	8.34104e-183
SP100	2.69452e-187	0.635047	0.442	0.204	9.63397e-183
MAP2K4	4.17986e-187	0.665535	0.197	0.026	1.49447e-182
RAB10	5.66157e-187	0.64659	0.553	0.312	2.02424e-182
SGK1	5.8886e-187	0.768116	0.495	0.253	2.10541e-182
ATP1B3	1.28713e-186	1.25553	0.674	0.488	4.60201e-182
NEK7	3.55192e-186	0.776991	0.284	0.084	1.26995e-181
ZNF131	3.75365e-186	0.660754	0.255	0.062	1.34208e-181
NSUN6	4.1016e-186	0.784527	0.219	0.04	1.46649e-181
SIPA1L3	4.48579e-186	0.672443	0.182	0.018	1.60385e-181
BOD1L1	4.71337e-186	0.607012	0.289	0.083	1.68522e-181
LAMTOR5	5.58636e-186	-0.906938	0.321	0.488	1.99735e-181
DOCK7	6.11847e-186	0.668648	0.197	0.027	2.1876e-181
ANO6	6.50123e-186	0.645657	0.295	0.089	2.32445e-181
BBS9	7.58387e-186	0.697214	0.163	0.008	2.71154e-181
RFX7	9.77245e-186	0.683316	0.181	0.018	3.49404e-181
CAB39	1.43287e-185	0.662656	0.441	0.202	5.1231e-181
RNF111	1.93428e-185	0.697217	0.231	0.048	6.91582e-181
DEDD2	3.65951e-185	-0.723378	0.063	0.196	1.30842e-180
WDFY4	6.67069e-185	0.610668	0.191	0.023	2.38504e-180
PPP2R5E	1.01469e-184	0.681289	0.273	0.076	3.62792e-180
COL3A1	1.1648e-184	0.83747	0.159	0.007	4.16461e-180
KLHL5	1.28853e-184	0.671665	0.224	0.044	4.607e-180
ADAM28	2.58006e-184	0.776644	0.206	0.033	9.22476e-180
SHTN1	3.18083e-184	0.620355	0.347	0.127	1.13727e-179
PSMB9	3.31805e-184	-0.970554	0.175	0.341	1.18634e-179
RAB3GAP1	3.54858e-184	0.67235	0.253	0.062	1.26876e-179
FCGR2A	4.67739e-184	0.568042	0.684	0.443	1.67235e-179
CASC4	6.6455e-184	0.647646	0.267	0.071	2.37603e-179
ATP5MC3	1.0808e-183	-0.873978	0.382	0.531	3.8643e-179
BCL2	1.10185e-183	0.815968	0.196	0.028	3.93955e-179
PSMA6	1.256e-183	0.640974	0.323	0.111	4.49071e-179
RUFY3	1.54795e-183	0.639518	0.215	0.038	5.53453e-179
AMPD3	1.6128e-183	0.780591	0.212	0.037	5.76641e-179
MS4A4E	2.13081e-183	0.65547	0.152	0.003	7.6185e-179
XRN1	3.99151e-183	0.649874	0.26	0.067	1.42712e-178
IGHA1	7.25291e-183	0.799097	0.184	0.02	2.59321e-178
USP3	9.77728e-183	0.745927	0.35	0.136	3.49577e-178
AC010894.3	1.53528e-182	0.561099	0.146	0	5.48924e-178
RABEP1	2.06619e-182	0.694047	0.253	0.063	7.38745e-178
DBNDD2	2.19432e-182	0.555435	0.145	0	7.84557e-178
IFNGR2	2.99547e-182	0.717526	0.514	0.28	1.071e-177
ANKIB1	3.60281e-182	0.674234	0.22	0.042	1.28815e-177
RILPL2	5.00298e-182	0.772982	0.47	0.245	1.78877e-177
MFHAS1	6.66507e-182	0.709026	0.206	0.034	2.38303e-177
SSH1	9.01072e-182	0.657853	0.221	0.043	3.22169e-177
CNTLN	1.12663e-181	0.659705	0.218	0.041	4.02816e-177
MICAL2	1.87689e-181	0.666582	0.169	0.012	6.71063e-177
JAK2	1.91572e-181	0.652965	0.283	0.083	6.84946e-177
RPTOR	2.44724e-181	0.603913	0.165	0.01	8.74987e-177
VOPP1	3.47854e-181	0.640503	0.352	0.133	1.24372e-176
PLSCR1	3.68084e-181	0.631735	0.594	0.356	1.31605e-176
VPS41	4.41545e-181	0.669133	0.25	0.062	1.5787e-176
RAP1B	1.16593e-180	0.620412	0.641	0.398	4.16866e-176
COPS9	2.19961e-180	-0.929705	0.332	0.494	7.8645e-176
LRRK1	2.53395e-180	0.629673	0.195	0.027	9.05988e-176
ASCC3	2.79511e-180	0.652685	0.222	0.044	9.99365e-176
ACSL3	2.89754e-180	0.768666	0.342	0.128	1.03599e-175
GLIS3	3.4334e-180	0.84219	0.151	0.004	1.22758e-175
RFFL	3.99594e-180	0.633768	0.185	0.022	1.42871e-175
TIMM13	4.66318e-180	-0.926019	0.173	0.339	1.66727e-175
CPEB3	6.21052e-180	0.655801	0.183	0.021	2.22051e-175
CNOT1	6.75549e-180	0.599716	0.268	0.073	2.41536e-175
GPATCH2L	7.46585e-180	0.655331	0.257	0.067	2.66934e-175
SKI	9.82379e-180	0.627195	0.208	0.035	3.5124e-175
ABCC1	1.16411e-179	0.674222	0.195	0.028	4.16215e-175
TLE4	1.18541e-179	0.678995	0.445	0.215	4.23832e-175
ATP5PF	2.76346e-179	-0.901906	0.426	0.568	9.88049e-175
EIF4B	2.78232e-179	0.567023	0.408	0.176	9.94789e-175
SMAD3	2.98291e-179	0.727384	0.184	0.021	1.06651e-174
RGL1	7.1452e-179	0.77443	0.38	0.16	2.55469e-174
GAB1	1.40282e-178	0.671646	0.161	0.01	5.01563e-174
NOCT	1.71308e-178	0.755712	0.192	0.027	6.12493e-174
RAB1A	1.74014e-178	0.580578	0.564	0.317	6.22171e-174
RNF13	2.37202e-178	0.615529	0.557	0.312	8.48092e-174
BRD4	4.129e-178	0.603736	0.334	0.122	1.47628e-173
MFSD4B	4.73267e-178	0.673358	0.174	0.017	1.69212e-173
PSAP	7.54101e-178	-0.532307	0.916	0.913	2.69621e-173
TBC1D15	8.48711e-178	0.608225	0.264	0.071	3.03448e-173
SMC5	9.45864e-178	0.641959	0.234	0.053	3.38184e-173
HSD17B4	1.16267e-177	0.650521	0.292	0.093	4.15702e-173
PIK3AP1	1.30796e-177	0.639717	0.464	0.229	4.67646e-173
KANSL1L	1.37166e-177	0.660418	0.159	0.009	4.90423e-173
OPA1	2.08215e-177	0.625078	0.231	0.051	7.44451e-173
RAB2A	2.29188e-177	0.600199	0.505	0.267	8.1944e-173
CLCN3	2.81936e-177	0.703324	0.219	0.044	1.00803e-172
SYNJ1	2.8593e-177	0.724267	0.203	0.034	1.02232e-172
AGO4	3.78286e-177	0.668159	0.236	0.054	1.35252e-172
VPS54	4.12491e-177	0.67286	0.196	0.029	1.47482e-172
UMAD1	7.95413e-177	0.680978	0.2	0.032	2.84392e-172
TUG1	8.95093e-177	0.566081	0.141	0	3.20032e-172
PHF3	1.23337e-176	0.590387	0.271	0.077	4.40981e-172
CLINT1	1.33075e-176	0.615184	0.306	0.102	4.75798e-172
APPL2	1.75784e-176	0.633666	0.203	0.034	6.28497e-172
ZNF433-AS1	2.52846e-176	0.59905	0.141	0	9.04026e-172
APC	2.69118e-176	0.634865	0.233	0.052	9.62204e-172
NAA38	6.59677e-176	-0.914817	0.274	0.442	2.35861e-171
PGAM1	6.82603e-176	-0.919441	0.224	0.39	2.44058e-171
UBR1	8.33714e-176	0.65251	0.19	0.027	2.98086e-171
ERN1	1.27053e-175	0.754315	0.287	0.091	4.54266e-171
RAB8B	1.31828e-175	0.700486	0.36	0.146	4.71337e-171
AC009093.2	2.12665e-175	0.643084	0.149	0.004	7.60362e-171
UQCRC1	2.93779e-175	-0.840482	0.144	0.305	1.05038e-170
PITPNB	3.00641e-175	0.636957	0.255	0.067	1.07491e-170
CNOT2	3.15424e-175	0.69037	0.307	0.106	1.12777e-170
LUC7L2	3.67094e-175	0.606288	0.299	0.096	1.31251e-170
GK-AS1	8.1946e-175	0.678731	0.141	0.001	2.9299e-170
IL18	9.79823e-175	0.6829	0.307	0.105	3.50326e-170
HERPUD1	1.03022e-174	-1.36688	0.438	0.561	3.68345e-170
DNAJA4	2.17294e-174	-1.19913	0.129	0.285	7.76914e-170
PPP1CA	2.72839e-174	-0.918797	0.305	0.46	9.75509e-170
ARFGEF2	3.55242e-174	0.6279	0.193	0.029	1.27013e-169
INO80	4.8538e-174	0.625255	0.201	0.034	1.73543e-169
NSD1	5.27842e-174	0.638279	0.257	0.07	1.88724e-169
MTHFD1L	1.69327e-173	0.685452	0.169	0.016	6.05413e-169
ZNF33A	2.25002e-173	0.725423	0.221	0.047	8.04473e-169
PRORP	4.40031e-173	0.605435	0.138	0	1.57329e-168
FKBP8	5.01549e-173	-0.84147	0.179	0.343	1.79324e-168
WIPF1	5.11744e-173	0.557939	0.52	0.28	1.82969e-168
OIP5-AS1	6.65556e-173	0.55687	0.138	0	2.37963e-168
WDR26	1.88166e-172	0.627437	0.39	0.17	6.7277e-168
AC026202.2	2.29547e-172	0.550966	0.14	0.001	8.20721e-168
UQCR10	2.54336e-172	-0.811759	0.506	0.626	9.09352e-168
CACYBP	4.02699e-172	-1.10905	0.199	0.359	1.43981e-167
USP24	4.23679e-172	0.589699	0.202	0.035	1.51482e-167
SEMA6B	6.20906e-172	0.701845	0.201	0.035	2.21999e-167
HECTD4	7.64552e-172	0.637019	0.171	0.018	2.73358e-167
TAX1BP1	9.19246e-172	0.526598	0.507	0.263	3.28667e-167
ZDHHC20	1.08957e-171	0.646057	0.337	0.128	3.89564e-167
COPA	1.93415e-171	0.571717	0.373	0.154	6.91536e-167
RNASE2	2.20821e-171	-1.04724	0.129	0.283	7.89522e-167
ZMIZ1	2.94078e-171	0.610973	0.263	0.075	1.05145e-166
RAB21	3.0812e-171	0.600726	0.347	0.135	1.10165e-166
CD86	3.09378e-171	0.823609	0.439	0.218	1.10615e-166
GALNT7	1.658e-170	0.633455	0.196	0.032	5.92803e-166
CCR5AS	1.76086e-170	0.588394	0.136	0	6.29578e-166
AUTS2	2.01623e-170	0.815095	0.151	0.008	7.20882e-166
HTT	2.02407e-170	0.581537	0.218	0.045	7.23686e-166
2023-03-03	2.29277e-170	0.68896	0.142	0.003	8.19757e-166
ULK4	2.67193e-170	0.610127	0.162	0.013	9.55321e-166
ADNP	4.69467e-170	0.627394	0.228	0.052	1.67853e-165
CAMK1	7.64867e-170	-0.6788	0.072	0.204	2.73471e-165
ZNF141	1.60242e-169	0.93537	0.191	0.031	5.7293e-165
C18orf32	2.42908e-169	0.628169	0.282	0.091	8.68492e-165
SPG11	2.97914e-169	0.613811	0.245	0.063	1.06516e-164
ARMC2	4.1e-169	0.673396	0.151	0.008	1.46592e-164
ATXN7L1	5.03336e-169	0.632632	0.173	0.02	1.79963e-164
NCOR1	5.63242e-169	0.577901	0.371	0.155	2.01381e-164
RSRC1	6.12832e-169	0.596925	0.349	0.138	2.19112e-164
AC025580.2	8.43675e-169	0.692461	0.137	0.001	3.01648e-164
PCED1B	9.67166e-169	0.655274	0.155	0.01	3.45801e-164
SNX13	1.03414e-168	0.617601	0.246	0.064	3.69748e-164
CYB5D1	1.268e-168	0.571831	0.145	0.005	4.53359e-164
IGF1R	1.56321e-168	0.630882	0.148	0.006	5.5891e-164
PCF11	1.73096e-168	0.595548	0.308	0.106	6.18888e-164
NCEH1	1.99839e-168	0.695254	0.255	0.073	7.14503e-164
LINC02328	3.51351e-168	0.757814	0.145	0.005	1.25622e-163
ARPC2	4.8052e-168	-0.588492	0.776	0.785	1.71805e-163
INPP5D	6.05416e-168	0.646453	0.316	0.114	2.1646e-163
TRA2A	6.65807e-168	0.578181	0.381	0.162	2.38053e-163
KDM5A	7.31449e-168	0.590053	0.288	0.094	2.61522e-163
CXCR4	7.38814e-168	-1.27231	0.277	0.435	2.64156e-163
C2CD5	7.43562e-168	0.674318	0.194	0.033	2.65853e-163
HS3ST2	1.20077e-167	1.63864	0.141	0.004	4.29323e-163
CHD6	1.24312e-167	0.621859	0.208	0.041	4.44467e-163
C20orf27	1.52917e-167	-0.812624	0.088	0.225	5.46741e-163
ERO1B	1.90518e-167	0.880798	0.195	0.034	6.8118e-163
FAM193A	1.97106e-167	0.587704	0.169	0.018	7.04732e-163
L3MBTL4	2.20266e-167	0.620094	0.142	0.004	7.8754e-163
AC011933.4	2.38e-167	0.670201	0.134	0	8.50944e-163
CDC73	4.44377e-167	0.604456	0.269	0.081	1.58883e-162
KIDINS220	4.74259e-167	0.574229	0.27	0.08	1.69567e-162
RBM27	4.95172e-167	0.597537	0.178	0.023	1.77044e-162
TLK2	6.33686e-167	0.598975	0.186	0.028	2.26568e-162
CCSER1	7.14961e-167	0.692954	0.136	0.001	2.55627e-162
SPECC1L	9.41228e-167	0.587694	0.166	0.017	3.36527e-162
CCDC18-AS1	1.00338e-166	0.595377	0.134	0	3.58748e-162
PTPN6	1.8183e-166	-0.859556	0.184	0.344	6.50115e-162
GIGYF2	3.55982e-166	0.604151	0.218	0.047	1.27278e-161
ZNF652	3.59217e-166	0.608166	0.213	0.044	1.28434e-161
CELF1	4.00898e-166	0.544886	0.381	0.162	1.43337e-161
LRRC8C	4.49086e-166	0.638719	0.219	0.049	1.60566e-161
RALGPS2	8.96502e-166	0.613412	0.141	0.004	3.20535e-161
HBB	1.82216e-165	1.57357	0.186	0.031	6.51495e-161
VRK2	1.87294e-165	0.677608	0.228	0.056	6.69651e-161
DRAM1	2.06425e-165	0.709837	0.352	0.147	7.38051e-161
MEGF9	3.26541e-165	0.724933	0.222	0.051	1.16752e-160
FAU	3.5826e-165	-0.397305	0.883	0.892	1.28092e-160
CNOT4	9.2776e-165	0.581892	0.252	0.07	3.31711e-160
TNRC6A	1.00936e-164	0.608749	0.236	0.06	3.60888e-160
BICRAL	1.38984e-164	0.596204	0.17	0.02	4.96922e-160
NAV1	1.40018e-164	0.587053	0.193	0.033	5.00619e-160
DUSP2	1.68448e-164	0.653842	0.514	0.283	6.0227e-160
SNHG32	1.6972e-164	0.497062	0.132	0	6.06818e-160
OAS1	1.70494e-164	-0.719054	0.086	0.222	6.09585e-160
PLCL1	2.63756e-164	0.70014	0.148	0.008	9.43034e-160
CHCHD10	4.82593e-164	-0.917033	0.247	0.402	1.72546e-159
PPP1R12B	4.98904e-164	0.618056	0.157	0.013	1.78378e-159
C4orf3	5.95906e-164	-0.856492	0.415	0.551	2.1306e-159
WWC2	6.24773e-164	0.604528	0.166	0.018	2.23381e-159
ANKRD37	8.83042e-164	-0.978888	0.071	0.199	3.15723e-159
C3	2.15377e-163	1.20112	0.157	0.014	7.7006e-159
TPP2	2.30064e-163	0.573496	0.237	0.061	8.2257e-159
R3HCC1L	3.31821e-163	0.630555	0.183	0.028	1.18639e-158
AC006001.2	5.51897e-163	0.576333	0.131	0	1.97325e-158
ATR	5.55881e-163	0.569694	0.164	0.017	1.9875e-158
FGF13	6.62697e-163	1.07325	0.15	0.01	2.36941e-158
PRIM2	6.85055e-163	0.614784	0.16	0.015	2.44935e-158
PABPC1	6.8536e-163	0.476109	0.848	0.696	2.45043e-158
ISG20	1.24394e-162	-0.667512	0.032	0.132	4.4476e-158
STK40	1.34051e-162	0.622797	0.231	0.059	4.79285e-158
HECA	2.38399e-162	0.66789	0.335	0.133	8.5237e-158
CBL	2.56011e-162	0.651429	0.239	0.063	9.15342e-158
TAF3	2.75176e-162	0.635281	0.206	0.042	9.83865e-158
TACC1	4.08441e-162	0.548827	0.461	0.231	1.46034e-157
TBCB	4.28796e-162	-0.817704	0.146	0.299	1.53312e-157
ATP2A2	4.99354e-162	0.663825	0.346	0.142	1.78539e-157
BTRC	5.24917e-162	0.588148	0.143	0.006	1.87679e-157
CPEB2	1.02478e-161	0.660603	0.194	0.035	3.66398e-157
UTY	1.89629e-161	0.628685	0.177	0.025	6.78e-157
UHRF1BP1L	2.50167e-161	0.594763	0.211	0.046	8.94446e-157
FAM120B	2.68522e-161	0.573758	0.166	0.019	9.60074e-157
NIN	5.14707e-161	0.58322	0.256	0.075	1.84028e-156
MIEN1	5.46702e-161	-0.799153	0.13	0.28	1.95468e-156
PPP4R3B	1.02304e-160	0.580656	0.248	0.069	3.65778e-156
FAM135A	1.14851e-160	0.586254	0.166	0.019	4.1064e-156
RDX	1.39467e-160	0.629839	0.312	0.117	4.98651e-156
ACTR2	1.41766e-160	0.471858	0.745	0.531	5.0687e-156
KCTD12	1.54118e-160	0.427819	0.639	0.382	5.51035e-156
RAD50	2.10496e-160	0.50207	0.142	0.006	7.52608e-156
ARID4A	2.65145e-160	0.607668	0.281	0.093	9.48e-156
CANX	3.37578e-160	0.505265	0.557	0.323	1.20698e-155
PRKDC	5.58465e-160	0.53781	0.261	0.078	1.99674e-155
LATS2	1.24285e-159	0.623059	0.201	0.04	4.44368e-155
TOMM7	1.64139e-159	-0.711082	0.578	0.659	5.86862e-155
SUPT3H	2.43001e-159	0.624496	0.149	0.01	8.68825e-155
TLR2	2.72217e-159	0.655911	0.397	0.187	9.73284e-155
SMAP1	2.77354e-159	0.620541	0.297	0.106	9.91652e-155
ANKUB1	3.03556e-159	0.666966	0.129	0	1.08534e-154
SNX3	3.32165e-159	-0.856721	0.453	0.57	1.18762e-154
UBA6	5.18504e-159	0.586024	0.235	0.062	1.85386e-154
SPATA5	7.38796e-159	0.574556	0.143	0.007	2.64149e-154
AEBP2	9.67269e-159	0.58341	0.182	0.029	3.45838e-154
CDK2AP1	1.65481e-158	0.539093	0.163	0.018	5.91661e-154
NFATC3	2.29056e-158	0.644699	0.234	0.063	8.18968e-154
AKAP9	2.90773e-158	0.529005	0.321	0.121	1.03963e-153
BRCA2	3.58869e-158	0.589782	0.162	0.018	1.2831e-153
INPP4A	3.70978e-158	0.625944	0.216	0.051	1.32639e-153
KCTD20	5.67252e-158	0.596998	0.285	0.097	2.02815e-153
TUT4	7.45938e-158	0.613189	0.195	0.037	2.66703e-153
OLA1	9.31761e-158	0.604001	0.258	0.079	3.33142e-153
TEX41	1.79313e-157	0.635766	0.128	0.001	6.41115e-153
ARIH2	2.98514e-157	0.539393	0.227	0.057	1.06731e-152
SLC9A8	3.70416e-157	0.564684	0.159	0.017	1.32438e-152
HIP1	5.70506e-157	0.671708	0.174	0.025	2.03979e-152
HOOK2	8.37691e-157	0.610825	0.179	0.029	2.99508e-152
RNH1	1.06332e-156	-0.878379	0.318	0.466	3.8018e-152
USP8	1.56306e-156	0.556933	0.336	0.135	5.58858e-152
KTN1	3.2204e-156	0.490325	0.474	0.248	1.15142e-151
UCP2	3.37573e-156	-0.824112	0.445	0.565	1.20696e-151
PRMT9	4.84996e-156	0.807411	0.328	0.136	1.73405e-151
ATP6V0B	5.93855e-156	-0.756327	0.576	0.661	2.12327e-151
UBE4B	6.14124e-156	0.602148	0.176	0.027	2.19574e-151
SDC3	6.44056e-156	0.587764	0.246	0.07	2.30276e-151
NDUFB8	9.69086e-156	-0.874654	0.327	0.476	3.46487e-151
FKBP4	9.91415e-156	-0.852927	0.068	0.189	3.54471e-151
HS3ST1	1.62108e-155	0.743199	0.151	0.013	5.79599e-151
TBC1D9	1.88879e-155	0.565996	0.235	0.063	6.75318e-151
TRAF3IP2-AS1	2.88372e-155	0.590595	0.142	0.008	1.03104e-150
TRIB1	3.07218e-155	0.652981	0.247	0.072	1.09843e-150
CSDE1	4.12769e-155	0.475737	0.539	0.304	1.47582e-150
SRRM2	4.98337e-155	0.50325	0.471	0.244	1.78175e-150
CTBP2	5.65547e-155	0.570817	0.261	0.082	2.02206e-150
SNHG14	9.32981e-155	0.580718	0.125	0	3.33578e-150
ROCK2	1.152e-154	0.579828	0.208	0.046	4.11886e-150
SPN	1.3354e-154	-0.564003	0.027	0.118	4.77459e-150
AP000331.1	2.57117e-154	0.568138	0.124	0	9.19297e-150
TYMP	2.96219e-154	-0.900025	0.651	0.677	1.0591e-149
TUBA4A	8.8384e-154	-0.727749	0.036	0.136	3.16008e-149
GATAD2A	1.04569e-153	0.589189	0.225	0.059	3.73876e-149
SEPTIN11	1.06202e-153	0.510899	0.124	0	3.79715e-149
CLEC16A	1.1031e-153	0.548807	0.152	0.014	3.94404e-149
ACVR2A	1.31947e-153	0.649959	0.161	0.019	4.71764e-149
STX11	1.81194e-153	0.663155	0.398	0.191	6.47842e-149
GTF2B	1.89296e-153	0.630907	0.299	0.11	6.76808e-149
SEC24A	1.97679e-153	0.612002	0.184	0.033	7.06782e-149
BLVRB	2.47702e-153	-0.727515	0.586	0.687	8.85635e-149
IFI44L	2.59194e-153	-0.799657	0.083	0.213	9.26724e-149
SCAND1	3.93256e-153	-0.839381	0.228	0.384	1.40605e-148
LINC01374	5.75981e-153	0.689543	0.133	0.004	2.05936e-148
MEIKIN	1.00731e-152	0.850059	0.133	0.005	3.60154e-148
ZFP36L1	1.0616e-152	0.390288	0.859	0.661	3.79565e-148
GPR183	1.31629e-152	1.06296	0.551	0.372	4.70625e-148
FOXJ3	2.20029e-152	0.587162	0.195	0.04	7.86693e-148
AC084871.1	2.70745e-152	0.65271	0.123	0	9.68021e-148
LPGAT1	3.37817e-152	0.57056	0.247	0.074	1.20783e-147
STT3B	4.268e-152	0.540688	0.313	0.119	1.52598e-147
GTF2I	4.6007e-152	0.539994	0.324	0.128	1.64494e-147
NSMAF	5.26087e-152	0.558457	0.232	0.063	1.88097e-147
SLC30A7	5.96027e-152	0.571334	0.226	0.06	2.13103e-147
BRK1	6.24007e-152	-0.816446	0.376	0.509	2.23107e-147
GNB2	7.12291e-152	-0.861803	0.307	0.453	2.54672e-147
CENPC	7.70797e-152	0.578208	0.203	0.045	2.75591e-147
TMEM123	1.34594e-151	0.874083	0.556	0.349	4.81227e-147
PDE7B	1.53429e-151	0.61801	0.131	0.004	5.48572e-147
COX5A	2.42777e-151	-0.829825	0.318	0.464	8.68026e-147
TRPM2	3.69382e-151	0.549159	0.183	0.033	1.32069e-146
CASK	4.37072e-151	0.570668	0.157	0.018	1.56271e-146
SPP1	4.46983e-151	0.290382	0.334	0.14	1.59814e-146
UBXN11	5.04552e-151	-0.651723	0.059	0.177	1.80398e-146
HIVEP3	5.89558e-151	0.620154	0.174	0.029	2.10791e-146
MAF	6.03019e-151	0.575766	0.531	0.309	2.15603e-146
TMEM184C	7.0485e-151	0.538222	0.164	0.022	2.52012e-146
NUP153	7.35925e-151	0.515076	0.181	0.031	2.63123e-146
CNOT6L	1.74279e-150	0.594682	0.213	0.052	6.23116e-146
ERCC6L2	1.90139e-150	0.551178	0.155	0.017	6.79822e-146
APP	2.31308e-150	0.601706	0.328	0.134	8.27017e-146
ANTKMT	4.22398e-150	0.485265	0.121	0	1.51024e-145
LSM7	4.65899e-150	-0.87921	0.22	0.374	1.66578e-145
WBP1L	5.38399e-150	0.572309	0.209	0.05	1.92499e-145
MBTD1	5.83547e-150	0.577273	0.149	0.014	2.08641e-145
BCLAF1	6.86776e-150	0.527365	0.37	0.165	2.4555e-145
GSTK1	8.21709e-150	-0.852134	0.273	0.42	2.93794e-145
AC083837.1	1.08342e-149	1.03042	0.121	0	3.87365e-145
EPB41L2	1.15679e-149	0.698943	0.273	0.097	4.13598e-145
ARL4A	1.95031e-149	-1.07406	0.185	0.332	6.97312e-145
PAG1	2.23156e-149	0.604263	0.32	0.128	7.97872e-145
ATP11C	2.28382e-149	0.572229	0.184	0.035	8.16556e-145
EDEM1	2.4492e-149	0.621696	0.224	0.061	8.75689e-145
SMIM4	2.72997e-149	-0.822016	0.123	0.265	9.76073e-145
ATP6V0A1	3.5956e-149	0.613922	0.295	0.111	1.28557e-144
SFPQ	3.70154e-149	0.464637	0.513	0.284	1.32345e-144
KDM6B	4.37357e-149	0.582784	0.362	0.161	1.56373e-144
EHBP1	6.93882e-149	0.548938	0.141	0.01	2.48091e-144
AC106865.2	7.10497e-149	0.510999	0.12	0	2.54031e-144
TRIM44	7.15618e-149	0.549913	0.279	0.098	2.55862e-144
MIR99AHG	1.31526e-148	0.724855	0.136	0.008	4.70259e-144
RBP7	1.69806e-148	-0.815978	0.1	0.234	6.07125e-144
KLHL2	1.69947e-148	0.594524	0.213	0.053	6.07628e-144
AFTPH	1.71531e-148	0.582223	0.251	0.078	6.13294e-144
POLD4	1.79327e-148	0.607965	0.289	0.107	6.41164e-144
UQCRH	2.50326e-148	-0.770852	0.474	0.582	8.95015e-144
LRCH3	2.74429e-148	0.583679	0.166	0.025	9.81193e-144
DNPH1	2.78401e-148	-0.877928	0.132	0.272	9.95397e-144
AKT3	3.54855e-148	0.591505	0.143	0.012	1.26875e-143
DENND10	3.55871e-148	0.485903	0.12	0	1.27238e-143
MPP5	3.96796e-148	0.579774	0.158	0.02	1.4187e-143
TTTY14	4.86032e-148	0.856058	0.144	0.012	1.73776e-143
MLXIP	6.3374e-148	0.537821	0.222	0.059	2.26587e-143
CLIP4	6.55506e-148	0.677381	0.211	0.054	2.3437e-143
CTNNA1	8.7773e-148	0.572658	0.423	0.211	3.13824e-143
LGALS9	1.0379e-147	-0.870002	0.264	0.407	3.7109e-143
POGZ	1.69208e-147	0.570732	0.23	0.064	6.04985e-143
NEAT1	1.72103e-147	0.41566	0.967	0.889	6.15336e-143
SLC11A2	1.86141e-147	0.506999	0.212	0.052	6.65529e-143
DNAJC5	2.89327e-147	0.536637	0.263	0.085	1.03446e-142
UBR2	3.29414e-147	0.560205	0.198	0.044	1.17779e-142
OGDH	4.05056e-147	0.596621	0.243	0.075	1.44824e-142
UGCG	4.07082e-147	0.622457	0.237	0.072	1.45548e-142
RCBTB2	4.68545e-147	0.580029	0.26	0.084	1.67524e-142
IFNAR2	5.51517e-147	0.57267	0.341	0.146	1.9719e-142
COA8	5.94992e-147	0.463316	0.119	0	2.12733e-142
HSPH1	6.93632e-147	-1.11858	0.414	0.537	2.48001e-142
BRWD1	7.67822e-147	0.577419	0.232	0.067	2.74527e-142
SLC8A1-AS1	1.08746e-146	0.5215	0.119	0	3.8881e-142
KIZ-AS1	1.13086e-146	0.439289	0.121	0.001	4.04326e-142
RBM4	1.15421e-146	0.513029	0.175	0.03	4.12675e-142
ETS2	1.15568e-146	0.581202	0.43	0.22	4.132e-142
AC090559.1	1.29394e-146	0.460865	0.123	0.002	4.62634e-142
NEDD4L	1.45569e-146	0.598711	0.162	0.023	5.20467e-142
PIKFYVE	1.60133e-146	0.5748	0.202	0.047	5.72538e-142
UBE3C	2.5238e-146	0.555801	0.201	0.046	9.02358e-142
MOB1B	3.16517e-146	0.546283	0.206	0.049	1.13168e-141
VWA8	4.02935e-146	0.520642	0.133	0.007	1.44066e-141
TYW1	4.1119e-146	0.533836	0.146	0.014	1.47017e-141
TBC1D12	4.97696e-146	0.611262	0.174	0.03	1.77946e-141
ANKRD10	4.97824e-146	0.56496	0.277	0.098	1.77992e-141
CARMIL1	5.55667e-146	0.568874	0.135	0.008	1.98673e-141
RAC2	9.22312e-146	-0.754423	0.123	0.263	3.29763e-141
HEIH	1.21131e-145	0.464493	0.118	0	4.33091e-141
AC118549.1	1.90211e-145	0.541734	0.167	0.026	6.8008e-141
CDR2	2.32641e-145	0.574658	0.14	0.011	8.31785e-141
CHKA	3.13556e-145	0.570087	0.192	0.041	1.12109e-140
GPD2	3.42287e-145	0.628481	0.199	0.046	1.22381e-140
ATE1	4.58451e-145	0.541225	0.167	0.026	1.63915e-140
PSMD1	6.77281e-145	0.56587	0.29	0.108	2.42155e-140
PRXL2C	7.37197e-145	0.449408	0.117	0	2.63578e-140
ZFAND6	1.20752e-144	0.556973	0.442	0.231	4.31737e-140
AVL9	1.2085e-144	0.617387	0.187	0.039	4.32088e-140
HP1BP3	1.38145e-144	0.496189	0.339	0.144	4.93923e-140
CDK17	1.48804e-144	0.608631	0.177	0.033	5.32033e-140
ZFR	2.83297e-144	0.578327	0.262	0.088	1.0129e-139
AC012447.1	2.86301e-144	0.511642	0.117	0	1.02364e-139
ARID1A	4.15742e-144	0.502798	0.311	0.121	1.48645e-139
RPRD2	5.30178e-144	0.59194	0.167	0.027	1.8956e-139
ZXDC	6.16774e-144	0.507579	0.141	0.012	2.20522e-139
SPDYA	7.63316e-144	0.670521	0.126	0.005	2.72916e-139
CYCS	8.54056e-144	-0.894293	0.405	0.542	3.05359e-139
CARD16	1.03753e-143	-0.98126	0.29	0.431	3.70957e-139
MTSS1	1.18502e-143	0.808715	0.459	0.266	4.23691e-139
NFIC	1.35156e-143	0.545691	0.261	0.089	4.83237e-139
AC087286.2	1.47592e-143	0.555234	0.117	0	5.27702e-139
CEP85L	2.43188e-143	0.546798	0.191	0.042	8.69494e-139
CD14	2.52194e-143	-0.895621	0.792	0.793	9.01694e-139
ZNF277	3.56882e-143	0.711101	0.22	0.062	1.276e-138
MTMR10	4.19485e-143	0.562164	0.208	0.052	1.49983e-138
R3HDM1	4.3278e-143	0.562597	0.168	0.028	1.54736e-138
CREBRF	5.49953e-143	0.505176	0.292	0.109	1.9663e-138
RSF1	5.5685e-143	0.558151	0.277	0.099	1.99096e-138
VPS37B	7.09824e-143	0.61804	0.259	0.088	2.5379e-138
ENTPD1-AS1	8.30165e-143	0.581749	0.128	0.006	2.96817e-138
PLA2G6	9.07384e-143	0.523405	0.123	0.004	3.24426e-138
RAB3GAP2	9.32343e-143	0.557514	0.186	0.039	3.3335e-138
CDC14A	1.04642e-142	0.54485	0.148	0.016	3.74139e-138
AL078604.4	1.10326e-142	0.623149	0.116	0	3.94459e-138
TRRAP	1.62879e-142	0.488302	0.153	0.019	5.82357e-138
BTF3	1.66484e-142	-0.689019	0.591	0.671	5.95246e-138
AGO2	2.08301e-142	0.572237	0.216	0.059	7.44761e-138
NR6A1	2.44176e-142	0.583614	0.127	0.006	8.73025e-138
MTDH	2.46305e-142	0.504891	0.553	0.331	8.80637e-138
CIITA	3.36345e-142	0.584858	0.218	0.06	1.20257e-137
DTNA	4.87063e-142	0.678988	0.148	0.017	1.74145e-137
SYTL3	4.94275e-142	0.681637	0.163	0.026	1.76723e-137
CCSER2	7.18066e-142	0.567827	0.214	0.058	2.56737e-137
SLX4IP	8.43295e-142	0.533016	0.133	0.009	3.01512e-137
EZH2	9.4333e-142	0.635481	0.147	0.017	3.37278e-137
HBP1	1.18624e-141	0.547379	0.284	0.105	4.24127e-137
PDZD8	1.23902e-141	0.538338	0.165	0.026	4.43e-137
DUSP16	1.64239e-141	0.555776	0.133	0.009	5.8722e-137
E2F3	1.98953e-141	0.557118	0.2	0.048	7.11337e-137
UBTD2	2.21931e-141	0.560779	0.136	0.011	7.93494e-137
LACC1	2.731e-141	0.599235	0.223	0.064	9.76443e-137
MAPK14	2.7883e-141	0.532163	0.24	0.073	9.9693e-137
MCM9	3.08332e-141	0.563961	0.136	0.011	1.10241e-136
ARHGAP12	3.50966e-141	0.541044	0.171	0.031	1.25484e-136
SMDT1	3.69405e-141	-0.812999	0.252	0.399	1.32077e-136
TNPO1	5.85245e-141	0.534114	0.244	0.077	2.09248e-136
SEMA4A	1.22731e-140	0.979223	0.231	0.073	4.38812e-136
PSPC1	1.7146e-140	0.526425	0.218	0.06	6.13039e-136
STX12	1.77841e-140	0.58972	0.332	0.145	6.35852e-136
FBXO42	2.6553e-140	0.561482	0.165	0.028	9.49374e-136
TPRA1	3.88695e-140	0.63989	0.224	0.066	1.38974e-135
ATP6V0E1	4.46651e-140	-0.632606	0.653	0.713	1.59696e-135
ITGA9	7.12876e-140	0.590907	0.146	0.017	2.54882e-135
ZNF280D	8.3787e-140	0.504047	0.174	0.032	2.99572e-135
STK4	9.5741e-140	0.534464	0.386	0.185	3.42312e-135
CCL2	9.75524e-140	0.552824	0.407	0.208	3.48789e-135
MIER1	1.01812e-139	0.532057	0.266	0.094	3.6402e-135
DCP1A	1.05491e-139	0.544691	0.227	0.067	3.77171e-135
CAMSAP2	1.19062e-139	0.548004	0.151	0.02	4.25696e-135
ZNF516	1.29894e-139	0.513935	0.18	0.036	4.64425e-135
ARAP2	1.50021e-139	0.568583	0.211	0.055	5.36384e-135
ALOX5AP	1.54127e-139	-1.42161	0.271	0.401	5.51065e-135
TSHZ3	1.54525e-139	0.573374	0.143	0.015	5.52489e-135
ZC3H13	1.72078e-139	0.536545	0.267	0.095	6.15248e-135
NDUFB3	2.34548e-139	-0.827435	0.239	0.387	8.38601e-135
XRCC4	3.02425e-139	0.59274	0.223	0.065	1.08129e-134
IGFBP5	3.92865e-139	0.65982	0.165	0.028	1.40465e-134
PHF20	7.2354e-139	0.543423	0.323	0.136	2.58695e-134
DDX39B	7.51418e-139	0.486548	0.159	0.024	2.68662e-134
ZFY	2.56168e-138	0.669663	0.158	0.024	9.15904e-134
ENOX2	4.14474e-138	0.585081	0.156	0.023	1.48191e-133
WAPL	5.0066e-138	0.490511	0.265	0.093	1.79006e-133
SRSF4	5.02083e-138	0.54131	0.323	0.137	1.79515e-133
FGD6	8.50621e-138	0.520108	0.149	0.02	3.04131e-133
KIF5B	8.68774e-138	0.468556	0.403	0.198	3.10622e-133
AL691403.1	1.19847e-137	0.505295	0.113	0.001	4.28502e-133
KLF2	1.38362e-137	-1.32355	0.41	0.511	4.94699e-133
PI4KA	1.67643e-137	0.556222	0.198	0.049	5.99389e-133
PDE4A	2.02253e-137	0.621693	0.217	0.062	7.23136e-133
FLOT1	2.32534e-137	0.56259	0.41	0.21	8.31402e-133
TTBK2	2.75754e-137	0.523523	0.161	0.026	9.8593e-133
CUL5	3.99018e-137	0.521656	0.212	0.058	1.42665e-132
PLAU	4.42717e-137	0.716123	0.193	0.047	1.58289e-132
PIK3CA	4.61862e-137	0.561632	0.186	0.042	1.65134e-132
ATP6V1H	5.42813e-137	0.592562	0.243	0.08	1.94077e-132
LMBR1	6.1857e-137	0.548302	0.151	0.021	2.21164e-132
CHCHD2	6.99383e-137	-0.615698	0.613	0.678	2.50057e-132
AC104123.1	8.55548e-137	0.536569	0.111	0	3.05893e-132
STK17B	1.17895e-136	0.668954	0.427	0.227	4.21523e-132
ARHGEF11	1.18261e-136	0.5193	0.146	0.018	4.2283e-132
EPB41	1.35187e-136	0.539447	0.167	0.03	4.83348e-132
AZIN1	2.33308e-136	0.551002	0.36	0.167	8.3417e-132
TMOD3	2.37219e-136	0.52227	0.357	0.165	8.48151e-132
EXOC6	2.90821e-136	0.539035	0.196	0.048	1.0398e-131
HPS5	4.81115e-136	0.524859	0.194	0.048	1.72018e-131
GPBP1	5.73826e-136	0.469272	0.436	0.227	2.05166e-131
C17orf49	6.59625e-136	0.52264	0.191	0.045	2.35842e-131
ELMSAN1	6.87654e-136	0.527989	0.213	0.059	2.45864e-131
ERCC5	7.3113e-136	0.479512	0.117	0.003	2.61408e-131
TANGO6	2.18252e-135	0.525606	0.141	0.016	7.80338e-131
AC100849.1	4.52352e-135	0.687319	0.118	0.004	1.61734e-130
MAN1C1	5.65859e-135	0.544121	0.142	0.016	2.02317e-130
MEF2C	5.88637e-135	0.469812	0.605	0.386	2.10461e-130
MICU2	9.02266e-135	0.549507	0.239	0.077	3.22596e-130
CAV1	1.05564e-134	-0.557566	0.023	0.103	3.77435e-130
SWAP70	1.14708e-134	0.520787	0.286	0.11	4.10129e-130
DDX60L	1.40185e-134	0.60142	0.248	0.084	5.01219e-130
EIF2S3	1.63706e-134	0.50386	0.314	0.132	5.85315e-130
KPNA3	1.82236e-134	0.546212	0.235	0.075	6.51567e-130
BIRC3	2.36556e-134	0.689434	0.334	0.15	8.45782e-130
CYP20A1	2.71411e-134	0.524774	0.203	0.053	9.70403e-130
ME2	3.55553e-134	0.544222	0.306	0.128	1.27124e-129
DIS3L2	3.74592e-134	0.516436	0.154	0.023	1.33931e-129
CEP83	3.96553e-134	0.493295	0.125	0.008	1.41783e-129
MCPH1	4.98663e-134	0.499465	0.142	0.016	1.78292e-129
ARFGAP3	6.96911e-134	0.534576	0.266	0.098	2.49174e-129
UBE2K	7.90264e-134	0.525405	0.345	0.156	2.82551e-129
NDUFS6	1.11189e-133	-0.780275	0.349	0.484	3.97544e-129
ABHD2	2.27409e-133	0.504753	0.256	0.089	8.13077e-129
TTLL5	2.44787e-133	0.501604	0.126	0.009	8.75212e-129
PPP6R2	3.50509e-133	0.561631	0.19	0.046	1.25321e-128
RICTOR	4.01362e-133	0.554256	0.223	0.068	1.43503e-128
NPLOC4	4.97295e-133	0.502699	0.183	0.041	1.77803e-128
GAPVD1	5.1317e-133	0.517523	0.216	0.062	1.83479e-128
NR2C2	6.28146e-133	0.522586	0.147	0.02	2.24587e-128
TEC	7.84605e-133	0.533114	0.14	0.016	2.80528e-128
MAP3K1	8.08699e-133	0.525275	0.363	0.17	2.89142e-128
ATG5	1.24654e-132	0.571823	0.222	0.068	4.45687e-128
AC005670.3	1.72998e-132	0.472921	0.108	0	6.18538e-128
BANF1	2.20894e-132	-0.79297	0.187	0.329	7.89785e-128
ZBTB10	2.45391e-132	0.635492	0.158	0.027	8.77371e-128
UHRF1BP1	3.67982e-132	0.527067	0.151	0.023	1.31568e-127
ETNK1	3.85779e-132	0.556199	0.312	0.134	1.37932e-127
AC013652.1	4.83156e-132	0.653542	0.108	0	1.72748e-127
RHOG	5.64268e-132	-0.790054	0.326	0.455	2.01748e-127
LINC02649	6.90535e-132	0.46447	0.107	0	2.46894e-127
XPO4	9.14553e-132	0.525826	0.149	0.022	3.26989e-127
TRMT1	1.03105e-131	-0.796513	0.119	0.249	3.68641e-127
ST6GALNAC3	1.06888e-131	0.67358	0.126	0.009	3.82167e-127
BORCS5	1.09158e-131	0.72175	0.167	0.033	3.90283e-127
RIPK2	1.54412e-131	0.741052	0.356	0.174	5.52085e-127
PFKFB3	1.94647e-131	0.533789	0.48	0.273	6.95939e-127
ENY2	2.29736e-131	-0.813025	0.362	0.493	8.21397e-127
HDLBP	3.03719e-131	0.498838	0.319	0.138	1.08592e-126
LRRFIP2	3.51911e-131	0.545404	0.228	0.072	1.25822e-126
CENPX	5.15585e-131	-0.767244	0.1	0.223	1.84342e-126
GNB4	6.00269e-131	0.533648	0.31	0.133	2.1462e-126
FOS	1.03586e-130	0.264842	0.949	0.809	3.70362e-126
MFSD14C	1.07522e-130	0.516255	0.177	0.039	3.84434e-126
SLC12A6	1.36962e-130	0.572287	0.19	0.047	4.89692e-126
SH3RF1	1.37127e-130	0.556482	0.144	0.02	4.90285e-126
SMAD2	1.63039e-130	0.563793	0.255	0.092	5.82931e-126
RUNX2	1.8216e-130	0.523961	0.128	0.011	6.51295e-126
ZDHHC14	2.01658e-130	0.504419	0.13	0.012	7.21007e-126
ANO10	2.25805e-130	0.52514	0.148	0.022	8.07342e-126
PHC3	3.51825e-130	0.53982	0.179	0.041	1.25791e-125
PAK2	3.88611e-130	0.46159	0.469	0.261	1.38944e-125
SRBD1	3.96654e-130	0.522709	0.151	0.024	1.4182e-125
GET3	4.36685e-130	0.404999	0.106	0	1.56132e-125
SAMD4A	6.8535e-130	0.700515	0.195	0.053	2.4504e-125
NIBAN2	9.61162e-130	0.480065	0.106	0	3.43654e-125
MMP2	1.02383e-129	0.486529	0.121	0.007	3.6606e-125
C1QA	1.08319e-129	-1.17612	0.615	0.644	3.87282e-125
DENND11	1.42581e-129	0.451584	0.106	0	5.09783e-125
PLEKHA7	1.61896e-129	0.376055	0.112	0.003	5.78844e-125
SLC38A6	2.1061e-129	0.586933	0.223	0.071	7.53014e-125
AC068282.1	3.40206e-129	0.517749	0.106	0	1.21637e-124
RNF19A	3.44213e-129	0.543167	0.219	0.067	1.2307e-124
GALNT2	4.77101e-129	0.4659	0.187	0.046	1.70583e-124
IL2RA	5.53945e-129	0.61483	0.155	0.026	1.98058e-124
MSH3	6.61518e-129	0.507305	0.158	0.028	2.36519e-124
CCDC85B	8.40578e-129	-0.750072	0.135	0.269	3.0054e-124
VSIG4	1.13207e-128	-1.67502	0.437	0.497	4.04761e-124
EIF3K	1.43536e-128	-0.697872	0.479	0.578	5.13198e-124
MAST2	1.48151e-128	0.504627	0.125	0.01	5.29701e-124
AGAP3	1.74578e-128	0.550107	0.205	0.058	6.24187e-124
YWHAZ	1.93041e-128	0.453908	0.666	0.449	6.90198e-124
MAPRE2	2.12753e-128	0.587705	0.245	0.086	7.60676e-124
CD2AP	2.53767e-128	0.516499	0.192	0.05	9.07317e-124
BRWD3	2.73606e-128	0.527133	0.157	0.029	9.78252e-124
USP36	3.42704e-128	0.645958	0.338	0.157	1.2253e-123
C7	3.56453e-128	0.528232	0.118	0.006	1.27446e-123
AGPS	5.22776e-128	0.47923	0.22	0.068	1.86913e-123
ENPP2	6.24847e-128	0.660374	0.161	0.031	2.23408e-123
LILRA1	7.5211e-128	-0.604558	0.043	0.138	2.68909e-123
TYW1B	1.62841e-127	0.4788	0.11	0.003	5.82223e-123
KIF16B	2.0403e-127	0.488262	0.153	0.026	7.2949e-123
TPP1	2.59407e-127	0.464411	0.576	0.366	9.27483e-123
SUPT6H	3.19322e-127	0.465041	0.22	0.067	1.14171e-122
FAM20C	4.24727e-127	0.553294	0.222	0.071	1.51857e-122
CLMN	4.47202e-127	0.524952	0.146	0.022	1.59893e-122
CHD4	4.55973e-127	0.477209	0.277	0.108	1.63029e-122
ETV3	5.17063e-127	0.548996	0.214	0.065	1.84871e-122
RBM26	7.13057e-127	0.491754	0.229	0.075	2.54946e-122
LIMD2	9.2061e-127	-0.751063	0.106	0.227	3.29155e-122
DDX17	1.10642e-126	0.405961	0.503	0.289	3.9559e-122
PURB	1.4305e-126	0.479363	0.211	0.063	5.1146e-122
MCTP2	1.45206e-126	0.652007	0.132	0.015	5.1917e-122
AP2A2	2.3044e-126	0.544352	0.334	0.154	8.23916e-122
PLP2	2.54523e-126	-0.796049	0.114	0.239	9.10023e-122
ZNF800	4.62264e-126	0.48365	0.193	0.051	1.65278e-121
AC018816.1	7.85121e-126	0.454983	0.112	0.004	2.80712e-121
TAGAP	1.03684e-125	0.612672	0.279	0.113	3.70711e-121
CCDC138	1.27996e-125	0.608101	0.112	0.005	4.57638e-121
SMS	1.40013e-125	0.712427	0.401	0.22	5.00603e-121
AP3S2	1.40583e-125	0.500342	0.148	0.024	5.02639e-121
AL606489.1	2.18607e-125	0.435052	0.103	0	7.81608e-121
STIM2	2.32541e-125	0.442203	0.156	0.028	8.31427e-121
CAPN7	3.74892e-125	0.495271	0.159	0.031	1.34039e-120
KMT2A	3.87203e-125	0.449532	0.183	0.044	1.38441e-120
ENG	3.96131e-125	0.481665	0.389	0.196	1.41633e-120
SLC22A15	4.28039e-125	0.543932	0.124	0.011	1.53041e-120
TLR7	4.74264e-125	0.434133	0.168	0.036	1.69568e-120
POLR2E	5.58175e-125	-0.742782	0.153	0.286	1.9957e-120
IDS	6.279e-125	0.459182	0.33	0.148	2.24499e-120
NDUFA11	6.59939e-125	-0.74703	0.402	0.516	2.35954e-120
USO1	9.1506e-125	0.490507	0.216	0.068	3.2717e-120
IFI35	1.10041e-124	-0.603831	0.094	0.213	3.93442e-120
CYB5R4	1.37443e-124	0.539203	0.3	0.129	4.91415e-120
AHCYL1	1.42239e-124	0.464648	0.276	0.109	5.08562e-120
ENO1	1.43158e-124	-0.722507	0.519	0.606	5.11847e-120
MRPL52	1.49105e-124	-0.787148	0.212	0.351	5.33111e-120
PRKCB	1.79369e-124	0.678476	0.339	0.166	6.41317e-120
PDXDC1	2.07092e-124	0.494816	0.187	0.048	7.40438e-120
ID3	2.31235e-124	-1.08729	0.122	0.249	8.26758e-120
SNU13	2.5248e-124	-0.790946	0.313	0.447	9.02717e-120
DOP1A	2.79766e-124	0.441759	0.102	0	1.00027e-119
AC253572.2	3.4033e-124	0.453906	0.102	0	1.21682e-119
GPBAR1	3.94531e-124	-0.475834	0.031	0.116	1.4106e-119
RBM33	4.11865e-124	0.498448	0.205	0.06	1.47258e-119
PRKAR2A	4.41932e-124	0.506959	0.214	0.066	1.58009e-119
TMEM164	6.60167e-124	0.52299	0.163	0.034	2.36036e-119
NASP	6.84578e-124	0.455302	0.283	0.114	2.44764e-119
MAP3K3	1.09163e-123	0.500906	0.227	0.075	3.90301e-119
MVB12B	1.12623e-123	0.471896	0.136	0.018	4.02671e-119
DTNBP1	1.25488e-123	0.510821	0.221	0.072	4.48669e-119
PLA2G7	1.46006e-123	0.599601	0.184	0.047	5.2203e-119
ABHD12	1.902e-123	0.513877	0.268	0.105	6.80041e-119
PTAFR	2.59807e-123	0.450645	0.235	0.079	9.28912e-119
KDM3B	2.65052e-123	0.504995	0.198	0.055	9.47666e-119
QSER1	3.36152e-123	0.477904	0.16	0.032	1.20188e-118
MAP4	3.41944e-123	0.505245	0.232	0.079	1.22259e-118
TRERF1	3.4333e-123	0.471616	0.128	0.014	1.22754e-118
RNF213	3.63911e-123	0.455013	0.418	0.221	1.30113e-118
SPECC1	4.53667e-123	0.492425	0.165	0.035	1.62204e-118
SUPT4H1	5.5326e-123	-0.763466	0.202	0.339	1.97812e-118
SYNCRIP	6.71182e-123	0.423211	0.362	0.174	2.39974e-118
EIF4EBP1	1.15513e-122	-0.820334	0.177	0.31	4.13005e-118
STK24	1.27045e-122	0.556385	0.269	0.107	4.54238e-118
CABLES1	1.40127e-122	0.70497	0.124	0.012	5.01011e-118
TIMM8B	1.58738e-122	-0.774101	0.233	0.37	5.67552e-118
AC135050.3	2.67681e-122	0.571861	0.116	0.008	9.57065e-118
CCDC80	2.67968e-122	0.563278	0.111	0.005	9.58091e-118
IGHG1	3.53991e-122	0.475046	0.122	0.011	1.26566e-117
LONP2	3.62985e-122	0.473431	0.208	0.063	1.29782e-117
USP6NL	4.39306e-122	0.469332	0.136	0.019	1.57069e-117
LRRFIP1	4.46317e-122	0.438438	0.65	0.445	1.59576e-117
POLR2J3	4.60328e-122	0.464536	0.136	0.018	1.64586e-117
IL1R1	4.65028e-122	0.569596	0.141	0.021	1.66266e-117
SLC25A5	7.19627e-122	-0.847706	0.397	0.506	2.57296e-117
MAP4K5	8.54841e-122	0.463708	0.152	0.028	3.0564e-117
CCDC93	9.10424e-122	0.47926	0.164	0.035	3.25513e-117
NDUFS8	9.25142e-122	-0.766309	0.199	0.335	3.30775e-117
CPM	1.00664e-121	0.43976	0.343	0.16	3.59914e-117
METTL15	1.07202e-121	0.506037	0.156	0.03	3.83291e-117
PRR14L	1.41703e-121	0.439343	0.165	0.036	5.06645e-117
ARF4	1.60426e-121	0.53107	0.465	0.265	5.73586e-117
CD37	1.87614e-121	-0.80137	0.336	0.454	6.70796e-117
FAM177B	2.04776e-121	0.347583	0.107	0.003	7.32157e-117
PARN	2.18612e-121	0.509964	0.157	0.032	7.81627e-117
ATP6V1A	3.00681e-121	0.477952	0.308	0.136	1.07506e-116
ABCG1	4.17987e-121	0.546912	0.167	0.037	1.49447e-116
TBC1D2B	5.14046e-121	0.43257	0.175	0.042	1.83792e-116
SCYL2	5.45524e-121	0.475581	0.202	0.059	1.95047e-116
PLEKHM3	5.62547e-121	0.449272	0.119	0.01	2.01133e-116
DDX10	6.10412e-121	0.484442	0.144	0.024	2.18247e-116
OSBPL11	6.11169e-121	0.480242	0.247	0.09	2.18517e-116
SLC10A7	8.12178e-121	0.47677	0.131	0.016	2.90386e-116
AHI1	1.24799e-120	0.487823	0.157	0.031	4.46205e-116
MIS18BP1	1.28459e-120	0.453738	0.285	0.117	4.59292e-116
IER5	1.69446e-120	-1.62867	0.34	0.442	6.05838e-116
DOT1L	2.27211e-120	0.475861	0.149	0.027	8.12369e-116
AC008771.1	2.65798e-120	0.481492	0.111	0.006	9.50334e-116
GPX4	2.94135e-120	-0.658026	0.591	0.644	1.05165e-115
MIF	3.27456e-120	0.514991	0.688	0.481	1.17079e-115
HEATR5A	3.34646e-120	0.468538	0.154	0.03	1.19649e-115
PHC2	3.79089e-120	0.517097	0.253	0.095	1.35539e-115
MBOAT1	4.99294e-120	0.446092	0.107	0.004	1.78518e-115
ANAPC11	5.61034e-120	-0.799402	0.324	0.45	2.00592e-115
TNIP3	6.74746e-120	0.901673	0.103	0.002	2.41249e-115
STRN	1.12449e-119	0.473846	0.151	0.029	4.0205e-115
ARHGDIA	1.28271e-119	-0.782513	0.318	0.444	4.5862e-115
HSPA9	1.31505e-119	0.480747	0.387	0.2	4.70181e-115
RAC1	1.38073e-119	-0.512552	0.74	0.754	4.93666e-115
[truncated: 3,249 more rows]
