# Supplementary material for: Revealing the crucial roles of suppressive immune microenvironment in cardiac myxoma progression
Source: Signal Transduct Target Ther. 2024 Aug 2;9:193. doi: 10.1038/s41392-024-01912-2 (PMC11294589; doi:10.1038/s41392-024-01912-2)
Supplement: Supplementary file 14 — Data S10 [file 41392_2024_1912_MOESM14_ESM.xlsx]

## Sheet: Sheet1
Data S10. Functional enrichment analysis of differential genes in macrophage from myxoma versus normal heart
ID	Description	setSize	enrichmentScore	NES	pvalue	p.adjust	qvalues	rank	leading_edge	core_enrichment
GO:0006091	generation of precursor metabolites and energy	198	-0.479229	-2.74107	1e-10	2.09588e-08	1.64768e-08	792	tags=51%, list=18%, signal=44%	FBP1/NDUFV1/GALK1/PDHB/NDUFV2/PGK1/COX7A2L/NDUFC2/IDH3B/NDUFS2/NDUFC1/NDUFA8/TALDO1/NDUFV3/ATP5F1A/NOP53/MDH2/MDH1/LDHA/SDHC/IDH3G/PARK7/NDUFB4/SDHB/TKT/SDHD/NDUFS3/UQCRFS1/ARL2/NDUFB10/GHITM/CHCHD2/ATP5PB/EIF6/UQCC2/NDUFB6/ATP5IF1/NDUFA13/RHOA/ATP5F1C/NDUFAB1/DGUOK/NDUFS5/ENO1/NDUFA2/ISCU/ATP5PD/ALDOA/NDUFS8/UQCRH/NDUFS6/NDUFA12/UQCR10/PHLDA2/NDUFB3/COX5A/UQCRC1/NDUFB8/CYCS/ATP5PF/CHCHD10/PPP1CA…
GO:0006119	oxidative phosphorylation	81	-0.782654	-3.77823	1e-10	2.09588e-08	1.64768e-08	783	tags=85%, list=18%, signal=72%	NDUFV1/NDUFV2/COX7A2L/NDUFC2/NDUFS2/NDUFC1/NDUFA8/NDUFV3/ATP5F1A/SDHC/PARK7/NDUFB4/SDHD/NDUFS3/NDUFB10/GHITM/CHCHD2/ATP5PB/UQCC2/NDUFB6/RHOA/ATP5F1C/NDUFAB1/DGUOK/NDUFS5/NDUFA2/ISCU/ATP5PD/NDUFS8/UQCRH/NDUFS6/NDUFA12/UQCR10/NDUFB3/COX5A/UQCRC1/NDUFB8/CYCS/ATP5PF/CHCHD10/NDUFA6/CYC1/NDUFA4/UQCRB/ATP5F1D/ATP5F1B/NDUFB7/NDUFB9/ATP5F1E/NDUFS7/ATP5PO/COX4I1/COX7C/NDUFB2/COX8A/COX6C/COX7B/COX5B/NDUFA3/…
GO:0006120	mitochondrial electron transport, NADH to ubiquinone	35	-0.78276	-3.24594	1e-10	2.09588e-08	1.64768e-08	903	tags=91%, list=20%, signal=73%	NDUFA5/NDUFA9/NDUFB5/NDUFV1/NDUFV2/NDUFC2/NDUFS2/NDUFC1/NDUFA8/NDUFV3/PARK7/NDUFB4/NDUFS3/NDUFB10/NDUFB6/NDUFAB1/NDUFS5/NDUFA2/ISCU/NDUFS8/NDUFS6/NDUFB3/NDUFB8/NDUFA6/NDUFA4/NDUFB7/NDUFB9/NDUFS7/NDUFB2/NDUFA3/NDUFA1/NDUFB1
GO:0006457	protein folding	89	-0.575409	-2.87666	1e-10	2.09588e-08	1.64768e-08	793	tags=46%, list=18%, signal=39%	TBCA/PDCL3/PFDN6/ERP29/AIP/CDC37/CCT4/HSP90AB1/AHSA1/PFDN4/CD74/ARL2/HSPA8/GRN/NUDC/SELENOF/WDR83OS/PPIA/DNAJA1/SDF2L1/FKBP8/FKBP4/NPPA/PFDN2/HSPD1/PFDN5/HSP90AA1/HSPH1/HSPA5/DNAJA4/DNAJB4/B2M/FKBP1A/FKBP2/BAG3/HSPA1A/HSPE1/DNAJB1/HSPA1B/HSPA6/HSPB1
GO:0009060	aerobic respiration	104	-0.729721	-3.8124	1e-10	2.09588e-08	1.64768e-08	826	tags=81%, list=19%, signal=67%	UQCC3/NDUFA5/NDUFA9/IDH2/SURF1/NDUFB5/NDUFV1/PDHB/NDUFV2/COX7A2L/NDUFC2/IDH3B/NDUFS2/NDUFC1/NDUFA8/NDUFV3/ATP5F1A/NOP53/MDH2/MDH1/SDHC/IDH3G/PARK7/NDUFB4/SDHB/SDHD/NDUFS3/ARL2/NDUFB10/GHITM/CHCHD2/ATP5PB/UQCC2/NDUFB6/RHOA/ATP5F1C/NDUFAB1/DGUOK/NDUFS5/NDUFA2/ISCU/ATP5PD/NDUFS8/UQCRH/NDUFS6/NDUFA12/UQCR10/NDUFB3/COX5A/UQCRC1/NDUFB8/CYCS/ATP5PF/CHCHD10/NDUFA6/CYC1/NDUFA4/UQCRB/ATP5F1D/ATP5F1B/NDUFB7…
GO:0010257	NADH dehydrogenase complex assembly	37	-0.736733	-3.12091	1e-10	2.09588e-08	1.64768e-08	920	tags=84%, list=21%, signal=67%	TMEM126A/NDUFA5/NDUFA9/NDUFB5/NDUFC2/NDUFS2/NDUFC1/NDUFA8/NDUFB4/NDUFS3/NDUFB10/NDUFB6/NDUFAF3/NDUFA13/NDUFAB1/NDUFS5/NDUFA2/NDUFA11/NDUFS8/NDUFA12/NDUFB3/NDUFB8/NDUFB11/NDUFA6/NDUFB7/NDUFB9/NDUFS7/NDUFB2/NDUFA3/NDUFA1/NDUFB1
GO:0015980	energy derivation by oxidation of organic compounds	141	-0.553361	-3.00301	1e-10	2.09588e-08	1.64768e-08	783	tags=58%, list=18%, signal=50%	NDUFV1/PDHB/NDUFV2/COX7A2L/NDUFC2/IDH3B/NDUFS2/NDUFC1/NDUFA8/NDUFV3/ATP5F1A/NOP53/MDH2/MDH1/SDHC/IDH3G/PARK7/NDUFB4/SDHB/SDHD/NDUFS3/UQCRFS1/ARL2/NDUFB10/GHITM/CHCHD2/ATP5PB/UQCC2/NDUFB6/RHOA/ATP5F1C/NDUFAB1/DGUOK/NDUFS5/NDUFA2/ISCU/ATP5PD/NDUFS8/UQCRH/NDUFS6/NDUFA12/UQCR10/PHLDA2/NDUFB3/COX5A/UQCRC1/NDUFB8/CYCS/ATP5PF/CHCHD10/PPP1CA/NDUFA6/CYC1/NDUFA4/UQCRB/ATP5F1D/ATP5F1B/NDUFB7/NDUFB9/ATP5F1E/…
GO:0019646	aerobic electron transport chain	55	-0.794112	-3.62664	1e-10	2.09588e-08	1.64768e-08	910	tags=95%, list=20%, signal=76%	UQCC3/NDUFA5/NDUFA9/NDUFB5/NDUFV1/NDUFV2/COX7A2L/NDUFC2/NDUFS2/NDUFC1/NDUFA8/NDUFV3/SDHC/PARK7/NDUFB4/SDHD/NDUFS3/NDUFB10/NDUFB6/NDUFAB1/NDUFS5/NDUFA2/ISCU/NDUFS8/UQCRH/NDUFS6/UQCR10/NDUFB3/COX5A/UQCRC1/NDUFB8/CYCS/NDUFA6/CYC1/NDUFA4/UQCRB/NDUFB7/NDUFB9/NDUFS7/COX4I1/COX7C/NDUFB2/COX8A/COX6C/COX5B/NDUFA3/NDUFA1/COX7A2/NDUFB1/UQCR11/UQCRQ/COX6A1
GO:0022900	electron transport chain	82	-0.667427	-3.22087	1e-10	2.09588e-08	1.64768e-08	826	tags=76%, list=19%, signal=63%	SURF1/NDUFB5/NDUFV1/NDUFV2/COX7A2L/NDUFC2/IDH3B/NDUFS2/NDUFC1/NDUFA8/NDUFV3/SDHC/PARK7/NDUFB4/SDHB/SDHD/NDUFS3/UQCRFS1/NDUFB10/GHITM/CHCHD2/NDUFB6/NDUFA13/NDUFAB1/DGUOK/NDUFS5/NDUFA2/ISCU/NDUFS8/UQCRH/NDUFS6/NDUFA12/UQCR10/NDUFB3/COX5A/UQCRC1/NDUFB8/CYCS/NCF1/NDUFA6/CYC1/NDUFA4/UQCRB/NDUFB7/NDUFB9/NDUFS7/COX4I1/COX7C/NDUFB2/COX8A/COX6C/COX7B/COX5B/NDUFA3/NDUFA1/COX7A2/NDUFB1/COX6B1/UQCR11/UQCRQ/C…
GO:0022904	respiratory electron transport chain	66	-0.726633	-3.39755	1e-10	2.09588e-08	1.64768e-08	783	tags=88%, list=18%, signal=74%	UQCC3/NDUFA5/NDUFA9/NDUFB5/NDUFV1/NDUFV2/COX7A2L/NDUFC2/NDUFS2/NDUFC1/NDUFA8/NDUFV3/SDHC/PARK7/NDUFB4/SDHB/SDHD/NDUFS3/UQCRFS1/NDUFB10/GHITM/CHCHD2/NDUFB6/NDUFAB1/DGUOK/NDUFS5/NDUFA2/ISCU/NDUFS8/UQCRH/NDUFS6/NDUFA12/UQCR10/NDUFB3/COX5A/UQCRC1/NDUFB8/CYCS/NDUFA6/CYC1/NDUFA4/UQCRB/NDUFB7/NDUFB9/NDUFS7/COX4I1/COX7C/NDUFB2/COX8A/COX6C/COX5B/NDUFA3/NDUFA1/COX7A2/NDUFB1/UQCR11/UQCRQ/COX6A1
GO:0032981	mitochondrial respiratory chain complex I assembly	37	-0.736733	-3.12091	1e-10	2.09588e-08	1.64768e-08	920	tags=84%, list=21%, signal=67%	TMEM126A/NDUFA5/NDUFA9/NDUFB5/NDUFC2/NDUFS2/NDUFC1/NDUFA8/NDUFB4/NDUFS3/NDUFB10/NDUFB6/NDUFAF3/NDUFA13/NDUFAB1/NDUFS5/NDUFA2/NDUFA11/NDUFS8/NDUFA12/NDUFB3/NDUFB8/NDUFB11/NDUFA6/NDUFB7/NDUFB9/NDUFS7/NDUFB2/NDUFA3/NDUFA1/NDUFB1
GO:0042773	ATP synthesis coupled electron transport	59	-0.795504	-3.74567	1e-10	2.09588e-08	1.64768e-08	910	tags=95%, list=20%, signal=77%	UQCC3/NDUFA5/NDUFA9/NDUFB5/NDUFV1/NDUFV2/COX7A2L/NDUFC2/NDUFS2/NDUFC1/NDUFA8/NDUFV3/SDHC/PARK7/NDUFB4/SDHD/NDUFS3/NDUFB10/GHITM/CHCHD2/NDUFB6/NDUFAB1/DGUOK/NDUFS5/NDUFA2/ISCU/NDUFS8/UQCRH/NDUFS6/NDUFA12/UQCR10/NDUFB3/COX5A/UQCRC1/NDUFB8/CYCS/NDUFA6/CYC1/NDUFA4/UQCRB/NDUFB7/NDUFB9/NDUFS7/COX4I1/COX7C/NDUFB2/COX8A/COX6C/COX5B/NDUFA3/NDUFA1/COX7A2/NDUFB1/UQCR11/UQCRQ/COX6A1
GO:0042775	mitochondrial ATP synthesis coupled electron transport	59	-0.795504	-3.74567	1e-10	2.09588e-08	1.64768e-08	910	tags=95%, list=20%, signal=77%	UQCC3/NDUFA5/NDUFA9/NDUFB5/NDUFV1/NDUFV2/COX7A2L/NDUFC2/NDUFS2/NDUFC1/NDUFA8/NDUFV3/SDHC/PARK7/NDUFB4/SDHD/NDUFS3/NDUFB10/GHITM/CHCHD2/NDUFB6/NDUFAB1/DGUOK/NDUFS5/NDUFA2/ISCU/NDUFS8/UQCRH/NDUFS6/NDUFA12/UQCR10/NDUFB3/COX5A/UQCRC1/NDUFB8/CYCS/NDUFA6/CYC1/NDUFA4/UQCRB/NDUFB7/NDUFB9/NDUFS7/COX4I1/COX7C/NDUFB2/COX8A/COX6C/COX5B/NDUFA3/NDUFA1/COX7A2/NDUFB1/UQCR11/UQCRQ/COX6A1
GO:0045333	cellular respiration	118	-0.6465	-3.34234	1e-10	2.09588e-08	1.64768e-08	783	tags=68%, list=18%, signal=57%	NDUFV1/PDHB/NDUFV2/COX7A2L/NDUFC2/IDH3B/NDUFS2/NDUFC1/NDUFA8/NDUFV3/ATP5F1A/NOP53/MDH2/MDH1/SDHC/IDH3G/PARK7/NDUFB4/SDHB/SDHD/NDUFS3/UQCRFS1/ARL2/NDUFB10/GHITM/CHCHD2/ATP5PB/UQCC2/NDUFB6/RHOA/ATP5F1C/NDUFAB1/DGUOK/NDUFS5/NDUFA2/ISCU/ATP5PD/NDUFS8/UQCRH/NDUFS6/NDUFA12/UQCR10/NDUFB3/COX5A/UQCRC1/NDUFB8/CYCS/ATP5PF/CHCHD10/NDUFA6/CYC1/NDUFA4/UQCRB/ATP5F1D/ATP5F1B/NDUFB7/NDUFB9/ATP5F1E/NDUFS7/ATP5PO/…
GO:0046034	ATP metabolic process	141	-0.607925	-3.29912	1e-10	2.09588e-08	1.64768e-08	792	tags=66%, list=18%, signal=56%	FBP1/NDUFV1/GALK1/NDUFV2/PGK1/COX7A2L/NDUFC2/NDUFS2/NDUFC1/FIS1/NDUFA8/NDUFV3/ATP5F1A/LDHA/SDHC/PARK7/NDUFB4/SDHD/NDUFS3/ARL2/HSPA8/NDUFB10/GHITM/CHCHD2/ATP5PB/EIF6/ATP5MC1/UQCC2/NDUFB6/ATP5IF1/RHOA/ATP5F1C/NDUFAB1/GUK1/DGUOK/NDUFS5/ENO1/NDUFA2/ISCU/ATP5PD/ALDOA/NDUFS8/UQCRH/NDUFS6/NDUFA12/UQCR10/NDUFB3/COX5A/UQCRC1/ATP5MC3/NDUFB8/CYCS/ATP5PF/CHCHD10/PGAM1/NDUFA6/CYC1/NDUFA4/UQCRB/ATP5F1D/ATP5F1B…
GO:0061077	chaperone-mediated protein folding	32	-0.757454	-3.07188	1e-10	2.09588e-08	1.64768e-08	266	tags=41%, list=6%, signal=38%	SDF2L1/FKBP4/HSPH1/HSPA5/DNAJB4/FKBP1A/FKBP2/HSPA1A/HSPE1/DNAJB1/HSPA1B/HSPA6/HSPB1
GO:1902600	proton transmembrane transport	61	-0.616118	-2.85498	1e-10	2.09588e-08	1.64768e-08	537	tags=61%, list=12%, signal=54%	PARK7/UQCRFS1/ATP5PB/ATP5MC1/ATP6V0E1/ATP6V1G1/ATP5F1C/ATP5PD/ATP6V0B/UQCRH/UQCR10/UCP2/COX5A/UQCRC1/SLC25A5/ATP6V1F/ATP5MC3/ATP5PF/CYC1/COX17/NDUFA4/ATP5F1D/ATP5F1B/ATP5MC2/ATP5F1E/NDUFS7/ATP5PO/COX4I1/COX8A/COX7B/COX5B/COX6B1/ATP5MG/ATP5MF/COX6A1/ATP5ME/TMSB4X
GO:0033108	mitochondrial respiratory chain complex assembly	52	-0.635664	-2.83575	2.03203e-10	4.02229e-08	3.16212e-08	920	tags=75%, list=21%, signal=60%	TMEM126A/UQCC3/NDUFA5/NDUFA9/SURF1/NDUFB5/NDUFC2/NDUFS2/NDUFC1/NDUFA8/COA3/NDUFB4/COX14/NDUFS3/UQCRFS1/NDUFB10/UQCC2/NDUFB6/NDUFAF3/NDUFA13/NDUFAB1/NDUFS5/NDUFA2/NDUFA11/NDUFS8/NDUFA12/NDUFB3/NDUFB8/NDUFB11/NDUFA6/COX17/NDUFB7/NDUFB9/NDUFS7/NDUFB2/PET100/NDUFA3/NDUFA1/NDUFB1
GO:0006458	'de novo' protein folding	23	-0.791278	-2.92093	1.00327e-09	1.8814e-07	1.47906e-07	558	tags=61%, list=13%, signal=54%	CD74/HSPA8/SELENOF/SDF2L1/HSPD1/HSPH1/HSPA5/DNAJB4/FKBP1A/HSPA1A/HSPE1/DNAJB1/HSPA1B/HSPA6
GO:0051056	regulation of small GTPase mediated signal transduction	122	0.542749	2.10741	1.42059e-09	2.53078e-07	1.98958e-07	944	tags=48%, list=21%, signal=39%	SIPA1L1/ARHGAP26/DENND4A/ABCA1/ARHGAP15/AKAP13/ARHGAP24/FGD4/PSD3/STARD13/NRP1/DENND1A/ABL2/MAP4K4/ITSN1/GABARAP/VAV3/DOCK8/TRIO/ARHGAP18/DOCK2/APOE/ERBIN/ABR/MYO9B/ITGAV/SOS2/ARHGAP10/CYTH1/CUL3/ABL1/DENND4C/MAPKAP1/SOS1/ARHGAP21/RASA2/RASA1/BCL6/SQSTM1/NRG1/RALGAPA1/FAM13A/ARFGEF1/TIAM1/FAM13B/SIPA1L2/IGF1/GNA13/COL3A1/ARHGAP31/RALGAPA2/AUTS2/CDC42SE2/GBF1/ARHGAP22/PIK3CB/TIMP2/MYO9A/SRGAP2
GO:0051084	'de novo' posttranslational protein folding	20	-0.789067	-2.84197	2.02658e-08	3.43843e-06	2.70312e-06	558	tags=60%, list=13%, signal=53%	CD74/HSPA8/SELENOF/SDF2L1/HSPH1/HSPA5/DNAJB4/HSPA1A/HSPE1/DNAJB1/HSPA1B/HSPA6
GO:0042026	protein refolding	13	-0.868988	-2.7052	2.7078e-08	4.38541e-06	3.44759e-06	197	tags=69%, list=4%, signal=66%	HSPD1/HSP90AA1/HSPA5/DNAJA4/B2M/FKBP1A/HSPA1A/HSPA1B/HSPA6
GO:0006839	mitochondrial transport	97	-0.437543	-2.20792	3.92701e-08	6.08345e-06	4.7825e-06	519	tags=36%, list=12%, signal=33%	UBE2L3/PMAIP1/BCAP31/ATP5PB/ATP5IF1/NDUFA13/DYNLT1/ATP5F1C/TOMM7/ATP5PD/RAC2/TIMM8B/SMDT1/UCP2/SLC25A5/ATP5PF/CHCHD10/TIMM13/MRPL18/HSPD1/BAX/ATP5F1D/ATP5F1B/ATP5F1E/HSP90AA1/UBL5/ATP5PO/ROMO1/SLC25A6/ATP5MG/TSPO/ATP5MF/ATP5ME/BAG3/HSPA1A
GO:0007264	small GTPase mediated signal transduction	203	0.45853	1.86276	6.96578e-08	1.02549e-05	8.06191e-06	1221	tags=48%, list=27%, signal=36%	DOCK4/SIPA1L1/ARHGAP26/DENND4A/ABCA1/ARHGAP15/AKAP13/ELMO1/ARHGAP24/FGD4/RASGEF1B/RAPGEF2/RAPGEF1/PSD3/DOCK10/STARD13/NRP1/DENND1A/ABL2/MAP4K4/ITSN1/GRB2/GABARAP/VAV3/DOCK8/TRIO/ARHGAP18/DOCK2/NF1/APOE/ERBIN/ABR/MYO9B/ITGAV/RB1/SOS2/ARHGAP10/CYTH1/RAPGEF6/DOCK5/CUL3/ABL1/DENND4C/MAPKAP1/GNB1/SOS1/ARHGAP21/RREB1/RASA2/COL1A2/RASA1/BCL6/SQSTM1/NRG1/ROCK1/RALGAPA1/FAM13A/ARFGEF1/TIAM1/FAM13B/RALA/SI…
GO:0006123	mitochondrial electron transport, cytochrome c to oxygen	10	-0.903914	-2.59514	7.19543e-08	1.02549e-05	8.06191e-06	270	tags=90%, list=6%, signal=85%	COX5A/CYCS/COX4I1/COX7C/COX8A/COX6C/COX5B/COX7A2/COX6A1
GO:0051085	chaperone cofactor-dependent protein refolding	17	-0.810833	-2.72808	7.54924e-08	1.03454e-05	8.13301e-06	266	tags=65%, list=6%, signal=61%	CD74/HSPA8/SDF2L1/HSPH1/HSPA5/DNAJB4/HSPA1A/HSPE1/DNAJB1/HSPA1B/HSPA6
GO:0007167	enzyme linked receptor protein signaling pathway	288	0.41529	1.73169	1.87801e-07	2.47828e-05	1.9483e-05	1201	tags=44%, list=27%, signal=34%	SIPA1L1/IL1B/GAB2/LCP2/EREG/ZEB2/NR4A3/EGR1/CHST11/RAPGEF2/BRAF/RAPGEF1/LDLRAD4/NRP1/PID1/FBXW7/PTPRJ/LPXN/GRB2/OSBPL8/HIVEP1/PTPN1/SPRED1/EXT1/SKIL/FOXO1/PDGFC/EIF2AK3/HIF1A/TIPARP/TRIO/SYK/LYN/STAT3/ERBIN/USP9X/ARID5B/RAB7A/FER/GSK3B/PIK3R1/PLCB1/PPM1L/RBPJ/SLC27A4/ANKS1A/USP15/MBD5/PLAUR/SIK2/PSEN1/SORL1/MYO1E/CREBBP/SMURF2/PPARG/EFEMP1/MERTK/PTPN12/ABL1/ADAM17/TGFBR2/BMPR2/SOS1/ADAM9/THBS1/SP…
GO:0007005	mitochondrion organization	208	-0.318527	-1.84872	3.51239e-07	4.46341e-05	3.50891e-05	751	tags=38%, list=17%, signal=33%	COX7A2L/NDUFC2/TOMM22/AIP/HIGD1A/CDC37/TIMM17B/MTX1/ARRB2/NDUFS2/NDUFC1/FIS1/NDUFA8/TIMM10/COA3/PRDX3/PHB/PARK7/NDUFB4/CALM3/UBE2L3/COX14/NDUFS3/PMAIP1/UQCRFS1/NDUFB10/HSD17B10/BCAP31/GHITM/CHCHD2/UQCC2/NDUFB6/NDUFAF3/ATP5IF1/NDUFA13/DYNLT1/TOMM7/NDUFAB1/NDUFS5/NDUFA2/NDUFA11/LMNA/RAC2/NDUFS8/TIMM8B/NDUFA12/NDUFB3/SLC25A5/NDUFB8/NDUFB11/TYMP/CHCHD10/TIMM13/NDUFA6/HSPD1/COX17/BAX/ATP5F1D/HIGD2A/ND…
GO:0048699	generation of neurons	404	0.38075	1.62512	3.63286e-07	4.46341e-05	3.50891e-05	1267	tags=44%, list=28%, signal=35%	SIPA1L1/ZSWIM6/IL1B/TCF12/NME2/RUNX1/EPB41L3/FOXO3/TAOK3/RAPGEF2/RAPGEF1/DENND5A/CUX1/ASAP1/DISC1/DOCK10/FN1/NRP1/SPAG9/NFE2L2/MEF2A/PICALM/CAMK1D/ALCAM/MACF1/ABL2/TANC2/MAP4K4/ITSN1/PRDM1/NUMB/EXT1/SKIL/HIF1A/PPP3CA/DTNB/AGTPBP1/ZNF609/NIPBL/TRIO/SEPTIN2/NCOA1/PBX3/RERE/ZFHX3/ZNF804A/LYN/NF1/STAT3/EGR2/HERC1/APOE/PLXNC1/ZHX2/MAPK6/SDC2/GAS7/USP9X/SDCCAG8/GSK3B/IER2/RB1/PHACTR1/TRAK1/C3/RBPJ/BTG2…
GO:0007169	transmembrane receptor protein tyrosine kinase signaling pathway	192	0.44769	1.81548	4.62243e-07	5.48991e-05	4.31589e-05	1189	tags=45%, list=27%, signal=35%	SIPA1L1/IL1B/GAB2/LCP2/EREG/NR4A3/RAPGEF2/BRAF/RAPGEF1/NRP1/PID1/FBXW7/PTPRJ/GRB2/OSBPL8/PTPN1/EXT1/FOXO1/PDGFC/EIF2AK3/HIF1A/TIPARP/SYK/LYN/STAT3/ERBIN/ARID5B/RAB7A/FER/GSK3B/PIK3R1/PLCB1/RBPJ/SLC27A4/ANKS1A/MBD5/PLAUR/SIK2/PSEN1/SORL1/MYO1E/EFEMP1/MERTK/PTPN12/ABL1/ADAM17/SOS1/THBS1/RASA1/SNX6/NRG1/PTPN2/CBLB/PIP4K2A/TIAM1/IGF1/CCDC88A/FLT1/MAPKAPK2/PHIP/UBASH3B/SETX/IGF2R/MTSS1/SMARCC1/NRP2/PI…
GO:0007423	sensory organ development	100	0.518918	1.9803	5.72222e-07	6.57686e-05	5.1704e-05	1189	tags=55%, list=27%, signal=41%	ATP2B1/CLIC4/NRP1/BNC2/MITF/ATF6/PRDM1/SPRED1/SKIL/HIF1A/AGTPBP1/NIPBL/PBX3/NF1/STAT3/ZHX2/RBPJ/PSEN1/EFEMP1/MERTK/MAN2A1/ALDH1A2/GNB1/TGFBR2/TENT2/BMPR2/SOS1/SPRED2/PAFAH1B1/SLC4A7/CYP1B1/LIMK2/WDPCP/SMCHD1/FLT1/MAPKAPK2/PHACTR4/HIPK2/BCL2/PTPRM/DLG1/SCO2/TGFBR1/ADAM10/SP3/SMAD3/FRS2/NOTCH2/SIPA1L3/RAB3GAP1/SEC24B/XRN2/CTNNB1/SKI/OPA1
GO:0043087	regulation of GTPase activity	135	0.485049	1.89244	6.41258e-07	7.14001e-05	5.61312e-05	1230	tags=52%, list=28%, signal=39%	SIPA1L1/CCL18/CCL3L1/ARHGAP15/ARHGAP24/FGD4/TBC1D5/CCL4/SBF2/SNX9/RAPGEF2/RAPGEF1/ASAP1/DOCK10/ICAM1/DENND1A/CCL3/PICALM/RABGAP1L/LIMS1/MAP4K4/VAV3/TBC1D22A/DOCK8/EVI5/BCAS3/IQGAP2/NF1/PLXNC1/ABR/GSK3B/SLC27A4/RAPGEF6/GPR137B/WNK1/RASAL2/RIC1/RASA2/TBC1D14/RASA1/PAFAH1B1/BCL6/CBLB/RALGAPA1/ARFGEF1/TIAM1/LRCH1/SIPA1L2/DENND1B/CCL20/RALGAPA2/ARHGAP22/IQGAP1/MYO9A/SRGAP2/RAP1GDS1/DOCK11/TBCK/RABGAP1…
GO:0042776	mitochondrial ATP synthesis coupled proton transport	13	-0.828847	-2.58024	7.68289e-07	8.29519e-05	6.52126e-05	440	tags=92%, list=10%, signal=83%	ATP5F1A/ATP5PB/ATP5F1C/ATP5PD/ATP5PF/ATP5F1D/ATP5F1B/ATP5F1E/ATP5PO/ATP5MG/ATP5MF/ATP5ME
GO:0000165	MAPK cascade	257	0.415979	1.72621	8.04447e-07	8.43013e-05	6.62735e-05	1020	tags=39%, list=23%, signal=32%	NFKB1/PLA2G2A/IL1B/CCL18/CCL3L1/AKAP13/CCL4/TAOK3/RAPGEF2/PIK3R5/BRAF/FN1/NRP1/SPAG9/ICAM1/MEF2A/FBXW7/CCL3/PTPRJ/MAP4K4/GRB2/PRKCA/PTPN1/SPRED1/TRAF3/FOXO1/PDGFC/GPNMB/STK3/ASH1L/SYK/CD44/LYN/NF1/MBP/APOE/TRAF1/MAP3K2/MAPK6/ITGAV/MAP3K8/PLCB1/PPM1L/MAP3K5/CD81/PSEN1/SORL1/PPARG/FGF13/TNF/MAP4K3/GPR183/MAPK8/PDE8A/ABL1/PHLPP1/IRAK3/PRKCE/PRKN/RB1CC1/PELI2/ADAM9/THBS1/SPRED2/PAFAH1B1/RANBP9/ITCH/M…
GO:0045944	positive regulation of transcription by RNA polymerase II	376	0.381698	1.61973	1.07492e-06	0.000109426	8.60256e-05	1346	tags=42%, list=30%, signal=32%	NFKB1/MAML2/NAMPT/TET2/ETV6/TCF12/NME2/RUNX1/ZEB2/NR4A3/FOXO3/MAML3/EGR1/NFAT5/PPARD/WWOX/PID1/NFE2L2/PPP3R1/MEF2A/KMT2C/MITF/BACH1/ZNF438/SSBP2/ATF6/HIVEP1/FOXO1/NLRP3/NCOA2/MRTFA/BCAS3/HIF1A/PPP3CA/ZNF267/ASH1L/ZNF609/NIPBL/NRIP1/NCOA1/PBX3/AHR/ZFHX3/AP3B1/STAT3/EGR2/SMYD3/TBL1XR1/NR3C1/IER2/REL/NFKBIA/PIK3R1/ZNF407/RB1/ELF1/RBPJ/CD81/TCF4/FOXK2/CREBBP/PPARG/TNF/ABL1/KLF7/NCOA3/TET3/CDK13/MED13…
GO:0046596	regulation of viral entry into host cell	19	-0.755677	-2.64748	1.36425e-06	0.000135023	0.000106148	260	tags=42%, list=6%, signal=40%	SNX3/LGALS9/GSN/LGALS1/FCN1/IFITM3/IFITM2/LY6E
GO:0022008	neurogenesis	426	0.370973	1.58342	2.05469e-06	0.000197661	0.000155392	1267	tags=43%, list=28%, signal=34%	SIPA1L1/ZSWIM6/IL1B/ETV6/TCF12/NME2/RUNX1/EPB41L3/FOXO3/TAOK3/RAPGEF2/RAPGEF1/DENND5A/CUX1/ASAP1/DISC1/DOCK10/FN1/NRP1/SPAG9/NFE2L2/PPP3R1/MEF2A/CCL3/PICALM/CAMK1D/ALCAM/MACF1/ABL2/TANC2/MAP4K4/ITSN1/PRDM1/NUMB/EXT1/SKIL/HIF1A/PPP3CA/DTNB/AGTPBP1/ZNF609/NIPBL/TRIO/SEPTIN2/NCOA1/PBX3/RERE/ZFHX3/ZNF804A/LYN/NF1/STAT3/EGR2/HERC1/APOE/PLXNC1/ZHX2/MAPK6/SDC2/GAS7/USP9X/SDCCAG8/GSK3B/IER2/RB1/PHACTR1/T…
GO:1990542	mitochondrial transmembrane transport	39	-0.588755	-2.48737	2.13332e-06	0.000197661	0.000155392	440	tags=49%, list=10%, signal=44%	ATP5PB/ATP5F1C/TOMM7/ATP5PD/SMDT1/UCP2/SLC25A5/ATP5PF/MRPL18/HSPD1/ATP5F1D/ATP5F1B/ATP5F1E/ATP5PO/ROMO1/SLC25A6/ATP5MG/ATP5MF/ATP5ME
GO:0043547	positive regulation of GTPase activity	95	0.518262	1.96952	2.16357e-06	0.000197661	0.000155392	1230	tags=55%, list=28%, signal=41%	SIPA1L1/CCL18/CCL3L1/ARHGAP24/TBC1D5/CCL4/SNX9/RAPGEF2/RAPGEF1/ASAP1/DOCK10/ICAM1/DENND1A/CCL3/PICALM/RABGAP1L/LIMS1/MAP4K4/TBC1D22A/DOCK8/EVI5/BCAS3/NF1/ABR/GSK3B/SLC27A4/RAPGEF6/RIC1/TBC1D14/RASA1/RALGAPA1/TIAM1/SIPA1L2/DENND1B/CCL20/RALGAPA2/ARHGAP22/MYO9A/SRGAP2/RAP1GDS1/DOCK11/TBCK/RABGAP1/SIPA1L3/RAB3GAP1/PREX1/DOCK7/ITGB1/EZH2/SNX13/TBC1D12/TBC1D15
GO:0071495	cellular response to endogenous stimulus	432	0.367134	1.56696	2.74532e-06	0.00024454	0.000192245	1201	tags=38%, list=27%, signal=31%	NFKB1/IL1B/SLC8A1/NAMPT/ATP2B1/CXCL8/PDE4B/ZEB2/NR4A3/ITPR2/FOXO3/ACSL1/ATG7/SPIDR/EGR1/CHST11/RAPGEF2/AQP9/FOXP1/RAPGEF1/LDLRAD4/PPARD/MYO5A/WWOX/ICAM1/PID1/NFE2L2/LPXN/LIMS1/GRB2/RAB31/OSBPL8/HIVEP1/PTPN1/PTGS2/SPRED1/EXT1/SKIL/FOXO1/NCOA2/PDGFC/BCAS3/NCOA1/AHR/CD44/LYN/STAT3/SMYD3/USP9X/NR3C1/FER/GSK3B/ACAP2/PIK3R1/RBPJ/KDM4C/UBR5/SLC27A4/USP15/MBD5/HDAC9/SIK2/PSEN1/SORL1/CREBBP/SMURF2/PPARG/T…
GO:1903901	negative regulation of viral life cycle	12	-0.832529	-2.48984	3.40723e-06	0.000296096	0.000232776	350	tags=67%, list=8%, signal=62%	PPIA/SNX3/GSN/BST2/FCN1/IFITM3/IFITM2/LY6E
GO:0006986	response to unfolded protein	75	-0.443216	-2.10338	3.66581e-06	0.000310983	0.00024448	281	tags=21%, list=6%, signal=20%	DNAJA1/DDIT3/HSPD1/BAX/HSP90AA1/HSPH1/HSPA5/DNAJB4/HERPUD1/BAG3/HSPA1A/HSPE1/DNAJB1/HSPA1B/HSPA6/HSPB1
GO:0001654	eye development	78	0.539443	1.99948	4.18103e-06	0.000337493	0.00026532	1189	tags=60%, list=27%, signal=45%	ATP2B1/CLIC4/NRP1/MITF/ATF6/PRDM1/SPRED1/SKIL/HIF1A/AGTPBP1/NIPBL/PBX3/NF1/STAT3/ZHX2/PSEN1/EFEMP1/MERTK/MAN2A1/ALDH1A2/GNB1/TGFBR2/TENT2/BMPR2/SOS1/SPRED2/CYP1B1/LIMK2/WDPCP/FLT1/PHACTR4/HIPK2/BCL2/PTPRM/DLG1/SCO2/TGFBR1/SP3/SMAD3/FRS2/NOTCH2/SIPA1L3/RAB3GAP1/XRN2/CTNNB1/SKI/OPA1
GO:0048880	sensory system development	81	0.527642	1.9647	4.26247e-06	0.000337493	0.00026532	1189	tags=59%, list=27%, signal=44%	ATP2B1/CLIC4/NRP1/MITF/ATF6/PRDM1/SPRED1/SKIL/HIF1A/AGTPBP1/NIPBL/PBX3/NF1/STAT3/ZHX2/C3/PSEN1/EFEMP1/MERTK/MAN2A1/ALDH1A2/GNB1/TGFBR2/TENT2/BMPR2/SOS1/SPRED2/CYP1B1/LIMK2/WDPCP/FLT1/PHACTR4/HIPK2/BCL2/PTPRM/DLG1/SCO2/TGFBR1/SP3/SMAD3/FRS2/NOTCH2/SIPA1L3/RAB3GAP1/XRN2/CTNNB1/SKI/OPA1
GO:0150063	visual system development	81	0.527642	1.9647	4.26247e-06	0.000337493	0.00026532	1189	tags=59%, list=27%, signal=44%	ATP2B1/CLIC4/NRP1/MITF/ATF6/PRDM1/SPRED1/SKIL/HIF1A/AGTPBP1/NIPBL/PBX3/NF1/STAT3/ZHX2/C3/PSEN1/EFEMP1/MERTK/MAN2A1/ALDH1A2/GNB1/TGFBR2/TENT2/BMPR2/SOS1/SPRED2/CYP1B1/LIMK2/WDPCP/FLT1/PHACTR4/HIPK2/BCL2/PTPRM/DLG1/SCO2/TGFBR1/SP3/SMAD3/FRS2/NOTCH2/SIPA1L3/RAB3GAP1/XRN2/CTNNB1/SKI/OPA1
GO:0050832	defense response to fungus	10	-0.838795	-2.40818	7.89901e-06	0.00061183	0.00048099	237	tags=70%, list=5%, signal=66%	GNLY/GAPDH/SPI1/COTL1/S100A9/S100A12/S100A8
GO:0046597	negative regulation of viral entry into host cell	10	-0.836886	-2.4027	8.55271e-06	0.000648368	0.000509715	260	tags=60%, list=6%, signal=57%	SNX3/GSN/FCN1/IFITM3/IFITM2/LY6E
GO:0007267	cell-cell signaling	369	0.370472	1.56838	9.03383e-06	0.000670574	0.000527171	1207	tags=39%, list=27%, signal=31%	NFKB1/SLC16A10/SIPA1L1/IL1B/MCTP1/ABCA1/FCHSD2/CCL18/NAMPT/EREG/TNFAIP3/ZEB2/ATP6V0C/FOXO3/EGR1/CCL4/EXOC4/GNAQ/RAPGEF2/PPARD/DISC1/UBAC2/WWOX/NRP1/PPP3R1/CCL3/ERC1/MACF1/MITF/MAP4K4/ITSN1/GABARAP/BTBD9/PTGS2/EXT1/GPNMB/HIF1A/PPP3CA/DTNB/STK3/KIF1B/SYK/LYN/STAT3/EGR2/MBP/APOE/TBL1XR1/CCNY/ABR/GSK3B/USP34/PLCB1/KMO/C3/RBPJ/CDK14/UBR5/PSEN1/GLS/PLCL2/CSNK1A1/SMURF2/CUL3/FGF13/TNF/MERTK/ABL1/WNK1/KL…
GO:0035966	response to topologically incorrect protein	88	-0.402365	-2.00225	1.052e-05	0.000764954	0.000601368	281	tags=19%, list=6%, signal=18%	DNAJA1/SDF2L1/DDIT3/HSPD1/BAX/HSP90AA1/HSPH1/HSPA5/DNAJB4/HERPUD1/BAG3/HSPA1A/HSPE1/DNAJB1/HSPA1B/HSPA6/HSPB1
GO:0048008	platelet-derived growth factor receptor signaling pathway	25	0.68891	2.10433	1.1017e-05	0.000785074	0.000617186	1130	tags=76%, list=25%, signal=57%	NR4A3/NRP1/PTPRJ/PTPN1/PDGFC/TIPARP/ARID5B/FER/MYO1E/PTPN12/ABL1/PTPN2/CBLB/PIK3C2A/LRP1/PTEN/HIP1/JAK2/CBL
GO:0045595	regulation of cell differentiation	454	0.355121	1.51372	1.41589e-05	0.00098918	0.000777644	1215	tags=38%, list=27%, signal=31%	NFKB1/PLA2G2A/IL1B/TRPS1/ABCA1/EREG/CD83/TCF12/NME2/RUNX1/ZEB2/FOXO3/RAPGEF2/FOXP1/LDLRAD4/SOD2/PPARD/CUX1/ANKRD17/DISC1/FN1/NRP1/SPAG9/NFE2L2/FBXW7/CCL3/NFKBIZ/MACF1/MITF/LIMS1/PRKCA/PTGS2/PRDM1/SPRED1/NUMB/SKIL/FOXO1/NLRP3/HIF1A/PPP3CA/STK3/TRIO/NCOA1/ZFHX3/SYK/AP3B1/PIAS1/LYN/NF1/STAT3/EGR2/CR1/PLXNC1/ZHX2/GSK3B/NFKBIA/ITGAV/PIK3R1/PLCB1/RB1/TRAK1/RCOR1/RBPJ/MSR1/KDM4C/SOS2/HDAC9/CLASP2/PSEN1/…
GO:0030182	neuron differentiation	361	0.370852	1.57002	1.64679e-05	0.00112393	0.000883576	1267	tags=44%, list=28%, signal=34%	SIPA1L1/ZSWIM6/TCF12/NME2/RUNX1/EPB41L3/FOXO3/TAOK3/RAPGEF2/RAPGEF1/DENND5A/CUX1/ASAP1/DISC1/DOCK10/FN1/NRP1/SPAG9/NFE2L2/MEF2A/PICALM/CAMK1D/ALCAM/MACF1/ABL2/TANC2/MAP4K4/ITSN1/PRDM1/NUMB/EXT1/SKIL/HIF1A/PPP3CA/DTNB/AGTPBP1/TRIO/SEPTIN2/NCOA1/PBX3/RERE/ZFHX3/ZNF804A/LYN/STAT3/EGR2/HERC1/APOE/PLXNC1/ZHX2/MAPK6/SDC2/GAS7/USP9X/GSK3B/IER2/RB1/PHACTR1/TRAK1/C3/RBPJ/BTG2/KDM4C/ANKS1A/HDAC9/TRAPPC9/PS…
GO:0048858	cell projection morphogenesis	182	0.423194	1.70282	1.68129e-05	0.00112393	0.000883576	1263	tags=51%, list=28%, signal=38%	SIPA1L1/EPB41L3/TAOK3/RAPGEF2/CUX1/DISC1/DOCK10/FN1/NRP1/SPAG9/MEF2A/PICALM/ALCAM/MACF1/TANC2/MAP4K4/NUMB/EXT1/SKIL/PPP3CA/TRIO/RERE/CD44/EGR2/APOE/PLXNC1/SDC2/GAS7/USP9X/GSK3B/PHACTR1/TRAK1/PSEN1/DIP2B/MYCBP2/FGF13/ABL1/KLF7/NR4A2/BMPR2/SOS1/RREB1/SEMA4A/PRKN/GOLGA4/PAFAH1B1/ROCK1/SMURF1/TIAM1/TAOK1/KIF13B/DICER1/BCL2/AUTS2/PTPRM/SLC23A2/B4GALT5/NRP2/LRP1/IQGAP1/RBFOX2/SGK1/ITGA4/UBE3A/ADAM10/IT…
GO:0120039	plasma membrane bounded cell projection morphogenesis	181	0.42147	1.69714	1.7034e-05	0.00112393	0.000883576	1263	tags=50%, list=28%, signal=38%	SIPA1L1/EPB41L3/TAOK3/RAPGEF2/CUX1/DISC1/DOCK10/FN1/NRP1/SPAG9/MEF2A/PICALM/ALCAM/MACF1/TANC2/MAP4K4/NUMB/EXT1/SKIL/PPP3CA/TRIO/RERE/CD44/EGR2/APOE/PLXNC1/SDC2/GAS7/USP9X/GSK3B/PHACTR1/TRAK1/PSEN1/DIP2B/MYCBP2/FGF13/ABL1/KLF7/NR4A2/BMPR2/SOS1/RREB1/SEMA4A/PRKN/GOLGA4/PAFAH1B1/ROCK1/SMURF1/TIAM1/TAOK1/KIF13B/DICER1/BCL2/AUTS2/PTPRM/SLC23A2/B4GALT5/NRP2/LRP1/IQGAP1/RBFOX2/SGK1/ITGA4/UBE3A/ADAM10/IT…
GO:0051094	positive regulation of developmental process	371	0.36568	1.54954	1.86822e-05	0.00120896	0.000950426	1224	tags=41%, list=27%, signal=33%	NFKB1/PLA2G2A/IL1B/SLC8A1/ATP2B1/CXCL8/CD83/TCF12/NME2/RUNX1/ZEB2/FOXO3/RAPGEF2/SOD2/PPARD/CUX1/DISC1/FN1/NRP1/SPAG9/NFE2L2/NFKBIZ/MACF1/LIMS1/ITSN1/PRKCA/BASP1/PTGS2/NUMB/SKIL/NLRP3/HIF1A/STK3/NIPBL/NCOA1/SYK/AP3B1/PIAS1/LYN/STAT3/EGR2/APOE/CR1/PLXNC1/JAK1/MAPK6/PLCB1/RB1/TRAK1/RCOR1/C3/RBPJ/MSR1/KDM4C/CLASP2/PSEN1/TCF4/SORL1/DOCK5/SMURF2/PPARG/TNF/ABL1/MAN2A1/NCOA3/MALT1/ZBTB1/TGFBR2/BMPR2/IL1A…
GO:0003008	system process	369	0.364201	1.54183	1.90014e-05	0.00120896	0.000950426	1205	tags=38%, list=27%, signal=30%	DOCK4/IL1B/SLC8A1/NAMPT/ATP2B1/PDE4B/JARID2/OLR1/ATXN1/AKAP13/NR4A3/FOXO3/NFAT5/FBXO11/AQP9/SOD2/PPARD/PDE4D/ICAM1/MEF2A/CCL3/PICALM/PTPRJ/HBB/CERT1/PRKCA/ATF6/BTBD9/VTI1A/PTGS2/EXT1/FOXO1/EIF2AK3/HIF1A/PPP3CA/AGTPBP1/NIPBL/IMMP2L/PBX3/SLCO2B1/AP3B1/PIAS1/NF1/EGR2/MBP/HERC1/APOE/GSK3B/PLCB1/BTG2/SLC27A4/KCNMA1/CELF2/PSEN1/GLS/MYO1E/MYCBP2/DOCK5/SLCO3A1/PPARG/FGF13/TNF/EFEMP1/UTRN/ABL1/WNK1/SNTB1/…
GO:0001952	regulation of cell-matrix adhesion	52	0.561223	1.97543	2.07956e-05	0.00125888	0.000989668	1020	tags=58%, list=23%, signal=45%	FMN1/DISC1/NRP1/PTPRJ/MACF1/LIMS1/MAP4K4/PEAK1/BCAS3/NF1/GSK3B/PIK3R1/CLASP2/UTRN/ABL1/THBS1/CLASP1/RASA1/BCL6/ROCK1/WDPCP/BCL2/CDK6/PIK3CB/LRP1/IQGAP1/SMAD3/PLAU/RIN2/PTEN
GO:0009887	animal organ morphogenesis	204	0.4158	1.69151	2.0807e-05	0.00125888	0.000989668	1047	tags=41%, list=23%, signal=33%	EREG/TNFAIP3/FOXO3/FMN1/CHST11/EXOC4/FOXN3/BRAF/FAM20A/WWOX/NRP1/FBXW7/CERT1/BASP1/PRDM1/EXT1/FOXO1/PDGFC/ANKRD11/HIF1A/TIPARP/ASH1L/AGTPBP1/NIPBL/MGP/PBX3/SYK/AP3B1/NF1/STAT3/ZHX2/ARID5B/BTBD7/RBPJ/PSEN1/ARID2/SMURF2/CUL3/TNF/EFEMP1/ABL1/MAN2A1/ALDH1A2/TGFBR2/BMPR2/SOS1/SETD2/COL1A2/PAFAH1B1/NRG1/FBXW11/SMURF1/CHSY1/TIAM1/WDPCP/STIM1/CTSZ/SAV1/PHACTR4/TLE5/PAM/HIPK2/BCL2/PTPRM/SMARCC1/CFLAR/NRP2…
GO:0009967	positive regulation of signal transduction	465	0.347622	1.48575	2.08459e-05	0.00125888	0.000989668	1251	tags=41%, list=28%, signal=33%	NFKB1/PLA2G2A/IL1B/SIK3/CCL18/CCL3L1/EREG/TNFAIP3/ZEB2/ATP6V0C/AKAP13/CCL4/NFAT5/TAOK3/RAPGEF2/PIK3R5/BRAF/FOXP1/BMP2K/PPARD/ANKRD17/DISC1/FN1/WWOX/NRP1/SPAG9/ICAM1/MGAT5/FBXW7/CCL3/PTPRJ/MACF1/LIMS1/MAP4K4/PRKCA/ATF6/OSBPL8/CRADD/PTPN1/SPRED1/SKIL/TRAF3/PDGFC/GPNMB/HIF1A/STK3/SYK/CD44/FAF1/LYN/STAT3/APOE/ERBIN/TRAF1/TBL1XR1/TNFRSF10B/USP34/REL/ITGAV/PIK3R1/PLCB1/C3/RBPJ/UBR5/MAP3K5/USP15/MBD5/SO…
GO:0034220	ion transmembrane transport	252	-0.260544	-1.53106	2.13072e-05	0.00126529	0.00099471	542	tags=25%, list=12%, signal=24%	CAV1/MCOLN1/PARK7/CALM3/UQCRFS1/GSTO1/SRI/SUMO1/ATP5PB/ATP5MC1/ATP6V0E1/ATP6V1G1/ATP5F1C/FOLR2/ISCU/ATP5PD/ATP6V0B/UQCRH/SLC16A3/PLP2/UQCR10/SMDT1/UCP2/COX5A/UQCRC1/SLC25A5/C4orf3/PTPN6/ATP6V1F/ATP5MC3/CD63/ATP5PF/DDIT3/NPPA/CYC1/COX17/NDUFA4/BAX/ATP5F1D/ATP5F1B/ATP5MC2/ATP5F1E/ANXA2/NDUFS7/ATP5PO/FXYD5/COX4I1/SLC25A6/CLIC1/COX8A/COX7B/COX5B/COX6B1/ATP5MG/FKBP1A/CORO1A/ATP5MF/COX6A1/ATP5ME/CALM2/…
GO:0048525	negative regulation of viral process	39	-0.549625	-2.32206	2.19982e-05	0.00128491	0.00101013	391	tags=33%, list=9%, signal=31%	ISG20/OAS1/PPIA/BANF1/SNX3/GSN/BST2/APOBEC3A/FCN1/IFITM3/IFITM2/LY6E/ISG15
GO:0015985	energy coupled proton transport, down electrochemical gradient	18	-0.702854	-2.42156	2.33739e-05	0.00132193	0.00103923	440	tags=78%, list=10%, signal=70%	ATP5PB/ATP5MC1/ATP5F1C/ATP5PD/ATP5MC3/ATP5PF/ATP5F1D/ATP5F1B/ATP5MC2/ATP5F1E/ATP5PO/ATP5MG/ATP5MF/ATP5ME
GO:0015986	ATP synthesis coupled proton transport	18	-0.702854	-2.42156	2.33739e-05	0.00132193	0.00103923	440	tags=78%, list=10%, signal=70%	ATP5PB/ATP5MC1/ATP5F1C/ATP5PD/ATP5MC3/ATP5PF/ATP5F1D/ATP5F1B/ATP5MC2/ATP5F1E/ATP5PO/ATP5MG/ATP5MF/ATP5ME
GO:0048812	neuron projection morphogenesis	170	0.421726	1.69055	2.41227e-05	0.00132796	0.00104397	1262	tags=51%, list=28%, signal=38%	SIPA1L1/EPB41L3/TAOK3/RAPGEF2/CUX1/DISC1/DOCK10/FN1/NRP1/SPAG9/MEF2A/PICALM/ALCAM/MACF1/TANC2/MAP4K4/NUMB/EXT1/SKIL/PPP3CA/TRIO/RERE/EGR2/APOE/PLXNC1/SDC2/GAS7/USP9X/GSK3B/PHACTR1/TRAK1/PSEN1/DIP2B/MYCBP2/FGF13/ABL1/KLF7/NR4A2/BMPR2/SOS1/SEMA4A/PRKN/GOLGA4/PAFAH1B1/ROCK1/SMURF1/TIAM1/TAOK1/KIF13B/DICER1/BCL2/AUTS2/PTPRM/SLC23A2/B4GALT5/NRP2/LRP1/IQGAP1/RBFOX2/SGK1/ITGA4/UBE3A/ADAM10/ITSN2/C9orf72…
GO:0043408	regulation of MAPK cascade	220	0.404408	1.65693	2.4226e-05	0.00132796	0.00104397	1020	tags=39%, list=23%, signal=31%	PLA2G2A/IL1B/CCL18/CCL3L1/AKAP13/CCL4/TAOK3/RAPGEF2/PIK3R5/BRAF/FN1/NRP1/SPAG9/ICAM1/FBXW7/CCL3/PTPRJ/MAP4K4/GRB2/PRKCA/PTPN1/SPRED1/TRAF3/FOXO1/PDGFC/GPNMB/STK3/ASH1L/SYK/CD44/LYN/NF1/APOE/TRAF1/PLCB1/MAP3K5/CD81/PSEN1/SORL1/PPARG/TNF/GPR183/PDE8A/ABL1/PHLPP1/IRAK3/PRKCE/PRKN/RB1CC1/PELI2/ADAM9/THBS1/SPRED2/PAFAH1B1/RANBP9/ITCH/NRG1/ROCK1/PTPN2/TIAM1/TAOK1/HIPK3/IGF1/FLT1/CCL20/HIPK2/RELL1/CFLAR…
GO:1901653	cellular response to peptide	145	0.440531	1.73368	2.64181e-05	0.00142618	0.00112119	1199	tags=43%, list=27%, signal=32%	NFKB1/IL1B/NAMPT/ATP2B1/NR4A3/FOXO3/MYO5A/ICAM1/PID1/NFE2L2/GRB2/RAB31/OSBPL8/PTPN1/FOXO1/LYN/STAT3/FER/GSK3B/PIK3R1/SLC27A4/MBD5/HDAC9/SIK2/PSEN1/SORL1/PPARG/DENND4C/NR4A2/PDE3B/SNX6/ROCK1/PTPN2/PIP4K2A/IGF1/PHIP/SMARCC1/CFLAR/KLF10/PIK3C2A/LRP1/ITGA4/RIPK2/CYFIP1/LPIN2/CREB1/RAB8B/PTEN/ZNF106/PRKCB/C2CD5/ABCC1/GAB1/CPEB2/JAK2/RAB10/RHOQ/APC/APPL2/IGF1R/OPA1/RAP1B
GO:0032989	cellular component morphogenesis	210	0.402404	1.64013	2.86439e-05	0.00150086	0.0011799	1263	tags=48%, list=28%, signal=36%	SIPA1L1/EPB41L3/AKAP13/TAOK3/RAPGEF2/CUX1/DISC1/DOCK10/FN1/NRP1/SPAG9/PID1/MEF2A/PICALM/ALCAM/MACF1/TANC2/CERT1/MAP4K4/NUMB/EXT1/SKIL/PPP3CA/TRIO/RERE/CD44/EGR2/APOE/PLXNC1/SDC2/GAS7/USP9X/GSK3B/PHACTR1/TRAK1/CLASP2/PSEN1/DIP2B/MYCBP2/FGF13/ABL1/KLF7/NR4A2/BMPR2/SOS1/RREB1/SEMA4A/PRKN/GOLGA4/CLASP1/PAFAH1B1/ROCK1/SMURF1/TIAM1/TAOK1/RFX2/KIF13B/DICER1/BCL2/AUTS2/PTPRM/SLC23A2/CFLAR/B4GALT5/NRP2/LR…
GO:0032990	cell part morphogenesis	194	0.409957	1.66456	2.86439e-05	0.00150086	0.0011799	1263	tags=48%, list=28%, signal=36%	SIPA1L1/EPB41L3/TAOK3/RAPGEF2/CUX1/DISC1/DOCK10/FN1/NRP1/SPAG9/PID1/MEF2A/PICALM/ALCAM/MACF1/TANC2/CERT1/MAP4K4/NUMB/EXT1/SKIL/PPP3CA/TRIO/RERE/CD44/EGR2/APOE/PLXNC1/SDC2/GAS7/USP9X/GSK3B/PHACTR1/TRAK1/PSEN1/DIP2B/MYCBP2/FGF13/ABL1/KLF7/NR4A2/BMPR2/SOS1/RREB1/SEMA4A/PRKN/GOLGA4/PAFAH1B1/ROCK1/SMURF1/TIAM1/TAOK1/KIF13B/DICER1/BCL2/AUTS2/PTPRM/SLC23A2/B4GALT5/NRP2/LRP1/IQGAP1/RBFOX2/SGK1/ITGA4/UBE3…
GO:0048589	developmental growth	192	0.411067	1.66697	3.10513e-05	0.00160342	0.00126053	1262	tags=47%, list=28%, signal=35%	EREG/JARID2/RUNX1/AKAP13/FOXO3/CLIC4/FMN1/CHST11/PPARD/DISC1/FN1/NRP1/SPAG9/RAD51B/ALCAM/MACF1/BNC2/BASP1/CPQ/EXT1/PPP3CA/STK3/NIPBL/STAT3/APOE/USP9X/ARID5B/GSK3B/PLCB1/RBPJ/MBD5/CD81/DIP2B/ARID2/FGF13/PTPN12/ABL1/TGFBR2/BMPR2/SOS1/SEMA4A/PRKN/GOLGA4/PAFAH1B1/FTO/ZFX/SMURF1/TIAM1/IGF1/SAV1/BCL2/AUTS2/SLC23A2/CFLAR/NRP2/LRP1/IQGAP1/ATRX/ITGA4/UBE3A/TGFBR1/ITSN2/C9orf72/RAPH1/ATRN/SMAD3/CYFIP1/CREB…
GO:1901652	response to peptide	188	0.416503	1.6844	3.40588e-05	0.00173359	0.00136286	1199	tags=41%, list=27%, signal=31%	NFKB1/IL1B/NAMPT/ATP2B1/EREG/TNFAIP3/NME2/NR4A3/FOXO3/EGR1/MYO5A/ICAM1/PID1/NFE2L2/GRB2/RAB31/OSBPL8/PTPN1/PTGS2/FOXO1/LYN/STAT3/EGR2/ERBIN/FER/GSK3B/NFKBIA/PIK3R1/BTG2/SLC27A4/MBD5/HDAC9/SIK2/PSEN1/SORL1/PPARG/DENND4C/NR4A2/PDE3B/SNX6/ROCK1/PTPN2/VPS13C/PIP4K2A/IGF1/PHIP/SMARCC1/CFLAR/KLF10/PIK3C2A/LRP1/IQGAP1/CRY1/ITGA4/RIPK2/CYFIP1/LPIN2/CREB1/STAT4/RAB8B/PTEN/ZNF106/PRKCB/C2CD5/ABCC1/GAB1/CPE…
GO:0045597	positive regulation of cell differentiation	257	0.387513	1.60809	3.58306e-05	0.00179809	0.00141357	1224	tags=42%, list=27%, signal=32%	NFKB1/PLA2G2A/IL1B/CD83/TCF12/NME2/RUNX1/ZEB2/FOXO3/RAPGEF2/SOD2/PPARD/CUX1/DISC1/FN1/NRP1/SPAG9/NFKBIZ/MACF1/LIMS1/PRKCA/PTGS2/NUMB/SKIL/NLRP3/HIF1A/STK3/NCOA1/SYK/AP3B1/PIAS1/LYN/STAT3/EGR2/CR1/PLXNC1/PLCB1/RB1/TRAK1/RCOR1/MSR1/KDM4C/TCF4/DOCK5/PPARG/TNF/ABL1/MAN2A1/NCOA3/MALT1/ZBTB1/TGFBR2/BMPR2/RREB1/PDE3A/GOLGA4/PAFAH1B1/BCL6/NRG1/WDFY2/TIAM1/RFX3/IGF1/NFKBID/SAV1/DICER1/CD86/BCL2/PRKCH/KLF1…
GO:0051270	regulation of cellular component movement	349	0.368753	1.55961	3.80754e-05	0.0018842	0.00148127	1176	tags=42%, list=26%, signal=33%	DOCK4/IL1B/SLC8A1/MCTP1/CXCL8/PDE4B/NR4A3/FOXO3/CLIC4/CCL4/RAPGEF2/FOXP1/LDLRAD4/SOD2/PPARD/PDE4D/DOCK10/STARD13/FN1/NRP1/SPAG9/ICAM1/MGAT5/NFE2L2/FBXW7/CCL3/PTPRJ/CAMK1D/MACF1/ABL2/MITF/MAP4K4/PRKCA/OSBPL8/PTGS2/DOCK8/SPRED1/NUMB/PDGFC/BCAS3/GPNMB/HIF1A/PPP3CA/ZNF609/NIPBL/OXSR1/ARHGAP18/LYN/NF1/STAT3/APOE/PLXNC1/FER/ITGAV/PIK3R1/PLCB1/PHACTR1/HDAC9/CLASP2/CD81/STK10/ARID2/SORL1/MYCBP2/DOCK5/SMU…
GO:0071347	cellular response to interleukin-1	36	0.603851	1.98751	3.96867e-05	0.00193704	0.0015228	569	tags=44%, list=13%, signal=39%	NFKB1/IL1B/CCL18/TANK/CCL3L1/CXCL8/EGR1/CCL4/ICAM1/CCL3/HIF1A/PLCB1/KMO/GBP2/IRAK2/IRAK3
GO:0098662	inorganic cation transmembrane transport	195	-0.286445	-1.65125	4.07481e-05	0.00195989	0.00154076	542	tags=29%, list=12%, signal=27%	CAV1/MCOLN1/PARK7/CALM3/UQCRFS1/GSTO1/SRI/SUMO1/ATP5PB/ATP5MC1/ATP6V0E1/ATP6V1G1/ATP5F1C/ISCU/ATP5PD/ATP6V0B/UQCRH/UQCR10/SMDT1/UCP2/COX5A/UQCRC1/SLC25A5/C4orf3/PTPN6/ATP6V1F/ATP5MC3/CD63/ATP5PF/DDIT3/NPPA/CYC1/COX17/NDUFA4/BAX/ATP5F1D/ATP5F1B/ATP5MC2/ATP5F1E/ANXA2/NDUFS7/ATP5PO/FXYD5/COX4I1/COX8A/COX7B/COX5B/COX6B1/ATP5MG/FKBP1A/CORO1A/ATP5MF/COX6A1/ATP5ME/CALM2/CYBA/TMSB4X
GO:0002064	epithelial cell development	65	0.530367	1.93549	4.1255e-05	0.00195989	0.00154076	1234	tags=49%, list=28%, signal=36%	IL1B/FNDC3A/CLIC4/RAPGEF2/RAPGEF1/PDE4D/ICAM1/B4GALT1/PRDM1/HIF1A/GSK3B/PLCB1/MYO1E/TNF/PAFAH1B1/SLC4A7/ROCK1/RFX3/WDPCP/CDK6/IQGAP1/ATRX/IL6ST/RILPL2/FRS2/NOTCH2/SIPA1L3/SEC24B/HSD17B4/RDX/RAP1B/ARID4A
GO:1990138	neuron projection extension	58	0.529503	1.89389	4.33902e-05	0.0020342	0.00159919	1262	tags=64%, list=28%, signal=46%	DISC1/FN1/NRP1/SPAG9/ALCAM/MACF1/APOE/USP9X/GSK3B/DIP2B/ABL1/BMPR2/SEMA4A/PRKN/GOLGA4/PAFAH1B1/SMURF1/TIAM1/AUTS2/SLC23A2/NRP2/LRP1/IQGAP1/ITGA4/ITSN2/C9orf72/RAPH1/CYFIP1/SEMA6B/RUFY3/CTNNB1/ITGB1/ADNP/SHTN1/SPG11/RAB21/NEDD4L
GO:0060560	developmental growth involved in morphogenesis	71	0.514404	1.8915	4.42059e-05	0.00204553	0.00160809	1306	tags=61%, list=29%, signal=44%	FMN1/DISC1/FN1/NRP1/SPAG9/ALCAM/MACF1/EXT1/APOE/USP9X/GSK3B/DIP2B/FGF13/ABL1/TGFBR2/BMPR2/SEMA4A/PRKN/GOLGA4/PAFAH1B1/SMURF1/TIAM1/AUTS2/SLC23A2/NRP2/LRP1/IQGAP1/ITGA4/ITSN2/C9orf72/RAPH1/CYFIP1/SEMA6B/RUFY3/CTNNB1/ITGB1/ADNP/SHTN1/SPG11/APP/RAB21/NEDD4L/NIN
GO:0070371	ERK1 and ERK2 cascade	100	0.469708	1.79251	4.75341e-05	0.00214542	0.00168663	1020	tags=41%, list=23%, signal=32%	PLA2G2A/IL1B/CCL18/CCL3L1/CCL4/RAPGEF2/BRAF/FN1/NRP1/ICAM1/FBXW7/CCL3/PRKCA/PTPN1/SPRED1/PDGFC/GPNMB/SYK/CD44/LYN/APOE/ITGAV/TNF/GPR183/PDE8A/ABL1/SPRED2/RANBP9/NRG1/PTPN2/TIAM1/IGF1/CCL20/CFLAR/DLG1/LRP1/RIPK2/FRS2/MFHAS1/NOTCH2/PTEN
GO:2000026	regulation of multicellular organismal development	383	0.358525	1.52426	4.7569e-05	0.00214542	0.00168663	1240	tags=42%, list=28%, signal=33%	IL1B/SLC8A1/TRPS1/ATP2B1/CXCL8/TNFAIP3/JARID2/CD83/NME2/RUNX1/FOXO3/RAPGEF2/FOXP1/BMP2K/PPARD/CUX1/DISC1/FN1/NRP1/NFE2L2/FBXW7/CCL3/NFKBIZ/SEPTIN7/MACF1/MITF/PRKCA/BASP1/PRDM1/SPRED1/NUMB/SKIL/NLRP3/EIF2AK3/GPNMB/HIF1A/CEMIP2/PPP3CA/NIPBL/MGP/SYK/AP3B1/LYN/NF1/STAT3/EGR2/CR1/PLXNC1/JAK1/NFKBIA/PIK3R1/PLCB1/RB1/TRAK1/RCOR1/C3/RBPJ/SOS2/CLASP2/PSEN1/DIP2B/SORL1/PPARG/FGF13/TNF/EFEMP1/HOOK3/ABL1/GPR…
GO:0071417	cellular response to organonitrogen compound	227	0.396185	1.62505	4.87913e-05	0.00216601	0.00170281	1199	tags=39%, list=27%, signal=30%	NFKB1/IL1B/SLC8A1/NAMPT/ATP2B1/PDE4B/NR4A3/ITPR2/FOXO3/ATG7/SPIDR/EGR1/RAPGEF2/AQP9/RAPGEF1/MYO5A/ICAM1/PID1/NFE2L2/GRB2/RAB31/OSBPL8/PTPN1/PTGS2/FOXO1/PDGFC/AHR/LYN/STAT3/FER/GSK3B/PIK3R1/SLC27A4/MBD5/HDAC9/SIK2/PSEN1/SORL1/PPARG/TNF/ABL1/DENND4C/CPEB4/GNB1/NR4A2/PDE3A/PRKN/COL1A2/PDE3B/SNX6/ROCK1/PTPN2/PIP4K2A/IGF1/PHIP/SMARCC1/CFLAR/KLF10/PIK3C2A/LRP1/ITGA4/RIPK2/CYFIP1/LPIN2/CREB1/RAB8B/PTEN/…
GO:0007189	adenylate cyclase-activating G protein-coupled receptor signaling pathway	23	0.688898	2.07201	4.93396e-05	0.00216601	0.00170281	556	tags=43%, list=12%, signal=38%	ABCA1/PDE4B/NME2/AKAP13/GNAQ/RAPGEF2/PDE4D/PRKCA/ADGRE2/GNB1
GO:0046578	regulation of Ras protein signal transduction	71	0.512546	1.88467	4.98491e-05	0.00216601	0.00170281	858	tags=44%, list=19%, signal=36%	DENND4A/ABCA1/AKAP13/ARHGAP24/PSD3/STARD13/NRP1/DENND1A/ABL2/MAP4K4/GABARAP/APOE/ERBIN/MYO9B/CYTH1/CUL3/ABL1/DENND4C/MAPKAP1/RASA2/RASA1/BCL6/SQSTM1/NRG1/ARFGEF1/IGF1/COL3A1/AUTS2/CDC42SE2/GBF1/PIK3CB
GO:0006812	cation transport	281	-0.2509	-1.51365	5.14031e-05	0.00220662	0.00173473	542	tags=25%, list=12%, signal=23%	CAV1/MCOLN1/PARK7/CALM3/UQCRFS1/GSTO1/LILRB2/SRI/SUMO1/SLC5A3/ATP5PB/ATP5MC1/ATP6V0E1/LILRA2/ATP6V1G1/RHOA/ATP5F1C/ISCU/ATP5PD/ATP6V0B/FTH1/UQCRH/UQCR10/SMDT1/UCP2/COX5A/UQCRC1/SLC25A5/FKBP4/C4orf3/PTPN6/ATP6V1F/ATP5MC3/CD63/ATP5PF/DDIT3/NPPA/CYC1/COX17/NDUFA4/BAX/ATP5F1D/ATP5F1B/ATP5MC2/ATP5F1E/ANXA2/VAMP8/LILRA5/NDUFS7/ATP5PO/FXYD5/COX4I1/COX8A/CXCR4/COX7B/COX5B/B2M/COX6B1/ATP5MG/TSPO/FKBP1A/CO…
GO:0016477	cell migration	468	0.344773	1.47408	5.42157e-05	0.00229965	0.00180787	1176	tags=39%, list=26%, signal=32%	DOCK4/IL1B/SLC8A1/MCTP1/CCL18/CCL3L1/CXCL8/PDE4B/TNFAIP3/ZEB2/NR4A3/ELMO1/FOXO3/CLIC4/ARHGAP24/CCL4/FMNL2/RAPGEF2/CXCL3/FOXP1/LDLRAD4/SOD2/PPARD/DISC1/DOCK10/STARD13/FN1/NRP1/SPAG9/ICAM1/MGAT5/NFE2L2/FBXW7/CCL3/PTPRJ/CAMK1D/MACF1/B4GALT1/MITF/LPXN/MAP4K4/VAV3/PRKCA/PEAK1/OSBPL8/PTGS2/DOCK8/SPRED1/NUMB/EXT1/NLRP3/PDGFC/MRTFA/BCAS3/GPNMB/HIF1A/PPP3CA/ZNF609/NIPBL/OXSR1/RERE/SYK/CD44/LYN/NF1/STAT3/A…
GO:1903900	regulation of viral life cycle	69	-0.414199	-1.97724	5.81616e-05	0.00242171	0.00190383	391	tags=23%, list=9%, signal=21%	ISG20/CHMP2A/OAS1/PPIA/BANF1/SNX3/LGALS9/GSN/BST2/APOBEC3A/LGALS1/FCN1/IFITM3/IFITM2/LY6E/ISG15
GO:0009615	response to virus	145	-0.306124	-1.67666	5.91547e-05	0.00242171	0.00190383	354	tags=19%, list=8%, signal=18%	OAS1/FGL2/ENO1/BANF1/IFI44L/IRF7/LGALS9/NPC2/FGR/LAMTOR5/BAX/RNASE2/BST2/HSP90AA1/VAMP8/CXCR4/PYCARD/CFL1/EIF5A/SELENOK/APOBEC3A/IFITM3/IFITM2/DDIT4/IFI6/ISG15/IFI27/HSPB1
GO:0043410	positive regulation of MAPK cascade	150	0.428944	1.69847	5.92476e-05	0.00242171	0.00190383	1020	tags=41%, list=23%, signal=33%	PLA2G2A/IL1B/CCL18/CCL3L1/AKAP13/CCL4/TAOK3/RAPGEF2/PIK3R5/BRAF/NRP1/SPAG9/ICAM1/FBXW7/CCL3/PTPRJ/PRKCA/PTPN1/TRAF3/PDGFC/GPNMB/STK3/SYK/CD44/APOE/TRAF1/PLCB1/MAP3K5/CD81/PSEN1/TNF/GPR183/PDE8A/ABL1/PRKCE/RB1CC1/PELI2/ADAM9/THBS1/NRG1/ROCK1/TIAM1/TAOK1/IGF1/FLT1/CCL20/HIPK2/RELL1/CFLAR/LRP1/IQGAP1/RIPK1/TGFBR1/ERN1/TIMP2/RIPK2/FRS2/MAP2K5/PJA2/MFHAS1/NOTCH2/PTEN
GO:0009144	purine nucleoside triphosphate metabolic process	47	-0.482199	-2.17044	5.99176e-05	0.00242171	0.00190383	440	tags=49%, list=10%, signal=45%	ATP5PB/ATP5MC1/RAN/NUDT16/RHOA/ATP5F1C/GUK1/DGUOK/ENO1/GIMAP7/ATP5PD/ALDOA/ATP5MC3/ATP5PF/ATP5F1D/ATP5F1B/ATP5MC2/ATP5F1E/ATP5PO/ATP5MG/ATP5MF/ATP5ME/TMSB4X
GO:0006754	ATP biosynthetic process	31	-0.571112	-2.32122	6.10508e-05	0.00242171	0.00190383	440	tags=58%, list=10%, signal=53%	ATP5PB/ATP5MC1/ATP5F1C/DGUOK/ENO1/ATP5PD/ALDOA/ATP5MC3/ATP5PF/ATP5F1D/ATP5F1B/ATP5MC2/ATP5F1E/ATP5PO/ATP5MG/ATP5MF/ATP5ME/TMSB4X
GO:0019915	lipid storage	37	0.604694	2.0028	6.11715e-05	0.00242171	0.00190383	663	tags=43%, list=15%, signal=37%	NFKB1/IL1B/ABCA1/PPARD/FBXW7/OSBPL8/NRIP1/APOE/NFKBIA/ITGAV/C3/MSR1/PPARG/TNF/FTO/PTPN2
GO:0009141	nucleoside triphosphate metabolic process	49	-0.473065	-2.10462	6.55372e-05	0.00252287	0.00198335	440	tags=47%, list=10%, signal=43%	ATP5PB/ATP5MC1/RAN/NUDT16/RHOA/ATP5F1C/GUK1/DGUOK/ENO1/GIMAP7/ATP5PD/ALDOA/ATP5MC3/ATP5PF/ATP5F1D/ATP5F1B/ATP5MC2/ATP5F1E/ATP5PO/ATP5MG/ATP5MF/ATP5ME/TMSB4X
GO:0010562	positive regulation of phosphorus metabolic process	281	0.374814	1.56298	6.58509e-05	0.00252287	0.00198335	1185	tags=40%, list=27%, signal=31%	IL1B/LCP2/EREG/AKAP13/ACSL1/EGR1/SNX9/TAOK3/RAPGEF2/PIK3R5/BRAF/FAM20A/ZBTB20/NRP1/ICAM1/PID1/FBXW7/PTPRJ/NIBAN1/VAV3/OSBPL8/PTPN1/PTGS2/PDGFC/GPNMB/HIF1A/STK3/FNIP2/SYK/RANBP2/CD44/LYN/STAT3/SMYD3/CCNY/TNFRSF10B/C3/MAP3K5/PLAUR/CD81/PSEN1/SLCO3A1/FNIP1/PPARG/FGF13/TNF/MERTK/PDE8A/ABL1/WNK1/ADAM17/SPPL3/MALT1/MAPKAP1/MOB3B/TAB2/TGFBR2/PPP1R15B/BMPR2/RB1CC1/CLU/PELI2/ADAM9/THBS1/ZFP91/PLEK/SQSTM1/…
GO:0045937	positive regulation of phosphate metabolic process	281	0.374814	1.56298	6.58509e-05	0.00252287	0.00198335	1185	tags=40%, list=27%, signal=31%	IL1B/LCP2/EREG/AKAP13/ACSL1/EGR1/SNX9/TAOK3/RAPGEF2/PIK3R5/BRAF/FAM20A/ZBTB20/NRP1/ICAM1/PID1/FBXW7/PTPRJ/NIBAN1/VAV3/OSBPL8/PTPN1/PTGS2/PDGFC/GPNMB/HIF1A/STK3/FNIP2/SYK/RANBP2/CD44/LYN/STAT3/SMYD3/CCNY/TNFRSF10B/C3/MAP3K5/PLAUR/CD81/PSEN1/SLCO3A1/FNIP1/PPARG/FGF13/TNF/MERTK/PDE8A/ABL1/WNK1/ADAM17/SPPL3/MALT1/MAPKAP1/MOB3B/TAB2/TGFBR2/PPP1R15B/BMPR2/RB1CC1/CLU/PELI2/ADAM9/THBS1/ZFP91/PLEK/SQSTM1/…
GO:0008643	carbohydrate transport	42	0.568026	1.9118	6.98966e-05	0.00264675	0.00208075	1168	tags=57%, list=26%, signal=43%	IL1B/NR4A3/BRAF/AQP9/PPARD/PID1/NFE2L2/MEF2A/OSBPL8/PIK3R1/C3/SLC27A4/TNF/IGF1/PRKAG2/SLC23A2/ADIPOR2/SLC45A4/SLC2A9/PRKCB/C2CD5/MFSD4B/RHOQ/APPL2
GO:0009199	ribonucleoside triphosphate metabolic process	42	-0.500238	-2.17573	7.15844e-05	0.00264675	0.00208075	440	tags=50%, list=10%, signal=45%	ATP5PB/ATP5MC1/RAN/RHOA/ATP5F1C/DGUOK/ENO1/GIMAP7/ATP5PD/ALDOA/ATP5MC3/ATP5PF/ATP5F1D/ATP5F1B/ATP5MC2/ATP5F1E/ATP5PO/ATP5MG/ATP5MF/ATP5ME/TMSB4X
GO:0009205	purine ribonucleoside triphosphate metabolic process	42	-0.500238	-2.17573	7.15844e-05	0.00264675	0.00208075	440	tags=50%, list=10%, signal=45%	ATP5PB/ATP5MC1/RAN/RHOA/ATP5F1C/DGUOK/ENO1/GIMAP7/ATP5PD/ALDOA/ATP5MC3/ATP5PF/ATP5F1D/ATP5F1B/ATP5MC2/ATP5F1E/ATP5PO/ATP5MG/ATP5MF/ATP5ME/TMSB4X
GO:0007160	cell-matrix adhesion	79	0.498853	1.85509	7.30731e-05	0.00264675	0.00208075	1020	tags=51%, list=23%, signal=40%	FMN1/DISC1/FN1/NRP1/PTPRJ/MACF1/LIMS1/MAP4K4/PEAK1/BCAS3/MKLN1/CD44/NF1/GSK3B/ITGAV/PIK3R1/CLASP2/UTRN/ABL1/ADAM9/THBS1/CLASP1/RASA1/BCL6/ROCK1/TIAM1/WDPCP/COL3A1/BCL2/CDK6/PIK3CB/LRP1/IQGAP1/ITGA4/PPFIA1/TRPM7/SMAD3/PLAU/RIN2/PTEN
GO:1901699	cellular response to nitrogen compound	241	0.386791	1.59818	7.30927e-05	0.00264675	0.00208075	1199	tags=39%, list=27%, signal=30%	NFKB1/IL1B/SLC8A1/NAMPT/ATP2B1/PDE4B/NR4A3/ITPR2/FOXO3/ATG7/SPIDR/EGR1/GNAQ/RAPGEF2/AQP9/RAPGEF1/MYO5A/ICAM1/PID1/NFE2L2/GRB2/RAB31/OSBPL8/PTPN1/PTGS2/FOXO1/PDGFC/AHR/LYN/STAT3/FER/GSK3B/PIK3R1/PLCB1/COLEC12/SLC27A4/MBD5/HDAC9/SIK2/PSEN1/SORL1/PPARG/TNF/ABL1/DENND4C/CPEB4/GNB1/NR4A2/PDE3A/PRKN/COL1A2/PDE3B/SNX6/ROCK1/PTPN2/PIP4K2A/IGF1/PHIP/SMARCC1/CFLAR/KLF10/PIK3C2A/LRP1/ATRX/ITGA4/RIPK2/CYFIP1…
GO:0009408	response to heat	49	-0.470325	-2.09243	7.35416e-05	0.00264675	0.00208075	281	tags=27%, list=6%, signal=25%	DNAJA1/CD14/HSPD1/HSBP1/HSP90AA1/DNAJA4/DNAJB4/IER5/BAG3/HSPA1A/DNAJB1/HSPA1B/HSPA6
GO:0000387	spliceosomal snRNP assembly	14	-0.72853	-2.35978	7.61898e-05	0.00271464	0.00213412	673	tags=64%, list=15%, signal=55%	SNRPC/SNRPF/SNRPD1/SNRPD3/SNRPB/SNRPE/LSM4/SNRPD2/SNRPG
GO:0050792	regulation of viral process	78	-0.397302	-1.88706	7.71891e-05	0.00272302	0.0021407	391	tags=23%, list=9%, signal=21%	ISG20/DYNLT1/CHMP2A/OAS1/PPIA/BANF1/SNX3/LGALS9/GSN/BST2/CXCR4/APOBEC3A/LGALS1/FCN1/IFITM3/IFITM2/LY6E/ISG15
GO:0043010	camera-type eye development	68	0.517809	1.8863	7.96555e-05	0.00278248	0.00218744	1189	tags=57%, list=27%, signal=43%	ATP2B1/CLIC4/NRP1/MITF/SPRED1/SKIL/HIF1A/AGTPBP1/NF1/ZHX2/PSEN1/EFEMP1/MERTK/MAN2A1/ALDH1A2/GNB1/TGFBR2/TENT2/BMPR2/SOS1/SPRED2/CYP1B1/LIMK2/WDPCP/FLT1/PHACTR4/HIPK2/PTPRM/DLG1/TGFBR1/SP3/SMAD3/FRS2/NOTCH2/RAB3GAP1/XRN2/CTNNB1/SKI/OPA1
GO:0042327	positive regulation of phosphorylation	261	0.378665	1.57396	8.46032e-05	0.00292661	0.00230076	1185	tags=40%, list=27%, signal=31%	IL1B/LCP2/EREG/AKAP13/ACSL1/EGR1/SNX9/TAOK3/RAPGEF2/PIK3R5/BRAF/FAM20A/ZBTB20/NRP1/ICAM1/FBXW7/PTPRJ/NIBAN1/VAV3/OSBPL8/PTPN1/PTGS2/PDGFC/GPNMB/HIF1A/STK3/FNIP2/SYK/RANBP2/CD44/LYN/SMYD3/CCNY/TNFRSF10B/C3/MAP3K5/PLAUR/CD81/PSEN1/SLCO3A1/FNIP1/PPARG/FGF13/TNF/MERTK/PDE8A/ABL1/WNK1/ADAM17/MALT1/MAPKAP1/MOB3B/TAB2/TGFBR2/BMPR2/RB1CC1/CLU/PELI2/ADAM9/THBS1/ZFP91/SQSTM1/NRG1/WDFY2/TIAM1/TAOK1/LIMK2/AM…
GO:0045596	negative regulation of cell differentiation	172	0.411389	1.65212	8.6544e-05	0.00296497	0.00233091	1186	tags=41%, list=27%, signal=32%	IL1B/ABCA1/EREG/NME2/RUNX1/FOXO3/RAPGEF2/LDLRAD4/PPARD/ANKRD17/NRP1/SPAG9/NFE2L2/FBXW7/CCL3/SPRED1/SKIL/FOXO1/PPP3CA/TRIO/LYN/NF1/STAT3/CR1/ZHX2/GSK3B/NFKBIA/ITGAV/PIK3R1/RB1/RBPJ/PSEN1/DIP2B/SORL1/PPARG/FGF13/TNF/EFEMP1/HOOK3/GPR137B/CDK13/BMPR2/SEMA4A/SPRED2/BCL6/PTPN2/IGF1/RC3H1/DICER1/UBASH3B/CDK6/PCM1/EIF4E/TGFBR1/HDAC4/NOCT/SMAD3/FRS2/SEMA6B/PTEN/IL18/IGFBP5/TRIB1/INPP5D/NFATC3/RUFY3/CTNNB1…
GO:0031401	positive regulation of protein modification process	339	0.360366	1.52032	9.01313e-05	0.00305846	0.00240441	1185	tags=37%, list=27%, signal=30%	IL1B/TANK/LCP2/EREG/JARID2/AKAP13/ACSL1/ATG7/EGR1/SNX9/TAOK3/RAPGEF2/PIK3R5/BRAF/FAM20A/NRP1/ICAM1/FBXW7/PTPRJ/NIBAN1/GABARAP/OSBPL8/PTPN1/PTGS2/PDGFC/GPNMB/STK3/NIPBL/FNIP2/DYRK1A/SYK/CD44/PIAS1/LYN/SMYD3/CCNY/TNFRSF10B/C3/MAP3K5/PLAUR/CD81/PSEN1/DIP2B/MYCBP2/PELI1/SLCO3A1/FNIP1/PPARG/CUL3/FGF13/TNF/PDE8A/ABL1/WNK1/ADAM17/SPPL3/NNMT/MALT1/MAPKAP1/MOB3B/TAB2/TGFBR2/PPP1R15B/BMPR2/PRKN/RB1CC1/CLU/…
GO:1901701	cellular response to oxygen-containing compound	409	0.345899	1.47498	9.23987e-05	0.0031026	0.00243911	1173	tags=36%, list=26%, signal=29%	NFKB1/IL1B/SLC8A1/ABCA1/NAMPT/ATP2B1/CXCL8/PDE4B/TNFAIP3/NME2/NR4A3/ITPR2/FOXO3/SPIDR/EGR1/GNAQ/RAPGEF2/AQP9/CXCL3/RAPGEF1/SOD2/ZBTB20/PPARD/MYO5A/ICAM1/PID1/NFE2L2/CCL3/ABL2/MAP4K4/GRB2/RAB31/PRKCA/OSBPL8/PTPN1/PTGS2/FOXO1/NLRP3/PDGFC/HIF1A/PPP3CA/SGMS1/NRIP1/AHR/LYN/STAT3/SMYD3/NR3C1/FER/GSK3B/NFKBIA/PIK3R1/PLCB1/KMO/COLEC12/DAPK1/SLC27A4/MAP3K5/MBD5/HDAC9/CXCL2/SIK2/PSEN1/SORL1/PPARG/TNF/MAPK8…
GO:0070372	regulation of ERK1 and ERK2 cascade	95	0.475774	1.80805	9.31739e-05	0.0031026	0.00243911	1020	tags=42%, list=23%, signal=33%	PLA2G2A/IL1B/CCL18/CCL3L1/CCL4/RAPGEF2/BRAF/FN1/NRP1/ICAM1/FBXW7/CCL3/PRKCA/PTPN1/SPRED1/PDGFC/GPNMB/SYK/CD44/LYN/APOE/TNF/GPR183/PDE8A/ABL1/SPRED2/RANBP9/NRG1/PTPN2/TIAM1/IGF1/CCL20/CFLAR/DLG1/LRP1/RIPK2/FRS2/MFHAS1/NOTCH2/PTEN
GO:0032870	cellular response to hormone stimulus	212	0.390385	1.59516	9.54491e-05	0.00314894	0.00247554	1268	tags=42%, list=28%, signal=31%	NFKB1/IL1B/ATP2B1/NR4A3/FOXO3/ACSL1/FOXP1/PPARD/MYO5A/ICAM1/PID1/NFE2L2/GRB2/RAB31/OSBPL8/PTPN1/FOXO1/NCOA2/BCAS3/NCOA1/LYN/STAT3/SMYD3/NR3C1/FER/GSK3B/PIK3R1/KDM4C/UBR5/SLC27A4/MBD5/HDAC9/SIK2/SORL1/PPARG/NCOA3/DENND4C/GNB1/CTSL/NR4A2/PRKCE/PDE3B/ROCK1/PTPN2/PIP4K2A/STRN3/NCOA4/PHIP/SMARCC1/NPC1/CFLAR/PIK3C2A/CTSB/EIF4E/RBFOX2/CRY1/UBE3A/HDAC4/DAB2/CYFIP1/LPIN2/ADIPOR2/CREB1/RAB8B/PTEN/ZNF106/EP…
GO:0098655	cation transmembrane transport	215	-0.266043	-1.53562	0.000108106	0.00353379	0.00277809	542	tags=27%, list=12%, signal=25%	CAV1/MCOLN1/PARK7/CALM3/UQCRFS1/GSTO1/SRI/SUMO1/ATP5PB/ATP5MC1/ATP6V0E1/ATP6V1G1/ATP5F1C/ISCU/ATP5PD/ATP6V0B/UQCRH/UQCR10/SMDT1/UCP2/COX5A/UQCRC1/SLC25A5/C4orf3/PTPN6/ATP6V1F/ATP5MC3/CD63/ATP5PF/DDIT3/NPPA/CYC1/COX17/NDUFA4/BAX/ATP5F1D/ATP5F1B/ATP5MC2/ATP5F1E/ANXA2/NDUFS7/ATP5PO/FXYD5/COX4I1/COX8A/COX7B/COX5B/COX6B1/ATP5MG/FKBP1A/CORO1A/ATP5MF/COX6A1/ATP5ME/CALM2/RGS2/CYBA/TMSB4X
GO:0055123	digestive system development	29	0.629532	1.96725	0.000119654	0.00387571	0.00304689	960	tags=59%, list=22%, signal=46%	CXCL8/PRDM1/EXT1/PDGFC/HIF1A/NIPBL/RB1/TNF/ALDH1A2/TGFBR2/WDPCP/PCSK5/SAV1/BCL2/IL6ST/CBFA2T2/SMAD3
GO:0007623	circadian rhythm	75	0.494724	1.82279	0.000123012	0.00394858	0.00310418	1033	tags=45%, list=23%, signal=35%	NAMPT/ATG7/EGR1/GNAQ/FBXW7/HS3ST2/BTBD9/NCOA2/NRIP1/DYRK1A/AHR/ZFHX3/FBXL17/KDM2A/USP9X/GSK3B/MYCBP2/PPARG/TOP1/MAPK8/PHLPP1/FBXW11/NFIL3/RELB/SETX/KLF10/EGR3/HUWE1/CRY1/UBE3A/NOCT/CREB1/PTEN/EP300
GO:0098660	inorganic ion transmembrane transport	200	-0.279596	-1.60042	0.00013525	0.00430265	0.00338253	542	tags=28%, list=12%, signal=26%	CAV1/MCOLN1/PARK7/CALM3/UQCRFS1/GSTO1/SRI/SUMO1/ATP5PB/ATP5MC1/ATP6V0E1/ATP6V1G1/ATP5F1C/ISCU/ATP5PD/ATP6V0B/UQCRH/UQCR10/SMDT1/UCP2/COX5A/UQCRC1/SLC25A5/C4orf3/PTPN6/ATP6V1F/ATP5MC3/CD63/ATP5PF/DDIT3/NPPA/CYC1/COX17/NDUFA4/BAX/ATP5F1D/ATP5F1B/ATP5MC2/ATP5F1E/ANXA2/NDUFS7/ATP5PO/FXYD5/COX4I1/COX8A/COX7B/COX5B/COX6B1/ATP5MG/FKBP1A/CORO1A/ATP5MF/COX6A1/ATP5ME/CALM2/CYBA/TMSB4X
GO:0030155	regulation of cell adhesion	253	0.37815	1.56666	0.000137794	0.00432607	0.00340094	1020	tags=38%, list=23%, signal=31%	IL1B/CXCL8/CD83/RUNX1/NR4A3/FMN1/NFAT5/DISC1/FN1/NRP1/ICAM1/PTPRJ/NFKBIZ/MACF1/ABL2/LPXN/LIMS1/MAP4K4/VAV3/PRKCA/PEAK1/DOCK8/NLRP3/BCAS3/GPNMB/PPP3CA/ZFHX3/SYK/AP3B1/CD44/FAF1/LYN/NF1/MBP/CR1/PLXNC1/JAK1/HLA-DQA1/GSK3B/ITGAV/MAP3K8/PIK3R1/PLAUR/CLASP2/CD81/CYTH1/APBB1IP/PELI1/DOCK5/TNF/UTRN/ABL1/WNK1/MALT1/ZBTB1/TGFBR2/PRKCE/IL1A/RREB1/ADAM9/THBS1/CLASP1/RASA1/CYP1B1/BCL6/PDE3B/ITCH/HLA-DQB1/ROCK…
GO:0030334	regulation of cell migration	321	0.360866	1.51701	0.000138415	0.00432607	0.00340094	1176	tags=41%, list=26%, signal=33%	DOCK4/IL1B/SLC8A1/MCTP1/CXCL8/NR4A3/FOXO3/CLIC4/CCL4/RAPGEF2/FOXP1/LDLRAD4/SOD2/PPARD/DOCK10/STARD13/FN1/NRP1/SPAG9/ICAM1/MGAT5/NFE2L2/FBXW7/CCL3/PTPRJ/CAMK1D/MACF1/MITF/MAP4K4/PRKCA/OSBPL8/PTGS2/DOCK8/SPRED1/NUMB/PDGFC/BCAS3/GPNMB/HIF1A/PPP3CA/ZNF609/NIPBL/OXSR1/LYN/NF1/STAT3/APOE/PLXNC1/FER/ITGAV/PIK3R1/PLCB1/PHACTR1/HDAC9/CLASP2/CD81/STK10/ARID2/SORL1/DOCK5/SMURF2/PPARG/TNF/SGK3/GPR183/ABL1/SR…
GO:0043434	response to peptide hormone	153	0.414474	1.64689	0.000153283	0.00474912	0.00373352	1199	tags=42%, list=27%, signal=32%	NFKB1/IL1B/ATP2B1/EREG/NME2/NR4A3/EGR1/MYO5A/ICAM1/PID1/NFE2L2/GRB2/RAB31/OSBPL8/PTPN1/PTGS2/FOXO1/LYN/STAT3/EGR2/FER/GSK3B/PIK3R1/BTG2/SLC27A4/MBD5/HDAC9/SIK2/SORL1/PPARG/DENND4C/NR4A2/PDE3B/ROCK1/PTPN2/VPS13C/PIP4K2A/PHIP/SMARCC1/CFLAR/PIK3C2A/IQGAP1/CRY1/CYFIP1/LPIN2/CREB1/STAT4/RAB8B/PTEN/ZNF106/PRKCB/C2CD5/GAB1/CPEB2/IGFBP5/TLR2/JAK2/RAB10/RHOQ/APC/APPL2/IGF1R/OPA1/RAP1B
GO:0040012	regulation of locomotion	338	0.358962	1.51349	0.000160807	0.00493433	0.00387913	1176	tags=41%, list=26%, signal=33%	DOCK4/IL1B/SLC8A1/MCTP1/CXCL8/NR4A3/FOXO3/CLIC4/CCL4/RAPGEF2/FOXP1/LDLRAD4/SOD2/PPARD/DOCK10/STARD13/FN1/NRP1/SPAG9/ICAM1/MGAT5/NFE2L2/FBXW7/CCL3/PTPRJ/CAMK1D/MACF1/ABL2/MITF/MAP4K4/PRKCA/OSBPL8/PTGS2/DOCK8/SPRED1/NUMB/PDGFC/BCAS3/GPNMB/HIF1A/PPP3CA/ZNF609/NIPBL/OXSR1/ARHGAP18/LYN/NF1/STAT3/APOE/PLXNC1/FER/ITGAV/PIK3R1/PLCB1/PHACTR1/HDAC9/CLASP2/CD81/STK10/ARID2/SORL1/MYCBP2/DOCK5/SMURF2/PPARG/TN…
GO:0050767	regulation of neurogenesis	100	0.454401	1.73409	0.000162287	0.00493433	0.00387913	1211	tags=49%, list=27%, signal=37%	IL1B/RAPGEF2/CUX1/DISC1/FN1/NRP1/MACF1/NUMB/SKIL/HIF1A/PPP3CA/LYN/NF1/EGR2/PLXNC1/TRAK1/PSEN1/DIP2B/SORL1/FGF13/TNF/HOOK3/MAN2A1/BMPR2/SEMA4A/GOLGA4/PAFAH1B1/TIAM1/DICER1/PRKCH/PCM1/LRP1/IL6ST/CYFIP1/SYNJ1/SEMA6B/PTEN/SPEN/DOCK7/TLR2/RUFY3/CTNNB1/EZH2/APPL2/ADNP/SKI/OPA1/SHTN1/MAP2K1
GO:2000145	regulation of cell motility	331	0.359138	1.51104	0.000163416	0.00493433	0.00387913	1176	tags=41%, list=26%, signal=33%	DOCK4/IL1B/SLC8A1/MCTP1/CXCL8/NR4A3/FOXO3/CLIC4/CCL4/RAPGEF2/FOXP1/LDLRAD4/SOD2/PPARD/DOCK10/STARD13/FN1/NRP1/SPAG9/ICAM1/MGAT5/NFE2L2/FBXW7/CCL3/PTPRJ/CAMK1D/MACF1/ABL2/MITF/MAP4K4/PRKCA/OSBPL8/PTGS2/DOCK8/SPRED1/NUMB/PDGFC/BCAS3/GPNMB/HIF1A/PPP3CA/ZNF609/NIPBL/OXSR1/ARHGAP18/LYN/NF1/STAT3/APOE/PLXNC1/FER/ITGAV/PIK3R1/PLCB1/PHACTR1/HDAC9/CLASP2/CD81/STK10/ARID2/SORL1/DOCK5/SMURF2/PPARG/TNF/SGK3/…
GO:0000122	negative regulation of transcription by RNA polymerase II	272	0.377569	1.57297	0.000169351	0.00507058	0.00398624	1325	tags=43%, list=30%, signal=32%	NFKB1/TRPS1/ETV6/JARID2/RUNX1/ZEB2/ATXN1/NR4A3/FOXO3/EGR1/FOXP1/ZBTB20/PPARD/CUX1/MEF2A/MITF/BACH1/HIVEP1/PRDM1/SKIL/NCOA2/NIPBL/NRIP1/FNIP2/ZFHX3/PIAS1/STAT3/TBL1XR1/ZHX2/USP9X/NR3C1/ARID5B/PHF21A/RB1/RBPJ/BTG2/HDAC9/PSEN1/FOXK2/CREBBP/SMURF2/FNIP1/PPARG/CUL3/RYBP/TNF/KLF7/JAZF1/ZBTB1/LCOR/NR4A2/RREB1/PRKN/BPTF/BCL6/ZNF148/ZNF141/ATF7IP/SQSTM1/PTPN2/TFEC/NFIL3/GATAD2B/GLIS3/TLE5/DICER1/HIPK2/TBL…
GO:0070585	protein localization to mitochondrion	53	-0.447444	-2.01954	0.000172589	0.00512445	0.00402859	731	tags=45%, list=16%, signal=38%	TOMM22/AIP/TIMM17B/FIS1/TIMM10/CALM3/UBE2L3/BCAP31/ATP5IF1/NDUFA13/TOMM7/RAC2/TIMM8B/DNAJA1/DDIT3/TIMM13/HSPD1/BAX/HSP90AA1/UBL5/ROMO1/TSPO/BAG3/ISG15
GO:0008645	hexose transmembrane transport	36	0.57878	1.90499	0.000182623	0.00533349	0.00419292	1168	tags=58%, list=26%, signal=43%	IL1B/NR4A3/BRAF/PPARD/PID1/NFE2L2/MEF2A/OSBPL8/PIK3R1/C3/SLC27A4/TNF/IGF1/PRKAG2/ADIPOR2/SLC2A9/PRKCB/C2CD5/MFSD4B/RHOQ/APPL2
GO:1904659	glucose transmembrane transport	36	0.57878	1.90499	0.000182623	0.00533349	0.00419292	1168	tags=58%, list=26%, signal=43%	IL1B/NR4A3/BRAF/PPARD/PID1/NFE2L2/MEF2A/OSBPL8/PIK3R1/C3/SLC27A4/TNF/IGF1/PRKAG2/ADIPOR2/SLC2A9/PRKCB/C2CD5/MFSD4B/RHOQ/APPL2
GO:0010883	regulation of lipid storage	25	0.644691	1.96926	0.00018841	0.00545775	0.00429061	663	tags=52%, list=15%, signal=45%	NFKB1/ABCA1/PPARD/FBXW7/OSBPL8/NFKBIA/ITGAV/C3/MSR1/PPARG/TNF/FTO/PTPN2
GO:0015749	monosaccharide transmembrane transport	37	0.582976	1.93087	0.000191889	0.00551373	0.00433462	1168	tags=59%, list=26%, signal=44%	IL1B/NR4A3/BRAF/PPARD/PID1/NFE2L2/MEF2A/OSBPL8/PIK3R1/C3/SLC27A4/TNF/IGF1/PRKAG2/SLC23A2/ADIPOR2/SLC2A9/PRKCB/C2CD5/MFSD4B/RHOQ/APPL2
GO:0030177	positive regulation of Wnt signaling pathway	45	0.547486	1.85811	0.000193874	0.00552617	0.0043444	1291	tags=58%, list=29%, signal=41%	NFKB1/TNFAIP3/ZEB2/ATP6V0C/DISC1/MACF1/TBL1XR1/USP34/RBPJ/UBR5/SMURF2/ABL1/WNK1/TNKS/TBL1X/SPIN1/USP47/DAB2/SMAD3/CSNK1G1/TLR2/LRRK1/DDX3X/SKI/CDC73/EDA
GO:0042325	regulation of phosphorylation	410	0.339898	1.44873	0.000197103	0.00557364	0.00438172	1211	tags=38%, list=27%, signal=30%	IL1B/SLC8A1/LCP2/EREG/TNFAIP3/AKAP13/ACSL1/EGR1/SNX9/GNAQ/TAOK3/RAPGEF2/PIK3R5/BRAF/FAM20A/LDLRAD4/ZBTB20/PDE4D/FN1/NRP1/SPAG9/ICAM1/PID1/FBXW7/PTPRJ/NIBAN1/VAV3/OSBPL8/PTPN1/PTGS2/SPRED1/PDGFC/EIF2AK3/GPNMB/HIF1A/STK3/FNIP2/SYK/RANBP2/CD44/LYN/NF1/STAT3/APOE/SMYD3/CCNY/FER/TNFRSF10B/PIK3R1/RB1/C3/MAP3K5/PLAUR/CD81/CCNH/PSEN1/SAMSN1/PLCL2/SORL1/UVRAG/SLCO3A1/FNIP1/PPARG/FGF13/TNF/MERTK/PDE8A/ABL1…
GO:0030111	regulation of Wnt signaling pathway	102	0.45637	1.74338	0.000202593	0.00564895	0.00444092	1291	tags=50%, list=29%, signal=36%	NFKB1/TNFAIP3/ZEB2/ATP6V0C/FOXO3/EGR1/GNAQ/DISC1/UBAC2/WWOX/MACF1/STK3/APOE/TBL1XR1/CCNY/GSK3B/USP34/RBPJ/CDK14/UBR5/PSEN1/CSNK1A1/SMURF2/ABL1/WNK1/PRKN/TIAM1/INVS/TLE5/NLK/TNKS/TBL1X/SPIN1/USP47/MDFIC/LRP1/DAB2/SMAD3/CTNND1/CSNK1G1/TLE4/TLR2/APC/LRRK1/DDX3X/SKI/LATS2/CDC73/APP/BTRC/EDA
GO:0099537	trans-synaptic signaling	143	0.418906	1.64723	0.000202937	0.00564895	0.00444092	1694	tags=60%, list=38%, signal=39%	SIPA1L1/IL1B/MCTP1/FCHSD2/EXOC4/RAPGEF2/DISC1/PPP3R1/ERC1/GABARAP/BTBD9/PTGS2/EXT1/PPP3CA/KIF1B/STAT3/EGR2/MBP/APOE/ABR/GSK3B/PLCB1/KMO/PSEN1/GLS/PLCL2/TNF/ABL1/PRKCE/PRKN/IL1RAP/PAFAH1B1/SQSTM1/DLG1/FBXL20/EGR3/EIF4E/STXBP5/CYFIP1/SYNJ1/PACSIN2/CREB1/CLCN3/PLCL1/PTEN/BLOC1S6/DTNA/PRKCB/RAB3GAP1/ATP2A2/RNF216/STX11/SSH1/CPEB3/JAK2/MCTP2/CTNNB1/ITGB1/EZH2/ADNP/RAP1B/PDE7B/SPG11/APP/TSHZ3/SLC12A6/C…
GO:0000904	cell morphogenesis involved in differentiation	202	0.390021	1.58308	0.000209405	0.00576692	0.00453366	1262	tags=46%, list=28%, signal=34%	SIPA1L1/CLIC4/RAPGEF2/CUX1/DISC1/DOCK10/FN1/NRP1/MEF2A/PICALM/ALCAM/MACF1/LPXN/TANC2/LIMS1/PEAK1/NUMB/EXT1/SKIL/PPP3CA/TRIO/RERE/EGR2/APOE/PLXNC1/SDC2/USP9X/FER/GSK3B/ITGAV/PIK3R1/RB1/PHACTR1/TRAK1/PSEN1/DIP2B/MYCBP2/DOCK5/CUL3/FGF13/MERTK/ABL1/KLF7/NR4A2/BMPR2/SOS1/RREB1/SEMA4A/GOLGA4/PAFAH1B1/TIAM1/WDPCP/KIF13B/BCL2/AUTS2/PTPRM/B4GALT5/NRP2/LRP1/RBFOX2/RILPL2/ITGA4/UBE3A/ADAM10/C9orf72/SRGAP2/R…
GO:0001501	skeletal system development	121	0.439053	1.7024	0.000210412	0.00576692	0.00453366	1366	tags=51%, list=31%, signal=37%	TRPS1/PAPSS2/RUNX1/AKAP13/FMN1/CHST11/FOXN3/FOXP1/WWOX/VCAN/FBXW7/EXT1/PDGFC/EIF2AK3/ANKRD11/HIF1A/TIPARP/ASH1L/NIPBL/MGP/CD44/ARID5B/PSEN1/DYM/EFEMP1/ANKH/TGFBR2/BMPR2/SETD2/COL1A2/PAFAH1B1/CHSY1/PIP4K2A/PCSK5/IGF1/TLE5/COL3A1/DLG1/BBX/XYLT1/TGFBR1/HDAC4/GLG1/SP3/SMAD3/ABI1/FLI1/NOTCH2/EP300/MTHFD1L/GNAS/ACVR2A/CTNNB1/LRRK1/SKI/WASF2/ETS2/MBTD1/MAF/BGN/PTPRC/SMAD2
GO:0048511	rhythmic process	105	0.438358	1.67657	0.00022175	0.00603127	0.00474148	1033	tags=38%, list=23%, signal=30%	NAMPT/EREG/FOXO3/ATG7/EGR1/GNAQ/FBXW7/HS3ST2/BTBD9/NCOA2/NRIP1/NCOA1/DYRK1A/AHR/ZFHX3/FBXL17/EGR2/KDM2A/USP9X/GSK3B/CREBBP/MYCBP2/PPARG/TOP1/MAPK8/PHLPP1/FBXW11/NFIL3/PAM/RELB/SETX/KLF10/EGR3/HUWE1/CRY1/UBE3A/NOCT/CREB1/PTEN/EP300
GO:0071375	cellular response to peptide hormone stimulus	117	0.441138	1.70825	0.000225249	0.00605538	0.00476044	1199	tags=44%, list=27%, signal=33%	NFKB1/IL1B/ATP2B1/NR4A3/MYO5A/PID1/NFE2L2/GRB2/RAB31/OSBPL8/PTPN1/FOXO1/LYN/STAT3/FER/GSK3B/PIK3R1/SLC27A4/MBD5/HDAC9/SIK2/SORL1/PPARG/DENND4C/NR4A2/PDE3B/ROCK1/PTPN2/PIP4K2A/PHIP/SMARCC1/CFLAR/PIK3C2A/CYFIP1/LPIN2/CREB1/RAB8B/PTEN/ZNF106/PRKCB/C2CD5/GAB1/CPEB2/JAK2/RAB10/RHOQ/APC/APPL2/IGF1R/OPA1/RAP1B
GO:0048870	cell motility	497	0.335363	1.43702	0.000230127	0.00605538	0.00476044	1176	tags=39%, list=26%, signal=32%	DOCK4/IL1B/SLC8A1/MCTP1/CCL18/CCL3L1/CXCL8/PDE4B/TNFAIP3/ZEB2/NR4A3/ELMO1/FOXO3/CLIC4/ARHGAP24/CCL4/FMNL2/RAPGEF2/CXCL3/FOXP1/LDLRAD4/SOD2/PPARD/DISC1/DOCK10/STARD13/FN1/NRP1/SPAG9/ICAM1/MGAT5/NFE2L2/FBXW7/CCL3/PTPRJ/CAMK1D/MACF1/ABL2/B4GALT1/MITF/LPXN/MAP4K4/VAV3/PRKCA/PEAK1/OSBPL8/PTGS2/DOCK8/SPRED1/NUMB/EXT1/NLRP3/PDGFC/MRTFA/BCAS3/GPNMB/HIF1A/PPP3CA/ASH1L/ZNF609/NIPBL/OXSR1/RERE/ARHGAP18/SYK/…
GO:0051674	localization of cell	497	0.335363	1.43702	0.000230127	0.00605538	0.00476044	1176	tags=39%, list=26%, signal=32%	DOCK4/IL1B/SLC8A1/MCTP1/CCL18/CCL3L1/CXCL8/PDE4B/TNFAIP3/ZEB2/NR4A3/ELMO1/FOXO3/CLIC4/ARHGAP24/CCL4/FMNL2/RAPGEF2/CXCL3/FOXP1/LDLRAD4/SOD2/PPARD/DISC1/DOCK10/STARD13/FN1/NRP1/SPAG9/ICAM1/MGAT5/NFE2L2/FBXW7/CCL3/PTPRJ/CAMK1D/MACF1/ABL2/B4GALT1/MITF/LPXN/MAP4K4/VAV3/PRKCA/PEAK1/OSBPL8/PTGS2/DOCK8/SPRED1/NUMB/EXT1/NLRP3/PDGFC/MRTFA/BCAS3/GPNMB/HIF1A/PPP3CA/ASH1L/ZNF609/NIPBL/OXSR1/RERE/ARHGAP18/SYK/…
GO:0009888	tissue development	470	0.334231	1.4287	0.000230588	0.00605538	0.00476044	1202	tags=37%, list=27%, signal=30%	IL1B/SLC8A1/TRPS1/ATP2B1/EREG/FNDC3A/JARID2/NME2/RUNX1/AKAP13/CLIC4/ARHGAP24/EGR1/FMN1/CHST11/EXOC4/RAPGEF2/FOXP1/FAM20A/RAPGEF1/LDLRAD4/BMP2K/PPARD/PDE4D/GPCPD1/STARD13/FN1/NRP1/ICAM1/PPP3R1/MEF2A/RAD51B/CCL3/BNC2/B4GALT1/GRB2/BASP1/PTGS2/PRDM1/SPRED1/EXT1/SKIL/FOXO1/MRTFA/EIF2AK3/GPNMB/HIF1A/TIPARP/PPP3CA/STK3/ASH1L/MGP/FAM172A/AP3B1/CD44/FBXL17/NF1/EGR2/ARID5B/BTBD7/GSK3B/ITGAV/PLCB1/RB1/C3/RB…
GO:0001934	positive regulation of protein phosphorylation	244	0.374548	1.54813	0.000231134	0.00605538	0.00476044	1185	tags=40%, list=27%, signal=31%	IL1B/LCP2/EREG/AKAP13/ACSL1/EGR1/SNX9/TAOK3/RAPGEF2/PIK3R5/BRAF/FAM20A/NRP1/ICAM1/FBXW7/PTPRJ/NIBAN1/OSBPL8/PTPN1/PTGS2/PDGFC/GPNMB/STK3/FNIP2/SYK/CD44/LYN/SMYD3/CCNY/TNFRSF10B/C3/MAP3K5/PLAUR/CD81/PSEN1/SLCO3A1/FNIP1/PPARG/FGF13/TNF/PDE8A/ABL1/WNK1/ADAM17/MALT1/MAPKAP1/MOB3B/TAB2/TGFBR2/BMPR2/RB1CC1/CLU/PELI2/ADAM9/THBS1/ZFP91/SQSTM1/NRG1/WDFY2/TIAM1/TAOK1/LIMK2/IGF1/CCDC88A/FLT1/PRKAG2/HIPK2/CD…
GO:0001932	regulation of protein phosphorylation	364	0.34659	1.46738	0.000245515	0.00631438	0.00496405	1211	tags=39%, list=27%, signal=31%	IL1B/SLC8A1/LCP2/EREG/TNFAIP3/AKAP13/ACSL1/EGR1/SNX9/GNAQ/TAOK3/RAPGEF2/PIK3R5/BRAF/FAM20A/LDLRAD4/PDE4D/FN1/NRP1/SPAG9/ICAM1/PID1/FBXW7/PTPRJ/NIBAN1/OSBPL8/PTPN1/PTGS2/SPRED1/PDGFC/EIF2AK3/GPNMB/STK3/FNIP2/SYK/CD44/LYN/NF1/APOE/SMYD3/CCNY/FER/TNFRSF10B/RB1/C3/MAP3K5/PLAUR/CD81/CCNH/PSEN1/SAMSN1/PLCL2/SORL1/UVRAG/SLCO3A1/FNIP1/PPARG/FGF13/TNF/PDE8A/ABL1/WNK1/ADAM17/MALT1/MAPKAP1/MOB3B/TAB2/TGFBR2…
GO:0009201	ribonucleoside triphosphate biosynthetic process	34	-0.510608	-2.1134	0.000246337	0.00631438	0.00496405	440	tags=53%, list=10%, signal=48%	ATP5PB/ATP5MC1/ATP5F1C/DGUOK/ENO1/ATP5PD/ALDOA/ATP5MC3/ATP5PF/ATP5F1D/ATP5F1B/ATP5MC2/ATP5F1E/ATP5PO/ATP5MG/ATP5MF/ATP5ME/TMSB4X
GO:0009206	purine ribonucleoside triphosphate biosynthetic process	34	-0.510608	-2.1134	0.000246337	0.00631438	0.00496405	440	tags=53%, list=10%, signal=48%	ATP5PB/ATP5MC1/ATP5F1C/DGUOK/ENO1/ATP5PD/ALDOA/ATP5MC3/ATP5PF/ATP5F1D/ATP5F1B/ATP5MC2/ATP5F1E/ATP5PO/ATP5MG/ATP5MF/ATP5ME/TMSB4X
GO:0046632	alpha-beta T cell differentiation	46	0.549233	1.87017	0.000264868	0.00666502	0.00523971	961	tags=52%, list=22%, signal=41%	CD83/RUNX1/FOXP1/NFKBIZ/PRDM1/NLRP3/SYK/AP3B1/STAT3/GPR183/ABL1/MALT1/TGFBR2/CTSL/SEMA4A/BCL6/NFKBID/TNFSF8/RC3H1/RELB/CD86/BCL2/RIPK2/IL6R
GO:0007268	chemical synaptic transmission	141	0.424599	1.66836	0.000267333	0.00666502	0.00523971	1694	tags=60%, list=38%, signal=39%	SIPA1L1/IL1B/MCTP1/FCHSD2/EXOC4/RAPGEF2/DISC1/PPP3R1/ERC1/GABARAP/BTBD9/PTGS2/EXT1/PPP3CA/KIF1B/STAT3/EGR2/MBP/APOE/ABR/GSK3B/PLCB1/KMO/PSEN1/GLS/PLCL2/TNF/ABL1/PRKCE/PRKN/PAFAH1B1/SQSTM1/DLG1/FBXL20/EGR3/EIF4E/STXBP5/CYFIP1/SYNJ1/PACSIN2/CREB1/CLCN3/PLCL1/PTEN/BLOC1S6/DTNA/PRKCB/RAB3GAP1/ATP2A2/RNF216/STX11/SSH1/CPEB3/JAK2/MCTP2/CTNNB1/ITGB1/EZH2/ADNP/RAP1B/PDE7B/SPG11/APP/TSHZ3/SLC12A6/CTBP2/CA…
GO:0098916	anterograde trans-synaptic signaling	141	0.424599	1.66836	0.000267333	0.00666502	0.00523971	1694	tags=60%, list=38%, signal=39%	SIPA1L1/IL1B/MCTP1/FCHSD2/EXOC4/RAPGEF2/DISC1/PPP3R1/ERC1/GABARAP/BTBD9/PTGS2/EXT1/PPP3CA/KIF1B/STAT3/EGR2/MBP/APOE/ABR/GSK3B/PLCB1/KMO/PSEN1/GLS/PLCL2/TNF/ABL1/PRKCE/PRKN/PAFAH1B1/SQSTM1/DLG1/FBXL20/EGR3/EIF4E/STXBP5/CYFIP1/SYNJ1/PACSIN2/CREB1/CLCN3/PLCL1/PTEN/BLOC1S6/DTNA/PRKCB/RAB3GAP1/ATP2A2/RNF216/STX11/SSH1/CPEB3/JAK2/MCTP2/CTNNB1/ITGB1/EZH2/ADNP/RAP1B/PDE7B/SPG11/APP/TSHZ3/SLC12A6/CTBP2/CA…
GO:0052548	regulation of endopeptidase activity	137	-0.296105	-1.57556	0.000268076	0.00666502	0.00523971	562	tags=28%, list=13%, signal=26%	PSMB8/PRDX3/PARK7/PMAIP1/ADRM1/BCAP31/RACK1/NDUFA13/RHOA/SERPINH1/KLF4/RENBP/PSENEN/LGALS9/CYCS/CSTB/LAMTOR5/PRDX5/PSMB9/CARD16/HSPD1/BAX/GSN/PSME1/BST2/VSIR/ANXA2/PRELID1/GAPDH/CSTA/CST3/PYCARD/HERPUD1/SERPINA1/PSME2/S100A9/HSPE1/IFI6/S100A8
GO:0009620	response to fungus	18	-0.6401	-2.20535	0.000269369	0.00666502	0.00523971	237	tags=39%, list=5%, signal=37%	GNLY/GAPDH/SPI1/COTL1/S100A9/S100A12/S100A8
GO:0032543	mitochondrial translation	21	-0.609622	-2.19575	0.000275242	0.00676336	0.00531702	1033	tags=76%, list=23%, signal=59%	MRPS12/MRPL47/MRPS18B/MRPS14/MRPS7/MRPL16/MRPS6/C1QBP/MRPL57/MRPS34/TUFM/COA3/UQCC2/MRPS21/MRPL52/MRPL23
GO:0050770	regulation of axonogenesis	45	0.539289	1.8303	0.000291567	0.00711543	0.0055938	1211	tags=58%, list=27%, signal=43%	SIPA1L1/DISC1/FN1/NRP1/MACF1/SKIL/PLXNC1/GSK3B/TRAK1/PSEN1/DIP2B/FGF13/BMPR2/SEMA4A/GOLGA4/PAFAH1B1/TIAM1/KIF13B/LRP1/CYFIP1/SEMA6B/PTEN/RUFY3/ADNP/SHTN1/MAP2K1
GO:0034219	carbohydrate transmembrane transport	39	0.559107	1.87583	0.000295956	0.00717341	0.00563937	1168	tags=56%, list=26%, signal=42%	IL1B/NR4A3/BRAF/PPARD/PID1/NFE2L2/MEF2A/OSBPL8/PIK3R1/C3/SLC27A4/TNF/IGF1/PRKAG2/SLC23A2/ADIPOR2/SLC2A9/PRKCB/C2CD5/MFSD4B/RHOQ/APPL2
GO:0051093	negative regulation of developmental process	237	0.377404	1.55433	0.000301452	0.00725071	0.00570014	1168	tags=39%, list=26%, signal=30%	IL1B/ABCA1/NAMPT/EREG/JARID2/NME2/RUNX1/FOXO3/RAPGEF2/LDLRAD4/PPARD/ANKRD17/ASAP1/NRP1/SPAG9/NFE2L2/FBXW7/CCL3/MAP4K4/SPRED1/SKIL/FOXO1/HIF1A/PPP3CA/STK3/TRIO/LYN/NF1/STAT3/CR1/ZHX2/GSK3B/NFKBIA/ITGAV/PIK3R1/RB1/RBPJ/PSEN1/DIP2B/SORL1/PPARG/FGF13/TNF/EFEMP1/HOOK3/ABL1/GPR137B/KLF7/CDK13/TGFBR2/BMPR2/SEMA4A/PRKN/THBS1/SPRED2/BCL6/PDE3B/ROCK1/PTPN2/IGF1/SAV1/RC3H1/TPT1/DICER1/UBASH3B/BCL2/PTPRM/CFL…
GO:0010876	lipid localization	122	0.42876	1.66481	0.000304588	0.00725071	0.00570014	1070	tags=43%, list=24%, signal=33%	NFKB1/PLA2G2A/IL1B/ABCA1/ACSL1/AQP9/PPARD/FBXW7/CERT1/OSBPL8/EEPD1/ARL8B/NRIP1/SLCO2B1/SYK/ESYT2/APOE/ATP8B4/ATP9B/NFKBIA/ITGAV/C3/MSR1/SLC27A4/APOC1/SLCO3A1/PPARG/TNF/PNPLA8/ATP11B/PRKN/CLU/PITPNC1/THBS1/FTO/PTPN2/PIP4K2A/SLC66A2/NPC1/LRP1/ACSL4/CRY1/ACSL3/PITPNA/OSBPL3/RELCH/OSBPL1A/ASXL2/PLIN2/ATP11A/OSBPL9/ABCC1
GO:0051205	protein insertion into membrane	20	-0.613808	-2.21074	0.00030525	0.00725071	0.00570014	731	tags=55%, list=16%, signal=46%	TOMM22/TIMM10/EMC10/EMC4/WDR83OS/NDUFA13/TIMM8B/TIMM13/BAX/HSP90AA1/ROMO1
GO:0032868	response to insulin	106	0.446637	1.71287	0.000308878	0.00728829	0.00572969	1189	tags=44%, list=27%, signal=33%	IL1B/ATP2B1/EGR1/MYO5A/ICAM1/PID1/GRB2/RAB31/OSBPL8/PTPN1/FOXO1/LYN/EGR2/FER/GSK3B/PIK3R1/SLC27A4/HDAC9/SIK2/SORL1/PPARG/DENND4C/PDE3B/PTPN2/VPS13C/PIP4K2A/PHIP/SMARCC1/CFLAR/PIK3C2A/CRY1/CYFIP1/LPIN2/RAB8B/PTEN/ZNF106/PRKCB/C2CD5/GAB1/CPEB2/TLR2/RAB10/RHOQ/APC/APPL2/IGF1R/OPA1
GO:0045087	innate immune response	281	-0.237613	-1.43349	0.000313552	0.0073499	0.00577812	287	tags=14%, list=6%, signal=14%	C1QB/CDC42EP2/PTPN6/IRF7/LGALS9/FGR/CD14/NCF1/HLA-B/MNDA/AIF1/ANXA1/RNASE2/BST2/HSP90AA1/LILRA5/C1QA/GAPDH/HMGB2/TYROBP/PYCARD/CFP/CORO1A/SPI1/APOBEC3A/MARCO/VSIG4/FCN1/IFITM3/IFITM2/CYBA/FCER1G/S100A9/IFI6/C1QC/S100A12/S100A8/ISG15/IFI27
GO:0051962	positive regulation of nervous system development	67	0.487829	1.7813	0.000316271	0.0073652	0.00579015	1254	tags=54%, list=28%, signal=39%	IL1B/CUX1/DISC1/FN1/NRP1/MACF1/NUMB/SKIL/HIF1A/LYN/EGR2/PLXNC1/TRAK1/TNF/MAN2A1/BMPR2/SEMA4A/GOLGA4/IL1RAP/PAFAH1B1/TIAM1/DICER1/PRKCH/LRP1/IL6ST/CYFIP1/SYNJ1/SPEN/TLR2/RUFY3/CTNNB1/ADNP/OPA1/SHTN1/MAP2K1/RAB21
GO:0099536	synaptic signaling	151	0.409991	1.62643	0.000342232	0.007918	0.00622474	1482	tags=53%, list=33%, signal=37%	SIPA1L1/IL1B/MCTP1/FCHSD2/EXOC4/GNAQ/RAPGEF2/DISC1/PPP3R1/ERC1/GABARAP/BTBD9/PTGS2/EXT1/PPP3CA/DTNB/KIF1B/STAT3/EGR2/MBP/APOE/ABR/GSK3B/PLCB1/KMO/PSEN1/GLS/PLCL2/TNF/ABL1/GNB1/PRKCE/PRKN/IL1RAP/PAFAH1B1/SQSTM1/NRG1/KCMF1/DLG1/FBXL20/EGR3/EIF4E/STXBP5/CYFIP1/SYNJ1/PACSIN2/CREB1/CLCN3/PLCL1/PTEN/BLOC1S6/DTNA/PRKCB/RAB3GAP1/ATP2A2/RNF216/STX11/SSH1/CPEB3/JAK2/MCTP2/CTNNB1/ITGB1/EZH2/ADNP/RAP1B/PDE7B…
GO:0043903	regulation of biological process involved in symbiotic interaction	29	-0.530075	-2.09836	0.000345618	0.00794476	0.00624578	558	tags=38%, list=13%, signal=33%	CD74/CAV1/CHMP2A/SNX3/LGALS9/GSN/LGALS1/FCN1/IFITM3/IFITM2/LY6E
GO:0060485	mesenchyme development	75	0.475707	1.75273	0.000384796	0.00878865	0.0069092	1020	tags=45%, list=23%, signal=36%	IL1B/EXOC4/LDLRAD4/FN1/NRP1/PPP3R1/BNC2/BASP1/SPRED1/EXT1/HIF1A/FAM172A/FBXL17/GSK3B/RBPJ/CLASP2/ALDH1A2/TGFBR2/BMPR2/SEMA4A/SPRED2/CLASP1/NRG1/ROCK1/TIAM1/TASOR/PHACTR4/BCL2/NRP2/TGFBR1/DAB2/SMAD3/SEMA6B/PTEN
GO:0016055	Wnt signaling pathway	131	0.413445	1.60826	0.000407799	0.00919612	0.00722953	1291	tags=45%, list=29%, signal=33%	NFKB1/TNFAIP3/ZEB2/ATP6V0C/FOXO3/EGR1/GNAQ/DISC1/UBAC2/WWOX/MACF1/MITF/EXT1/STK3/APOE/TBL1XR1/CCNY/GSK3B/USP34/RBPJ/CDK14/UBR5/PSEN1/CSNK1A1/SMURF2/CUL3/ABL1/WNK1/NR4A2/PRKN/FBXW11/SMURF1/TIAM1/INVS/TLE5/NLK/TNKS/TBL1X/SPIN1/USP47/MDFIC/LRP1/DAB2/SMAD3/CTNND1/CSNK1G1/PTEN/TLE4/TLR2/CTNNB1/APC/LRRK1/DDX3X/SKI/LATS2/CDC73/APP/BTRC/EDA
GO:0198738	cell-cell signaling by wnt	131	0.413445	1.60826	0.000407799	0.00919612	0.00722953	1291	tags=45%, list=29%, signal=33%	NFKB1/TNFAIP3/ZEB2/ATP6V0C/FOXO3/EGR1/GNAQ/DISC1/UBAC2/WWOX/MACF1/MITF/EXT1/STK3/APOE/TBL1XR1/CCNY/GSK3B/USP34/RBPJ/CDK14/UBR5/PSEN1/CSNK1A1/SMURF2/CUL3/ABL1/WNK1/NR4A2/PRKN/FBXW11/SMURF1/TIAM1/INVS/TLE5/NLK/TNKS/TBL1X/SPIN1/USP47/MDFIC/LRP1/DAB2/SMAD3/CTNND1/CSNK1G1/PTEN/TLE4/TLR2/CTNNB1/APC/LRRK1/DDX3X/SKI/LATS2/CDC73/APP/BTRC/EDA
GO:0048667	cell morphogenesis involved in neuron differentiation	152	0.406126	1.61362	0.000427043	0.00956341	0.00751827	1262	tags=48%, list=28%, signal=36%	SIPA1L1/RAPGEF2/CUX1/DISC1/DOCK10/FN1/NRP1/MEF2A/PICALM/ALCAM/MACF1/TANC2/NUMB/EXT1/SKIL/PPP3CA/TRIO/RERE/EGR2/APOE/PLXNC1/SDC2/USP9X/GSK3B/RB1/PHACTR1/TRAK1/PSEN1/DIP2B/MYCBP2/FGF13/ABL1/KLF7/NR4A2/BMPR2/SOS1/SEMA4A/GOLGA4/PAFAH1B1/TIAM1/WDPCP/KIF13B/BCL2/AUTS2/PTPRM/B4GALT5/NRP2/LRP1/RBFOX2/ITGA4/UBE3A/ADAM10/C9orf72/RAPH1/ABI1/CYFIP1/CREB1/SEMA6B/NOTCH2/PTEN/DOCK7/SEC24B/RAB10/RUFY3/ITGB1/ADNP…
GO:0009142	nucleoside triphosphate biosynthetic process	36	-0.48781	-2.04982	0.000429454	0.00956341	0.00751827	440	tags=50%, list=10%, signal=45%	ATP5PB/ATP5MC1/ATP5F1C/DGUOK/ENO1/ATP5PD/ALDOA/ATP5MC3/ATP5PF/ATP5F1D/ATP5F1B/ATP5MC2/ATP5F1E/ATP5PO/ATP5MG/ATP5MF/ATP5ME/TMSB4X
GO:0008286	insulin receptor signaling pathway	46	0.540364	1.83997	0.00044588	0.00981712	0.00771773	1189	tags=54%, list=27%, signal=40%	IL1B/PID1/GRB2/OSBPL8/PTPN1/FOXO1/FER/GSK3B/PIK3R1/SLC27A4/SIK2/SORL1/PTPN2/PIP4K2A/PHIP/SMARCC1/PIK3C2A/ZNF106/PRKCB/C2CD5/GAB1/RHOQ/APC/IGF1R/OPA1
GO:0048565	digestive tract development	26	0.635732	1.95361	0.000446358	0.00981712	0.00771773	960	tags=62%, list=22%, signal=49%	CXCL8/PRDM1/EXT1/PDGFC/HIF1A/NIPBL/RB1/TNF/ALDH1A2/TGFBR2/PCSK5/SAV1/BCL2/IL6ST/CBFA2T2/SMAD3
GO:0060284	regulation of cell development	150	0.404775	1.60277	0.000471464	0.0103057	0.00810182	1360	tags=48%, list=31%, signal=35%	IL1B/RAPGEF2/CUX1/DISC1/FN1/NRP1/FBXW7/MACF1/LIMS1/NUMB/SKIL/HIF1A/PPP3CA/LYN/NF1/EGR2/PLXNC1/GSK3B/PLCB1/TRAK1/HDAC9/PSEN1/DIP2B/SORL1/DOCK5/FGF13/TNF/HOOK3/ABL1/MAN2A1/BMPR2/RREB1/SEMA4A/PDE3A/GOLGA4/PAFAH1B1/ROCK1/TIAM1/RFX3/IGF1/DICER1/BCL2/PRKCH/PCM1/LRP1/IL6ST/HDAC4/CYFIP1/SYNJ1/SEMA6B/NOTCH2/PTEN/SPEN/PREX1/DOCK7/TLR2/TRIB1/RUFY3/CTNNB1/EZH2/APPL2/ADNP/SKI/OPA1/SHTN1/MAP2K1/RAB21/NIN/ROCK2…
GO:0048666	neuron development	307	0.353252	1.4797	0.000477409	0.010372	0.00815395	1267	tags=43%, list=28%, signal=33%	SIPA1L1/NME2/RUNX1/EPB41L3/TAOK3/RAPGEF2/RAPGEF1/DENND5A/CUX1/ASAP1/DISC1/DOCK10/FN1/NRP1/SPAG9/NFE2L2/MEF2A/PICALM/CAMK1D/ALCAM/MACF1/ABL2/TANC2/MAP4K4/ITSN1/PRDM1/NUMB/EXT1/SKIL/PPP3CA/AGTPBP1/TRIO/SEPTIN2/PBX3/RERE/ZNF804A/LYN/EGR2/HERC1/APOE/PLXNC1/MAPK6/SDC2/GAS7/USP9X/GSK3B/RB1/PHACTR1/TRAK1/C3/BTG2/ANKS1A/PSEN1/DIP2B/GPRIN3/MYCBP2/FGF13/ABL1/WNK1/KLF7/ARSB/NR4A2/BMPR2/SOS1/SEMA4A/PRKN/FRYL…
GO:0010743	regulation of macrophage derived foam cell differentiation	11	0.76421	1.89492	0.000494269	0.0106172	0.00834671	474	tags=64%, list=11%, signal=57%	NFKB1/PLA2G2A/ABCA1/NFKBIA/ITGAV/MSR1/PPARG
GO:0070098	chemokine-mediated signaling pathway	22	0.647727	1.93161	0.000494655	0.0106172	0.00834671	511	tags=45%, list=11%, signal=40%	CCL18/CCL3L1/CXCL8/CCL4/CXCL3/CCL3/HIF1A/OXSR1/CXCL2/WNK1
GO:0002521	leukocyte differentiation	203	0.379982	1.54366	0.000504623	0.0107663	0.00846392	1177	tags=41%, list=26%, signal=32%	IL1B/GAB2/CD83/NME2/RUNX1/EGR1/FOXP1/DOCK10/FBXW7/CCL3/PTPRJ/NFKBIZ/MITF/PRKCA/PRDM1/NLRP3/SYK/AP3B1/DOCK2/LYN/STAT3/CR1/PIK3R1/RB1/RBPJ/ST3GAL1/SOS2/HDAC9/CD81/PSEN1/PLCL2/FNIP1/PPARG/TNF/GPR183/MERTK/ABL1/GPR137B/ADAM17/MALT1/ZBTB1/TGFBR2/CTSL/SOS1/IL1A/SEMA4A/PAFAH1B1/BCL6/PTPN2/NFIL3/NFKBID/TNFSF8/RC3H1/RELB/CD86/UBASH3B/BCL2/CDK6/KLF10/EGR3/ITGA4/RIPK1/HDAC4/SP3/RIPK2/IL6R/DOCK11/ATM/CREB1/N…
GO:0019220	regulation of phosphate metabolic process	457	0.330134	1.40858	0.000536869	0.0113187	0.00889822	1265	tags=38%, list=28%, signal=30%	IL1B/SLC8A1/LCP2/EREG/TNFAIP3/AKAP13/ACSL1/EGR1/SNX9/GNAQ/TAOK3/RAPGEF2/PIK3R5/BRAF/FAM20A/LDLRAD4/ZBTB20/PDE4D/FN1/NRP1/SPAG9/ICAM1/PID1/MGAT5/FBXW7/PTPRJ/NIBAN1/VAV3/OSBPL8/PTPN1/PTGS2/SPRED1/PDGFC/EIF2AK3/GPNMB/HIF1A/STK3/FNIP2/SYK/RANBP2/CD44/LYN/NF1/STAT3/APOE/SMYD3/CCNY/FER/TNFRSF10B/GSK3B/PIK3R1/PPP6R3/RB1/C3/MAP3K5/PLAUR/CD81/CCNH/PSEN1/SAMSN1/PLCL2/APOC1/SORL1/UVRAG/SLCO3A1/FNIP1/PPARG/F…
GO:0051174	regulation of phosphorus metabolic process	457	0.330134	1.40858	0.000536869	0.0113187	0.00889822	1265	tags=38%, list=28%, signal=30%	IL1B/SLC8A1/LCP2/EREG/TNFAIP3/AKAP13/ACSL1/EGR1/SNX9/GNAQ/TAOK3/RAPGEF2/PIK3R5/BRAF/FAM20A/LDLRAD4/ZBTB20/PDE4D/FN1/NRP1/SPAG9/ICAM1/PID1/MGAT5/FBXW7/PTPRJ/NIBAN1/VAV3/OSBPL8/PTPN1/PTGS2/SPRED1/PDGFC/EIF2AK3/GPNMB/HIF1A/STK3/FNIP2/SYK/RANBP2/CD44/LYN/NF1/STAT3/APOE/SMYD3/CCNY/FER/TNFRSF10B/GSK3B/PIK3R1/PPP6R3/RB1/C3/MAP3K5/PLAUR/CD81/CCNH/PSEN1/SAMSN1/PLCL2/APOC1/SORL1/UVRAG/SLCO3A1/FNIP1/PPARG/F…
GO:0052547	regulation of peptidase activity	145	-0.28283	-1.54908	0.000556718	0.0116682	0.00917293	562	tags=29%, list=13%, signal=26%	PSMB8/PRDX3/CAV1/PARK7/PMAIP1/GRN/ADRM1/BCAP31/RACK1/UBXN1/NDUFA13/RHOA/SERPINH1/KLF4/RENBP/PSENEN/LGALS9/CYCS/CSTB/LAMTOR5/PRDX5/PSMB9/CARD16/HSPD1/BAX/GSN/PSME1/BST2/VSIR/ANXA2/PRELID1/GAPDH/CSTA/CST3/PYCARD/HERPUD1/SERPINA1/PSME2/S100A9/HSPE1/IFI6/S100A8
GO:0035295	tube development	291	0.353021	1.47383	0.000562544	0.0117213	0.00921471	1110	tags=38%, list=25%, signal=30%	IL1B/QKI/EREG/CXCL8/TNFAIP3/RUNX1/CLIC4/ARHGAP24/FMN1/RAPGEF2/FOXP1/STARD13/FN1/NRP1/NFE2L2/PPP3R1/FBXW7/B4GALT1/VAV3/PRKCA/BASP1/PTGS2/PRDM1/SPRED1/EXT1/PDGFC/EIF2AK3/BCAS3/GPNMB/HIF1A/CEMIP2/TIPARP/STK3/NIPBL/SYK/AP3B1/NF1/STAT3/APOE/JAK1/SDCCAG8/ITGAV/RB1/C3/RBPJ/HDAC9/PSEN1/ARID2/MYO1E/PPARG/TNF/ABL1/MAN2A1/ALDH1A2/TGFBR2/BMPR2/SOS1/IL1A/SEMA4A/SETD2/SRPK2/THBS1/RASA1/CYP1B1/PDE3B/ROCK1/RALA/…
GO:0000902	cell morphogenesis	315	0.353743	1.48354	0.000588647	0.0121939	0.00958623	1263	tags=43%, list=28%, signal=33%	SIPA1L1/ARHGAP15/EPB41L3/CLIC4/FGD4/FMNL2/TAOK3/RAPGEF2/CUX1/DISC1/DOCK10/FN1/NRP1/SPAG9/ICAM1/MEF2A/CCL3/PICALM/ALCAM/SEPTIN7/MACF1/LPXN/TANC2/CERT1/LIMS1/MAP4K4/PEAK1/NUMB/EXT1/SKIL/PPP3CA/TRIO/MKLN1/RERE/ARHGAP18/AP3B1/CD44/EGR2/APOE/PLXNC1/SDC2/GAS7/USP9X/FER/GSK3B/ITGAV/PIK3R1/RB1/PHACTR1/TRAK1/PSEN1/DIP2B/MYCBP2/DOCK5/CUL3/FGF13/MERTK/ABL1/KLF7/SH3KBP1/NR4A2/BMPR2/SOS1/RREB1/SEMA4A/PRKN/CLU…
GO:0048675	axon extension	45	0.524936	1.78158	0.000596967	0.0122948	0.00966552	1254	tags=60%, list=28%, signal=44%	DISC1/FN1/NRP1/ALCAM/MACF1/APOE/USP9X/GSK3B/DIP2B/ABL1/BMPR2/SEMA4A/GOLGA4/PAFAH1B1/AUTS2/NRP2/LRP1/C9orf72/RAPH1/CYFIP1/SEMA6B/RUFY3/ITGB1/ADNP/SHTN1/SPG11/RAB21
GO:0051960	regulation of nervous system development	111	0.436676	1.6841	0.000618127	0.0125938	0.00990062	1211	tags=47%, list=27%, signal=35%	IL1B/RAPGEF2/CUX1/DISC1/FN1/NRP1/MACF1/NUMB/SKIL/EIF2AK3/HIF1A/PPP3CA/LYN/NF1/EGR2/PLXNC1/TRAK1/PSEN1/DIP2B/SORL1/FGF13/TNF/HOOK3/MAN2A1/BMPR2/SEMA4A/GOLGA4/IL1RAP/PAFAH1B1/TIAM1/DICER1/PRKCH/DLG1/PCM1/LRP1/IL6ST/CYFIP1/SYNJ1/SEMA6B/PTEN/SPEN/DOCK7/TLR2/RUFY3/CTNNB1/EZH2/APPL2/ADNP/SKI/OPA1/SHTN1/MAP2K1
GO:0019953	sexual reproduction	182	0.384906	1.54876	0.000618556	0.0125938	0.00990062	1304	tags=43%, list=29%, signal=32%	QKI/EREG/ETV6/TEX14/FNDC3A/FOXO3/CLIC4/DIAPH2/SEPTIN7/B4GALT1/PTGS2/PRDM1/SKIL/ASH1L/NRIP1/SEPTIN2/NCOA1/IMMP2L/AFF4/AP3B1/PIAS1/STAT3/USP9X/PLCB1/LHFPL2/MERTK/AGFG1/SOS1/PDE3A/PAFAH1B1/BCL6/ZNF148/SPIRE1/ZFX/FBXW11/PSME4/LIMK2/RFX2/IGF1/MEIKIN/BCL2/SETX/IGF2R/SPIN1/SEPTIN6/ASTL/ATRX/CADM1/ADAM28/UBE3A/TGFBR1/HDAC4/ADAM10/HERC4/PUM1/SMARCA2/PTEN/TUT7/SYNE1/BIRC3/ARMC2/CDYL/SPDYA/AGO4/MICAL2/XRN2/…
GO:0051607	defense response to virus	100	-0.326203	-1.67696	0.00064348	0.0129532	0.0101832	665	tags=27%, list=15%, signal=24%	C1QBP/NOP53/UNC93B1/PQBP1/APOBEC3C/MX1/PHB/RNASE6/PMAIP1/ISG20/OAS1/FGL2/IFI44L/IRF7/RNASE2/BST2/HSP90AA1/VAMP8/PYCARD/SELENOK/APOBEC3A/IFITM3/IFITM2/DDIT4/IFI6/ISG15/IFI27
GO:0140546	defense response to symbiont	100	-0.326203	-1.67696	0.00064348	0.0129532	0.0101832	665	tags=27%, list=15%, signal=24%	C1QBP/NOP53/UNC93B1/PQBP1/APOBEC3C/MX1/PHB/RNASE6/PMAIP1/ISG20/OAS1/FGL2/IFI44L/IRF7/RNASE2/BST2/HSP90AA1/VAMP8/PYCARD/SELENOK/APOBEC3A/IFITM3/IFITM2/DDIT4/IFI6/ISG15/IFI27
GO:0031349	positive regulation of defense response	102	-0.319885	-1.66837	0.000653415	0.0130793	0.0102823	257	tags=20%, list=6%, signal=19%	IRF7/NPPA/GPSM3/HSPD1/MNDA/HSP90AA1/VAMP8/LILRA5/HMGB2/TYROBP/PYCARD/ALOX5AP/CEBPB/SPI1/FCN1/CYBA/S100A9/FABP4/S100A12/S100A8
GO:0031589	cell-substrate adhesion	116	0.422746	1.63566	0.000663283	0.0132027	0.0103793	1020	tags=43%, list=23%, signal=34%	FMN1/PPARD/DISC1/FN1/NRP1/PTPRJ/MACF1/LPXN/LIMS1/MAP4K4/PEAK1/BCAS3/MKLN1/CD44/NF1/FER/GSK3B/ITGAV/PIK3R1/CLASP2/DOCK5/MERTK/UTRN/ABL1/PRKCE/RREB1/ADAM9/THBS1/CLASP1/RASA1/BCL6/ROCK1/TIAM1/WDPCP/COL3A1/BCL2/CDK6/PIK3CB/LRP1/IQGAP1/ITGA4/PPFIA1/TRPM7/SRGAP2/ATRN/SMAD3/MEGF9/PLAU/RIN2/PTEN
GO:0048534	hematopoietic or lymphoid organ development	311	0.348205	1.45872	0.000672756	0.0133042	0.0104591	1263	tags=40%, list=28%, signal=31%	IL1B/RBM47/GAB2/TET2/ETV6/JARID2/CD83/NME2/RUNX1/FOXO3/EGR1/FOXP1/DOCK10/NFE2L2/FBXW7/CCL3/PICALM/PTPRJ/NFKBIZ/MITF/CHD2/PRKCA/PRDM1/EXT1/NLRP3/HIF1A/TIPARP/STK3/SYK/AP3B1/DOCK2/LYN/STAT3/CR1/NFKBIA/PIK3R1/RB1/RCOR1/RBPJ/ST3GAL1/SOS2/HDAC9/CD81/PSEN1/PLCL2/MYO1E/FNIP1/PPARG/TNF/GPR183/PRRC2C/MERTK/ABL1/GPR137B/ADAM17/CDK13/MALT1/ZBTB1/TGFBR2/CTSL/TENT2/SOS1/IL1A/SEMA4A/PAFAH1B1/PLEK/BCL6/ITCH/KAT…
GO:0006023	aminoglycan biosynthetic process	23	0.636451	1.91426	0.000675852	0.0133042	0.0104591	941	tags=57%, list=21%, signal=45%	NFKB1/IL1B/DSE/CHST11/HS3ST2/EXT1/ST3GAL1/CSGALNACT2/HS2ST1/CHSY1/B4GALT5/XYLT1/HS3ST1
GO:0009266	response to temperature stimulus	68	-0.38089	-1.81204	0.000686278	0.0134352	0.0105621	281	tags=24%, list=6%, signal=22%	DNAJA1/UCP2/CD14/HSPD1/HSBP1/HSP90AA1/DNAJA4/CXCR4/DNAJB4/IER5/BAG3/PLAC8/HSPA1A/DNAJB1/HSPA1B/HSPA6
GO:0030855	epithelial cell differentiation	159	0.396008	1.57979	0.000704865	0.0136301	0.0107153	1325	tags=43%, list=30%, signal=32%	IL1B/EREG/FNDC3A/NME2/CLIC4/RAPGEF2/RAPGEF1/PDE4D/NRP1/ICAM1/PPP3R1/B4GALT1/BASP1/PRDM1/SPRED1/EXT1/SKIL/HIF1A/GSK3B/PLCB1/RBPJ/MYO1E/PPARG/TNF/ABL1/KLF7/NCOA3/BMPR2/ADAM9/SPRED2/PAFAH1B1/SLC4A7/MAFF/NRG1/ROCK1/RFX3/WDPCP/SAV1/PRKCH/MTSS1/CDK6/CTSB/IQGAP1/ATRX/IL6ST/RILPL2/DAB2/MYO9A/CBFA2T2/SMAD3/FRS2/CREB1/NOTCH2/SIPA1L3/SEC24B/HSD17B4/KIAA1109/RAB10/CTNNB1/EZH2/RDX/UGCG/RAP1B/MAP2K1/ARID4A/AKR…
GO:0045785	positive regulation of cell adhesion	152	0.400232	1.5902	0.000704865	0.0136301	0.0107153	661	tags=31%, list=15%, signal=27%	IL1B/CD83/RUNX1/NR4A3/FMN1/NFAT5/DISC1/FN1/NRP1/ICAM1/PTPRJ/NFKBIZ/LIMS1/MAP4K4/VAV3/PRKCA/DOCK8/NLRP3/PPP3CA/ZFHX3/SYK/AP3B1/CD44/LYN/CR1/JAK1/HLA-DQA1/GSK3B/ITGAV/MAP3K8/PLAUR/CD81/APBB1IP/DOCK5/TNF/UTRN/ABL1/MALT1/ZBTB1/TGFBR2/PRKCE/IL1A/RREB1/ADAM9/BCL6/HLA-DQB1/ROCK1
GO:0001885	endothelial cell development	22	0.63936	1.90666	0.000708442	0.0136301	0.0107153	661	tags=41%, list=15%, signal=35%	IL1B/CLIC4/RAPGEF2/RAPGEF1/PDE4D/ICAM1/PLCB1/TNF/ROCK1
GO:0010888	negative regulation of lipid storage	12	0.734581	1.87176	0.000711534	0.0136301	0.0107153	663	tags=67%, list=15%, signal=57%	ABCA1/PPARD/OSBPL8/NFKBIA/ITGAV/PPARG/TNF/PTPN2
GO:0071216	cellular response to biotic stimulus	101	0.439662	1.68008	0.00071641	0.0136501	0.010731	699	tags=32%, list=16%, signal=27%	NFKB1/IL1B/ABCA1/CXCL8/PDE4B/TNFAIP3/CXCL3/PPARD/ICAM1/CCL3/PRKCA/NLRP3/EIF2AK3/SGMS1/SYK/LYN/GSK3B/NFKBIA/KMO/CXCL2/TNF/MAPK8/ABL1/IRAK2/MALT1/LITAF/PPP1R15B/PRKCE/IL1A/ADAM9/TNIP3/CDK19
GO:0030030	cell projection organization	416	0.327335	1.3959	0.000721856	0.0136807	0.0107551	1263	tags=40%, list=28%, signal=32%	SIPA1L1/NME2/EPB41L3/ARHGAP24/FGD4/TAOK3/RAPGEF2/RAPGEF1/DENND5A/CUX1/ASAP1/DISC1/DOCK10/FN1/NRP1/SPAG9/ICAM1/NFE2L2/MEF2A/PICALM/CAMK1D/ALCAM/SEPTIN7/MACF1/ABL2/TANC2/MAP4K4/ITSN1/VAV3/NUMB/EXT1/SKIL/BCAS3/PPP3CA/TRIO/SEPTIN2/RERE/ZNF804A/CD44/LYN/EGR2/HERC1/APOE/PLXNC1/MAPK6/SDC2/GAS7/USP9X/SDCCAG8/FER/GSK3B/PIK3R1/RB1/PHACTR1/TRAK1/SEPTIN9/BTG2/PSEN1/DIP2B/GPRIN3/MYCBP2/RAPGEF6/CUL3/FGF13/ABL1…
GO:0052372	modulation by symbiont of entry into host	23	-0.561999	-2.07457	0.000730956	0.0137799	0.010833	260	tags=43%, list=6%, signal=41%	CD74/CAV1/SNX3/LGALS9/GSN/LGALS1/FCN1/IFITM3/IFITM2/LY6E
GO:0050851	antigen receptor-mediated signaling pathway	77	0.46782	1.73593	0.000755552	0.0141686	0.0111386	946	tags=40%, list=21%, signal=32%	LCP2/PDE4B/IGKC/FOXP1/PDE4D/PTPRJ/NFKBIZ/LPXN/VAV3/SYK/LYN/IGLC2/CD81/PSEN1/PLCL2/ABL1/WNK1/SPPL3/MALT1/FYB1/HLA-DQB1/PTPN2/CBLB/NFKBID/DENND1B/RC3H1/BCL2/PRKCH/IGHA1/IGHG4/RIPK2
GO:0002520	immune system development	335	0.3453	1.45443	0.000770151	0.0143667	0.0112944	1251	tags=40%, list=28%, signal=31%	IL1B/RBM47/GAB2/TET2/ETV6/TNFAIP3/JARID2/CD83/NME2/RUNX1/FOXO3/EGR1/FOXP1/DOCK10/NFE2L2/FBXW7/CCL3/PICALM/PTPRJ/NFKBIZ/MITF/CHD2/PRKCA/PRDM1/EXT1/NLRP3/HIF1A/TIPARP/STK3/SYK/AP3B1/DOCK2/LYN/STAT3/CR1/NFKBIA/PIK3R1/RB1/RCOR1/RBPJ/ST3GAL1/SOS2/HDAC9/CD81/PSEN1/PLCL2/MYO1E/FNIP1/PPARG/TNF/GPR183/PRRC2C/MERTK/ABL1/GPR137B/ADAM17/CDK13/MALT1/ZBTB1/TGFBR2/CTSL/PHLPP1/IRAK3/TENT2/SOS1/IL1A/SEMA4A/PAFAH1…
GO:0009145	purine nucleoside triphosphate biosynthetic process	35	-0.491048	-2.03628	0.000774527	0.0143731	0.0112994	440	tags=51%, list=10%, signal=47%	ATP5PB/ATP5MC1/ATP5F1C/DGUOK/ENO1/ATP5PD/ALDOA/ATP5MC3/ATP5PF/ATP5F1D/ATP5F1B/ATP5MC2/ATP5F1E/ATP5PO/ATP5MG/ATP5MF/ATP5ME/TMSB4X
GO:0006897	endocytosis	228	0.370229	1.51894	0.000785965	0.0144814	0.0113845	1277	tags=43%, list=29%, signal=32%	RABGEF1/MCTP1/ABCA1/FCHSD2/CXCL8/OLR1/ELMO1/TBC1D5/SNX9/IGKC/BMP2K/PPP3R1/DENND1A/PICALM/RABGAP1L/ABL2/ITSN1/GRB2/RAB31/BTBD9/PTPN1/NUMB/PPP3CA/MKLN1/SYK/FCHO2/DOCK2/ESYT2/APOE/ATP9B/RAB7A/GRK3/ITGAV/C3/IGLC2/COLEC12/MSR1/TOM1/FNBP1/CD81/APOC1/SORL1/MYO1E/ABL1/ZFYVE16/SH3KBP1/TGFBR2/CTSL/AAK1/CD163L1/EPS15/CLU/THBS1/ROCK1/DENND1B/MAPKAPK2/LDLRAD3/IGF2R/NPC1/IGHA1/PIK3C2A/PIK3CB/LRP1/IGHG4/ITGA4/U…
GO:0018105	peptidyl-serine phosphorylation	122	0.413894	1.60708	0.000788489	0.0144814	0.0113845	1532	tags=57%, list=34%, signal=39%	BRAF/PDE4D/CAMK1D/PRKCA/PTGS2/EIF2AK3/FNIP2/DYRK1A/SYK/CD44/SMYD3/GSK3B/PLCL2/CSNK1A1/FNIP1/TOP1/TNF/SGK3/MAPK8/WNK1/CAMK2D/MAPKAP1/TGFBR2/PRKCE/SRPK2/TLK1/ROCK1/HIPK3/PKN2/MAPKAPK2/NLK/HIPK2/BCL2/TNKS/PRKCH/SGK1/RIPK1/TGFBR1/ERN1/TBK1/RIPK2/MARK3/STK38L/ATM/CSNK1G1/PLCL1/PTEN/PRKCB/VRK2/DOCK7/CAB39/NSD1/SMG1/LATS2/RPTOR/APP/TLK2/AKT3/ROCK2/PIKFYVE/ATR/PIK3CA/RICTOR/PRKDC/STK4/MAPK14/AKAP9/TTBK2/…
GO:0070374	positive regulation of ERK1 and ERK2 cascade	65	0.485344	1.77118	0.00079655	0.0145544	0.0114419	1020	tags=43%, list=23%, signal=34%	PLA2G2A/CCL18/CCL3L1/CCL4/RAPGEF2/BRAF/NRP1/ICAM1/FBXW7/CCL3/PRKCA/PDGFC/GPNMB/CD44/APOE/TNF/GPR183/PDE8A/ABL1/NRG1/IGF1/CCL20/CFLAR/LRP1/RIPK2/MFHAS1/NOTCH2/PTEN
GO:0031327	negative regulation of cellular biosynthetic process	492	0.320213	1.37136	0.000820537	0.0149162	0.0117264	1350	tags=38%, list=30%, signal=30%	NFKB1/TRPS1/EREG/ETV6/JARID2/RUNX1/ZEB2/ATXN1/NR4A3/FOXO3/ATG7/EGR1/FOXN3/RAPGEF2/FOXP1/ZBTB20/PPARD/CUX1/PID1/MEF2A/FBXW7/BTAF1/MITF/BACH1/LIMS1/BASP1/HIVEP1/PRDM1/PAN3/SKIL/FOXO1/NCOA2/EIF2AK3/NIPBL/NRIP1/FNIP2/RERE/AHR/ZFHX3/PIAS1/STAT3/KDM2A/TBL1XR1/ZHX2/USP9X/NR3C1/ARID5B/PHF21A/GSK3B/PLCB1/RB1/RCOR1/DAPK1/RBPJ/BTG2/HNRNPC/HDAC9/PSEN1/APOC1/FOXK2/SFMBT2/CREBBP/RBBP8/AGO3/SMURF2/FNIP1/PPARG/C…
GO:0045892	negative regulation of transcription, DNA-templated	379	0.33828	1.437	0.000840554	0.0150497	0.0118313	1332	tags=39%, list=30%, signal=30%	NFKB1/TRPS1/EREG/ETV6/JARID2/RUNX1/ZEB2/ATXN1/NR4A3/FOXO3/EGR1/FOXN3/FOXP1/ZBTB20/PPARD/CUX1/MEF2A/BTAF1/MITF/BACH1/LIMS1/BASP1/HIVEP1/PRDM1/SKIL/FOXO1/NCOA2/NIPBL/NRIP1/FNIP2/RERE/AHR/ZFHX3/PIAS1/STAT3/KDM2A/TBL1XR1/ZHX2/USP9X/NR3C1/ARID5B/PHF21A/PLCB1/RB1/RCOR1/RBPJ/BTG2/HDAC9/PSEN1/FOXK2/SFMBT2/CREBBP/RBBP8/SMURF2/FNIP1/PPARG/CUL3/RYBP/TNF/KLF7/JAZF1/ZBTB1/LCOR/NR4A2/RREB1/PRKN/BPTF/BCL6/ZNF14…
GO:1902679	negative regulation of RNA biosynthetic process	379	0.33828	1.437	0.000840554	0.0150497	0.0118313	1332	tags=39%, list=30%, signal=30%	NFKB1/TRPS1/EREG/ETV6/JARID2/RUNX1/ZEB2/ATXN1/NR4A3/FOXO3/EGR1/FOXN3/FOXP1/ZBTB20/PPARD/CUX1/MEF2A/BTAF1/MITF/BACH1/LIMS1/BASP1/HIVEP1/PRDM1/SKIL/FOXO1/NCOA2/NIPBL/NRIP1/FNIP2/RERE/AHR/ZFHX3/PIAS1/STAT3/KDM2A/TBL1XR1/ZHX2/USP9X/NR3C1/ARID5B/PHF21A/PLCB1/RB1/RCOR1/RBPJ/BTG2/HDAC9/PSEN1/FOXK2/SFMBT2/CREBBP/RBBP8/SMURF2/FNIP1/PPARG/CUL3/RYBP/TNF/KLF7/JAZF1/ZBTB1/LCOR/NR4A2/RREB1/PRKN/BPTF/BCL6/ZNF14…
GO:1903507	negative regulation of nucleic acid-templated transcription	379	0.33828	1.437	0.000840554	0.0150497	0.0118313	1332	tags=39%, list=30%, signal=30%	NFKB1/TRPS1/EREG/ETV6/JARID2/RUNX1/ZEB2/ATXN1/NR4A3/FOXO3/EGR1/FOXN3/FOXP1/ZBTB20/PPARD/CUX1/MEF2A/BTAF1/MITF/BACH1/LIMS1/BASP1/HIVEP1/PRDM1/SKIL/FOXO1/NCOA2/NIPBL/NRIP1/FNIP2/RERE/AHR/ZFHX3/PIAS1/STAT3/KDM2A/TBL1XR1/ZHX2/USP9X/NR3C1/ARID5B/PHF21A/PLCB1/RB1/RCOR1/RBPJ/BTG2/HDAC9/PSEN1/FOXK2/SFMBT2/CREBBP/RBBP8/SMURF2/FNIP1/PPARG/CUL3/RYBP/TNF/KLF7/JAZF1/ZBTB1/LCOR/NR4A2/RREB1/PRKN/BPTF/BCL6/ZNF14…
GO:0043085	positive regulation of catalytic activity	399	0.329443	1.40462	0.000850593	0.0151533	0.0119128	1088	tags=35%, list=24%, signal=29%	SIPA1L1/IL1B/CCL18/TANK/CCL3L1/LCP2/EREG/AKAP13/ACSL1/ARHGAP24/EGR1/TBC1D5/CCL4/SNX9/GNAQ/TAOK3/RAPGEF2/PIK3R5/FAM20A/RAPGEF1/ASAP1/DOCK10/FN1/ICAM1/FBXW7/DENND1A/CCL3/PICALM/RABGAP1L/ABL2/LIMS1/MAP4K4/VAV3/OSBPL8/CRADD/PTPN1/TBC1D22A/DOCK8/EVI5/NLRP3/PDGFC/EIF2AK3/BCAS3/HIF1A/STK3/SYK/RANBP2/LYN/NF1/STAT3/MBP/APOE/CR1/CCNY/ABR/ATP1B3/TNFRSF10B/GSK3B/DAPK1/SLC27A4/MAP3K5/CD81/PSEN1/SORL1/RAPGEF6/…
GO:0010827	regulation of glucose transmembrane transport	29	0.585281	1.82897	0.000948216	0.0167065	0.0131338	1168	tags=59%, list=26%, signal=44%	IL1B/NR4A3/BRAF/PID1/NFE2L2/MEF2A/OSBPL8/PIK3R1/C3/TNF/IGF1/PRKAG2/ADIPOR2/PRKCB/C2CD5/RHOQ/APPL2
GO:0060429	epithelium development	262	0.361649	1.50302	0.000950513	0.0167065	0.0131338	1325	tags=42%, list=30%, signal=32%	IL1B/EREG/FNDC3A/NME2/CLIC4/ARHGAP24/FMN1/RAPGEF2/FOXP1/RAPGEF1/PDE4D/STARD13/NRP1/ICAM1/PPP3R1/RAD51B/B4GALT1/GRB2/BASP1/PRDM1/SPRED1/EXT1/SKIL/MRTFA/HIF1A/STK3/AP3B1/CD44/BTBD7/GSK3B/PLCB1/C3/RBPJ/CLASP2/PSEN1/MYO1E/SMURF2/PPARG/TNF/ABL1/KLF7/ADAM17/NCOA3/ALDH1A2/TGFBR2/BMPR2/SOS1/RREB1/SETD2/ADAM9/SPRED2/CLASP1/PAFAH1B1/SLC4A7/MAFF/NRG1/ROCK1/SMURF1/TIAM1/RFX3/WDPCP/RALA/CTSZ/SAV1/PHACTR4/BCL2…
GO:0071396	cellular response to lipid	192	0.378851	1.53633	0.000951843	0.0167065	0.0131338	1125	tags=36%, list=25%, signal=28%	NFKB1/IL1B/ABCA1/ATP2B1/CXCL8/PDE4B/TNFAIP3/NME2/NR4A3/FOXO3/CXCL3/FOXP1/PPARD/ICAM1/PID1/CCL3/ABL2/PRKCA/FOXO1/NLRP3/SGMS1/NRIP1/AHR/SYK/LYN/SMYD3/NR3C1/NFKBIA/KMO/KDM4C/UBR5/CXCL2/TNF/MAPK8/ABL1/NCOA3/IRAK2/MALT1/ALDH1A2/LCOR/LITAF/PRKCE/IL1A/CLU/ADAM9/TNIP3/CDK19/STRN3/NCOA4/CD86/SETX/NPC1/CFLAR/EIF4E/RBFOX2/CRY1/UBE3A/DAB2/RIPK2/ADIPOR2/ATM/CREB1/CXCL1/EP300/CNOT2/IL18/NCOR2/TLR2/TRIB1/JAK2
GO:0032869	cellular response to insulin stimulus	87	0.457668	1.71769	0.000978665	0.017093	0.0134377	1189	tags=46%, list=27%, signal=34%	IL1B/ATP2B1/MYO5A/PID1/GRB2/RAB31/OSBPL8/PTPN1/FOXO1/FER/GSK3B/PIK3R1/SLC27A4/HDAC9/SIK2/SORL1/PPARG/DENND4C/PDE3B/PTPN2/PIP4K2A/PHIP/SMARCC1/CFLAR/PIK3C2A/CYFIP1/LPIN2/RAB8B/PTEN/ZNF106/PRKCB/C2CD5/GAB1/CPEB2/RAB10/RHOQ/APC/APPL2/IGF1R/OPA1
GO:0006024	glycosaminoglycan biosynthetic process	22	0.631083	1.88197	0.000994195	0.0172796	0.0135843	941	tags=55%, list=21%, signal=43%	NFKB1/IL1B/DSE/CHST11/HS3ST2/EXT1/ST3GAL1/CSGALNACT2/HS2ST1/CHSY1/XYLT1/HS3ST1
GO:0060070	canonical Wnt signaling pathway	83	0.451426	1.68052	0.00102604	0.0177138	0.0139257	1192	tags=48%, list=27%, signal=36%	NFKB1/ZEB2/FOXO3/EGR1/GNAQ/DISC1/UBAC2/MITF/EXT1/STK3/APOE/TBL1XR1/CCNY/GSK3B/USP34/RBPJ/CDK14/UBR5/PSEN1/CSNK1A1/SMURF2/WNK1/NR4A2/PRKN/INVS/TLE5/TNKS/TBL1X/USP47/DAB2/SMAD3/CTNND1/CSNK1G1/PTEN/TLE4/CTNNB1/APC/LRRK1/DDX3X/LATS2
GO:0045730	respiratory burst	20	-0.570755	-2.05568	0.00102912	0.0177138	0.0139257	612	tags=45%, list=14%, signal=39%	RAC1/NCF4/GRN/RAC2/PGAM1/NCF1/SELENOK/CYBA/CD52
GO:0120036	plasma membrane bounded cell projection organization	409	0.325537	1.38815	0.00110079	0.018808	0.0147859	1263	tags=40%, list=28%, signal=32%	SIPA1L1/NME2/EPB41L3/ARHGAP24/FGD4/TAOK3/RAPGEF2/RAPGEF1/DENND5A/CUX1/ASAP1/DISC1/DOCK10/FN1/NRP1/SPAG9/ICAM1/NFE2L2/MEF2A/PICALM/CAMK1D/ALCAM/SEPTIN7/MACF1/ABL2/TANC2/MAP4K4/ITSN1/VAV3/NUMB/EXT1/SKIL/BCAS3/PPP3CA/TRIO/SEPTIN2/RERE/ZNF804A/CD44/LYN/EGR2/HERC1/APOE/PLXNC1/MAPK6/SDC2/GAS7/USP9X/SDCCAG8/FER/GSK3B/PIK3R1/RB1/PHACTR1/TRAK1/SEPTIN9/BTG2/PSEN1/DIP2B/GPRIN3/MYCBP2/RAPGEF6/FGF13/ABL1/KLF7…
GO:0034605	cellular response to heat	37	-0.470488	-1.99306	0.00110325	0.018808	0.0147859	197	tags=24%, list=4%, signal=23%	HSPD1/HSBP1/HSP90AA1/IER5/BAG3/HSPA1A/DNAJB1/HSPA1B/HSPA6
GO:0050850	positive regulation of calcium-mediated signaling	12	0.723045	1.84237	0.00111452	0.0189097	0.0148658	722	tags=58%, list=16%, signal=49%	CCL4/CCL3/SYK/TNF/SPPL3/NRG1/IGF1
GO:0030098	lymphocyte differentiation	135	0.404542	1.57833	0.00115044	0.0194266	0.0152722	1162	tags=44%, list=26%, signal=34%	IL1B/CD83/RUNX1/EGR1/FOXP1/DOCK10/PTPRJ/NFKBIZ/PRDM1/NLRP3/SYK/AP3B1/DOCK2/STAT3/CR1/PIK3R1/RBPJ/ST3GAL1/SOS2/HDAC9/PLCL2/FNIP1/GPR183/MERTK/ABL1/ADAM17/MALT1/ZBTB1/TGFBR2/CTSL/SOS1/IL1A/SEMA4A/BCL6/PTPN2/NFIL3/NFKBID/TNFSF8/RC3H1/RELB/CD86/BCL2/EGR3/ITGA4/HDAC4/SP3/RIPK2/IL6R/DOCK11/ATM/NOTCH2/EP300/IL18/PREX1/HECTD1/KLF6/INPP5D/CTNNB1/ITGB1/EZH2
GO:0045047	protein targeting to ER	22	-0.564162	-2.06309	0.00116987	0.0196616	0.0154569	758	tags=50%, list=17%, signal=42%	CHMP4A/SEC62/SRP9/SEC61B/SPCS1/SPCS2/SRP14/SEC61G/HSPA5/HERPUD1/ZFAND2A
GO:0071222	cellular response to lipopolysaccharide	83	0.449715	1.67415	0.00117988	0.0197367	0.015516	699	tags=34%, list=16%, signal=29%	NFKB1/IL1B/ABCA1/CXCL8/PDE4B/TNFAIP3/CXCL3/PPARD/ICAM1/CCL3/PRKCA/NLRP3/SGMS1/LYN/NFKBIA/KMO/CXCL2/TNF/MAPK8/ABL1/IRAK2/MALT1/LITAF/PRKCE/IL1A/ADAM9/TNIP3/CDK19
GO:0072655	establishment of protein localization to mitochondrion	51	-0.412026	-1.85145	0.00120878	0.0201256	0.0158217	731	tags=45%, list=16%, signal=38%	TOMM22/AIP/TIMM17B/FIS1/TIMM10/CALM3/UBE2L3/BCAP31/ATP5IF1/NDUFA13/TOMM7/RAC2/TIMM8B/DNAJA1/DDIT3/TIMM13/HSPD1/BAX/HSP90AA1/UBL5/ROMO1/TSPO/BAG3
GO:1905953	negative regulation of lipid localization	21	0.635546	1.86116	0.00124538	0.0206385	0.016225	663	tags=52%, list=15%, signal=45%	NFKB1/ABCA1/PPARD/OSBPL8/NFKBIA/ITGAV/APOC1/PPARG/TNF/THBS1/PTPN2
GO:1903510	mucopolysaccharide metabolic process	25	0.600202	1.83337	0.00127282	0.0209264	0.0164513	679	tags=40%, list=15%, signal=34%	NFKB1/IL1B/DSE/CHST11/EXT1/CEMIP2/CD44/ST3GAL1/CSGALNACT2/CHSY1
GO:1905114	cell surface receptor signaling pathway involved in cell-cell signaling	145	0.398339	1.56764	0.00127449	0.0209264	0.0164513	1291	tags=43%, list=29%, signal=32%	NFKB1/TNFAIP3/ZEB2/ATP6V0C/FOXO3/EGR1/GNAQ/DISC1/UBAC2/WWOX/MACF1/MITF/EXT1/PPP3CA/STK3/APOE/TBL1XR1/CCNY/GSK3B/USP34/C3/RBPJ/CDK14/UBR5/PSEN1/CSNK1A1/SMURF2/CUL3/ABL1/WNK1/NR4A2/PRKN/FBXW11/SMURF1/TIAM1/INVS/TLE5/NLK/TNKS/TBL1X/SPIN1/USP47/MDFIC/LRP1/DAB2/SMAD3/CTNND1/CSNK1G1/PTEN/TLE4/RAB3GAP1/SSH1/TLR2/CTNNB1/APC/LRRK1/DDX3X/SKI/LATS2/CDC73/APP/BTRC/EDA
GO:0006626	protein targeting to mitochondrion	43	-0.43271	-1.90803	0.00129199	0.0211164	0.0166006	731	tags=44%, list=16%, signal=37%	TOMM22/AIP/TIMM17B/FIS1/TIMM10/UBE2L3/BCAP31/ATP5IF1/NDUFA13/TOMM7/RAC2/TIMM8B/TIMM13/HSPD1/HSP90AA1/UBL5/ROMO1/TSPO/BAG3
GO:0051881	regulation of mitochondrial membrane potential	33	-0.484632	-2.00222	0.00131144	0.0213363	0.0167735	595	tags=39%, list=13%, signal=34%	CASP1/PRDX3/PARK7/PMAIP1/RACK1/ATP5IF1/UCP2/BAX/PRELID1/CLIC1/TSPO/UBB/IFI6
GO:0007409	axonogenesis	108	0.419681	1.61263	0.0013276	0.021501	0.016903	1254	tags=51%, list=28%, signal=38%	SIPA1L1/DISC1/FN1/NRP1/PICALM/ALCAM/MACF1/NUMB/EXT1/SKIL/TRIO/EGR2/APOE/PLXNC1/USP9X/GSK3B/TRAK1/PSEN1/DIP2B/MYCBP2/FGF13/ABL1/KLF7/NR4A2/BMPR2/SOS1/SEMA4A/GOLGA4/PAFAH1B1/TIAM1/KIF13B/BCL2/AUTS2/PTPRM/B4GALT5/NRP2/LRP1/ITGA4/C9orf72/RAPH1/CYFIP1/CREB1/SEMA6B/NOTCH2/PTEN/DOCK7/RAB10/RUFY3/ITGB1/ADNP/SHTN1/MAP2K1/SPG11/APP/RAB21
GO:0045446	endothelial cell differentiation	33	0.563838	1.81821	0.00134409	0.0215121	0.0169118	661	tags=39%, list=15%, signal=34%	IL1B/CLIC4/RAPGEF2/RAPGEF1/PDE4D/NRP1/ICAM1/PLCB1/RBPJ/TNF/BMPR2/NRG1/ROCK1
GO:0007272	ensheathment of neurons	41	0.531971	1.7818	0.00134639	0.0215121	0.0169118	1186	tags=54%, list=27%, signal=40%	QKI/EPB41L3/SBF2/PPARD/PPP3R1/EIF2AK3/NF1/EGR2/MBP/CLU/NRG1/SERINC5/ACER3/DICER1/B4GALT5/DLG1/ATRN/CYFIP1/PTEN/TLR2/CTNNB1/SKI
GO:0008366	axon ensheathment	41	0.531971	1.7818	0.00134639	0.0215121	0.0169118	1186	tags=54%, list=27%, signal=40%	QKI/EPB41L3/SBF2/PPARD/PPP3R1/EIF2AK3/NF1/EGR2/MBP/CLU/NRG1/SERINC5/ACER3/DICER1/B4GALT5/DLG1/ATRN/CYFIP1/PTEN/TLR2/CTNNB1/SKI
GO:0010558	negative regulation of macromolecule biosynthetic process	477	0.318964	1.36387	0.00144794	0.0230312	0.018106	1350	tags=39%, list=30%, signal=30%	NFKB1/TRPS1/EREG/ETV6/JARID2/RUNX1/ZEB2/ATXN1/NR4A3/FOXO3/ATG7/EGR1/FOXN3/FOXP1/ZBTB20/PPARD/CUX1/MEF2A/BTAF1/MITF/BACH1/LIMS1/BASP1/HIVEP1/PRDM1/PAN3/SKIL/FOXO1/NCOA2/EIF2AK3/NIPBL/NRIP1/FNIP2/RERE/AHR/ZFHX3/PIAS1/STAT3/KDM2A/TBL1XR1/ZHX2/USP9X/NR3C1/ARID5B/PHF21A/GSK3B/PLCB1/RB1/RCOR1/DAPK1/RBPJ/BTG2/HNRNPC/HDAC9/PSEN1/FOXK2/SFMBT2/CREBBP/RBBP8/AGO3/SMURF2/FNIP1/PPARG/CUL3/RYBP/TNF/KLF7/JAZF1/Z…
GO:0033002	muscle cell proliferation	80	0.452118	1.67956	0.00148437	0.023421	0.0184124	1153	tags=45%, list=26%, signal=34%	NAMPT/EREG/TNFAIP3/JARID2/RUNX1/NR4A3/FOXP1/SOD2/PPARD/PTGS2/STAT3/APOE/RBPJ/MAP3K5/ARID2/PPARG/TNF/TGFBR2/BMPR2/THBS1/IGF1/GNA12/GNA13/SAV1/CFLAR/TGFBR1/HDAC4/ERN1/IL6R/PTEN/DIPK2A/IL18/IGFBP5/TRIB1/JAK2/CTNNB1
GO:0033674	positive regulation of kinase activity	155	0.387056	1.54303	0.00149067	0.023421	0.0184124	1185	tags=41%, list=27%, signal=31%	IL1B/LCP2/EREG/AKAP13/ACSL1/EGR1/SNX9/TAOK3/RAPGEF2/PIK3R5/FAM20A/FBXW7/VAV3/OSBPL8/PTPN1/PDGFC/STK3/SYK/RANBP2/LYN/CCNY/TNFRSF10B/MAP3K5/CD81/PSEN1/FGF13/TNF/MERTK/ABL1/WNK1/ADAM17/MALT1/TAB2/TGFBR2/BMPR2/CLU/ADAM9/THBS1/ZFP91/NRG1/TIAM1/TAOK1/AMBRA1/IGF1/CCDC88A/FLT1/PRKAG2/CD86/DLG1/IQGAP1/ERN1/PIBF1/IL6R/ABI1/MAP2K5/DIPK2A/IL18/SPDYA/CAB39/JAK2/EZH2/IGF1R/DDX3X/ADNP
GO:0032103	positive regulation of response to external stimulus	156	-0.266375	-1.46147	0.00149216	0.023421	0.0184124	257	tags=16%, list=6%, signal=16%	IRF7/LGALS9/NPPA/GPSM3/HSPD1/MNDA/AIF1/HSP90AA1/VAMP8/LILRA5/HMGB2/TYROBP/CXCR4/PYCARD/ALOX5AP/CEBPB/SPI1/FCN1/CYBA/S100A9/TMSB4X/FABP4/S100A12/S100A8/HSPB1
GO:0022610	biological adhesion	402	0.323791	1.38112	0.00150629	0.023539	0.0185052	993	tags=33%, list=22%, signal=28%	IL1B/CXCL8/FNDC3A/CD83/NME2/OLR1/RUNX1/NR4A3/LPP/CCL4/FMN1/NFAT5/PPARD/DISC1/FN1/NRP1/ICAM1/VCAN/PTPRJ/NFKBIZ/ALCAM/MACF1/ABL2/HBB/B4GALT1/LPXN/LIMS1/MAP4K4/VAV3/PRKCA/PEAK1/DOCK8/EXT1/NLRP3/BCAS3/GPNMB/PPP3CA/MKLN1/ZFHX3/SYK/AP3B1/CD44/FAF1/LYN/NF1/MBP/CR1/ERBIN/PLXNC1/JAK1/HLA-DQA1/FER/GSK3B/ITGAV/MAP3K8/PIK3R1/EMILIN2/ADGRE2/PLAUR/CLASP2/CD81/PSEN1/STK10/CYTH1/APBB1IP/PELI1/DOCK5/TNF/MERTK/UTR…
GO:0006509	membrane protein ectodomain proteolysis	16	0.659959	1.81737	0.00151909	0.0236354	0.018581	982	tags=69%, list=22%, signal=54%	IL1B/SNX9/APOE/PSEN1/TNF/ADAM17/ADAM9/ROCK1/ADAM10/TIMP2/NRDC
GO:0046631	alpha-beta T cell activation	60	0.485893	1.74438	0.00156176	0.0239316	0.0188138	799	tags=43%, list=18%, signal=36%	CD83/RUNX1/FOXP1/NFKBIZ/PRDM1/NLRP3/SYK/AP3B1/DOCK2/STAT3/CD81/GPR183/ABL1/MALT1/TGFBR2/CTSL/SEMA4A/BCL6/ITCH/CBLB/NFKBID/TNFSF8/RC3H1/RELB/CD86/BCL2
GO:0018108	peptidyl-tyrosine phosphorylation	122	0.404915	1.57222	0.00156508	0.0239316	0.0188138	1211	tags=41%, list=27%, signal=31%	EREG/NRP1/ICAM1/FBXW7/PTPRJ/ABL2/PEAK1/PTPN1/PDGFC/DYRK1A/SYK/CD44/LYN/JAK1/FER/CD81/PSEN1/SAMSN1/TNF/EFEMP1/MERTK/ABL1/ADAM17/PRKCE/SNX6/NRG1/PTPN2/CBLB/HIPK3/IGF1/NEK1/FLT1/HIPK2/IQGAP1/IL6ST/PIBF1/RIPK2/IL6R/ABI1/MAP2K5/IL18/MAP2K4/ENPP2/JAK2/CBL/RAP2B/IGF1R/LRRK1/ADNP/MAP2K1
GO:0018209	peptidyl-serine modification	128	0.409471	1.59211	0.00156675	0.0239316	0.0188138	1505	tags=55%, list=34%, signal=38%	BRAF/PDE4D/CAMK1D/PRKCA/PTGS2/EIF2AK3/FNIP2/DYRK1A/SYK/CD44/SMYD3/GSK3B/PLCL2/CSNK1A1/FNIP1/TOP1/TNF/SGK3/MAPK8/WNK1/CAMK2D/GALNT1/MAPKAP1/TGFBR2/PRKCE/SRPK2/TLK1/ROCK1/HIPK3/PKN2/MAPKAPK2/NLK/HIPK2/BCL2/TNKS/PRKCH/SGK1/RIPK1/TGFBR1/ERN1/TBK1/RIPK2/MARK3/STK38L/ATM/CSNK1G1/PLCL1/PTEN/PRKCB/VRK2/DOCK7/CAB39/NSD1/SMG1/LATS2/RPTOR/APP/TLK2/AKT3/ROCK2/PIKFYVE/BGN/ATR/PIK3CA/RICTOR/PRKDC/STK4/MAPK14/A…
GO:0006029	proteoglycan metabolic process	16	0.658782	1.81413	0.00156849	0.0239316	0.0188138	854	tags=62%, list=19%, signal=51%	DSE/CHST11/PPARD/EXT1/CSGALNACT2/HS2ST1/BMPR2/CHSY1/IGF1/XYLT1
GO:0048736	appendage development	30	0.56059	1.76686	0.00157842	0.0239316	0.0188138	1186	tags=60%, list=27%, signal=44%	MBNL1/FMN1/CHST11/EXT1/NIPBL/PSEN1/CREBBP/ALDH1A2/BMPR2/ZNF141/MAP3K20/WDPCP/PCSK5/PAM/ATRX/NOTCH2/CTNNB1/SKI
GO:0060173	limb development	30	0.56059	1.76686	0.00157842	0.0239316	0.0188138	1186	tags=60%, list=27%, signal=44%	MBNL1/FMN1/CHST11/EXT1/NIPBL/PSEN1/CREBBP/ALDH1A2/BMPR2/ZNF141/MAP3K20/WDPCP/PCSK5/PAM/ATRX/NOTCH2/CTNNB1/SKI
GO:0050804	modulation of chemical synaptic transmission	103	0.42874	1.63935	0.001601	0.024171	0.0190021	1888	tags=68%, list=42%, signal=40%	SIPA1L1/IL1B/MCTP1/RAPGEF2/DISC1/PPP3R1/ERC1/BTBD9/PTGS2/PPP3CA/STAT3/EGR2/APOE/ABR/GSK3B/PLCB1/KMO/PSEN1/PLCL2/TNF/ABL1/PRKCE/PRKN/SQSTM1/FBXL20/EIF4E/STXBP5/CYFIP1/PACSIN2/CREB1/PLCL1/PTEN/PRKCB/RAB3GAP1/ATP2A2/SSH1/CPEB3/JAK2/MCTP2/ITGB1/ADNP/RAP1B/APP/TSHZ3/CASK/FLOT1/USP8/CCL2/RNF19A/AKAP9/PLA2G6/DTNBP1/RAB11A/PXK/PTPRA/MEF2C/STAU1/KIF5B/LRRK2/ZMYND8/RHOT1/DNM1L/HRH1/RAB5A/MAPK1/YWHAG/PTK2B/…
GO:0009725	response to hormone	285	0.349948	1.45976	0.00161489	0.0242779	0.0190861	1199	tags=37%, list=27%, signal=29%	NFKB1/IL1B/ATP2B1/EREG/NME2/NR4A3/FOXO3/ACSL1/EGR1/FOXP1/PPARD/MYO5A/ICAM1/PID1/NFE2L2/GRB2/RAB31/OSBPL8/PTPN1/PTGS2/FOXO1/NCOA2/BCAS3/NCOA1/LYN/STAT3/EGR2/SMYD3/NR3C1/FER/GSK3B/PIK3R1/ME1/BTG2/KDM4C/UBR5/SLC27A4/MBD5/HDAC9/SIK2/SORL1/PPARG/TNF/NCOA3/ARSB/DENND4C/GNB1/TGFBR2/CTSL/NR4A2/PRKCE/ADAM9/THBS1/PDE3B/ROCK1/PTPN2/VPS13C/PIP4K2A/STRN3/NCOA4/PAM/PHIP/BCL2/SMARCC1/NPC1/CFLAR/PIK3C2A/CTSB/IQG…
GO:0030097	hemopoiesis	301	0.346199	1.44843	0.00162861	0.0243813	0.0191673	1263	tags=41%, list=28%, signal=31%	IL1B/RBM47/GAB2/TET2/ETV6/CD83/NME2/RUNX1/FOXO3/EGR1/FOXP1/DOCK10/NFE2L2/FBXW7/CCL3/PICALM/PTPRJ/NFKBIZ/MITF/CHD2/PRKCA/PRDM1/EXT1/NLRP3/HIF1A/TIPARP/STK3/SYK/AP3B1/DOCK2/LYN/STAT3/CR1/NFKBIA/PIK3R1/RB1/RCOR1/RBPJ/ST3GAL1/SOS2/HDAC9/CD81/PSEN1/PLCL2/MYO1E/FNIP1/PPARG/TNF/GPR183/PRRC2C/MERTK/ABL1/GPR137B/ADAM17/CDK13/MALT1/ZBTB1/TGFBR2/CTSL/TENT2/SOS1/IL1A/SEMA4A/PAFAH1B1/PLEK/BCL6/ITCH/KAT6A/PTPN…
GO:0050795	regulation of behavior	14	0.678785	1.78378	0.00166475	0.0248181	0.0195107	409	tags=43%, list=9%, signal=39%	NR4A3/CCL3/ZFHX3/STAT3/APOE/MBD5
GO:0007610	behavior	139	0.395254	1.55055	0.00172749	0.0256461	0.0201616	1322	tags=45%, list=30%, signal=32%	ATXN1/NR4A3/EGR1/CCL3/PICALM/ABL2/BTBD9/PTGS2/EXT1/NCOA2/HIF1A/AGTPBP1/NCOA1/PBX3/ZFHX3/PIAS1/NF1/STAT3/EGR2/APOE/PLCB1/BTG2/MBD5/PSEN1/GLS/FGF13/ANKH/NR4A2/PRKCE/PRKN/THBS1/PAFAH1B1/NRG1/ZFX/UBR3/HIPK2/BCL2/NPC1/PCM1/FBXL20/EIF4E/SGK1/UBE3A/HDAC4/PUM1/SYNJ1/PJA2/CREB1/CLCN3/PTEN/EP300/TLR2/CPEB3/ITGB1/ADNP/SPG11/GIGYF2/RPTOR/APP/UBA6/HTT/NCOR1
GO:0070555	response to interleukin-1	51	0.501503	1.75609	0.00173816	0.0256973	0.0202019	772	tags=39%, list=17%, signal=33%	NFKB1/IL1B/CCL18/TANK/CCL3L1/CXCL8/EGR1/CCL4/ICAM1/CCL3/PRKCA/HIF1A/PLCB1/KMO/GBP2/IRAK2/IRAK3/RC3H1/CCL20/TLE5
GO:0061028	establishment of endothelial barrier	19	0.63	1.80734	0.00178675	0.0261683	0.0205722	661	tags=42%, list=15%, signal=36%	IL1B/RAPGEF2/RAPGEF1/PDE4D/ICAM1/PLCB1/TNF/ROCK1
GO:0030166	proteoglycan biosynthetic process	13	0.698258	1.81132	0.00178766	0.0261683	0.0205722	854	tags=69%, list=19%, signal=56%	DSE/CHST11/EXT1/CSGALNACT2/HS2ST1/BMPR2/CHSY1/IGF1/XYLT1
GO:0050769	positive regulation of neurogenesis	64	0.482288	1.75338	0.00179696	0.0261683	0.0205722	1306	tags=55%, list=29%, signal=39%	IL1B/CUX1/DISC1/FN1/NRP1/MACF1/NUMB/SKIL/HIF1A/LYN/EGR2/PLXNC1/TRAK1/TNF/MAN2A1/BMPR2/GOLGA4/PAFAH1B1/TIAM1/DICER1/PRKCH/LRP1/IL6ST/CYFIP1/SYNJ1/SPEN/TLR2/RUFY3/CTNNB1/ADNP/OPA1/SHTN1/MAP2K1/RAB21/NIN
GO:0007265	Ras protein signal transduction	136	0.411407	1.60844	0.00179939	0.0261683	0.0205722	858	tags=36%, list=19%, signal=30%	DENND4A/ABCA1/AKAP13/ELMO1/ARHGAP24/RAPGEF2/RAPGEF1/PSD3/STARD13/NRP1/DENND1A/ABL2/MAP4K4/GRB2/GABARAP/NF1/APOE/ERBIN/MYO9B/RB1/CYTH1/RAPGEF6/CUL3/ABL1/DENND4C/MAPKAP1/GNB1/SOS1/RREB1/RASA2/COL1A2/RASA1/BCL6/SQSTM1/NRG1/ROCK1/ARFGEF1/TIAM1/RALA/IGF1/GNA12/GNA13/PHACTR4/COL3A1/PLD1/AUTS2/CDC42SE2/GBF1/PIK3CB
GO:0007584	response to nutrient	53	0.489561	1.72972	0.00181089	0.0262284	0.0206195	559	tags=26%, list=13%, signal=23%	SLC8A1/KYNU/ABCA1/ATP2B1/ACSL1/SOD2/PPARD/PTGS2/NCOA1/SLC27A4/PPARG/ARSB/ALDH1A2/TGFBR2
GO:0048588	developmental cell growth	78	0.457229	1.69475	0.00182836	0.0263742	0.0207341	1262	tags=56%, list=28%, signal=41%	AKAP13/DISC1/FN1/NRP1/SPAG9/ALCAM/MACF1/EXT1/APOE/USP9X/GSK3B/DIP2B/FGF13/ABL1/TGFBR2/BMPR2/SEMA4A/PRKN/GOLGA4/PAFAH1B1/SMURF1/TIAM1/IGF1/AUTS2/SLC23A2/NRP2/LRP1/IQGAP1/ITGA4/ITSN2/C9orf72/RAPH1/CYFIP1/SEMA6B/MAP2K4/RUFY3/CTNNB1/ITGB1/ADNP/SHTN1/SPG11/APP/RAB21/NEDD4L
GO:0007155	cell adhesion	400	0.325211	1.38724	0.00185558	0.026659	0.020958	993	tags=33%, list=22%, signal=28%	IL1B/CXCL8/FNDC3A/CD83/NME2/OLR1/RUNX1/NR4A3/LPP/CCL4/FMN1/NFAT5/PPARD/DISC1/FN1/NRP1/ICAM1/VCAN/PTPRJ/NFKBIZ/ALCAM/MACF1/ABL2/HBB/B4GALT1/LPXN/LIMS1/MAP4K4/VAV3/PRKCA/PEAK1/DOCK8/EXT1/NLRP3/BCAS3/GPNMB/PPP3CA/MKLN1/ZFHX3/SYK/AP3B1/CD44/FAF1/LYN/NF1/MBP/CR1/ERBIN/PLXNC1/JAK1/HLA-DQA1/FER/GSK3B/ITGAV/MAP3K8/PIK3R1/EMILIN2/ADGRE2/PLAUR/CLASP2/CD81/PSEN1/STK10/CYTH1/APBB1IP/PELI1/DOCK5/TNF/MERTK/UTR…
GO:0048762	mesenchymal cell differentiation	67	0.457282	1.66975	0.00188005	0.0267038	0.0209932	1020	tags=45%, list=23%, signal=35%	IL1B/LDLRAD4/FN1/NRP1/PPP3R1/SPRED1/EXT1/HIF1A/FAM172A/FBXL17/GSK3B/RBPJ/CLASP2/ALDH1A2/TGFBR2/SEMA4A/SPRED2/CLASP1/NRG1/ROCK1/TIAM1/TASOR/PHACTR4/BCL2/NRP2/TGFBR1/DAB2/SMAD3/SEMA6B/PTEN
GO:0034612	response to tumor necrosis factor	84	0.449797	1.67738	0.00188964	0.0267038	0.0209932	663	tags=38%, list=15%, signal=33%	NFKB1/CCL18/TANK/CCL3L1/CXCL8/TNFAIP3/FOXO3/CCL4/ICAM1/PID1/NFE2L2/CCL3/LIMS1/PTGS2/EXT1/TRAF3/SGMS1/SYK/ERBIN/TRAF1/NFKBIA/MAP3K5/GBP2/TNF/MAP4K3/ADAM17/GCH1/PRKN/ADAM9/THBS1/CD58/PTPN2
GO:0031050	dsRNA processing	26	0.600871	1.84648	0.00189617	0.0267038	0.0209932	1366	tags=69%, list=31%, signal=48%	PPP3CA/STAT3/AGO3/TNF/PUM2/DICER1/RIPK1/PUM1/SMAD3/TUT7/NCOR2/AGO4/DDX3X/MAP2K1/TUT4/NCOR1/AGO2/SMAD2
GO:0035196	production of miRNAs involved in gene silencing by miRNA	26	0.600871	1.84648	0.00189617	0.0267038	0.0209932	1366	tags=69%, list=31%, signal=48%	PPP3CA/STAT3/AGO3/TNF/PUM2/DICER1/RIPK1/PUM1/SMAD3/TUT7/NCOR2/AGO4/DDX3X/MAP2K1/TUT4/NCOR1/AGO2/SMAD2
GO:0070918	production of small RNA involved in gene silencing by RNA	26	0.600871	1.84648	0.00189617	0.0267038	0.0209932	1366	tags=69%, list=31%, signal=48%	PPP3CA/STAT3/AGO3/TNF/PUM2/DICER1/RIPK1/PUM1/SMAD3/TUT7/NCOR2/AGO4/DDX3X/MAP2K1/TUT4/NCOR1/AGO2/SMAD2
GO:0032743	positive regulation of interleukin-2 production	17	0.648652	1.80596	0.00195583	0.0273096	0.0214694	946	tags=59%, list=21%, signal=47%	IL1B/PDE4B/CD83/RUNX1/PDE4D/ABL1/MALT1/IL1A/CD86/RIPK2
GO:0018212	peptidyl-tyrosine modification	124	0.400324	1.5544	0.00195881	0.0273096	0.0214694	1211	tags=40%, list=27%, signal=30%	EREG/NRP1/ICAM1/FBXW7/PTPRJ/ABL2/PEAK1/PTPN1/PDGFC/DYRK1A/SYK/CD44/LYN/JAK1/FER/CD81/PSEN1/SAMSN1/TNF/EFEMP1/MERTK/ABL1/ADAM17/PRKCE/SNX6/NRG1/PTPN2/CBLB/HIPK3/IGF1/NEK1/FLT1/HIPK2/IQGAP1/IL6ST/PIBF1/RIPK2/IL6R/ABI1/MAP2K5/IL18/MAP2K4/ENPP2/JAK2/CBL/RAP2B/IGF1R/LRRK1/ADNP/MAP2K1
GO:0006869	lipid transport	109	0.412442	1.58788	0.00196218	0.0273096	0.0214694	1194	tags=45%, list=27%, signal=34%	NFKB1/PLA2G2A/IL1B/ABCA1/ACSL1/AQP9/PPARD/CERT1/OSBPL8/EEPD1/ARL8B/SLCO2B1/SYK/ESYT2/APOE/ATP8B4/ATP9B/NFKBIA/ITGAV/MSR1/SLC27A4/APOC1/SLCO3A1/PPARG/PNPLA8/ATP11B/PRKN/CLU/PITPNC1/THBS1/PIP4K2A/SLC66A2/NPC1/LRP1/ACSL4/CRY1/ACSL3/PITPNA/OSBPL3/RELCH/OSBPL1A/PLIN2/ATP11A/OSBPL9/ABCC1/ANO6/PITPNB/PLSCR1/UGCG
GO:1990868	response to chemokine	27	0.592552	1.81969	0.0019835	0.0273242	0.0214809	769	tags=48%, list=17%, signal=40%	CCL18/CCL3L1/CXCL8/CCL4/CXCL3/CCL3/DOCK8/HIF1A/OXSR1/CXCL2/WNK1/LRCH1/CCL20
GO:1990869	cellular response to chemokine	27	0.592552	1.81969	0.0019835	0.0273242	0.0214809	769	tags=48%, list=17%, signal=40%	CCL18/CCL3L1/CXCL8/CCL4/CXCL3/CCL3/DOCK8/HIF1A/OXSR1/CXCL2/WNK1/LRCH1/CCL20
GO:0000003	reproduction	337	0.336015	1.41574	0.00199537	0.0273242	0.0214809	1337	tags=39%, list=30%, signal=30%	IL1B/QKI/NAMPT/EREG/ETV6/TEX14/FNDC3A/FOXO3/CLIC4/EGR1/PPARD/ICAM1/RAD51B/DIAPH2/SEPTIN7/B4GALT1/GRB2/BASP1/PTGS2/PRDM1/BIRC6/SKIL/HIF1A/TIPARP/STK3/ASH1L/NIPBL/NRIP1/SEPTIN2/NCOA1/IMMP2L/AFF4/AP3B1/PIAS1/STAT3/USP9X/ARID5B/PLCB1/C3/RBPJ/RBBP8/SMURF2/PPARG/LHFPL2/MERTK/AGFG1/TGFBR2/BMPR2/SOS1/IL1A/PDE3A/SETD2/BPTF/PAFAH1B1/BCL6/ZNF148/STAG2/SPIRE1/MAFF/ZFX/FBXW11/PSME4/LIMK2/RFX2/PCSK5/IGF1/YTHDF…
GO:0022414	reproductive process	337	0.336015	1.41574	0.00199537	0.0273242	0.0214809	1337	tags=39%, list=30%, signal=30%	IL1B/QKI/NAMPT/EREG/ETV6/TEX14/FNDC3A/FOXO3/CLIC4/EGR1/PPARD/ICAM1/RAD51B/DIAPH2/SEPTIN7/B4GALT1/GRB2/BASP1/PTGS2/PRDM1/BIRC6/SKIL/HIF1A/TIPARP/STK3/ASH1L/NIPBL/NRIP1/SEPTIN2/NCOA1/IMMP2L/AFF4/AP3B1/PIAS1/STAT3/USP9X/ARID5B/PLCB1/C3/RBPJ/RBBP8/SMURF2/PPARG/LHFPL2/MERTK/AGFG1/TGFBR2/BMPR2/SOS1/IL1A/PDE3A/SETD2/BPTF/PAFAH1B1/BCL6/ZNF148/STAG2/SPIRE1/MAFF/ZFX/FBXW11/PSME4/LIMK2/RFX2/PCSK5/IGF1/YTHDF…
GO:0099177	regulation of trans-synaptic signaling	104	0.417425	1.59694	0.00200157	0.0273242	0.0214809	1888	tags=67%, list=42%, signal=40%	SIPA1L1/IL1B/MCTP1/RAPGEF2/DISC1/PPP3R1/ERC1/BTBD9/PTGS2/PPP3CA/STAT3/EGR2/APOE/ABR/GSK3B/PLCB1/KMO/PSEN1/PLCL2/TNF/ABL1/PRKCE/PRKN/SQSTM1/FBXL20/EIF4E/STXBP5/CYFIP1/PACSIN2/CREB1/PLCL1/PTEN/PRKCB/RAB3GAP1/ATP2A2/SSH1/CPEB3/JAK2/MCTP2/ITGB1/ADNP/RAP1B/APP/TSHZ3/CASK/FLOT1/USP8/CCL2/RNF19A/AKAP9/PLA2G6/DTNBP1/RAB11A/PXK/PTPRA/MEF2C/STAU1/KIF5B/LRRK2/ZMYND8/RHOT1/DNM1L/HRH1/RAB5A/MAPK1/YWHAG/PTK2B/…
GO:2000113	negative regulation of cellular macromolecule biosynthetic process	474	0.319882	1.3674	0.00205752	0.0279808	0.0219971	1350	tags=39%, list=30%, signal=30%	NFKB1/TRPS1/EREG/ETV6/JARID2/RUNX1/ZEB2/ATXN1/NR4A3/FOXO3/ATG7/EGR1/FOXN3/FOXP1/ZBTB20/PPARD/CUX1/MEF2A/BTAF1/MITF/BACH1/LIMS1/BASP1/HIVEP1/PRDM1/PAN3/SKIL/FOXO1/NCOA2/EIF2AK3/NIPBL/NRIP1/FNIP2/RERE/AHR/ZFHX3/PIAS1/STAT3/KDM2A/TBL1XR1/ZHX2/USP9X/NR3C1/ARID5B/PHF21A/GSK3B/PLCB1/RB1/RCOR1/DAPK1/RBPJ/BTG2/HNRNPC/HDAC9/PSEN1/FOXK2/SFMBT2/CREBBP/RBBP8/AGO3/SMURF2/FNIP1/PPARG/CUL3/RYBP/TNF/KLF7/JAZF1/Z…
GO:0032623	interleukin-2 production	24	0.59765	1.80851	0.00208004	0.0280727	0.0220693	580	tags=42%, list=13%, signal=36%	IL1B/PDE4B/TNFAIP3/CD83/RUNX1/PDE4D/CR1/ABL1/MALT1/IL1A
GO:0032663	regulation of interleukin-2 production	24	0.59765	1.80851	0.00208004	0.0280727	0.0220693	580	tags=42%, list=13%, signal=36%	IL1B/PDE4B/TNFAIP3/CD83/RUNX1/PDE4D/CR1/ABL1/MALT1/IL1A
GO:0002244	hematopoietic progenitor cell differentiation	36	0.529307	1.74215	0.00211657	0.0284265	0.0223475	799	tags=47%, list=18%, signal=39%	RBM47/NFE2L2/CHD2/EXT1/AP3B1/SOS2/PSEN1/FNIP1/PRRC2C/ABL1/ZBTB1/TENT2/SOS1/PLEK/ITCH/FLT1/BCL2
GO:0006974	cellular response to DNA damage stimulus	273	0.341369	1.42264	0.00212221	0.0284265	0.0223475	1300	tags=36%, list=29%, signal=27%	IER3/TANK/FOXO3/SPIDR/FOXN3/TAOK3/FOXP1/REV3L/RAD51B/UBE2E2/BACH1/CHD2/GRB2/VAV3/CRADD/EEPD1/SPRED1/SKIL/FOXO1/NSMCE2/NIPBL/IMMP2L/FNIP2/DYRK1A/CD44/LYN/KDM2A/BABAM2/BCL2A1/PIK3R1/BTG2/SUSD6/UBR5/PSEN1/ARID2/UVRAG/RBBP8/TNF/WDR70/UBE2W/JMY/ABL1/TRIP12/ZBTB1/FAM168A/SETD2/CLU/SPRED2/FTO/BCL6/TLK1/SPIRE1/MAP3K20/UBE2V1/TAOK1/PSME4/WAC/SAMHD1/SMCHD1/NEK1/MAPKAPK2/TPT1/NABP1/HIPK2/BCL2/SETX/USP47/PDS…
GO:0031667	response to nutrient levels	145	0.392464	1.54452	0.0021314	0.0284426	0.0223601	575	tags=23%, list=13%, signal=20%	SLC8A1/KYNU/ABCA1/NAMPT/ATP2B1/FOXO3/ACSL1/ATG7/TBC1D5/SOD2/PPARD/ICAM1/NFE2L2/GABARAP/PTGS2/FOXO1/EIF2AK3/BCAS3/NCOA1/APOE/SLC27A4/MAP3K5/SIK2/SORL1/FOXK2/FNIP1/PPARG/MAPK8/ARSB/ALDH1A2/CPEB4/TGFBR2/BMPR2
GO:0035456	response to interferon-beta	13	-0.653974	-2.03586	0.00216228	0.028747	0.0225995	387	tags=46%, list=9%, signal=42%	NDUFA13/OAS1/MNDA/BST2/IFITM3/IFITM2
GO:0031175	neuron projection development	279	0.350426	1.46134	0.00219733	0.0291045	0.0228805	1262	tags=43%, list=28%, signal=33%	SIPA1L1/NME2/EPB41L3/TAOK3/RAPGEF2/RAPGEF1/DENND5A/CUX1/ASAP1/DISC1/DOCK10/FN1/NRP1/SPAG9/NFE2L2/MEF2A/PICALM/CAMK1D/ALCAM/MACF1/ABL2/TANC2/MAP4K4/ITSN1/NUMB/EXT1/SKIL/PPP3CA/TRIO/SEPTIN2/RERE/ZNF804A/LYN/EGR2/HERC1/APOE/PLXNC1/MAPK6/SDC2/GAS7/USP9X/GSK3B/RB1/PHACTR1/TRAK1/BTG2/PSEN1/DIP2B/GPRIN3/MYCBP2/FGF13/ABL1/KLF7/ARSB/NR4A2/BMPR2/SOS1/SEMA4A/PRKN/FRYL/GOLGA4/PAFAH1B1/ROCK1/SMURF1/ARFGEF1/TI…
GO:0001944	vasculature development	235	0.35985	1.48002	0.00221985	0.0292938	0.0230293	1164	tags=39%, list=26%, signal=31%	IL1B/QKI/EREG/CXCL8/TNFAIP3/RUNX1/CLIC4/ARHGAP24/EGR1/RAPGEF2/SOD2/ANKRD17/STARD13/FN1/NRP1/NFE2L2/PPP3R1/FBXW7/B4GALT1/VAV3/PRKCA/PTGS2/PRDM1/SPRED1/EIF2AK3/BCAS3/GPNMB/HIF1A/CEMIP2/TIPARP/IMMP2L/AHR/SYK/NF1/STAT3/APOE/JAK1/ITGAV/C3/RBPJ/HDAC9/PSEN1/ARID2/MYO1E/PPARG/TNF/ABL1/ALDH1A2/TGFBR2/BMPR2/SOS1/IL1A/SEMA4A/SETD2/SRPK2/THBS1/COL1A2/RASA1/CYP1B1/PDE3B/ROCK1/STIM1/FLT1/HIPK2/PTPRM/CFLAR/NRP2…
GO:0022603	regulation of anatomical structure morphogenesis	288	0.341521	1.42408	0.00227939	0.0299685	0.0235597	1211	tags=40%, list=27%, signal=31%	SIPA1L1/IL1B/CXCL8/TNFAIP3/ARHGAP15/RUNX1/EPB41L3/FGD4/FMNL2/RAPGEF2/FOXP1/CUX1/DISC1/FN1/NRP1/SPAG9/ICAM1/PID1/NFE2L2/CCL3/SEPTIN7/MACF1/TANC2/LIMS1/PRKCA/SPRED1/SKIL/GPNMB/HIF1A/CEMIP2/PPP3CA/MKLN1/ARHGAP18/CD44/NF1/STAT3/PLXNC1/JAK1/SDC2/BTBD7/GSK3B/TRAK1/C3/CLASP2/PSEN1/DIP2B/DOCK5/SMURF2/PPARG/FGF13/TNF/ABL1/SH3KBP1/TGFBR2/BMPR2/IL1A/RREB1/SEMA4A/PRKN/THBS1/GOLGA4/CLASP1/RASA1/PAFAH1B1/CYP1B…
GO:0048247	lymphocyte chemotaxis	18	0.649316	1.82021	0.00230332	0.0301718	0.0237196	918	tags=56%, list=21%, signal=44%	CCL18/CCL3L1/CCL4/CCL3/OXSR1/GPR183/WNK1/ADAM17/CCL20/ADAM10
GO:0048585	negative regulation of response to stimulus	497	0.316804	1.35749	0.0023124	0.0301797	0.0237258	1215	tags=37%, list=27%, signal=30%	NFKB1/IL1B/MCTP1/NAMPT/TANK/CXCL8/PDE4B/TNFAIP3/NR4A3/FOXO3/ARHGAP24/EGR1/CHST11/TAOK3/FOXP1/LDLRAD4/SOD2/PPARD/PDE4D/UBAC2/WWOX/NRP1/ICAM1/PID1/NFE2L2/FBXW7/PTPRJ/ABL2/LPXN/MAP4K4/PTPN1/PTGS2/BIRC6/SPRED1/SKIL/FOXO1/NLRP3/HIF1A/STK3/ASH1L/DYRK1A/AHR/SYK/CD44/LYN/NF1/APOE/CR1/ERBIN/RAB7A/FER/GSK3B/NFKBIA/GRK3/ITGAV/AOAH/RB1/UBR5/SLC27A4/USP15/PLAUR/CLASP2/PSEN1/SAMSN1/PLCL2/SORL1/CSNK1A1/SMURF2/F…
GO:0010243	response to organonitrogen compound	372	0.325641	1.3809	0.002324	0.0302205	0.0237579	1199	tags=33%, list=27%, signal=27%	NFKB1/IL1B/SLC8A1/KYNU/ABCA1/NAMPT/ATP2B1/EREG/PDE4B/TNFAIP3/NME2/NR4A3/ITPR2/FOXO3/ATG7/SPIDR/EGR1/RAPGEF2/AQP9/RAPGEF1/MYO5A/UBAC2/ICAM1/PID1/NFE2L2/GRB2/RAB31/OSBPL8/PTPN1/PTGS2/MAN1A1/EXT1/FOXO1/PDGFC/PPP3CA/AHR/SYK/RANBP2/LYN/STAT3/EGR2/APOE/ERBIN/FER/GSK3B/NFKBIA/PIK3R1/BTG2/SLC27A4/MBD5/HDAC9/CD81/SIK2/PSEN1/SORL1/PPARG/TNF/ABL1/DENND4C/NNMT/CPEB4/GNB1/IRAK3/NR4A2/PRKCE/PDE3A/PRKN/COL1A2/P…
GO:0072522	purine-containing compound biosynthetic process	71	-0.352297	-1.65853	0.00234531	0.0302883	0.0238112	440	tags=31%, list=10%, signal=28%	ATP5PB/ATP5MC1/TECR/ATP5F1C/GUK1/DGUOK/ENO1/ATP5PD/ALDOA/ATP5MC3/ATP5PF/NPPA/APRT/ATP5F1D/ATP5F1B/ATP5MC2/ATP5F1E/ATP5PO/ATP5MG/ATP5MF/ATP5ME/TMSB4X
GO:1903131	mononuclear cell differentiation	153	0.385044	1.52995	0.00234622	0.0302883	0.0238112	1162	tags=42%, list=26%, signal=32%	IL1B/CD83/RUNX1/EGR1/FOXP1/DOCK10/PTPRJ/NFKBIZ/PRDM1/NLRP3/SYK/AP3B1/DOCK2/LYN/STAT3/CR1/PIK3R1/RBPJ/ST3GAL1/SOS2/HDAC9/PSEN1/PLCL2/FNIP1/PPARG/GPR183/MERTK/ABL1/ADAM17/MALT1/ZBTB1/TGFBR2/CTSL/SOS1/IL1A/SEMA4A/BCL6/PTPN2/NFIL3/NFKBID/TNFSF8/RC3H1/RELB/CD86/BCL2/CDK6/EGR3/ITGA4/HDAC4/SP3/RIPK2/IL6R/DOCK11/ATM/NOTCH2/EP300/IL18/PREX1/HECTD1/KLF6/INPP5D/CTNNB1/ITGB1/EZH2
GO:0009152	purine ribonucleotide biosynthetic process	64	-0.363566	-1.7052	0.00236009	0.0303574	0.0238654	440	tags=34%, list=10%, signal=31%	ATP5PB/ATP5MC1/TECR/ATP5F1C/GUK1/DGUOK/ENO1/ATP5PD/ALDOA/ATP5MC3/ATP5PF/NPPA/APRT/ATP5F1D/ATP5F1B/ATP5MC2/ATP5F1E/ATP5PO/ATP5MG/ATP5MF/ATP5ME/TMSB4X
GO:0019932	second-messenger-mediated signaling	90	0.424164	1.59884	0.00238085	0.0305142	0.0239888	859	tags=33%, list=19%, signal=27%	SLC8A1/MCTP1/CXCL8/ITPR2/CCL4/NFAT5/RAPGEF2/PDE4D/PPP3R1/CCL3/PTPRJ/EIF2AK3/PPP3CA/AHR/SYK/APOE/GSK3B/TNF/CAMK2D/SPPL3/PDE3A/THBS1/PLEK/PDE3B/ITPR1/NRG1/IGF1/CCL20/PDE7A/MCU
GO:0071219	cellular response to molecule of bacterial origin	86	0.440259	1.64792	0.0024073	0.0307427	0.0241684	699	tags=33%, list=16%, signal=28%	NFKB1/IL1B/ABCA1/CXCL8/PDE4B/TNFAIP3/CXCL3/PPARD/ICAM1/CCL3/PRKCA/NLRP3/SGMS1/LYN/NFKBIA/KMO/CXCL2/TNF/MAPK8/ABL1/IRAK2/MALT1/LITAF/PRKCE/IL1A/ADAM9/TNIP3/CDK19
GO:0007044	cell-substrate junction assembly	44	0.518031	1.75655	0.00245576	0.031222	0.0245452	1020	tags=48%, list=23%, signal=37%	FMN1/FN1/NRP1/PTPRJ/MACF1/LIMS1/MAP4K4/PEAK1/BCAS3/CLASP2/ABL1/THBS1/CLASP1/ROCK1/DST/WDPCP/BCL2/LRP1/IQGAP1/SMAD3/PTEN
GO:0006882	cellular zinc ion homeostasis	11	-0.701815	-2.07364	0.00246236	0.031222	0.0245452	49	tags=45%, list=1%, signal=45%	MT1E/MT1X/S100A9/MT2A/S100A8
GO:0048016	inositol phosphate-mediated signaling	23	0.599391	1.80279	0.00249277	0.0314618	0.0247337	722	tags=43%, list=16%, signal=37%	ITPR2/NFAT5/PPP3R1/PPP3CA/GSK3B/TNF/SPPL3/ITPR1/NRG1/IGF1
GO:0048863	stem cell differentiation	52	0.481525	1.6949	0.00249893	0.0314618	0.0247337	839	tags=38%, list=19%, signal=32%	JARID2/FN1/NRP1/NFE2L2/CHD2/EXT1/HIF1A/FAM172A/FBXL17/STAT3/RBPJ/ABL1/CDK13/ALDH1A2/SEMA4A/SETD2/ITCH/NRG1/PHACTR4/NRP2
GO:1905952	regulation of lipid localization	53	0.482953	1.70637	0.00253288	0.0316769	0.0249028	663	tags=36%, list=15%, signal=31%	NFKB1/IL1B/ABCA1/ACSL1/PPARD/OSBPL8/EEPD1/SYK/APOE/NFKBIA/ITGAV/C3/MSR1/APOC1/PPARG/TNF/PRKN/THBS1/PTPN2
GO:0046390	ribose phosphate biosynthetic process	69	-0.350159	-1.67153	0.00253635	0.0316769	0.0249028	523	tags=36%, list=12%, signal=32%	NME1/TKT/PPT1/ATP5PB/ATP5MC1/TECR/ATP5F1C/GUK1/DGUOK/ENO1/ATP5PD/ALDOA/ATP5MC3/ATP5PF/NPPA/APRT/ATP5F1D/ATP5F1B/ATP5MC2/ATP5F1E/ATP5PO/ATP5MG/ATP5MF/ATP5ME/TMSB4X
GO:0010575	positive regulation of vascular endothelial growth factor production	12	0.698754	1.78048	0.00254378	0.0316769	0.0249028	873	tags=67%, list=20%, signal=54%	IL1B/PTGS2/EIF2AK3/HIF1A/C3/IL1A/CYP1B1/IL6ST
GO:2001244	positive regulation of intrinsic apoptotic signaling pathway	26	-0.501497	-1.90415	0.00255396	0.0316769	0.0249028	542	tags=42%, list=12%, signal=37%	CAV1/PARK7/PMAIP1/BCAP31/RACK1/DDIT3/BAX/EIF5A/UBB/S100A9/S100A8
GO:0042742	defense response to bacterium	71	-0.350181	-1.64857	0.00256047	0.0316769	0.0249028	241	tags=20%, list=5%, signal=19%	FGR/GNLY/ROMO1/HMGB2/PYCARD/CFP/CEBPB/CYBA/FCER1G/S100A9/PLAC8/S100A12/S100A8/ISG15
GO:0006022	aminoglycan metabolic process	36	0.52566	1.73015	0.00257064	0.0316927	0.0249152	1097	tags=47%, list=25%, signal=36%	NFKB1/IL1B/DSE/CHST11/HS3ST2/EXT1/CEMIP2/CD44/ST3GAL1/CSGALNACT2/HS2ST1/CHSY1/B4GALT5/XYLT1/HS3ST1/CLTC/FUCA1
GO:0006164	purine nucleotide biosynthetic process	67	-0.358354	-1.68653	0.00259807	0.0319205	0.0250943	440	tags=33%, list=10%, signal=30%	ATP5PB/ATP5MC1/TECR/ATP5F1C/GUK1/DGUOK/ENO1/ATP5PD/ALDOA/ATP5MC3/ATP5PF/NPPA/APRT/ATP5F1D/ATP5F1B/ATP5MC2/ATP5F1E/ATP5PO/ATP5MG/ATP5MF/ATP5ME/TMSB4X
GO:0061351	neural precursor cell proliferation	33	0.54683	1.76336	0.0026091	0.0319458	0.0251142	1168	tags=55%, list=26%, signal=41%	FOXO3/DISC1/NUMB/HIF1A/RERE/LYN/NF1/BTG2/FGF13/HOOK3/PAFAH1B1/CTSZ/PCM1/FRS2/DOCK7/RAB10/CTNNB1/APPL2
GO:0051253	negative regulation of RNA metabolic process	428	0.321097	1.37087	0.00265333	0.032376	0.0254524	1344	tags=38%, list=30%, signal=29%	NFKB1/TRPS1/EREG/ETV6/JARID2/RUNX1/ZEB2/ATXN1/NR4A3/FOXO3/EGR1/FOXN3/FOXP1/ZBTB20/PPARD/CUX1/MEF2A/BTAF1/MITF/BACH1/LIMS1/BASP1/HIVEP1/PRDM1/SKIL/FOXO1/NCOA2/PPP3CA/NIPBL/NRIP1/FNIP2/RERE/DYRK1A/AHR/ZFHX3/PIAS1/STAT3/KDM2A/TBL1XR1/ZHX2/USP9X/NR3C1/ARID5B/PHF21A/PLCB1/RB1/RCOR1/RBPJ/BTG2/HNRNPC/HDAC9/PSEN1/FOXK2/SFMBT2/CREBBP/RBBP8/SMURF2/FNIP1/PPARG/CUL3/RYBP/TNF/KLF7/JAZF1/ZBTB1/LCOR/NR4A2/TENT2…
GO:0038127	ERBB signaling pathway	58	0.467038	1.67047	0.00273316	0.0332363	0.0261287	867	tags=40%, list=19%, signal=32%	EREG/BRAF/FBXW7/PTPRJ/GRB2/ERBIN/RAB7A/FER/RBPJ/PLAUR/PSEN1/EFEMP1/PTPN12/ABL1/ADAM17/SOS1/SNX6/NRG1/PTPN2/CBLB/CCDC88A/PIK3C2A/IQGAP1
GO:0042310	vasoconstriction	16	0.645418	1.77733	0.00275532	0.0333918	0.026251	958	tags=62%, list=21%, signal=49%	DOCK4/SLC8A1/ATP2B1/ICAM1/PTGS2/DOCK5/BMPR2/PIK3C2A/TBXAS1/RAP1GDS1
GO:0007276	gamete generation	150	0.38303	1.51667	0.00277861	0.0335144	0.0263474	1377	tags=46%, list=31%, signal=33%	QKI/EREG/ETV6/TEX14/FNDC3A/FOXO3/DIAPH2/SEPTIN7/PTGS2/PRDM1/SKIL/NRIP1/SEPTIN2/IMMP2L/AFF4/AP3B1/PIAS1/USP9X/MERTK/AGFG1/SOS1/PDE3A/PAFAH1B1/BCL6/ZNF148/SPIRE1/ZFX/FBXW11/PSME4/LIMK2/RFX2/IGF1/MEIKIN/BCL2/SETX/IGF2R/SPIN1/SEPTIN6/ATRX/CADM1/ADAM28/TGFBR1/ADAM10/HERC4/PUM1/SMARCA2/TUT7/SYNE1/BIRC3/ARMC2/CDYL/SPDYA/AGO4/MICAL2/XRN2/ACVR2A/CTNNB1/ITGB1/DDX3X/TUT4/ZMIZ1/ARID4A/KDM5A/BRCA2/FOXJ3/NR6A1…
GO:0051704	multi-organism process	248	0.350706	1.45112	0.00278617	0.0335144	0.0263474	1337	tags=41%, list=30%, signal=30%	IL1B/QKI/FCHSD2/NAMPT/EREG/ETV6/TEX14/FNDC3A/FOXO3/CLIC4/PPARD/DIAPH2/SEPTIN7/B4GALT1/PTGS2/PRDM1/SKIL/ASH1L/NRIP1/SEPTIN2/NCOA1/IMMP2L/AFF4/AP3B1/PIAS1/STAT3/USP9X/RAB7A/PLCB1/SMURF2/LHFPL2/MERTK/AGFG1/TGFBR2/CTSL/BMPR2/SOS1/PDE3A/EPS15/PAFAH1B1/BCL6/ZNF148/SPIRE1/MAFF/ZFX/FBXW11/PSME4/LIMK2/RFX2/PCSK5/IGF1/YTHDF3/MEIKIN/PAM/BCL2/SETX/IGF2R/SPIN1/SEPTIN6/ASTL/CTSB/ACSL4/ATRX/CADM1/ADAM28/UBE3A/T…
GO:0003158	endothelium development	39	0.515159	1.72838	0.00279969	0.0335144	0.0263474	661	tags=38%, list=15%, signal=33%	IL1B/CLIC4/RAPGEF2/FOXP1/RAPGEF1/PDE4D/STARD13/NRP1/ICAM1/PLCB1/RBPJ/TNF/BMPR2/NRG1/ROCK1
GO:0070841	inclusion body assembly	11	-0.69637	-2.05755	0.00280306	0.0335144	0.0263474	113	tags=45%, list=3%, signal=44%	DNAJA4/BAG3/HSPA1A/DNAJB1/HSPA1B
GO:0032496	response to lipopolysaccharide	126	0.395068	1.53554	0.00282908	0.0337124	0.026503	611	tags=29%, list=14%, signal=25%	NFKB1/IL1B/ABCA1/CXCL8/PDE4B/TNFAIP3/CXCL3/FOXP1/SOD2/PPARD/ICAM1/CCL3/PRKCA/PTGS2/NLRP3/SGMS1/LYN/ERBIN/FER/NFKBIA/KMO/CXCL2/PELI1/TNF/MAPK8/ABL1/ADAM17/IRAK2/GCH1/MALT1/TAB2/LITAF/IRAK3/PRKCE/IL1A/ADAM9
GO:0031347	regulation of defense response	214	-0.233805	-1.36872	0.00286481	0.0340244	0.0267483	372	tags=17%, list=8%, signal=16%	HLA-A/ZYX/OAS1/FGL2/KLF4/GSTP1/PTPN6/IRF7/LGALS9/FGR/NPPA/GPSM3/NCF1/HLA-B/HSPD1/MNDA/ANXA1/HSP90AA1/VAMP8/LILRA5/HMGB2/TYROBP/PYCARD/ALOX5AP/CEBPB/SELENOK/SPI1/VSIG4/FCN1/CYBA/S100A9/TMSB4X/FABP4/S100A12/S100A8/ISG15
GO:0035710	CD4-positive, alpha-beta T cell activation	38	0.518232	1.72823	0.00293327	0.0344975	0.0271202	1054	tags=53%, list=24%, signal=41%	CD83/RUNX1/FOXP1/NFKBIZ/NLRP3/STAT3/CD81/GPR183/MALT1/TGFBR2/CTSL/SEMA4A/BCL6/NFKBID/RC3H1/RELB/CD86/RIPK2/IL6R/IL18
GO:0045834	positive regulation of lipid metabolic process	38	0.517626	1.72621	0.00293327	0.0344975	0.0271202	753	tags=42%, list=17%, signal=35%	IL1B/NR4A3/ZBTB20/PPARD/VAV3/PTGS2/LYN/APOE/ELOVL5/CD81/APOC1/PPARG/TNF/PRKCE/AMBRA1/FLT1
GO:0021537	telencephalon development	66	0.457666	1.66856	0.00293369	0.0344975	0.0271202	1307	tags=55%, list=29%, signal=39%	ZSWIM6/SLC8A1/DISC1/NUMB/EXT1/HIF1A/AGTPBP1/NCOA1/NF1/GSK3B/BCL2A1/PLCB1/PHACTR1/BTG2/TRAPPC9/PSEN1/NOTCH2NLC/FGF13/TENT2/PAFAH1B1/NRG1/COL3A1/CDK6/LRP1/SRGAP2/SEMA6B/PTEN/XRN2/CTNNB1/EZH2/SKI/ZMIZ1/OGDH/UBA6/NIN/KDM6B
GO:0035902	response to immobilization stress	10	0.739905	1.78032	0.00299631	0.0350008	0.0275159	120	tags=30%, list=3%, signal=29%	SLC8A1/FOXO3/SOD2
GO:0051893	regulation of focal adhesion assembly	34	0.537999	1.74563	0.00300596	0.0350008	0.0275159	1020	tags=53%, list=23%, signal=41%	FMN1/NRP1/PTPRJ/MACF1/LIMS1/MAP4K4/PEAK1/BCAS3/CLASP2/ABL1/THBS1/CLASP1/ROCK1/WDPCP/LRP1/IQGAP1/SMAD3/PTEN
GO:0090109	regulation of cell-substrate junction assembly	34	0.537999	1.74563	0.00300596	0.0350008	0.0275159	1020	tags=53%, list=23%, signal=41%	FMN1/NRP1/PTPRJ/MACF1/LIMS1/MAP4K4/PEAK1/BCAS3/CLASP2/ABL1/THBS1/CLASP1/ROCK1/WDPCP/LRP1/IQGAP1/SMAD3/PTEN
GO:0016358	dendrite development	88	0.425321	1.60055	0.003032	0.0351467	0.0276306	1694	tags=67%, list=38%, signal=42%	SIPA1L1/RAPGEF2/CUX1/ASAP1/DISC1/DOCK10/NRP1/MEF2A/PICALM/CAMK1D/TANC2/ITSN1/PPP3CA/RERE/APOE/MAPK6/SDC2/GSK3B/PHACTR1/TRAK1/PSEN1/KLF7/PAFAH1B1/TIAM1/ACSL4/IQGAP1/RBFOX2/UBE3A/ADAM10/SRGAP2/ABI1/CYFIP1/PTEN/PREX1/CPEB3/ITGB1/EZH2/OPA1/APP/RAB21/NEDD4L/UBA6/KIDINS220/CAMSAP2/ARF4/DTNBP1/SLC11A2/IQSEC1/CRK/PDLIM5/TNIK/STRN/ACTR2/MEF2C/LRRK2/ZMYND8/PAK2/WASL/DNM1L
GO:0042552	myelination	40	0.520006	1.74508	0.00303822	0.0351467	0.0276306	1186	tags=52%, list=27%, signal=39%	QKI/EPB41L3/SBF2/PPP3R1/EIF2AK3/NF1/EGR2/MBP/CLU/NRG1/SERINC5/ACER3/DICER1/B4GALT5/DLG1/ATRN/CYFIP1/PTEN/TLR2/CTNNB1/SKI
GO:0045071	negative regulation of viral genome replication	26	-0.492375	-1.86951	0.00307784	0.0353582	0.0277969	605	tags=38%, list=14%, signal=33%	APOBEC3C/MX1/ISG20/OAS1/BANF1/BST2/APOBEC3A/IFITM3/IFITM2/ISG15
GO:0009790	embryo development	255	0.343876	1.42536	0.00307997	0.0353582	0.0277969	1329	tags=42%, list=30%, signal=32%	CXCL8/NR4A3/MBNL1/CHST11/EXOC4/FN1/NRP1/NFE2L2/RAD51B/SEPTIN7/TANC2/CERT1/GRB2/BASP1/PRDM1/BIRC6/EXT1/SKIL/PDGFC/HIF1A/STK3/NIPBL/NCOA1/PBX3/MBP/CMIP/ITGAV/PLCB1/RBPJ/CLASP2/PSEN1/ARID2/MYO1E/CREBBP/RBBP8/TOP1/CUL3/TNF/EFEMP1/TXNRD1/ABL1/WNK1/MAN2A1/TET3/TRIP12/ALDH1A2/TGFBR2/BMPR2/SOS1/SETD2/BPTF/CLASP1/PAFAH1B1/MAP3K20/MAFF/ROCK1/WDPCP/RALA/PCSK5/IGF1/UBR3/TASOR/FLT1/PHACTR4/HIPK2/B4GALT5/NRP2/…
GO:1904646	cellular response to amyloid-beta	21	0.610138	1.78676	0.00308628	0.0353582	0.0277969	1251	tags=57%, list=28%, signal=41%	NAMPT/FOXO3/ICAM1/GSK3B/PSEN1/SNX6/IGF1/LRP1/ITGA4/ABCC1/IGF1R/APP
GO:0007219	Notch signaling pathway	45	0.498925	1.6933	0.00311946	0.0356238	0.0280056	1251	tags=51%, list=28%, signal=37%	MAML2/MAML3/BMP2K/FBXW7/STAT3/NFKBIA/RBPJ/PSEN1/NOTCH2NLC/ADAM17/TGFBR2/AAK1/BCL6/GMDS/IL6ST/ADAM10/CBFA2T2/WWP2/NOTCH2/SPEN/IL2RA/ZMIZ1/APP
GO:0009260	ribonucleotide biosynthetic process	65	-0.359607	-1.67108	0.00317231	0.0360147	0.028313	440	tags=34%, list=10%, signal=31%	ATP5PB/ATP5MC1/TECR/ATP5F1C/GUK1/DGUOK/ENO1/ATP5PD/ALDOA/ATP5MC3/ATP5PF/NPPA/APRT/ATP5F1D/ATP5F1B/ATP5MC2/ATP5F1E/ATP5PO/ATP5MG/ATP5MF/ATP5ME/TMSB4X
GO:0051241	negative regulation of multicellular organismal process	286	0.333168	1.38927	0.00317391	0.0360147	0.028313	1168	tags=37%, list=26%, signal=29%	NFKB1/DOCK4/IL1B/ATP2B1/PDE4B/TNFAIP3/JARID2/CD83/NME2/RUNX1/RAPGEF2/LDLRAD4/PDE4D/STARD13/FN1/NRP1/FBXW7/CCL3/PTGS2/SPRED1/FOXO1/NLRP3/EIF2AK3/GPNMB/HIF1A/PPP3CA/STK3/LYN/NF1/APOE/CR1/ERBIN/GSK3B/REL/PIK3R1/RB1/RBPJ/HDAC9/KCNMA1/PSEN1/DIP2B/PLCL2/APOC1/SORL1/DOCK5/PPARG/FGF13/TNF/EFEMP1/HOOK3/MERTK/GPR137B/WNK1/KLF7/ADAM17/TGFBR2/CD84/IRAK3/BMPR2/SEMA4A/THBS1/SPRED2/BCL6/PDE3B/ITCH/ROCK1/PTPN2/C…
GO:2001258	negative regulation of cation channel activity	12	-0.661134	-1.97725	0.00322888	0.0363315	0.028562	542	tags=50%, list=12%, signal=44%	CAV1/CALM3/GSTO1/SRI/SUMO1/CALM2
GO:0009991	response to extracellular stimulus	159	0.376921	1.50365	0.00323477	0.0363315	0.028562	987	tags=31%, list=22%, signal=25%	SLC8A1/KYNU/ABCA1/NAMPT/ATP2B1/FOXO3/ACSL1/ATG7/TBC1D5/SOD2/PPARD/ICAM1/NFE2L2/GABARAP/PTGS2/FOXO1/EIF2AK3/BCAS3/NCOA1/LYN/APOE/SLC27A4/MAP3K5/SIK2/SORL1/FOXK2/FNIP1/PPARG/MAPK8/ARSB/ALDH1A2/CPEB4/TGFBR2/NR4A2/BMPR2/CHSY1/PRKAG2/TLE5/BCL2/TNKS/KLF10/ACSL4/MTMR3/ACSL3/ITGA4/NOCT/XPR1/ADIPOR2/TMEM135
GO:0045934	negative regulation of nucleobase-containing compound metabolic process	458	0.316656	1.3511	0.00324382	0.0363315	0.028562	1344	tags=38%, list=30%, signal=29%	NFKB1/TRPS1/EREG/ETV6/JARID2/RUNX1/ZEB2/ATXN1/NR4A3/FOXO3/EGR1/FOXN3/FOXP1/ZBTB20/PPARD/CUX1/PID1/MEF2A/BTAF1/MITF/BACH1/LIMS1/BASP1/HIVEP1/PRDM1/SKIL/FOXO1/NCOA2/PPP3CA/NIPBL/NRIP1/FNIP2/RERE/DYRK1A/AHR/ZFHX3/PIAS1/STAT3/KDM2A/TBL1XR1/ZHX2/USP9X/NR3C1/ARID5B/PHF21A/PLCB1/RB1/RCOR1/RBPJ/BTG2/HNRNPC/UBR5/HDAC9/PSEN1/FOXK2/SFMBT2/CREBBP/RBBP8/SMURF2/FNIP1/PPARG/CUL3/RYBP/TNF/KLF7/JAZF1/TRIP12/ZBTB1…
GO:0034205	amyloid-beta formation	22	0.595149	1.77481	0.0032466	0.0363315	0.028562	925	tags=59%, list=21%, signal=47%	PICALM/DYRK1A/APOE/PSEN1/SORL1/TNF/RTN1/CLU/ROCK1/IGF1/GSAP/ADAM10/SLC2A13
GO:1901888	regulation of cell junction assembly	59	0.472136	1.68635	0.00325281	0.0363315	0.028562	1251	tags=51%, list=28%, signal=37%	IL1B/FMN1/RAPGEF2/RAPGEF1/NRP1/PTPRJ/MACF1/LIMS1/MAP4K4/PEAK1/BCAS3/CLASP2/TNF/ABL1/SEMA4A/THBS1/IL1RAP/CLASP1/ROCK1/WDPCP/PRKCH/LRP1/IQGAP1/SMAD3/SETD5/PTEN/TLR2/ADNP/RAP1B/APP
GO:0048638	regulation of developmental growth	102	0.41434	1.58282	0.00326542	0.0363585	0.0285832	1262	tags=47%, list=28%, signal=35%	JARID2/RUNX1/PPARD/DISC1/FN1/NRP1/SPAG9/MACF1/BASP1/STK3/NIPBL/STAT3/APOE/GSK3B/PLCB1/RBPJ/MBD5/DIP2B/FGF13/ABL1/TGFBR2/BMPR2/SEMA4A/PRKN/GOLGA4/PAFAH1B1/FTO/SMURF1/IGF1/SAV1/BCL2/SLC23A2/LRP1/TGFBR1/ITSN2/ATRN/CYFIP1/CREB1/SEMA6B/PTEN/RUFY3/ADNP/LATS2/SHTN1/WWC2/APP/RAB21/NEDD4L
GO:0033619	membrane protein proteolysis	21	0.60815	1.78094	0.00332929	0.0368512	0.0289706	982	tags=57%, list=22%, signal=45%	IL1B/SNX9/APOE/PSEN1/TNF/ADAM17/SPPL3/ADAM9/ROCK1/ADAM10/TIMP2/NRDC
GO:0043367	CD4-positive, alpha-beta T cell differentiation	33	0.540337	1.74242	0.00334795	0.0368512	0.0289706	1054	tags=55%, list=24%, signal=42%	CD83/RUNX1/FOXP1/NFKBIZ/NLRP3/STAT3/GPR183/MALT1/CTSL/SEMA4A/BCL6/NFKBID/RC3H1/RELB/CD86/RIPK2/IL6R/IL18
GO:0010742	macrophage derived foam cell differentiation	16	0.64111	1.76546	0.00335105	0.0368512	0.0289706	474	tags=44%, list=11%, signal=39%	NFKB1/PLA2G2A/ABCA1/NFKBIA/ITGAV/MSR1/PPARG
GO:0090077	foam cell differentiation	16	0.64111	1.76546	0.00335105	0.0368512	0.0289706	474	tags=44%, list=11%, signal=39%	NFKB1/PLA2G2A/ABCA1/NFKBIA/ITGAV/MSR1/PPARG
GO:0019058	viral life cycle	158	-0.259202	-1.4455	0.00342898	0.0375922	0.0295531	391	tags=23%, list=9%, signal=22%	SPCS1/CDC42/SNF8/HSP90AB1/APOBEC3C/SELPLG/CD74/MX1/CHMP1B/CAV1/PHB/HSPA8/ISG20/DYNLT1/CHMP2A/OAS1/PPIA/BANF1/SNX3/LGALS9/LAMTOR5/BSG/GSN/BST2/VAMP8/CXCR4/APOBEC3A/LGALS1/FCN1/IFITM3/IFITM2/HSPA1A/LY6E/HSPA1B/ISG15/IFI27
GO:0071825	protein-lipid complex subunit organization	14	0.656453	1.72509	0.00349919	0.0382443	0.0300657	444	tags=36%, list=10%, signal=32%	PLA2G2A/ABCA1/SNX9/APOE/APOC1
GO:0016072	rRNA metabolic process	56	-0.364372	-1.66765	0.00356146	0.0388058	0.0305072	1038	tags=43%, list=23%, signal=33%	POP4/IMP3/PIH1D1/FBL/IMP4/FRG1/EMG1/RSL1D1/GTF2H5/EXOSC4/LSM6/NOP53/PIN4/RRP7A/EIF6/NHP2/TRIR/NUDT16/ISG20/DEDD2/SNU13/EIF4A3/NOP10/TRMT112
GO:0072359	circulatory system development	337	0.330448	1.39229	0.00363638	0.0394653	0.0310256	1109	tags=34%, list=25%, signal=28%	IL1B/SLC8A1/QKI/EREG/CXCL8/TNFAIP3/JARID2/RUNX1/AKAP13/CLIC4/ARHGAP24/EGR1/RAPGEF2/SOD2/PPARD/ANKRD17/STARD13/FN1/NRP1/NFE2L2/PPP3R1/MEF2A/FBXW7/B4GALT1/CERT1/VAV3/PRKCA/BASP1/PTGS2/PRDM1/SPRED1/EXT1/EIF2AK3/BCAS3/GPNMB/HIF1A/CEMIP2/TIPARP/STK3/KDM6A/NIPBL/IMMP2L/AHR/SYK/NF1/STAT3/APOE/JAK1/ITGAV/RB1/C3/RBPJ/HDAC9/PSEN1/ARID2/MYO1E/PPARG/TNF/ABL1/ALDH1A2/TAB2/TGFBR2/BMPR2/SOS1/IL1A/SEMA4A/SETD2/S…
GO:0030212	hyaluronan metabolic process	10	0.736364	1.7718	0.00364414	0.0394653	0.0310256	292	tags=40%, list=7%, signal=37%	NFKB1/IL1B/CEMIP2/CD44
GO:0045321	leukocyte activation	326	0.330831	1.39025	0.00375962	0.0405925	0.0319118	1171	tags=38%, list=26%, signal=30%	PLA2G2A/IL1B/GAB2/NAMPT/LCP2/CXCL8/TNFAIP3/CD83/RUNX1/NR4A3/EGR1/IGKC/FOXP1/DOCK10/ICAM1/CCL3/PTPRJ/NFKBIZ/VAV3/PRDM1/DOCK8/NLRP3/GPNMB/PPP3CA/AHR/SYK/AP3B1/CD44/DOCK2/LYN/STAT3/CR1/HLA-DQA1/FER/MAP3K8/PIK3R1/ADGRE2/IGLC2/RBPJ/ST3GAL1/SOS2/HDAC9/CD81/PSEN1/SAMSN1/PLCL2/APBB1IP/PELI1/FNIP1/TNF/GPR183/MERTK/ABL1/GPR137B/ADAM17/MALT1/SH3KBP1/ZBTB1/TGFBR2/CTSL/CD84/PRKCE/SOS1/IL1A/SEMA4A/CLU/ADAM9/TH…
GO:0051347	positive regulation of transferase activity	184	0.360954	1.45666	0.003796	0.0406553	0.0319612	1248	tags=41%, list=28%, signal=31%	IL1B/LCP2/EREG/AKAP13/ACSL1/EGR1/SNX9/TAOK3/RAPGEF2/PIK3R5/FAM20A/FBXW7/VAV3/OSBPL8/PTPN1/PDGFC/STK3/SYK/RANBP2/LYN/CCNY/TNFRSF10B/MAP3K5/CD81/PSEN1/SORL1/FGF13/TNF/MERTK/ABL1/WNK1/ADAM17/MALT1/TAB2/TGFBR2/BMPR2/CLU/ADAM9/THBS1/ZFP91/NRG1/SERINC5/TIAM1/TAOK1/AMBRA1/IGF1/CCDC88A/FLT1/PRKAG2/CD86/TNKS/DLG1/IQGAP1/NEK7/ERN1/PIBF1/IL6R/ABI1/MAP2K5/HMBOX1/PTEN/DIPK2A/IL18/SPDYA/CAB39/JAK2/CTNNB1/EZH2/…
GO:0010573	vascular endothelial growth factor production	15	0.665451	1.78642	0.00379913	0.0406553	0.0319612	961	tags=67%, list=22%, signal=52%	IL1B/PTGS2/EIF2AK3/HIF1A/C3/TNF/IL1A/CYP1B1/IL6ST/IL6R
GO:0055069	zinc ion homeostasis	12	-0.653148	-1.95337	0.00379967	0.0406553	0.0319612	49	tags=42%, list=1%, signal=41%	MT1E/MT1X/S100A9/MT2A/S100A8
GO:0033993	response to lipid	289	0.334674	1.39653	0.00382018	0.0406689	0.0319718	1133	tags=34%, list=25%, signal=27%	NFKB1/IL1B/ABCA1/ATP2B1/CXCL8/PDE4B/TNFAIP3/NME2/NR4A3/FOXO3/ACSL1/CXCL3/FOXP1/SOD2/PPARD/ICAM1/PID1/CCL3/ABL2/PRKCA/PTGS2/FOXO1/NLRP3/NCOA2/SGMS1/NRIP1/NCOA1/AHR/SYK/LYN/STAT3/ERBIN/SMYD3/NR3C1/FER/NFKBIA/KMO/KDM4C/UBR5/CXCL2/RBBP8/PELI1/PPARG/TNF/MAPK8/ABL1/ADAM17/NCOA3/IRAK2/GCH1/MALT1/ALDH1A2/TAB2/TGFBR2/LCOR/LITAF/IRAK3/PRKCE/IL1A/CLU/ADAM9/THBS1/TNIP3/CDK19/STRN3/MAPKAPK2/NCOA4/PAM/CD86/BCL…
GO:1900076	regulation of cellular response to insulin stimulus	22	0.59018	1.75999	0.00382376	0.0406689	0.0319718	692	tags=41%, list=16%, signal=35%	IL1B/ATP2B1/PID1/OSBPL8/PTPN1/SLC27A4/SORL1/PTPN2/PIP4K2A
GO:0030900	forebrain development	94	0.414143	1.57038	0.00383752	0.0406937	0.0319914	1307	tags=54%, list=29%, signal=39%	ZSWIM6/SLC8A1/RAPGEF2/DISC1/NRP1/NUMB/EXT1/HIF1A/AGTPBP1/NCOA1/NF1/GSK3B/BCL2A1/PLCB1/PHACTR1/RBPJ/BTG2/TRAPPC9/PSEN1/NOTCH2NLC/FGF13/HOOK3/ALDH1A2/NR4A2/TENT2/SETD2/PAFAH1B1/NRG1/COL3A1/CDK6/NRP2/PCM1/LRP1/ATRX/SRGAP2/FRS2/CREB1/SEMA6B/PTEN/RAB3GAP1/DOCK7/XRN2/CTNNB1/EZH2/SKI/ZMIZ1/APP/OGDH/UBA6/NIN/KDM6B
GO:0035239	tube morphogenesis	249	0.346304	1.43387	0.00391573	0.0409556	0.0321972	1109	tags=37%, list=25%, signal=29%	IL1B/QKI/EREG/CXCL8/TNFAIP3/RUNX1/CLIC4/ARHGAP24/FMN1/RAPGEF2/FOXP1/STARD13/FN1/NRP1/NFE2L2/PPP3R1/FBXW7/B4GALT1/VAV3/PRKCA/PTGS2/PRDM1/SPRED1/EXT1/EIF2AK3/BCAS3/GPNMB/HIF1A/CEMIP2/TIPARP/STK3/NIPBL/SYK/NF1/STAT3/APOE/JAK1/SDCCAG8/ITGAV/C3/RBPJ/HDAC9/PSEN1/ARID2/MYO1E/PPARG/TNF/ABL1/TGFBR2/BMPR2/SOS1/IL1A/SEMA4A/SETD2/SRPK2/THBS1/RASA1/CYP1B1/PDE3B/ROCK1/RALA/STIM1/CTSZ/FLT1/PHACTR4/HIPK2/BCL2/PT…
GO:0035107	appendage morphogenesis	25	0.576103	1.75976	0.00391944	0.0409556	0.0321972	1186	tags=64%, list=27%, signal=47%	MBNL1/FMN1/CHST11/EXT1/NIPBL/PSEN1/CREBBP/ALDH1A2/ZNF141/MAP3K20/WDPCP/PCSK5/ATRX/NOTCH2/CTNNB1/SKI
GO:0035108	limb morphogenesis	25	0.576103	1.75976	0.00391944	0.0409556	0.0321972	1186	tags=64%, list=27%, signal=47%	MBNL1/FMN1/CHST11/EXT1/NIPBL/PSEN1/CREBBP/ALDH1A2/ZNF141/MAP3K20/WDPCP/PCSK5/ATRX/NOTCH2/CTNNB1/SKI
GO:0010648	negative regulation of cell communication	416	0.312041	1.33068	0.00391969	0.0409556	0.0321972	1208	tags=37%, list=27%, signal=30%	IL1B/TANK/CXCL8/PDE4B/TNFAIP3/FOXO3/ARHGAP24/EGR1/CHST11/TAOK3/FOXP1/LDLRAD4/SOD2/PDE4D/UBAC2/WWOX/NRP1/ICAM1/PID1/NFE2L2/FBXW7/PTPRJ/ABL2/LPXN/MAP4K4/PTPN1/PTGS2/BIRC6/SPRED1/SKIL/FOXO1/NLRP3/HIF1A/PPP3CA/STK3/ASH1L/DYRK1A/CD44/LYN/NF1/APOE/ERBIN/RAB7A/GSK3B/NFKBIA/GRK3/ITGAV/RB1/SLC27A4/PLAUR/PSEN1/PLCL2/SORL1/CSNK1A1/SMURF2/FNIP1/PPARG/CUL3/TNF/PTPN12/ABL1/KLF7/ADAM17/MAPKAP1/LITAF/PHLPP1/PPP1…
GO:0023057	negative regulation of signaling	416	0.312041	1.33068	0.00391969	0.0409556	0.0321972	1208	tags=37%, list=27%, signal=30%	IL1B/TANK/CXCL8/PDE4B/TNFAIP3/FOXO3/ARHGAP24/EGR1/CHST11/TAOK3/FOXP1/LDLRAD4/SOD2/PDE4D/UBAC2/WWOX/NRP1/ICAM1/PID1/NFE2L2/FBXW7/PTPRJ/ABL2/LPXN/MAP4K4/PTPN1/PTGS2/BIRC6/SPRED1/SKIL/FOXO1/NLRP3/HIF1A/PPP3CA/STK3/ASH1L/DYRK1A/CD44/LYN/NF1/APOE/ERBIN/RAB7A/GSK3B/NFKBIA/GRK3/ITGAV/RB1/SLC27A4/PLAUR/PSEN1/PLCL2/SORL1/CSNK1A1/SMURF2/FNIP1/PPARG/CUL3/TNF/PTPN12/ABL1/KLF7/ADAM17/MAPKAP1/LITAF/PHLPP1/PPP1…
GO:0060041	retina development in camera-type eye	32	0.539818	1.72781	0.00395813	0.0411863	0.0323786	812	tags=47%, list=18%, signal=39%	ATP2B1/CLIC4/NRP1/HIF1A/AGTPBP1/ZHX2/PSEN1/MERTK/MAN2A1/GNB1/TENT2/BMPR2/CYP1B1/HIPK2/PTPRM
GO:0010721	negative regulation of cell development	43	0.496881	1.67671	0.00396489	0.0411863	0.0323786	1186	tags=53%, list=27%, signal=40%	IL1B/RAPGEF2/NRP1/FBXW7/PPP3CA/NF1/GSK3B/PSEN1/DIP2B/SORL1/FGF13/TNF/HOOK3/SEMA4A/IGF1/DICER1/PCM1/SEMA6B/PTEN/RUFY3/CTNNB1/APPL2/SKI
GO:0046626	regulation of insulin receptor signaling pathway	24	0.581708	1.76027	0.00399167	0.0412734	0.0324471	692	tags=42%, list=16%, signal=35%	IL1B/PID1/OSBPL8/PTPN1/PIK3R1/SLC27A4/SIK2/SORL1/PTPN2/PIP4K2A
GO:0008361	regulation of cell size	61	0.460645	1.66543	0.00399644	0.0412734	0.0324471	1336	tags=54%, list=30%, signal=38%	DISC1/FN1/NRP1/MACF1/VAV3/APOE/GSK3B/KCNMA1/DIP2B/FGF13/ABL1/BMPR2/SEMA4A/RB1CC1/GOLGA4/PAFAH1B1/PLEK/TMEM123/LRP1/CYFIP1/CREB1/CLCN3/SEMA6B/PTEN/ANO6/RUFY3/RDX/ADNP/SHTN1/RPTOR/RAB21/AKT3/SLC12A6
GO:0018193	peptidyl-amino acid modification	429	0.31913	1.36278	0.00406493	0.0418249	0.0328806	1251	tags=36%, list=28%, signal=29%	IL1B/EREG/TET2/JARID2/NME2/EGR1/FBXO11/BRAF/PDE4D/NRP1/ICAM1/MGAT5/FBXW7/KMT2C/PTPRJ/CAMK1D/ABL2/PRKCA/PEAK1/PTPN1/PTGS2/SPRED1/PDGFC/EIF2AK3/NSMCE2/ASH1L/AGTPBP1/KDM6A/NCOA1/OXSR1/FNIP2/DYRK1A/SYK/RANBP2/CD44/PIAS1/LYN/EGR2/SMYD3/JAK1/FER/GSK3B/HDAC9/CD81/PSEN1/DIP2B/SAMSN1/PLCL2/CSNK1A1/CREBBP/FNIP1/TOP1/TNF/EFEMP1/SGK3/MERTK/MAPK8/ABL1/WNK1/ADAM17/NCOA3/TET3/CAMK2D/NNMT/KANSL1/GALNT1/MAPKAP1/T…
GO:1901184	regulation of ERBB signaling pathway	35	0.519529	1.69907	0.00407705	0.0418249	0.0328806	752	tags=43%, list=17%, signal=36%	EREG/FBXW7/PTPRJ/RAB7A/FER/RBPJ/PLAUR/PSEN1/PTPN12/ADAM17/SOS1/SNX6/PTPN2/CBLB/CCDC88A
GO:0071356	cellular response to tumor necrosis factor	74	0.443276	1.63297	0.00408506	0.0418249	0.0328806	663	tags=38%, list=15%, signal=33%	NFKB1/CCL18/TANK/CCL3L1/CXCL8/TNFAIP3/FOXO3/CCL4/ICAM1/PID1/NFE2L2/CCL3/LIMS1/EXT1/TRAF3/SGMS1/SYK/ERBIN/TRAF1/NFKBIA/MAP3K5/GBP2/TNF/ADAM17/PRKN/THBS1/CD58/PTPN2
GO:0051204	protein insertion into mitochondrial membrane	10	-0.684148	-1.96419	0.00416932	0.0425653	0.0334627	731	tags=80%, list=16%, signal=67%	TOMM22/TIMM10/NDUFA13/TIMM8B/TIMM13/BAX/HSP90AA1/ROMO1
GO:0044703	multi-organism reproductive process	232	0.353816	1.45342	0.00424587	0.043223	0.0339798	1304	tags=41%, list=29%, signal=30%	IL1B/QKI/NAMPT/EREG/ETV6/TEX14/FNDC3A/FOXO3/CLIC4/PPARD/DIAPH2/SEPTIN7/B4GALT1/PTGS2/PRDM1/SKIL/ASH1L/NRIP1/SEPTIN2/NCOA1/IMMP2L/AFF4/AP3B1/PIAS1/STAT3/USP9X/PLCB1/SMURF2/LHFPL2/MERTK/AGFG1/TGFBR2/BMPR2/SOS1/PDE3A/PAFAH1B1/BCL6/ZNF148/SPIRE1/MAFF/ZFX/FBXW11/PSME4/LIMK2/RFX2/PCSK5/IGF1/YTHDF3/MEIKIN/PAM/BCL2/SETX/IGF2R/SPIN1/SEPTIN6/ASTL/CTSB/ACSL4/ATRX/CADM1/ADAM28/UBE3A/TGFBR1/HDAC4/ADAM10/HERC4…
GO:0009791	post-embryonic development	34	0.531036	1.72304	0.00433683	0.0440231	0.0346088	907	tags=47%, list=20%, signal=38%	CHST11/PRDM1/TIPARP/ASH1L/ARID5B/PSEN1/MYO1E/EFEMP1/ABL1/NR4A2/ITPR1/ZFX/BCL2/IGF2R/ATRX/TGFBR1
GO:0043588	skin development	54	0.467625	1.6577	0.00449187	0.0454675	0.0357443	813	tags=35%, list=18%, signal=29%	EREG/NME2/CLIC4/EXT1/ASH1L/AP3B1/RBPJ/SLC27A4/PSEN1/TNF/NCOA3/SOS1/ADAM9/COL1A2/ROCK1/SAV1/COL3A1/BCL2/PRKCH
GO:0046718	viral entry into host cell	66	-0.351414	-1.64312	0.00454312	0.0458559	0.0360496	260	tags=20%, list=6%, signal=19%	SNX3/LGALS9/BSG/GSN/VAMP8/CXCR4/LGALS1/FCN1/IFITM3/IFITM2/HSPA1A/LY6E/HSPA1B
GO:0030516	regulation of axon extension	33	0.532753	1.71796	0.00459475	0.0462461	0.0363563	1254	tags=58%, list=28%, signal=42%	DISC1/FN1/NRP1/MACF1/APOE/GSK3B/DIP2B/ABL1/BMPR2/SEMA4A/GOLGA4/PAFAH1B1/LRP1/CYFIP1/SEMA6B/RUFY3/ADNP/SHTN1/RAB21
GO:0003018	vascular process in circulatory system	58	0.454877	1.62697	0.00464165	0.0465669	0.0366086	958	tags=41%, list=21%, signal=33%	DOCK4/SLC8A1/ATP2B1/SOD2/PPARD/ICAM1/PTPRJ/PTGS2/EXT1/SLCO2B1/APOE/SLC27A4/KCNMA1/DOCK5/SLCO3A1/GCH1/BMPR2/PDE3A/ROCK1/PIK3C2A/TBXAS1/LRP1/SLC2A13/RAP1GDS1
GO:0042987	amyloid precursor protein catabolic process	26	0.573002	1.76084	0.00465277	0.0465669	0.0366086	925	tags=62%, list=21%, signal=49%	PICALM/DYRK1A/LYN/APOE/PSEN1/SORL1/TNF/ADAM17/RTN1/CLU/RANBP9/ROCK1/IGF1/GSAP/ADAM10/SLC2A13
GO:0060828	regulation of canonical Wnt signaling pathway	73	0.441725	1.62651	0.00469907	0.0468986	0.0368693	1192	tags=47%, list=27%, signal=35%	NFKB1/ZEB2/FOXO3/EGR1/GNAQ/UBAC2/STK3/APOE/TBL1XR1/CCNY/GSK3B/USP34/RBPJ/CDK14/UBR5/PSEN1/CSNK1A1/SMURF2/WNK1/PRKN/INVS/TLE5/TNKS/TBL1X/USP47/DAB2/SMAD3/CTNND1/CSNK1G1/TLE4/APC/LRRK1/DDX3X/LATS2
GO:0032637	interleukin-8 production	33	-0.435213	-1.79806	0.00474489	0.0470688	0.0370031	558	tags=42%, list=13%, signal=37%	CD74/PARK7/LILRA2/KLF4/LGALS9/CD14/DDIT3/LAMTOR5/ANXA1/PYCARD/FCN1/HSPA1A/TMSB4X/HSPA1B
GO:0032677	regulation of interleukin-8 production	33	-0.435213	-1.79806	0.00474489	0.0470688	0.0370031	558	tags=42%, list=13%, signal=37%	CD74/PARK7/LILRA2/KLF4/LGALS9/CD14/DDIT3/LAMTOR5/ANXA1/PYCARD/FCN1/HSPA1A/TMSB4X/HSPA1B
GO:0042982	amyloid precursor protein metabolic process	31	0.538607	1.70789	0.00476434	0.0470688	0.0370031	925	tags=55%, list=21%, signal=44%	PICALM/DYRK1A/LYN/APOE/PSEN1/SORL1/TNF/ADAM17/RTN1/CLU/RANBP9/ROCK1/IGF1/GSAP/DLG1/ADAM10/SLC2A13
GO:0060337	type I interferon signaling pathway	26	-0.47538	-1.80499	0.00478218	0.0470688	0.0370031	354	tags=27%, list=8%, signal=25%	OAS1/PTPN6/IRF7/IFITM3/IFITM2/ISG15/IFI27
GO:0071357	cellular response to type I interferon	26	-0.47538	-1.80499	0.00478218	0.0470688	0.0370031	354	tags=27%, list=8%, signal=25%	OAS1/PTPN6/IRF7/IFITM3/IFITM2/ISG15/IFI27
GO:0050435	amyloid-beta metabolic process	23	0.580872	1.74709	0.00481931	0.0473036	0.0371877	925	tags=57%, list=21%, signal=45%	PICALM/DYRK1A/APOE/PSEN1/SORL1/TNF/RTN1/CLU/ROCK1/IGF1/GSAP/ADAM10/SLC2A13
GO:0016570	histone modification	172	0.366668	1.47252	0.00485118	0.0473668	0.0372374	1307	tags=40%, list=29%, signal=29%	IL1B/TET2/JARID2/JMJD1C/KMT2C/PRKCA/ASH1L/KDM6A/NIPBL/NCOA1/KDM2A/SMYD3/TBL1XR1/RCOR1/KDM4C/UBR5/USP15/HDAC9/CREBBP/RYBP/WDR70/MAPK8/UBE2E1/NCOA3/TET3/CAMK2D/NNMT/TRIP12/KANSL1/SETD2/BCL6/KAT6A/RLF/WAC/AUTS2/TBL1X/HDAC8/KMT2E/ATRX/EPC1/HUWE1/KDM7A/PRDM2/HDAC4/KAT6B/USP3/EPC2/ATM/SETD5/EP300/ATXN7/EHMT1/PRKCB/JAK2/USP36/CTNNB1/NSD1/EZH2/GTF2B/UTY/SKI/SUPT3H/ARID4A/CDC73/BRD4/KDM5A/BRCA2/KDM6B
GO:1902992	negative regulation of amyloid precursor protein catabolic process	11	0.710584	1.76195	0.00485234	0.0473668	0.0372374	722	tags=64%, list=16%, signal=53%	PICALM/APOE/SORL1/RTN1/CLU/ROCK1/IGF1
GO:0048609	multicellular organismal reproductive process	195	0.359325	1.45817	0.00487793	0.0474865	0.0373315	1304	tags=42%, list=29%, signal=31%	QKI/EREG/ETV6/TEX14/FNDC3A/FOXO3/EGR1/PPARD/DIAPH2/SEPTIN7/B4GALT1/PTGS2/PRDM1/SKIL/ASH1L/NRIP1/SEPTIN2/NCOA1/IMMP2L/AFF4/AP3B1/PIAS1/USP9X/MERTK/AGFG1/BMPR2/SOS1/PDE3A/PAFAH1B1/BCL6/ZNF148/SPIRE1/ZFX/FBXW11/PSME4/LIMK2/RFX2/IGF1/MEIKIN/PAM/BCL2/SETX/IGF2R/SPIN1/SEPTIN6/CTSB/ACSL4/ATRX/CADM1/ADAM28/TGFBR1/HDAC4/ADAM10/HERC4/SP3/PUM1/SMARCA2/PTEN/TUT7/SYNE1/BIRC3/ARMC2/CDYL/SPDYA/NCOR2/AGO4/MICAL2…
GO:0030203	glycosaminoglycan metabolic process	34	0.528249	1.71399	0.00493478	0.0478904	0.037649	679	tags=35%, list=15%, signal=30%	NFKB1/IL1B/DSE/CHST11/HS3ST2/EXT1/CEMIP2/CD44/ST3GAL1/CSGALNACT2/HS2ST1/CHSY1
GO:0018198	peptidyl-cysteine modification	18	-0.549214	-1.89222	0.00495831	0.0478904	0.037649	553	tags=33%, list=12%, signal=29%	PRDX3/PARK7/TXN/GAPDH/S100A9/S100A8
GO:1901698	response to nitrogen compound	395	0.317005	1.35126	0.00496491	0.0478904	0.037649	1199	tags=33%, list=27%, signal=26%	NFKB1/IL1B/SLC8A1/KYNU/ABCA1/NAMPT/ATP2B1/EREG/PDE4B/TNFAIP3/NME2/NR4A3/ITPR2/FOXO3/ATG7/SPIDR/EGR1/GNAQ/RAPGEF2/AQP9/RAPGEF1/MYO5A/UBAC2/ICAM1/PID1/NFE2L2/GRB2/RAB31/OSBPL8/PTPN1/PTGS2/MAN1A1/EXT1/FOXO1/PDGFC/PPP3CA/AHR/SYK/RANBP2/LYN/STAT3/EGR2/APOE/ERBIN/FER/GSK3B/NFKBIA/PIK3R1/PLCB1/COLEC12/BTG2/SLC27A4/MBD5/HDAC9/CD81/SIK2/PSEN1/SORL1/PELI1/PPARG/TNF/ABL1/DENND4C/NNMT/CPEB4/GNB1/IRAK3/NR4A2/…
GO:0001954	positive regulation of cell-matrix adhesion	22	0.583549	1.74022	0.00497857	0.0478904	0.037649	1011	tags=64%, list=23%, signal=49%	FMN1/DISC1/NRP1/PTPRJ/LIMS1/MAP4K4/GSK3B/UTRN/ABL1/ROCK1/CDK6/IQGAP1/SMAD3/RIN2
GO:0010810	regulation of cell-substrate adhesion	78	0.437587	1.62195	0.00499269	0.0478904	0.037649	1020	tags=44%, list=23%, signal=34%	FMN1/DISC1/FN1/NRP1/PTPRJ/MACF1/LIMS1/MAP4K4/PEAK1/BCAS3/NF1/GSK3B/PIK3R1/CLASP2/DOCK5/UTRN/ABL1/PRKCE/RREB1/THBS1/CLASP1/RASA1/BCL6/ROCK1/WDPCP/BCL2/CDK6/PIK3CB/LRP1/IQGAP1/SMAD3/PLAU/RIN2/PTEN
GO:0050852	T cell receptor signaling pathway	48	0.478427	1.65233	0.00500012	0.0478904	0.037649	764	tags=38%, list=17%, signal=31%	LCP2/PDE4B/PDE4D/PTPRJ/NFKBIZ/CD81/PSEN1/ABL1/WNK1/SPPL3/MALT1/FYB1/HLA-DQB1/PTPN2/CBLB/NFKBID/DENND1B/RC3H1
GO:0010720	positive regulation of cell development	92	0.413347	1.5629	0.00501956	0.0478904	0.037649	1211	tags=46%, list=27%, signal=34%	IL1B/CUX1/DISC1/FN1/NRP1/MACF1/LIMS1/NUMB/SKIL/HIF1A/LYN/EGR2/PLXNC1/TRAK1/DOCK5/TNF/ABL1/MAN2A1/BMPR2/RREB1/PDE3A/GOLGA4/PAFAH1B1/TIAM1/RFX3/DICER1/BCL2/PRKCH/LRP1/IL6ST/CYFIP1/SYNJ1/SPEN/PREX1/TLR2/TRIB1/RUFY3/CTNNB1/ADNP/OPA1/SHTN1/MAP2K1
GO:0072577	endothelial cell apoptotic process	18	0.625258	1.75276	0.00502977	0.0478904	0.037649	614	tags=50%, list=14%, signal=43%	TNFAIP3/FOXO3/ICAM1/NFE2L2/MAP3K5/TNF/ABL1/BMPR2/THBS1
GO:0002768	immune response-regulating cell surface receptor signaling pathway	108	0.397756	1.52838	0.00504039	0.0478904	0.037649	835	tags=34%, list=19%, signal=29%	LCP2/PDE4B/NR4A3/IGKC/FOXP1/PDE4D/PTPRJ/NFKBIZ/LPXN/VAV3/SYK/LYN/CR1/FER/IGLC2/CD81/PSEN1/PLCL2/CREBBP/MAPK8/ABL1/WNK1/SPPL3/MALT1/PRKCE/SOS1/FYB1/HLA-DQB1/PTPN2/CBLB/NFKBID/DENND1B/RC3H1/FPR3/BCL2/PRKCH/IGHA1
GO:1904645	response to amyloid-beta	22	0.583297	1.73947	0.00507523	0.0480932	0.0378085	1251	tags=55%, list=28%, signal=39%	NAMPT/FOXO3/ICAM1/GSK3B/PSEN1/SNX6/IGF1/LRP1/ITGA4/ABCC1/IGF1R/APP
GO:0005976	polysaccharide metabolic process	30	0.527402	1.66226	0.00514822	0.0485863	0.0381961	873	tags=43%, list=20%, signal=35%	NFKB1/EXT1/GSK3B/AOAH/CSGALNACT2/HS2ST1/RB1CC1/PHKB/GBE1/IGF1/PRKAG2/B4GALT5/IL6ST
GO:0009100	glycoprotein metabolic process	98	0.409698	1.56126	0.00515454	0.0485863	0.0381961	880	tags=35%, list=20%, signal=28%	TET2/DSE/CHST11/MANBA/PPARD/MGAT5/B4GALT1/MAN1A1/EXT1/HIF1A/PLCB1/TRAK1/ST3GAL1/PSEN1/ST8SIA4/MAN2B1/MAN2A1/TET3/MGAT4A/TMTC2/CSGALNACT2/GALNT1/HS2ST1/CTSL/BMPR2/ST6GAL1/CHSY1/ARFGEF1/IGF1/BCL2/NPC1/B4GALT5/XYLT1/TMEM165
GO:0016042	lipid catabolic process	72	0.442281	1.62681	0.00528715	0.0497048	0.0390754	1131	tags=38%, list=25%, signal=28%	PLA2G2A/IL1B/PPARD/GPCPD1/APOE/RAB7A/AOAH/PLCB1/SLC27A4/APOC1/SORL1/TNF/PNPLA8/PRKCE/PAFAH1B1/CYP1B1/PDE3B/PCCA/DDHD1/ACER3/PLD1/LRP1/LPIN2/NCEH1/FUCA1/ENPP2/HSD17B4
